# Supplementary material for: Bruceae Fructus Oil Inhibits Triple-Negative Breast Cancer by Restraining Autophagy: Dependence on the Gut Microbiota-Mediated Amino Acid Regulation
Source: Front Pharmacol. 2021 Oct 1;12:727082. doi: 10.3389/fphar.2021.727082 (PMC8517338; doi:10.3389/fphar.2021.727082)
Supplement: Supplementary file 1 [file DataSheet1.zip]

Archive with 15 entries (13 files):
- Supplementary materials and raw data/
- Supplementary materials and raw data/Raw data/
- Supplementary materials and raw data/Raw data/Raw data for Fig 1.xlsx
- Supplementary materials and raw data/Raw data/Raw data for Fig 2.xlsx
- Supplementary materials and raw data/Raw data/Raw data for Fig 3.xlsx
- Supplementary materials and raw data/Raw data/Raw data for Fig 4.xlsx
- Supplementary materials and raw data/Raw data/Raw data for Fig 5 A~D.xlsx
- Supplementary materials and raw data/Raw data/Raw data for Fig 5 E.xlsx
- Supplementary materials and raw data/Raw data/Raw data for Fig 5 F.xlsx
- Supplementary materials and raw data/Raw data/Raw data for Fig 5 G.xlsx
- Supplementary materials and raw data/Raw data/Raw data for Fig 6.xlsx
- Supplementary materials and raw data/Raw data/Raw data for Fig 7 .xlsx
- Supplementary materials and raw data/Raw data/Un-cropped WB images for Fig 6.pdf
- Supplementary materials and raw data/Raw data/Un-cropped WB images for Fig 7.pdf
- Supplementary materials and raw data/Supporting information.docx
