# Supplementary material for: Bruceae Fructus Oil Inhibits Triple-Negative Breast Cancer by Restraining Autophagy: Dependence on the Gut Microbiota-Mediated Amino Acid Regulation
Source: Front Pharmacol. 2021 Oct 1;12:727082. doi: 10.3389/fphar.2021.727082 (PMC8517338; doi:10.3389/fphar.2021.727082)
Supplement: Supplementary file 1 [file DataSheet1.zip › Supplementary materials and raw data/Raw data/Raw data for Fig 1.xlsx]

## Sheet: Raw data 1
Abbreviation	Name	Retention	Quantitative ion	Equation of linear regression	Correlation coefficient（r）	Linear range	Peak area of Internal reference			Sample Peak area			Concerntration （μg/mL）
		（min）	（m/z）			（μg/mL）	BO-1	BO-2	BO-3	BO-1	BO-2	BO-3	BO-1	BO-2	BO-3	Mean	SD
C6:0	Caproate	5.1	74	y=0.0501x + 0.00053	0.993	0.02~20	12091371	19397672	1.57445e+07	86960	143325	114767	26.5904	27.3763	26.9834	26.9834	0.39295
C8:0	Caprylate	6.13	74	y=0.0959x + 0.00051	0.994	0.02~20	12091371	19397672	1.57445e+07	180856	302629	240566	30.1302	31.473	30.8016	30.8016	0.671385
C10:0	Caprate	7.33	74	y=0.129x + 3e-04	0.992	0.01~10	12091371	19397672	1.57445e+07	53558	82715	68469.8	6.40533	6.1491	6.27721	6.27722	0.128115
C12:0	Laurate	8.76	74	y=0.126x + 0.00037	0.992	0.01~20	12091371	19397672	1.57445e+07	101805	160734	131560	12.782	12.5702	12.6761	12.6761	0.105865
C14:0	Myristate	10.58	120	y=0.105x + 0.00038	0.99	0.02~40	12091371	19397672	1.57445e+07	532019	890212	707690	83.0893	86.6947	84.892	84.892	1.80269
C14:1	Myristoleate	11.46	69	y=0.0427x + 0.00402	0.991	0.02~40	12091371	19397672	1.57445e+07	201580	276219	243341	59.2571	47.8679	53.5625	53.5625	5.69459
C14:1T	Myristelaidate	11.16	74	y=0.0467x + 0.00471	0.992	0.01~20	12091371	19397672	1.57445e+07	213344	260811	244747	55.3932	37.4111	46.4021	46.4021	8.99109
C15:0	Pentadecanoate	11.69	69	y=0.101x + 0.00029	0.99	0.02~40	12091371	19397672	1.57445e+07	120732	204656	161661	19.198	20.3179	19.7579	19.7579	0.559975
C15:1	10-Pentadecenoate	12.68	69	y=0.0426x + 0.00223	0.992	0.02~40	12091371	19397672	1.57445e+07	72259	96108	86049.3	17.5872	12.7916	15.1894	15.1894	2.3978
C15:1T	10-Transpentadecenoate	12.35	74	y=0.0477x + 0.00163	0.998	0.05~20	12091371	19397672	1.57445e+07	135954	174893	159493	40.3098	30.9693	35.6396	35.6396	4.67023
C16:0	Palmitate	12.94	69	y=0.0942x + 0.00167	0.992	0.03~60	12091371	19397672	1.57445e+07	43573552	64612436	5.45912e+07	7647.6	7068.51	7358.05	7358.05	289.546
C16:1	Palmitoleate	13.84	69	y=0.0333x + 0.00295	0.996	0.02~40	12091371	19397672	1.57445e+07	138070	141382	147270	50.8642	26.0577	38.4609	38.4609	12.4032
C16:1T	Palmitelaidate	13.55	74	y=0.0349x + 0.00234	0.992	0.01~20	12091371	19397672	1.57445e+07	77731	66349	77534.7	23.4306	6.19176	14.8112	14.8112	8.61941
C17:0	Heptadecanoate	14.33	69	y=0.0872x + 4e-04	0.995	0.03~60	12091371	19397672	1.57445e+07	536871	639301	608957	100.916	74.6688	87.7922	87.7922	13.1233
C17:1	10-Heptadecenoate	15.29	69	y=0.0341x + 0.00279	0.996	0.02~40	12091371	19397672	1.57445e+07	172206	181765	185884	67.1675	38.595	52.8813	52.8813	14.2862
C17:1T	10-Transsheptadecenoate	14.99	74	y=0.0336x + 0.00274	0.99	0.02~40	12091371	19397672	1.57445e+07	106418	95128	107891	36.0783	12.8815	24.4799	24.4799	11.5984
C18:0	Stearate	15.83	69	y=0.0843x + 0.00238	0.996	0.02~20	12091371	19397672	1.57445e+07	30512554	35438584	3.42479e+07	5981.3	4328.76	5155.03	5155.03	826.273
C18:1N7	Vaccenate	16.84	69	y=0.0333x + 0.00219	0.991	0.02~20	12091371	19397672	1.57445e+07	41779216	46409336	4.60355e+07	20739.4	14356.3	17547.8	17547.8	3191.5
C18:1N7T	Transvaccenate	16.52	69	y=0.0114x + 0.00208	0.991	0.03~30	12091371	19397672	1.57445e+07	104864	109598	112752	115.66	62.6326	89.1464	89.1464	26.5138
C18:1N9C	Oleate	16.71	69	y=0.0307x + 0.00314	0.993	0.02~20	12091371	19397672	1.57445e+07	31105420	32948626	3.36233e+07	16738.7	11045.3	13892	13892	2846.72
C18:1N9T	Elaidate	16.45	69	y=0.0912x + 0.00249	0.993	0.01~20	12091371	19397672	1.57445e+07	91707	93160	97514.8	11.1722	5.07157	8.12186	8.12186	3.05029
C18:2N6	Linoleate	18.14	74	y=0.054x + 0.00222	0.99	0.02~20	12091371	19397672	1.57445e+07	29536916	48260412	3.88162e+07	9039.22	9206.4	9122.81	9122.81	83.591
C18:2N6T	Linoelaidate	17.51	69	y=0.0378x + 0.00179	0.996	0.02~20	12091371	19397672	1.57445e+07	67332	93849	81924.7	19.9926	16.1278	18.0602	18.0602	1.93239
C18:3N3	Alpha Linolenate	20.04	69	y=0.00264x + 0.00083	0.996	0.15~15	12091371	19397672	1.57445e+07	210685	252732	239721	1257.08	924.09	1090.58	1090.58	166.493
C18:3N6	Gamma Linolenate	19.23	74	y=0.0301x + 0.00114	0.996	0.03~15	12091371	19397672	1.57445e+07	58260	55133	60305.9	24.4406	11.3106	17.8756	17.8756	6.56499
C19:1N12T	7-Transnonadecenoate	17.98	67	y=0.0306x + 0.00243	0.99	0.02~20	12091371	19397672	1.57445e+07	132994	182086	160485	56.0071	45.4706	50.7388	50.7388	5.26824
C20:0	Arachidate	19.09	67	y=0.0671x + 0.00071	0.995	0.02~10	12091371	19397672	1.57445e+07	7373298	9656753	8.71948e+06	1815.45	1481.72	1648.59	1648.59	166.867
C20:1	11-Eicosenoate	19.92	69	y=0.0204x + 0.00268	0.993	0.02~10	12091371	19397672	1.57445e+07	464617	642227	563134	350.446	298.318	324.382	324.382	26.0639
C20:1T	Trans 11-Eicosenoate	19.73	79	y=0.0284x + 0.0018	0.998	0.05~5	12091371	19397672	1.57445e+07	172053	152555	173930	87.531	42.7085	65.1197	65.1197	22.4113
C20:2	11-14 Eicosadienoate	21.79	74	y=0.027x + 0.00196	0.994	0.03~15	12091371	19397672	1.57445e+07	206741	207597	218852	112.135	64.7567	88.4459	88.4459	23.6891
C20:3N3	11-14-17 Eicosatrienoate	24.18	69	y=0.0271x + 0.00114	0.996	0.02~10	12091371	19397672	1.57445e+07	43225	36177	42824.2	17.9695	5.35068	11.6601	11.6601	6.30939
C20:3N6	Homogamma Linolenate	23.22	74	y=0.022x + 0.001	0.993	0.02~10	12091371	19397672	1.57445e+07	57833	53574	59426.7	34.4091	16.0353	25.2222	25.2222	9.18691
C20:4N6	Arachidonate	24.45	79	y=0.0224x + 0.00114	0.994	0.03~15	12091371	19397672	1.57445e+07	51756	40708	50217.2	28.0394	8.55895	18.2992	18.2992	9.7402
C20:5N3	Eicosapentaenoate	27.51	67	y=0.0241x + 0.00108	0.992	0.02~10	12091371	19397672	1.57445e+07	43755	38008	43912.3	21.068	7.29801	14.183	14.183	6.885
C21:0	Heneicosanoate	20.98	79	y=0.053x + 0.00042	0.994	0.02~10	12091371	19397672	1.57445e+07	106390	113212	115275	31.6334	20.4542	26.0438	26.0438	5.58956
C22:0	Behenate	23.22	67	y=0.0427x + 0.00022	0.992	0.01~5	12091371	19397672	1.57445e+07	956044	1157602	1.09224e+06	369.313	278.489	323.901	323.901	45.412
C22:1N9	Erucate	24.45	69	y=0.0298x + 0.00254	0.991	0.02~40	12091371	19397672	1.57445e+07	157203	132102	155961	70.2098	28.6591	49.4344	49.4344	20.7754
C22:1N9T	Brassidate	24.07	79	y=0.0206x + 0.0018	0.998	0.05~5	12091371	19397672	1.57445e+07	120250	92184	115702	79.0787	28.6633	53.871	53.871	25.2077
C22:2	Docosadienoate	26.92	74	y=0.0186x + 0.00178	0.995	0.02~10	12091371	19397672	1.57445e+07	66341	59720	67428.7	39.8563	13.9647	26.9105	26.9105	12.9458
C22:4	Docosatetraenoate	29.12	55	y=0.0423x + 0.00245	0.994	0.02~10	12091371	19397672	1.57445e+07	107626	101410	111227	30.5015	13.1345	21.818	21.818	8.68348
C22:5N3	Docosapentaenoate	30.36	79	y=0.0545x + 0.00437	0.991	0.02~10	12091371	19397672	1.57445e+07	158828	138413	159580	32.1675	10.1488	21.1582	21.1582	11.0094
C22:5N6	Docosapentaenoate	29.67	79	y=0.0434x + 0.00343	0.993	0.02~10	12091371	19397672	1.57445e+07	161550	151364	166608	45.7639	20.153	32.9585	32.9585	12.8054
C22:6N3	Docosahexaenoate	30.85	79	y=0.05x + 0.00549	0.996	0.02~10	12091371	19397672	1.57445e+07	212831	197083	218550	48.4476	18.6806	33.5641	33.5641	14.8835
C23:0	Tricosanoate	25.92	79	y=0.0327x - 5e-05	0.992	0.02~10	12091371	19397672	1.57445e+07	75329	87829	84623.6	38.3846	27.9738	33.1792	33.1792	5.20541
C24:0	Lignocerate	28.45	79	y=0.051x + 0.00034	0.993	0.01~5	12091371	19397672	1.57445e+07	309529	393398	361225	99.0673	78.2105	88.6389	88.6389	10.4284
C24:1	Nervonoate	29.12	74	y=0.0368x + 0.0058	0.997	0.05~5	12091371	19397672	1.57445e+07	498092	479449	518867	192.359	102.809	147.584	147.584	44.7749
