# Supplementary material for: Bruceae Fructus Oil Inhibits Triple-Negative Breast Cancer by Restraining Autophagy: Dependence on the Gut Microbiota-Mediated Amino Acid Regulation
Source: Front Pharmacol. 2021 Oct 1;12:727082. doi: 10.3389/fphar.2021.727082 (PMC8517338; doi:10.3389/fphar.2021.727082)
Supplement: Supplementary file 1 [file DataSheet1.zip › Supplementary materials and raw data/Raw data/Raw data for Fig 2.xlsx]

## Sheet: Fig 2 A
		PTX
ng/mL	0	7.8125	15.625	31.25	62.5	125	250	500	1000	2000
Original OD	1.615	1.048	0.951	0.865	0.884	0.836	0.84	0.813	0.985	0.717	Cell well
	1.502	0.981	0.921	0.903	0.874	0.929	0.903	0.899	0.921	0.82
	1.61	0.905	0.999	0.966	0.964	0.899	0.934	0.944	0.9	0.85
	1.543	1.078	0.979	0.988	0.934	0.917	0.914	0.945	0.933	0.773
	1.582	1.077	0.944	1.027	0.937	0.965	0.91	0.962	0.928	0.756
	0.226	0.226	0.221	0.228	0.222	0.222	0.23	0.224	0.225	0.233	Medium well
Absolute OD	1.389	0.822	0.73	0.637	0.662	0.614	0.61	0.589	0.76	0.484
	1.276	0.755	0.7	0.675	0.652	0.707	0.673	0.675	0.696	0.587
	1.384	0.679	0.778	0.738	0.742	0.677	0.704	0.72	0.675	0.617
	1.317	0.852	0.758	0.76	0.712	0.695	0.684	0.721	0.708	0.54
	1.356	0.851	0.723	0.799	0.715	0.743	0.68	0.738	0.703	0.523
Cell viabilty (%)	103.317	61.1425	54.2993	47.3817	49.2413	45.6709	45.3734	43.8114	56.5308	36.0012
	94.9122	56.1589	52.0678	50.2083	48.4975	52.5885	50.0595	50.2083	51.7703	43.6626
	102.946	50.5058	57.8697	54.8944	55.1919	50.357	52.3654	53.5555	50.2083	45.8941
	97.9619	63.374	56.382	56.5308	52.9604	51.6959	50.8777	53.6299	52.6629	40.1666
	100.863	63.2996	53.7786	59.4317	53.1836	55.2663	50.5802	54.8944	52.291	38.9021
Average	100	58.8962	54.8795	53.6894	51.8149	51.1157	49.8512	51.2199	52.6927	40.9253
SD	3.55196	5.53124	2.27226	4.8581	2.83807	3.53392	2.64576	4.49095	2.34075	3.90824

## Sheet: Fig 2 B
		BO
μg/mL	0	0.625	1.25	2.5	5	10	20	40	80	160
Original OD	0.357	0.374	0.379	0.371	0.365	0.362	0.362	0.348	0.356	0.385	Cell well
	0.382	0.358	0.354	0.352	0.347	0.356	0.377	0.365	0.39	0.349
	0.409	0.359	0.348	0.335	0.339	0.355	0.353	0.349	0.346	0.361
	0.392	0.337	0.333	0.349	0.358	0.378	0.383	0.333	0.377	0.396
	0.407	0.364	0.348	0.364	0.346	0.354	0.368	0.398	0.366	0.388
	0.093	0.056	0.053	0.056	0.056	0.057	0.069	0.074	0.105	0.109	Medium well
Absolute OD	0.2842	0.3012	0.3062	0.2982	0.2922	0.2892	0.2892	0.2752	0.2832	0.3122
	0.3092	0.2852	0.2812	0.2792	0.2742	0.2832	0.3042	0.2922	0.3172	0.2762
	0.3362	0.2862	0.2752	0.2622	0.2662	0.2822	0.2802	0.2762	0.2732	0.2882
	0.3192	0.2642	0.2602	0.2762	0.2852	0.3052	0.3102	0.2602	0.3042	0.3232
	0.3342	0.2912	0.2752	0.2912	0.2732	0.2812	0.2952	0.3252	0.2932	0.3152
Cell viabilty (%)	89.7663	95.1358	96.7151	94.1883	92.2931	91.3455	91.3455	86.9236	89.4504	98.6102
	97.6627	90.0821	88.8187	88.187	86.6077	89.4504	96.0834	92.2931	100.19	87.2394
	106.191	90.398	86.9236	82.8174	84.0809	89.1346	88.5028	87.2394	86.2919	91.0297
	100.821	83.4491	82.1857	87.2394	90.0821	96.3992	97.9785	82.1857	96.0834	102.085
	105.559	91.9773	86.9236	91.9773	86.2919	88.8187	93.2407	102.716	92.609	99.5578
Average	100	90.2085	88.3133	88.8819	87.8711	91.0297	93.4302	90.2716	92.9248	95.7044
SD	6.70999	4.27632	5.29754	4.40729	3.27486	3.15856	3.75457	7.82214	5.45252	6.27513

## Sheet: Fig 2 C
		OO
μg/mL	160	80	40	20	10	5	2.5	1.25	0.625	0
Original OD	0.464	0.416	0.419	0.378	0.432	0.405	0.43	0.428	0.435	0.411	Cell well
	0.474	0.436	0.439	0.426	0.442	0.411	0.417	0.41	0.414	0.391
	0.45	0.453	0.467	0.447	0.43	0.404	0.42	0.401	0.419	0.396
	0.422	0.361	0.454	0.452	0.413	0.398	0.432	0.398	0.416	0.389
	0.45	0.436	0.446	0.449	0.388	0.409	0.427	0.421	0.425	0.399
	0.12	0.115	0.113	0.12	0.104	0.125	0.104	0.116	0.12	0.1	Medium well
Absolute OD	0.3503	0.3023	0.3053	0.2643	0.3183	0.2913	0.3163	0.3143	0.3213	0.2973
	0.3603	0.3223	0.3253	0.3123	0.3283	0.2973	0.3033	0.2963	0.3003	0.2773
	0.3363	0.3393	0.3533	0.3333	0.3163	0.2903	0.3063	0.2873	0.3053	0.2823
	0.3083	0.2473	0.3403	0.3383	0.2993	0.2843	0.3183	0.2843	0.3023	0.2753
	0.3363	0.3223	0.3323	0.3353	0.2743	0.2953	0.3133	0.3073	0.3113	0.2853
Cell viabilty (%)	103.547	89.3586	90.2453	78.1259	94.0881	86.107	93.4969	92.9057	94.9749	87.8806
	106.503	95.2705	96.1573	92.3145	97.044	87.8806	89.6542	87.585	88.7674	81.9687
	99.4088	100.296	104.434	98.522	93.4969	85.8114	90.5409	84.9246	90.2453	83.4466
	91.1321	73.1008	100.591	100	88.4718	84.0378	94.0881	84.0378	89.3586	81.3775
	99.4088	95.2705	98.2264	99.1132	81.0819	87.2894	92.6101	90.8365	92.0189	84.3334
Average	100	90.6592	97.9308	93.6151	90.8365	86.2252	92.078	88.0579	91.073	83.8014
SD	5.79247	10.552	5.28364	9.17442	6.26356	1.48682	1.90882	3.78893	2.50298	2.56334

## Sheet: Fig 2 D
		Palmitate	Linoleate			Oleate
μg/mL	0	20	40		0	80
Original OD	0.5481	0.5327	0.5306		0.5067	0.5209	Cell well
	0.5589	0.5459	0.5108		0.4803	0.502
	0.5921	0.564	0.5311		0.527	0.4719
	0.589297	0.563247	0.535745		0.528083	0.522979
	0.543436	0.53182	0.512588		0.48125	0.473554
Cell viabilty (%)	96.7748	94.0557	93.6849			103.217
	98.6817	96.3863	90.1889			99.4716
	104.544	99.5821	93.7732			93.5073
	104.049	99.4492	94.5934			103.629
	95.9513	93.9002	90.5046			93.8351
Average	100	96.6747	92.549			98.7318
SD	4.04873	2.77449	2.04436			4.89678

## Sheet: Fig 2 E
		PTX
ng/mL	2000	1000	500	250	125	62.5	31.25	15.625	7.8125	0
Original OD	1.059	1.347	1.169	1.171	1.15	1.103	1.269	1.334	1.364	2.796	Cell well
	1.101	1.308	1.147	1.09	1.13	1.142	1.166	1.285	1.442	2.927
	1.104	1.269	1.237	1.116	1.081	1.074	1.26	1.297	1.426	2.967
	1.108	1.236	1.179	1.088	1.082	1.117	1.187	1.252	1.31	3.015
	1.128	1.236	1.114	1.042	1.05	1.06	1.234	1.26	1.328	2.914
	0.211	0.218	0.211	0.213	0.217	0.214	0.213	0.211	0.212	0.213	Medium well
Absolute OD	0.848	1.129	0.958	0.958	0.933	0.889	1.056	1.123	1.152	2.583
	0.89	1.09	0.936	0.877	0.913	0.928	0.953	1.074	1.23	2.714
	0.893	1.051	1.026	0.903	0.864	0.86	1.047	1.086	1.214	2.754
	0.897	1.018	0.968	0.875	0.865	0.903	0.974	1.041	1.098	2.802
	0.917	1.018	0.903	0.829	0.833	0.846	1.021	1.049	1.116	2.701
Cell viabilty (%)	31.2823	41.6482	35.3401	35.3401	34.4179	32.7947	38.9553	41.4269	42.4967	95.2855
	32.8316	40.2095	34.5286	32.3521	33.6801	34.2334	35.1557	39.6193	45.3741	100.118
	32.9423	38.7708	37.8486	33.3112	31.8725	31.725	38.6233	40.062	44.7838	101.594
	33.0899	37.5535	35.709	32.2783	31.9094	33.3112	35.9304	38.4019	40.5046	103.364
	33.8277	37.5535	33.3112	30.5814	30.7289	31.2085	37.6642	38.6971	41.1687	99.6385
Average	32.7947	39.1471	35.3475	32.7726	32.5218	32.6546	37.2658	39.6414	42.8656	100
SD	0.930683	1.77519	1.67358	1.7396	1.49564	1.21439	1.66522	1.20347	2.15417	3.00953

## Sheet: Fig 2 F
		BO
μg/mL	160	80	40	20	10	5	2.5	1.25	0.625	0
Original OD	3.257	3.37	3.276	3.332	3.251	3.219	3.243	3.187	3.126	3.11	Cell well
	3.184	3.361	3.329	3.331	3.264	3.344	3.286	3.236	3.138	3.127
	3.135	3.223	3.45	3.206	3.32	3.129	3.27	3.224	3.147	3.131
	3.181	3.183	3.29	3.257	3.274	3.181	3.271	3.192	3.246	3.007
	3.103	3.325	3.389	3.366	3.217	3.184	3.273	3.225	3.297	3.122
	0.22	0.212	0.208	0.221	0.215	0.223	0.21	0.215	0.22	0.217	Medium well
Absolute OD	3.037	3.158	3.068	3.111	3.036	2.996	3.033	2.972	2.906	2.893
	2.964	3.149	3.121	3.11	3.049	3.121	3.076	3.021	2.918	2.91
	2.915	3.011	3.242	2.985	3.105	2.906	3.06	3.009	2.927	2.914
	2.961	2.971	3.082	3.036	3.059	2.958	3.061	2.977	3.026	2.79
	2.883	3.113	3.181	3.145	3.002	2.961	3.063	3.01	3.077	2.905
Cell viabilty (%)	105.364	109.561	106.439	107.931	105.329	103.941	105.225	103.109	100.819	100.368
	102.831	109.249	108.278	107.896	105.78	108.278	106.717	104.808	101.235	100.958
	101.131	104.462	112.476	103.56	107.723	100.819	106.162	104.392	101.547	101.096
	102.727	103.074	106.925	105.329	106.127	102.623	106.196	103.282	104.982	96.7943
	100.021	108	110.359	109.11	104.149	102.727	106.266	104.427	106.751	100.784
Average	102.415	106.869	108.895	106.765	105.822	103.677	106.113	104.004	103.067	100
SD	2.02146	2.93231	2.51298	2.26261	1.29889	2.80272	0.544475	0.758269	2.64392	1.8128

## Sheet: Fig 2 G
		OO
μg/mL	160	80	40	20	10	5	2.5	1.25	0.625	0
Original OD	2.99	3.013	3.036	3.012	3.001	2.972	3.049	2.953	3	2.984	Cell well
	2.929	3.03	2.906	3.002	3.042	3.007	2.935	2.931	3.153	3.076
	2.848	3.079	2.73	3.003	2.931	2.876	2.931	2.976	2.914	3.073
	2.826	2.858	2.715	2.77	2.834	2.834	2.957	2.956	3.064	2.991
	2.775	2.818	2.693	2.606	2.864	2.825	2.865	2.898	3.034	2.96
	0.203	0.2	0.203	0.204	0.2	0.207	0.198	0.205	0.206	0.203	Medium well
Absolute OD	2.787	2.813	2.833	2.808	2.801	2.765	2.851	2.748	2.794	2.781
	2.726	2.83	2.703	2.798	2.842	2.8	2.737	2.726	2.947	2.873
	2.645	2.879	2.527	2.799	2.731	2.669	2.733	2.771	2.708	2.87
	2.623	2.658	2.512	2.566	2.634	2.627	2.759	2.751	2.858	2.788
	2.572	2.618	2.49	2.402	2.664	2.618	2.667	2.693	2.828	2.757
Cell viabilty (%)	99.0476	99.9716	100.682	99.7939	99.5451	98.2657	101.322	97.6615	99.2963	98.8343
	96.8797	100.576	96.0623	99.4385	101.002	99.5096	97.2706	96.8797	104.734	102.104
	94.001	102.317	89.8074	99.474	97.0574	94.8539	97.1284	98.4789	96.24	101.997
	93.2191	94.463	89.2743	91.1934	93.6101	93.3613	98.0525	97.7681	101.571	99.0831
	91.4066	93.0414	88.4924	85.365	94.6762	93.0414	94.7829	95.7069	100.505	97.9814
Average	94.9108	98.0738	92.8637	95.053	97.1782	95.8064	97.7113	97.299	100.469	100
SD	3.03964	4.06908	5.3079	6.51935	3.13174	2.92798	2.35922	1.05528	3.10901	1.91638

## Sheet: Fig 2 H
		Palmitate	Oleate	Linoleate
μg/mL	0	20	80	40
Original OD	2.844	2.793	2.739	2.684	Cell well
	2.878	2.682	2.551	2.763
	2.831	2.519	2.594	2.652
	2.827	2.617	2.594	2.523
	2.526	2.61	2.584	2.585
	0.221	0.216	0.211	0.207	Medium well
Absolute OD	2.623	2.577	2.528	2.477
	2.657	2.466	2.34	2.556
	2.61	2.303	2.383	2.445
	2.606	2.401	2.383	2.316
	2.305	2.394	2.373	2.378
Cell viabilty (%)	102.453	100.656	98.7423	96.7503
	103.781	96.3206	91.3991	99.836
	101.945	89.9539	93.0787	95.5004
	101.789	93.7817	93.0787	90.4617
	90.032	93.5083	92.6881	92.8834
Average	100	94.8442	93.7974	95.0863
SD	5.6271	3.96193	2.84901	3.5965
