# Supplementary material for: Bruceae Fructus Oil Inhibits Triple-Negative Breast Cancer by Restraining Autophagy: Dependence on the Gut Microbiota-Mediated Amino Acid Regulation
Source: Front Pharmacol. 2021 Oct 1;12:727082. doi: 10.3389/fphar.2021.727082 (PMC8517338; doi:10.3389/fphar.2021.727082)
Supplement: Supplementary file 1 [file DataSheet1.zip › Supplementary materials and raw data/Raw data/Raw data for Fig 3.xlsx]

## Sheet: Fig 3 A
body weight（g)
Time/day	Model						PTX						Olive Oil						BOH						BOM						BOL
1	16.6	16.4	15.6	15.4	19	13.8	18.7	14.3	16.3	18.7	18.7	16.1	16.6	14.2	15.7	18.1	16.3	18.4	14.9	17.4	18.7	18.3	15.2	17.8	16	16.4	19	17.8	15.9	16.5	15.4	17.4	17.5	16.5	16.3	15.6
4	17.56	16.39	15.67	15.75	20.23	14.16	16.04	14.39	17.15	18.91	19.48	16.41	17.26	14.92	16.47	18.84	17	19.33	15.12	17.85	19.53	18.41	15.49	17.1	16.73	17.24	19.63	18.72	16.31	17.35	16	18	18.85	16.56	17.75	16.04
8	17	16	15.7	15.6	19.1	14.1	15.2	14.1	17.2	18.6	18.7	17.1	17.2	15.8	16.4	18.7	16.9	18.8	15.1	17.2	18.4	17.8	15.6	16.4	16.6	17.3	19.4	18.2	16.2	17.1	15.6	17.4	18.2	16.4	17.7	16
11	17.28	16.47	16.5	16	20.42	14.56	14.27	14.89	18	19	19.29	18.07	17.35	16.42	16.87	14.41	17.3	19.09	15.77	17.33	18.79	18.31	16.11	17.72	16.89	17.75	19.29	18.55	15.96	17.69	16.04	17.97	18.37	16.91	17.67	16.52
14	17.9	17	17.2	16.9	20	14.4	16.2	15.4	18.4	19.4	20	18	18.1	17.1	17.3	20	18	19.4	15.6	17.6	19.1	18.4	16.6	17.7	17.6	17.6	19.6	19.2	16.1	18	16.4	18.2	18.2	17.5	17.7	17.1
17	18	17.3	17.4	16.3	21.4	14.5	16.6	15.8	18.3	19.6	19.6	17.8	18.1	17.2	17.4	20.6	18.5	19.2	16.1	18.2	19.5	18.8	16.5	17.6	17.6	17.7	20.3	19.4	16.3	18	17.3	19.2	18.3	17.9	18.8	17.6
20	18.9	18.1	17.7	16.9	21.8	15.4	17.7	16.4	19	20	20.9	18.9	19.2	18.3	18.1	21.8	19	20.4	16.9	19.5	20.5	19.4	17.2	18.7	18	18.3	21.2	20	16.7	19.4	18	19	18.8	18.3	18.8	18
23	18.1	17.8	17.6	16.4	21.9	15.5	16.9	15.7	18.5	19.5	20	18.1	19.1	17.7	17.9	21.6	18.7	20	16.5	18.8	20	18.8	17.1	18.8	17.7	18.7	20.7	20	16.8	18.9	17.5	18.9	19	17.8	19.6	17.8
26	18.8	18.9	18.5	17.4	22.6	16.4	17.3	16.4	19	20.3	20.6	16.7	19.5	19	19	22.3	19.8	20.4	17	19.3	20.3	19.9	18.3	19.4	18	19.5	21	20.6	16.8	19.4	18.2	19.8	19.9	18.8	19.5	18.5
30	19.3	19	19.2	18.2	23.1	16.5	18.2	17.2	18.6	20.6	20.6	18.4	19.7	19.5	18.8	21.8	19.4	20.6	17.1	19.6	20.9	20.7	18.9	19.7	18.5	19.4	22	20.5	17.4	20.1	18.5	20.3	19.6	18.7	20	18.7
Body weight change (%) to day 1	100	100	100	100	100	100	100	100	100	100	100	100	100	100	100	100	100	100	100	100	100	100	100	100	100	100	100	100	100	100	100	100	100	100	100	100
	105.783	99.939	100.449	102.273	106.474	102.609	85.7754	100.629	105.215	101.123	104.171	101.925	103.976	105.07	104.904	104.088	104.294	105.054	101.477	102.586	104.439	100.601	101.908	96.0674	104.562	105.122	103.316	105.168	102.579	105.151	103.896	103.448	107.714	100.364	108.896	102.82
	102.41	97.561	100.641	101.299	100.526	102.174	81.2834	98.6014	105.522	99.4652	100	106.211	103.615	111.268	104.459	103.315	103.681	102.174	101.342	98.8506	98.3957	97.2678	102.632	92.1348	103.75	105.488	102.105	102.247	101.887	103.636	101.299	100	104	99.3939	108.589	102.564
	104.096	100.427	105.769	103.896	107.474	105.507	76.3102	104.126	110.429	101.604	103.155	112.236	104.518	115.634	107.452	79.6133	106.135	103.75	105.839	99.5977	100.481	100.055	105.987	99.5506	105.562	108.232	101.526	104.213	100.377	107.212	104.156	103.276	104.971	102.485	108.405	105.897
	107.831	103.659	110.256	109.74	105.263	104.348	86.631	107.692	112.883	103.743	106.952	111.801	109.036	120.422	110.191	110.497	110.429	105.435	104.698	101.149	102.139	100.546	109.21	99.4382	110	107.317	103.158	107.865	101.258	109.091	106.493	104.598	104	106.061	108.589	109.615
	108.434	105.488	111.538	105.844	112.632	105.073	88.77	110.49	112.27	104.813	104.813	110.559	109.036	121.127	110.828	113.812	113.497	104.348	108.054	104.598	104.278	102.732	108.553	98.8764	110	107.927	106.842	108.989	102.516	109.091	112.338	110.345	104.571	108.485	115.337	112.82
	113.855	110.366	113.462	109.74	114.737	111.594	94.6524	114.685	116.564	106.952	111.765	117.391	115.663	128.873	115.287	120.442	116.564	110.87	113.423	112.069	109.626	106.011	113.158	105.056	112.5	111.585	111.579	112.36	105.031	117.576	116.883	109.195	107.429	110.909	115.337	115.385
	109.036	108.537	112.82	106.493	115.263	112.319	90.3743	109.79	113.497	104.278	106.952	112.422	115.06	124.648	114.013	119.337	114.724	108.696	110.738	108.046	106.952	102.732	112.5	105.618	110.625	114.024	108.947	112.36	105.66	114.546	113.636	108.621	108.571	107.879	120.245	114.103
	113.253	115.244	118.59	112.987	118.947	118.841	92.5134	114.685	116.564	108.556	110.16	103.727	117.47	133.803	121.019	123.204	121.472	110.87	114.094	110.919	108.556	108.743	120.395	108.989	112.5	118.902	110.526	115.73	105.66	117.576	118.182	113.793	113.714	113.939	119.632	118.59
	116.265	115.854	123.077	118.182	121.579	119.565	97.3262	120.28	114.11	110.16	110.16	114.286	118.675	137.324	119.745	120.442	119.018	111.957	114.765	112.644	111.765	113.115	124.342	110.674	115.625	118.293	115.79	115.168	109.434	121.818	120.13	116.667	112	113.333	122.699	119.872

## Sheet: Fig 3 B
tumor volume（mm3）
Time/day	Model						PTX						Olive Oil						BOH						BOM						BOL
1	37.04	0	8.79	37.93	0	34.3	0	32	0	29.66	8.06	27.44	54.12	10.98	35.2	55.3	13.5	0	0	0	27.44	26.7	47.2	0	0	16.38	14.9	0	0	25.92	19.65	16.38	29.66	16.38	0	0
4	36.96	19.65	133.1	21.44	58.08	61.23	18.51	21.6	0	30.06	9.44	36.98	25.33	17.97	25.33	0	16.38	0	0	24.99	45.5	45.56	23.33	0	43.56	17.97	32	0	0	36.82	0	0	146.07	36.14	57.32	0
8	52.92	26.68	28.86	22.87	0	0	27.44	25.33	12.19	17.97	72.9	21.44	77.5	32	23.28	115	16.4	0	38.66	13.5	40.57	47.15	45.56	0	23.33	42.59	32	0	34.46	67.37	21.44	0	104.1	37.58	54.87	0
11	63.36	55.3	19.65	58.82	66.03	32	13.5	31.77	37.04	21.44	14.9	23.33	78.65	16.65	76.83	88.43	29.6	114.95	42.59	33.46	65.17	37.6	33.05	0	41.18	21.44	48.6	0	43.22	53.24	42.59	0	104.98	37.04	94.1	21.44
14	50.34	39.5	16.38	51.3	58.08	16.38	21.44	23.33	21.44	25.33	6.91	17.97	51.91	29.66	40.34	62.96	32	48.67	25.33	58.08	44.11	37.04	37.82	0	57.43	29.66	17.97	0	39.75	45.56	14.9	29.66	98.7	40.8	66.83	32
17	44.1	92.6	81.63	63.75	55.3	28.9	23.33	29.66	19.65	29.66	19.65	27.44	46.46	45.56	63.79	136.24	58.73	94.77	34.46	52.27	41.45	34.46	37.04	0	78.03	55.3	25.33	0	34.46	58.82	35.2	55.69	135.76	36.98	122.79	28.75
20	126.51	126.85	118.59	109.33	132.96	72.83	17.97	19.65	19.07	27.44	14.9	21.44	72.03	87.81	95.85	196	91.85	108	32.17	58.82	34.46	62.5	26.34	0	34.46	13.5	45.56	0	24.5	72.03	27.44	68.43	163.37	144.87	76.03	36.98
23	117.98	108.84	184.32	182.95	178.02	102.34	14.9	23.89	14.9	39.75	10.98	14.9	119.49	115.35	194.08	229.15	171.5	175.07	73.75	74.44	48.4	109.65	71.66	0	99.09	13.5	58.82	0	27.44	79.77	75.71	216.56	185.9	83.75	183.79	50.63
26	272.28	340.6	261.56	312.05	440.13	255.88	25.33	27.44	21.44	34.46	17.97	21.44	225.5	166.64	283.97	326.11	306.56	224.33	90.75	78.73	102.69	157.22	113.49	23.33	117.74	32	97.56	34.46	66.33	151.55	94.64	167.94	253.13	166.52	229.37	92.51
30	485	393.35	347.73	370.44	584.06	246.05	37.04	58.82	58.82	87.81	29.66	29.66	308.93	200.9	490.4	627.36	403.97	423.77	62.5	164.25	114.87	265.72	186.62	21.44	298.53	19.65	113.49	21.44	97.56	181.8	152.56	272	381.02	183.79	398.82	137.31

## Sheet: Fig 3 C
tumor weight（mg）
Model	BOL	BOM	BOH	PTX	Olive oil
367	137	202	96	49	314
328	257	29	126	63	222
353	290	246	98	28	562
343	137	138	287	55	440
436	206	120	231	152	336
250	116	205	9	19	258
