# Supplementary material for: Bruceae Fructus Oil Inhibits Triple-Negative Breast Cancer by Restraining Autophagy: Dependence on the Gut Microbiota-Mediated Amino Acid Regulation
Source: Front Pharmacol. 2021 Oct 1;12:727082. doi: 10.3389/fphar.2021.727082 (PMC8517338; doi:10.3389/fphar.2021.727082)
Supplement: Supplementary file 1 [file DataSheet1.zip › Supplementary materials and raw data/Raw data/Raw data for Fig 4.xlsx]

## Sheet: Fig 4 A body weight(SPF)
Body weight（g)
	Time/day	Model								BOH 400 mg/kg
	1	20.4	19.4	18.6	18.9	19.3	21.8	21.3	20	21.3	18.8	18.9	19	20	19.1	15.5	18.7
	4	20.85	18.8	18.57	20.42	18.87	20.72	21.45	19.58	20.68	18.75	18.19	19.2	19.74	19	17.83	19
	8	21.8	19.3	19.3	20.9	19.5	22.3	21.7	20.9	21.8	18.9	19.4	19.4	20.3	20	16.9	19.2
	12	21.7	19.1	19.3	20.6	19.4	22.6	21.5	21	22.6	18.9	20	19.7	20	19.3	18.3	19.7
	16	22.1	19.6	19.4	20.7	20	22.7	22.2	20.6	23	19.6	20.8	20	20.4	20	18.1	20
	20	22.5	20.5	19.3	20.7	20	22.8	22.5	20.4	22.8	19.5	20.9	19.6	20	20.6	18.11	20
	Time/day	Model								BOH 400 mg/kg
Body weight change (%) to day 1	1	100	100	100	100	100	100	100	100	100	100	100	100	100	100	100	100
	4	102.206	96.9072	97.9	108.042	97.772	95.0459	100.704	97.9	97.0892	99.734	96.2434	101.053	98.7	99.4764	115.032	101.604
	8	106.863	99.4845	103	110.582	101.036	102.294	101.878	104.5	102.347	100.532	102.645	102.105	101.5	104.712	109.032	102.674
	12	106.373	98.4536	102	108.995	100.518	103.67	100.939	105	106.103	100.532	105.82	103.684	100	101.047	118.064	105.348
	16	108.333	101.031	102.5	109.524	103.627	104.128	104.225	103	107.981	104.255	110.053	105.263	102	104.712	116.774	106.952
	20	110.294	105.67	104	109.524	103.627	104.587	105.634	102	107.042	103.723	110.582	103.158	100	107.853	116.839	106.952

## Sheet: Fig 4 B tumor volume(SPF)
Tumor volume（mm3）
Time/day	Model								BOH 400 mg/kg
1	218.113	285.491	446.608	444.735	359.743	400.389	398.913	400.428	323.174	358.229	182.857	159.196	85.7661	129.043	243.36	280.224
4	639.821	1378.48	522.938	819.132	808.084	523.607	586.864	803.526	929.593	741.218	340.095	608.5	292.136	361.8	648.636	642.736
8	1506.19	2924.17	944.565	1141.22	1205.94	881.834	752.73	1476.2	1037.39	1229.63	564.453	806.898	636.619	532.555	672.989	1580.22
12	2178.97	1908.37	1031.6	1639.31	2901.44	928.908	1931.5	2099.72	2263.71	1976.89	780.187	1144.4	1672.72	1187.05	1870.15	1962.96
16	3982.24	3156.22	1880.58	3285.02	3595.82	3574.56	2593.42	3299.34	4360.86	2334.7	1129.86	1864.56	1690	972.219	2332.51	2719.88
20	3630.03	4725.07	2307.07	3662.35	6017.39	3201.68	3145.6	4412.9	4632.15	3354.43	1620.56	2366.91	2381.49	2050.83	3105.08	3358.26

## Sheet: Fig 4 C tumor weight(SPF)
Tumor weight（mg）
Model	BO
1367.7	1813.9
1992.2	1683.9
2333.5	1717.8
2342.5	1005.2
2212.4	1080.3
1381.4	920
1594.1	1621.2
2225	1777.4

## Sheet: Fig 4 D body weight (ABX)
Body weight（g)
	Time/day	ABX-Model								ABX-BOH (400mg/mL)
	1	18.2	18.3	19.6	18.8	17.2	17.8	16	18	19	17.5	19.6	19.2	20.6	20	18.7	19.4
	4	18.6	18.8	20	18.7	17.6	17.3	16.7	18	19.6	18.8	19.6	19	20.4	20.9	19.2	20
	8	16.7	17.2	18.3	16.4	15.5	15.9	15	16.3	18.5	17	17.5	18.3	19	18.5	16.8	18.8
	12	19	20	21	19.5	18.2	18.8	18.3	18	20	16.8	20	20	21.7	20	18.4	20
	16	16.5	17.6	19	20	20	17.5	17	17.6	18.3	18.4	20.7	19	20	17.9	17.8	17.8
	20	15.3	18.8	20.7	16.2	16	17.7	13.9	16.8	19.6	15.4	17.8	18.7	22.2	16.4	18.1	16.6
	Time/day	ABX-Model								ABX-BOH (400mg/mL)
Body weight change (%) to day 1	1	100	100	100	100	100	100	100	100	100	100	100	100	100	100	100	100
	4	102.198	102.732	102.041	99.4681	102.326	97.191	104.375	100	103.158	107.429	100	98.9583	99.0291	104.5	102.674	103.093
	8	91.7582	93.9891	93.3674	87.234	90.1163	89.3258	93.75	90.5556	97.3684	97.1429	89.2857	95.3125	92.233	92.5	89.8396	96.9072
	12	104.396	109.29	107.143	103.723	105.814	105.618	114.375	100	105.263	96	102.041	104.167	105.34	100	98.3957	103.093
	16	90.6593	96.1749	96.9388	106.383	116.279	98.3146	106.25	97.7778	96.3158	105.143	105.612	98.9583	97.0874	89.5	95.1872	91.7526
	20	84.0659	102.732	105.612	86.1702	93.0233	99.4382	86.875	93.3333	103.158	88	90.8163	97.3958	107.767	82	96.7914	85.567

## Sheet: Fig 4 E tumor volume (ABX)
Tumor volume（mm3）
Time/day	ABX-Model									ABX-BOH (400mg/mL)
1	0	55.3088	78.8852	100.676	110.076	127.478	151.028	180.006	246.864	0	0	56.9613	59.319	77.9563	177.082	209.952	279.726
4	309.01	193.774	199.184	367.183	152.737	393.266	590.402	255.955	425.572	427.592	521.985	249.874	520.999	368.27	767.24	932.388	206.746
8	1070.73	659.092	461.239	917.98	493.138	605.591	1193.63	637.331	723.785	893.143	686.543	438.24	616.154	671.946	1080.31	579.814	657.027
12	1965.2	1087.09	1115.49	1199.65	962.815	1183.1	1900.89	1022.79	1479.13	1143.26	1576.3	787.576	1913.15	1572.34	1824.12	938.899	1829.26
16	2731.14	1607.66	1474.16	3001	1192.12	3033.71	4233.27	1796.68	2207.5	3355.92	1953.02	2051.46	2657.93	2205.48	3055.59	2077.84	2014.08
20	4382.93	2711.07	1797.22	3908.51	1992.29	5032.74	4954.21	2758.1	3310.14	3260.08	2496.37	1266.95	3980.35	3312.12	4295.67	3688.38	2592.7

## Sheet: Fig 4 F tumor weight (ABX)
Tumor weight（mg）
ABX-M	ABX-BOH
2901.7	2201
1753.5	1615.7
752.8	1102.3
2184.4	1907.9
1113	1344.2
2508.3	2346.1
2258.9	1928.9
2106.7	2017.2
