# Supplementary material for: Bruceae Fructus Oil Inhibits Triple-Negative Breast Cancer by Restraining Autophagy: Dependence on the Gut Microbiota-Mediated Amino Acid Regulation
Source: Front Pharmacol. 2021 Oct 1;12:727082. doi: 10.3389/fphar.2021.727082 (PMC8517338; doi:10.3389/fphar.2021.727082)
Supplement: Supplementary file 1 [file DataSheet1.zip › Supplementary materials and raw data/Raw data/Raw data for Fig 5 A~D.xlsx]

## Sheet: species_Relative abundance
Taxon	Model1	Model2	Model3	Model4	Model5	Model6	BOH1	BOH2	BOH3	BOH4	BOH5	BOH6
No blast hit;Other;Other;Other;Other;Other;Other	0.629698	0.273036	0.517912	0.572184	0.342542	0.569098	0.21877	0.224704	0.466935	0.29552	0.556955	0.37366
k__Bacteria;p__Firmicutes;c__Clostridia;o__Clostridiales;f__Ruminococcaceae;g__Unclassified_Ruminococcaceae;s__Unclassified_Ruminococcaceae	0.0338293	0.0723081	0.0488223	0.0394401	0.0639526	0.0424475	0.0754583	0.0743863	0.0516834	0.064522	0.0386442	0.0593786
k__Bacteria;p__Firmicutes;c__Clostridia;o__Clostridiales;f__Lachnospiraceae;g__Lachnoclostridium;s__Lachnoclostridium sp. YL32	0.0364947	0.0772385	0.0414648	0.0366302	0.0652172	0.0390485	0.0676431	0.0700005	0.0614647	0.0690997	0.0332646	0.0619889
k__Bacteria;p__Firmicutes;c__Clostridia;o__Clostridiales;f__unidentified;g__Flavonifractor;s__Flavonifractor plautii	0.0209184	0.0449215	0.0393033	0.0259394	0.0446658	0.0317342	0.0569489	0.0499486	0.035438	0.0447942	0.0321513	0.0457386
k__Bacteria;p__Firmicutes;c__Clostridia;o__Clostridiales;f__Unclassified_Clostridiales;g__Unclassified_Clostridiales;s__Unclassified_Clostridiales	0.0217203	0.046752	0.0290073	0.0246883	0.0409867	0.0254545	0.0462155	0.0476605	0.0357204	0.042799	0.0243117	0.0398009
k__Eukaryota;p__Unclassified_Eukaryota;c__Unclassified_Eukaryota;o__Unclassified_Eukaryota;f__Unclassified_Eukaryota;g__Unclassified_Eukaryota;s__Unclassified_Eukaryota	0.0314253	0.0114946	0.0234788	0.0276834	0.0158	0.0289945	0.0100947	0.0118081	0.0213192	0.0178403	0.0272565	0.0190813
k__Bacteria;p__Unclassified_Bacteria;c__Unclassified_Bacteria;o__Unclassified_Bacteria;f__Unclassified_Bacteria;g__Unclassified_Bacteria;s__Unclassified_Bacteria	0.0131325	0.0266954	0.0161425	0.0137372	0.0232767	0.0149155	0.0281401	0.0275236	0.0189025	0.026328	0.0150899	0.0223374
k__Bacteria;p__Bacteroidetes;c__Bacteroidia;o__Bacteroidales;f__Muribaculaceae;g__Muribaculum;s__Muribaculum intestinale	0.004413	0.0171105	0.00928754	0.0112705	0.0155309	0.00854283	0.0345363	0.0256093	0.00813453	0.0241843	0.0148992	0.0163088
k__Bacteria;p__Firmicutes;c__Unclassified_Firmicutes;o__Unclassified_Firmicutes;f__Unclassified_Firmicutes;g__Unclassified_Firmicutes;s__Unclassified_Firmicutes	0.00833826	0.0160581	0.0098203	0.00931574	0.0150221	0.0100291	0.0145556	0.0169633	0.0114059	0.0158983	0.00814985	0.0120164
k__Bacteria;p__Firmicutes;c__Clostridia;o__Clostridiales;f__Ruminococcaceae;g__Faecalibacterium;s__Faecalibacterium prausnitzii	0.00743412	0.0149435	0.0107006	0.00796667	0.0135482	0.00853678	0.0162071	0.014747	0.0113222	0.013479	0.00886087	0.0133473
k__Bacteria;p__unidentified;c__unidentified;o__unidentified;f__unidentified;g__unidentified;s__uncultured bacterium	0.00663486	0.0154578	0.00891619	0.00769967	0.0128153	0.00771719	0.0173954	0.0157242	0.0109423	0.0149229	0.0088981	0.0136351
k__Bacteria;p__Firmicutes;c__Clostridia;o__Clostridiales;f__Lachnospiraceae;g__Lachnoclostridium;s__[Clostridium] bolteae	0.00803141	0.0157168	0.00881842	0.00853412	0.0150626	0.00883415	0.0136165	0.0161594	0.0106882	0.0150081	0.00690603	0.0114288
k__Bacteria;p__Firmicutes;c__Clostridia;o__Clostridiales;f__Oscillospiraceae;g__Oscillibacter;s__Oscillibacter valericigenes	0.00685793	0.0126071	0.0129653	0.00775897	0.0110783	0.00826248	0.0159099	0.013241	0.0102724	0.0133708	0.00955458	0.0137175
k__Bacteria;p__Firmicutes;c__Clostridia;o__Clostridiales;f__unidentified;g__Intestinimonas;s__Intestinimonas butyriciproducens	0.00595196	0.0118426	0.0101727	0.00669714	0.011473	0.00797042	0.0143629	0.0130883	0.00910805	0.0118037	0.00833227	0.0119501
k__Bacteria;p__Firmicutes;c__Clostridia;o__Clostridiales;f__Lachnospiraceae;g__Lachnoclostridium;s__Lachnoclostridium phocaeense	0.00674303	0.0138181	0.00804947	0.00764901	0.0129007	0.00716694	0.0125963	0.0131444	0.00996966	0.0119474	0.0065168	0.0101464
k__Bacteria;p__Firmicutes;c__Clostridia;o__Clostridiales;f__Lachnospiraceae;g__Unclassified_Lachnospiraceae;s__Unclassified_Lachnospiraceae	0.00661635	0.0143568	0.00623441	0.00618109	0.0105114	0.00604606	0.0122819	0.0113004	0.010507	0.011221	0.00585429	0.0109183
k__Bacteria;p__Firmicutes;c__Clostridia;o__Clostridiales;f__Lachnospiraceae;g__Lachnoclostridium;s__[Clostridium] saccharolyticum	0.00892517	0.00932794	0.00894903	0.00914271	0.0076751	0.00896422	0.00914081	0.00979686	0.0105102	0.00917103	0.00868407	0.0083617
k__Bacteria;p__Firmicutes;c__Clostridia;o__Clostridiales;f__Lachnospiraceae;g__Lachnoclostridium;s__Unclassified_Lachnoclostridium	0.00621233	0.0122868	0.00761706	0.00681813	0.011192	0.0067359	0.0112554	0.0122795	0.00872899	0.0116229	0.00547256	0.00928384
k__Bacteria;p__Firmicutes;c__Clostridia;o__Clostridiales;f__Clostridiaceae;g__Mordavella;s__Mordavella sp. Marseille-P3756	0.00526814	0.0100231	0.00706457	0.00709249	0.0110814	0.00636717	0.0090426	0.0105912	0.00695842	0.00927835	0.00534381	0.00785542
k__Bacteria;p__Firmicutes;c__Clostridia;o__Clostridiales;f__Lachnospiraceae;g__Blautia;s__Unclassified_Blautia	0.00501539	0.0108085	0.00574963	0.00561994	0.00902593	0.00523643	0.00917945	0.0101475	0.00833666	0.0091825	0.00505209	0.00891997
k__Bacteria;p__Bacteroidetes;c__Bacteroidia;o__Bacteroidales;f__Bacteroidaceae;g__Bacteroides;s__Bacteroides caecimuris	0.000885386	0.0090486	0.00301583	0.00661832	0.00743837	0.00232755	0.0166304	0.017659	0.00221649	0.0120746	0.00660581	0.0076096
k__Bacteria;p__Firmicutes;c__Bacilli;o__Lactobacillales;f__Enterococcaceae;g__Enterococcus;s__Enterococcus faecalis	0.00442825	0.0127235	0.00365659	0.00488147	0.00655719	0.004077	0.00937738	0.0106331	0.00722061	0.0068874	0.00393669	0.00746766
k__Bacteria;p__Firmicutes;c__Clostridia;o__Clostridiales;f__unidentified;g__unidentified;s__unidentified	0.00338173	0.00739833	0.00682647	0.00414401	0.00742254	0.00543328	0.0100624	0.00888164	0.00593422	0.00754635	0.00546761	0.00734523
k__Bacteria;p__Firmicutes;c__Clostridia;o__Clostridiales;f__Lachnospiraceae;g__Roseburia;s__Roseburia intestinalis	0.00442837	0.00930738	0.00446174	0.00471298	0.00703257	0.00467136	0.00715396	0.00875032	0.00702778	0.00768244	0.00387315	0.00779128
k__Bacteria;p__Firmicutes;c__Clostridia;o__Clostridiales;f__Lachnospiraceae;g__Roseburia;s__Roseburia hominis	0.00408839	0.0095214	0.00429919	0.00409974	0.00685524	0.00383729	0.00766302	0.00766318	0.00660646	0.00718252	0.00381382	0.00752614
k__Bacteria;p__Bacteroidetes;c__Bacteroidia;o__Bacteroidales;f__Bacteroidaceae;g__Bacteroides;s__Unclassified_Bacteroides	0.000864756	0.00547596	0.00234556	0.00390395	0.00469285	0.0015868	0.00985584	0.00988245	0.00177001	0.00725572	0.00448369	0.00477997
k__Bacteria;p__Proteobacteria;c__Unclassified_Proteobacteria;o__Unclassified_Proteobacteria;f__Unclassified_Proteobacteria;g__Unclassified_Proteobacteria;s__Unclassified_Proteobacteria	0.00297685	0.00566319	0.0041664	0.0032737	0.00517424	0.00329098	0.00638996	0.00570454	0.00388823	0.00558594	0.00356588	0.00507261
k__Bacteria;p__Proteobacteria;c__Epsilonproteobacteria;o__Campylobacterales;f__Helicobacteraceae;g__Helicobacter;s__Helicobacter typhlonius	0.00267944	0.00368852	0.00385082	0.00206771	0.0051194	0.0029642	0.00595024	0.0071184	0.00271013	0.00493121	0.00382063	0.00311207
k__Bacteria;p__Firmicutes;c__Bacilli;o__Lactobacillales;f__Lactobacillaceae;g__Lactobacillus;s__Lactobacillus reuteri	0.00189242	0.00355389	0.00109523	0.00217643	0.00487485	0.00376421	0.00353602	0.00542072	0.00215779	0.00246236	0.00496187	0.000465242
k__Bacteria;p__Firmicutes;c__Clostridia;o__Clostridiales;f__Lachnospiraceae;g__unidentified;s__[Eubacterium] rectale	0.0018856	0.00391288	0.00223006	0.00214928	0.00355953	0.00204855	0.00331592	0.00355843	0.00257926	0.0034156	0.00174419	0.00284218
k__Bacteria;p__Firmicutes;c__Bacilli;o__Lactobacillales;f__Lactobacillaceae;g__Lactobacillus;s__Lactobacillus johnsonii	0.00258379	0.0034488	0.00146932	0.0022026	0.00475353	0.00371675	0.00391044	0.00599352	0.00161672	0.000276268	0.00400063	0.000558387
k__Bacteria;p__Firmicutes;c__Clostridia;o__Clostridiales;f__Ruminococcaceae;g__Ruminococcus;s__Ruminococcus sp. SR1/5	0.00186995	0.00357494	0.00217367	0.00208289	0.00316528	0.0018549	0.00304171	0.00350113	0.0026808	0.00306273	0.00173464	0.00315782
k__Bacteria;p__Firmicutes;c__Clostridia;o__Clostridiales;f__Lachnospiraceae;g__Blautia;s__Blautia hansenii	0.00186518	0.00365209	0.00223483	0.00209977	0.00307146	0.00187874	0.00278405	0.00330159	0.00263	0.00345263	0.00161262	0.00287799
k__Bacteria;p__unidentified;c__unidentified;o__unidentified;f__unidentified;g__unidentified;s__unidentified	0.00162405	0.00322408	0.00241033	0.00180542	0.00292319	0.0019675	0.00372736	0.00328239	0.00225694	0.00304484	0.00202667	0.00294737
k__Bacteria;p__Firmicutes;c__Clostridia;o__Clostridiales;f__unidentified;g__unidentified;s__butyrate-producing bacterium SS3/4	0.00164141	0.00347563	0.00234929	0.00185319	0.00300587	0.00163815	0.00321775	0.00312697	0.00241936	0.00290829	0.00172111	0.0028621
k__Bacteria;p__Verrucomicrobia;c__Verrucomicrobiae;o__Verrucomicrobiales;f__Akkermansiaceae;g__Akkermansia;s__Akkermansia muciniphila	9.85281e-05	0.00030909	0.00414878	0.0027295	0.00359432	0.000114254	0.00467678	0.000731721	0.000222128	0.00267539	0.00380751	0.000571063
k__Bacteria;p__Firmicutes;c__Bacilli;o__Lactobacillales;f__Streptococcaceae;g__Streptococcus;s__Unclassified_Streptococcus	0.00184015	0.00293099	0.00209866	0.00202283	0.00330607	0.00247721	0.00220777	0.00349561	0.00202799	0.00338599	0.00153478	0.00203501
k__Bacteria;p__Firmicutes;c__Clostridia;o__Clostridiales;f__Peptostreptococcaceae;g__Clostridioides;s__Clostridioides difficile	0.00153603	0.00304734	0.0019311	0.00165574	0.00268712	0.00184663	0.00306268	0.00325057	0.00239776	0.00288632	0.00137654	0.00238199
k__Bacteria;p__Bacteroidetes;c__Bacteroidia;o__Bacteroidales;f__Unclassified_Bacteroidales;g__Unclassified_Bacteroidales;s__Unclassified_Bacteroidales	0.000536921	0.0025261	0.0012548	0.00170547	0.00222238	0.00107644	0.00502668	0.00403828	0.0010299	0.00317429	0.00229469	0.00241569
k__Bacteria;p__Firmicutes;c__Clostridia;o__Clostridiales;f__Lachnospiraceae;g__Coprococcus;s__Coprococcus catus	0.00139213	0.003111	0.00162339	0.00156375	0.00260937	0.00153693	0.0026386	0.00277502	0.00228953	0.00257721	0.00133829	0.00234056
k__Bacteria;p__Firmicutes;c__Erysipelotrichia;o__Erysipelotrichales;f__Erysipelotrichaceae;g__Unclassified_Erysipelotrichaceae;s__Unclassified_Erysipelotrichaceae	0.00135295	0.00259422	0.00182726	0.00155437	0.00273375	0.00139853	0.00260465	0.00258352	0.002097	0.0030613	0.00137557	0.00255142
k__Bacteria;p__Firmicutes;c__Clostridia;o__Clostridiales;f__Lachnospiraceae;g__Blautia;s__[Ruminococcus] torques	0.0014255	0.00290256	0.00163267	0.0017461	0.00261096	0.00146124	0.00246173	0.00297237	0.00209866	0.00222579	0.00130605	0.00251695
k__Bacteria;p__Firmicutes;c__Clostridia;o__Clostridiales;f__Lachnospiraceae;g__Coprococcus;s__Coprococcus sp. ART55/1	0.00147043	0.003483	0.00132575	0.00117928	0.0023106	0.00120085	0.00290453	0.00221097	0.0023503	0.0026447	0.00132365	0.00260016
k__Bacteria;p__Firmicutes;c__Clostridia;o__Clostridiales;f__Lachnospiraceae;g__Lachnoclostridium;s__[Clostridium] sphenoides	0.0013062	0.00283302	0.00192487	0.00159858	0.00239436	0.00139192	0.00245707	0.00277055	0.00207221	0.00219984	0.00130423	0.0023645
k__Bacteria;p__Firmicutes;c__Clostridia;o__Clostridiales;f__Clostridiaceae;g__Unclassified_Clostridiaceae;s__Unclassified_Clostridiaceae	0.00133289	0.00268125	0.00166964	0.0014373	0.00250602	0.00157191	0.00267968	0.00263005	0.00192411	0.00259173	0.00129575	0.00201964
k__Bacteria;p__Proteobacteria;c__Gammaproteobacteria;o__Unclassified_Gammaproteobacteria;f__Unclassified_Gammaproteobacteria;g__Unclassified_Gammaproteobacteria;s__Unclassified_Gammaproteobacteria	0.00124856	0.00240699	0.00160111	0.00132831	0.00222324	0.00136067	0.00254043	0.00242191	0.00162369	0.00242771	0.00142372	0.00210041
k__Bacteria;p__Firmicutes;c__Clostridia;o__Clostridiales;f__Clostridiaceae;g__Clostridium;s__Clostridium botulinum	0.00135188	0.00137036	0.000790797	0.000907719	0.00150554	0.0013156	0.00137586	0.00237357	0.00122445	0.00329134	0.00140331	0.00165955
k__Bacteria;p__Firmicutes;c__Clostridia;o__Clostridiales;f__Ruminococcaceae;g__Ethanoligenens;s__Ethanoligenens harbinense	0.00107192	0.00198181	0.00125577	0.00115984	0.00190583	0.00129436	0.00215973	0.00219921	0.00137856	0.00183447	0.0011644	0.00174012
k__Bacteria;p__Firmicutes;c__Clostridia;o__Clostridiales;f__Clostridiaceae;g__Clostridium;s__Clostridium sp. SY8519	0.000975478	0.00216581	0.00139462	0.0012142	0.00188263	0.00109884	0.00199387	0.00205556	0.00159077	0.00182663	0.00100242	0.00187733
k__Bacteria;p__Firmicutes;c__Clostridia;o__Clostridiales;f__Lachnospiraceae;g__Blautia;s__Blautia obeum	0.00105431	0.00204782	0.00127357	0.00111986	0.00181567	0.0011874	0.00181124	0.0019795	0.00166761	0.00193059	0.00108613	0.00176304
k__Bacteria;p__Firmicutes;c__Clostridia;o__Clostridiales;f__Eubacteriaceae;g__Eubacterium;s__Eubacterium limosum	0.000950112	0.00198496	0.00133612	0.00110256	0.00180534	0.001151	0.0020591	0.00207519	0.00148499	0.0019088	0.00109979	0.00166153
k__Bacteria;p__Firmicutes;c__Clostridia;o__Clostridiales;f__Ruminococcaceae;g__Ruminococcus;s__Ruminococcus champanellensis	0.00111704	0.00186509	0.00126084	0.00112377	0.00172967	0.00109156	0.00204059	0.00199334	0.00119743	0.00172135	0.0010646	0.00169939
k__Bacteria;p__Actinobacteria;c__Coriobacteriia;o__Eggerthellales;f__Eggerthellaceae;g__Adlercreutzia;s__Adlercreutzia equolifaciens	0.000766592	0.00156696	0.00120103	0.0013177	0.00207233	0.00125054	0.00170776	0.00226683	0.0012309	0.00174161	0.00116004	0.00119857
k__Bacteria;p__Firmicutes;c__Bacilli;o__Lactobacillales;f__Enterococcaceae;g__Enterococcus;s__Enterococcus faecium	0.000891558	0.00179864	0.000909985	0.00100656	0.00160489	0.000990704	0.00169707	0.0019489	0.00157597	0.00169322	0.000928907	0.00170292
k__Bacteria;p__Firmicutes;c__Clostridia;o__Clostridiales;f__Eubacteriaceae;g__Eubacterium;s__[Eubacterium] hallii	0.000998518	0.00191423	0.00109615	0.000767636	0.00134251	0.00072053	0.00164344	0.00148883	0.00152351	0.00179069	0.000711087	0.00129179
k__Bacteria;p__Firmicutes;c__Clostridia;o__Clostridiales;f__Ruminococcaceae;g__Ruminiclostridium;s__[Eubacterium] siraeum	0.000861582	0.00134775	0.000987653	0.000936968	0.00131357	0.000869205	0.00166078	0.00173337	0.00113654	0.0016023	0.000874894	0.00130065
k__Bacteria;p__Actinobacteria;c__Actinobacteria;o__Unclassified_Actinobacteria;f__Unclassified_Actinobacteria;g__Unclassified_Actinobacteria;s__Unclassified_Actinobacteria	0.00074057	0.00144119	0.00108526	0.000850213	0.00133732	0.000896793	0.00160427	0.00151941	0.00100767	0.00133304	0.000971889	0.00143158
k__Bacteria;p__Firmicutes;c__Clostridia;o__Clostridiales;f__unidentified;g__unidentified;s__butyrate-producing bacterium SM4/1	0.000631331	0.00161287	0.000856986	0.000749628	0.00146328	0.000696369	0.0014625	0.00157414	0.00110817	0.00130812	0.000846942	0.00147381
k__Viruses;p__unidentified;c__unidentified;o__unidentified;f__unidentified;g__unidentified;s__unidentified phage	0.000638819	0.00145613	0.00085724	0.000794313	0.00110823	0.000692062	0.00170899	0.00169574	0.00113028	0.001304	0.000907852	0.00163537
k__Bacteria;p__Bacteroidetes;c__Bacteroidia;o__Bacteroidales;f__Bacteroidaceae;g__Bacteroides;s__Bacteroides fragilis	0.00034176	0.00124863	0.000767569	0.000903636	0.00125071	0.000548383	0.00216067	0.00204814	0.000611766	0.00158195	0.00119411	0.00119518
k__Bacteria;p__Firmicutes;c__Clostridia;o__Clostridiales;f__Lachnospiraceae;g__unidentified;s__Lachnospiraceae bacterium oral taxon 500	0.00071845	0.00154282	0.000812746	0.000742246	0.0012335	0.000805969	0.00129922	0.00140559	0.00123731	0.00137843	0.000700911	0.001255
k__Bacteria;p__Bacteroidetes;c__Bacteroidia;o__Bacteroidales;f__Rikenellaceae;g__Alistipes;s__Unclassified_Alistipes	0.000668528	0.00127515	0.000934065	0.00100277	0.0011327	0.000909286	0.00168439	0.001568	0.000715626	0.00125493	0.00100697	0.00118586
k__Bacteria;p__Firmicutes;c__Clostridia;o__Clostridiales;f__Lachnospiraceae;g__Anaerotignum;s__Anaerotignum propionicum	0.000606369	0.00146762	0.000894685	0.000799304	0.0011412	0.00077393	0.00133462	0.0013822	0.000908684	0.00138604	0.000706364	0.00115915
k__Bacteria;p__Bacteroidetes;c__Bacteroidia;o__Bacteroidales;f__Barnesiellaceae;g__Barnesiella;s__Barnesiella viscericola	0.00031926	0.00110098	0.000657465	0.000779685	0.00104597	0.000556013	0.00212845	0.00157527	0.000557135	0.00139061	0.00105796	0.00117597
k__Bacteria;p__Firmicutes;c__Erysipelotrichia;o__Erysipelotrichales;f__Erysipelotrichaceae;g__Faecalitalea;s__Faecalitalea cylindroides	0.000644492	0.00141646	0.00066852	0.00068285	0.00113654	0.00080196	0.00137174	0.00142557	0.000993975	0.00118896	0.000671265	0.00112736
k__Bacteria;p__Actinobacteria;c__Coriobacteriia;o__Eggerthellales;f__Eggerthellaceae;g__Unclassified_Eggerthellaceae;s__Unclassified_Eggerthellaceae	0.000561244	0.00108529	0.000773785	0.000851183	0.00141087	0.000919393	0.00122552	0.00168827	0.000884708	0.00120823	0.000852111	0.000892152
k__Bacteria;p__Proteobacteria;c__Deltaproteobacteria;o__Desulfovibrionales;f__Desulfovibrionaceae;g__Desulfovibrio;s__Desulfovibrio fairfieldensis	0.000713112	0.00113538	0.000814093	0.000867314	0.00102378	0.000800305	0.00146441	0.0013855	0.000898089	0.0010867	0.000890174	0.0010646
k__Bacteria;p__Proteobacteria;c__Deltaproteobacteria;o__Desulfovibrionales;f__Desulfovibrionaceae;g__Desulfovibrio;s__Unclassified_Desulfovibrio	0.000670031	0.00116044	0.000784496	0.000836895	0.00107451	0.00081741	0.00147342	0.00144885	0.000873009	0.00109477	0.000864934	0.00102279
k__Bacteria;p__Bacteroidetes;c__Bacteroidia;o__Bacteroidales;f__Bacteroidaceae;g__Bacteroides;s__Bacteroides caccae	0.000168267	0.00108889	0.000456448	0.000784253	0.000950533	0.000310116	0.0019503	0.00208142	0.000352761	0.00147001	0.000901977	0.000985472
k__Bacteria;p__Bacteroidetes;c__Bacteroidia;o__Bacteroidales;f__Rikenellaceae;g__Alistipes;s__Alistipes finegoldii	0.000312899	0.000989517	0.000673643	0.000722146	0.000951079	0.000620656	0.0015648	0.00140039	0.00052462	0.0012113	0.000897427	0.00102497
k__Bacteria;p__Bacteroidetes;c__Bacteroidia;o__Bacteroidales;f__Bacteroidaceae;g__Bacteroides;s__Bacteroides thetaiotaomicron	0.000153287	0.000935709	0.00046849	0.000688227	0.000902535	0.000315863	0.00187023	0.00184371	0.000362712	0.00144531	0.000905878	0.00092453
k__Bacteria;p__Firmicutes;c__Clostridia;o__Clostridiales;f__Eubacteriaceae;g__Eubacterium;s__[Eubacterium] eligens	0.000712537	0.00140452	0.000673592	0.000618754	0.00105435	0.000615925	0.000978218	0.00124036	0.000934137	0.000886506	0.000458067	0.000953174
k__Bacteria;p__Proteobacteria;c__Epsilonproteobacteria;o__Campylobacterales;f__Helicobacteraceae;g__Helicobacter;s__Helicobacter hepaticus	0.000275035	0.000600986	0.00042519	0.000210952	0.000453505	0.000262677	0.000576565	0.000628515	0.000293464	0.00339075	0.000410976	0.00154876
k__Bacteria;p__Bacteroidetes;c__Bacteroidia;o__Bacteroidales;f__Bacteroidaceae;g__Bacteroides;s__Bacteroides xylanisolvens	0.000139399	0.000921663	0.000352531	0.000655906	0.000765095	0.00024077	0.00176408	0.00170566	0.000271842	0.00126789	0.000766787	0.000793663
k__Bacteria;p__Bacteroidetes;c__Bacteroidia;o__Bacteroidales;f__Bacteroidaceae;g__Bacteroides;s__Bacteroides ovatus	0.000138275	0.000835253	0.000348141	0.000609273	0.000730336	0.000268374	0.00168113	0.00163133	0.000270168	0.00116443	0.000812941	0.000827502
k__Bacteria;p__Bacteroidetes;c__Bacteroidia;o__Bacteroidales;f__Tannerellaceae;g__Parabacteroides;s__Unclassified_Parabacteroides	0.000201286	0.000619422	0.000905604	0.000571875	0.000961437	0.000192414	0.000807913	0.00137551	0.000633784	0.00123256	0.00105607	0.000861551
k__Bacteria;p__Bacteroidetes;c__Bacteroidia;o__Bacteroidales;f__Rikenellaceae;g__Alistipes;s__Alistipes shahii	0.000255561	0.000840139	0.000571001	0.000607836	0.000788614	0.000502022	0.00134067	0.00122387	0.000440713	0.00104512	0.000787998	0.000892742
k__Bacteria;p__Firmicutes;c__Bacilli;o__Lactobacillales;f__Enterococcaceae;g__Enterococcus;s__Enterococcus cecorum	0.000543682	0.000881105	0.000614466	0.000736026	0.00116527	0.000697818	0.000769487	0.000975133	0.000456812	0.00110684	0.000416704	0.000511662
k__Bacteria;p__Firmicutes;c__Clostridia;o__Clostridiales;f__Lachnospiraceae;g__Anaerostipes;s__Anaerostipes hadrus	0.000496135	0.00100942	0.00056942	0.000548719	0.000860651	0.000531274	0.000848804	0.000968193	0.000698586	0.000812375	0.000478309	0.000730013
k__Bacteria;p__Firmicutes;c__Clostridia;o__Clostridiales;f__Christensenellaceae;g__Christensenella;s__Christensenella massiliensis	0.000416161	0.000775426	0.000489519	0.000370383	0.00067741	0.000453745	0.000773658	0.000916013	0.000543627	0.000758015	0.000412755	0.000676223
k__Bacteria;p__Proteobacteria;c__Deltaproteobacteria;o__Desulfovibrionales;f__Desulfovibrionaceae;g__Desulfovibrio;s__Desulfovibrio piger	0.000392689	0.000687233	0.000430847	0.000462671	0.000594668	0.00043865	0.000902517	0.000923076	0.000550591	0.000692657	0.000509458	0.00067364
k__Bacteria;p__Firmicutes;c__Negativicutes;o__Acidaminococcales;f__Acidaminococcaceae;g__Acidaminococcus;s__Acidaminococcus fermentans	0.000350751	0.000775938	0.0004846	0.000366994	0.000675285	0.000375977	0.000804651	0.000705832	0.000591766	0.000749738	0.000458152	0.000797006
k__Bacteria;p__Bacteroidetes;c__Bacteroidia;o__Bacteroidales;f__Prevotellaceae;g__Prevotella;s__Prevotella dentalis	0.000130271	0.000671921	0.000348073	0.000458641	0.000580393	0.000230621	0.00138239	0.000891156	0.000303354	0.000790607	0.000670033	0.000625724
k__Bacteria;p__Actinobacteria;c__Coriobacteriia;o__Eggerthellales;f__Eggerthellaceae;g__Gordonibacter;s__Unclassified_Gordonibacter	0.000346286	0.000615322	0.000474706	0.000403333	0.00070982	0.000498054	0.00078454	0.000881175	0.000566158	0.000711279	0.000492221	0.000545431
k__Bacteria;p__Bacteroidetes;c__Bacteroidia;o__Bacteroidales;f__Bacteroidaceae;g__Bacteroides;s__Bacteroides dorei	0.000136888	0.000619422	0.000378844	0.00044564	0.000577528	0.000219053	0.00111076	0.00111425	0.000306519	0.000856499	0.000646796	0.000657446
k__Bacteria;p__Actinobacteria;c__Actinobacteria;o__Streptomycetales;f__Streptomycetaceae;g__Streptomyces;s__Unclassified_Streptomyces	0.000325549	0.000692838	0.000555798	0.000415385	0.0006979	0.000411104	0.000805321	0.000704303	0.000441454	0.000736225	0.000434077	0.000641073
k__Bacteria;p__Synergistetes;c__Synergistia;o__Synergistales;f__Synergistaceae;g__Fretibacterium;s__Fretibacterium fastidiosum	0.000324917	0.00067311	0.000563463	0.000430827	0.000657619	0.00042742	0.000773653	0.000690161	0.00046096	0.00069633	0.000468658	0.00065013
k__Bacteria;p__Proteobacteria;c__Deltaproteobacteria;o__Desulfovibrionales;f__Desulfovibrionaceae;g__Desulfovibrio;s__Desulfovibrio vulgaris	0.000342991	0.000651964	0.000356281	0.000407441	0.000564275	0.000392174	0.00085492	0.000896622	0.000492981	0.000647896	0.000434407	0.000628522
k__Bacteria;p__Bacteroidetes;c__Bacteroidia;o__Bacteroidales;f__Bacteroidaceae;g__Unclassified_Bacteroidaceae;s__Unclassified_Bacteroidaceae	0.000132234	0.000618403	0.000324714	0.000407334	0.000511328	0.000236505	0.00120963	0.000985019	0.000258418	0.000719072	0.000596731	0.000592166
k__Bacteria;p__Firmicutes;c__Clostridia;o__Clostridiales;f__Ruminococcaceae;g__unidentified;s__Ruminococcaceae bacterium CPB6	0.000394512	0.000653169	0.000445512	0.000436549	0.000649198	0.000427301	0.00065329	0.000698047	0.000480984	0.000663471	0.00037132	0.000549084
k__Bacteria;p__Firmicutes;c__Clostridia;o__Clostridiales;f__Clostridiaceae;g__Clostridium;s__Unclassified_Clostridium	0.000370837	0.000768108	0.000419784	0.000357082	0.000535307	0.000370011	0.000630003	0.000722025	0.000488866	0.000696951	0.000323945	0.000520369
k__Bacteria;p__unidentified;c__unidentified;o__unidentified;f__unidentified;g__unidentified;s__uncultured bacterium BAC25G1	0.000147826	0.000729612	0.000292303	0.000337418	0.000530276	0.000355308	0.00099322	0.000842454	0.000247721	0.000818944	0.000392878	0.000539841
k__Bacteria;p__Proteobacteria;c__Gammaproteobacteria;o__Pseudomonadales;f__Pseudomonadaceae;g__Pseudomonas;s__Unclassified_Pseudomonas	0.000335719	0.000664288	0.000415856	0.000361297	0.000562298	0.00035845	0.000734129	0.000639163	0.000420266	0.000562827	0.00040491	0.000523978
k__Bacteria;p__Firmicutes;c__Bacilli;o__Lactobacillales;f__Unclassified_Lactobacillales;g__Unclassified_Lactobacillales;s__Unclassified_Lactobacillales	0.000359119	0.000616494	0.000394225	0.000369517	0.000637982	0.00043107	0.00044889	0.000743539	0.00041786	0.000727812	0.000335175	0.000438695
k__Bacteria;p__Firmicutes;c__Clostridia;o__Clostridiales;f__Lachnospiraceae;g__Butyrivibrio;s__Butyrivibrio proteoclasticus	0.000321711	0.000718232	0.000429889	0.000353623	0.000509464	0.000285632	0.000604646	0.000643055	0.000491331	0.000495972	0.000303534	0.00053249
k__Bacteria;p__Firmicutes;c__Bacilli;o__Lactobacillales;f__Streptococcaceae;g__Streptococcus;s__Streptococcus suis	0.000332433	0.000602268	0.000441809	0.000410608	0.000652384	0.000472332	0.000499428	0.000679804	0.000393954	0.000648038	0.00028098	0.000376326
k__Bacteria;p__Firmicutes;c__Clostridia;o__Clostridiales;f__Ruminococcaceae;g__Ruminococcus;s__Ruminococcus albus	0.000309357	0.000582807	0.00040272	0.000323558	0.000553744	0.000318745	0.000641904	0.000671655	0.000415535	0.00054408	0.000342923	0.000525744
k__Bacteria;p__Actinobacteria;c__Coriobacteriia;o__Coriobacteriales;f__Atopobiaceae;g__Olsenella;s__Olsenella sp. Marseille-P2300	0.000286393	0.000533291	0.000464232	0.000332767	0.000536589	0.000369346	0.000614538	0.00058588	0.000400694	0.000538104	0.000381228	0.000530818
k__Bacteria;p__Firmicutes;c__Clostridia;o__Clostridiales;f__Lachnospiraceae;g__Roseburia;s__Unclassified_Roseburia	0.000359627	0.000656065	0.00032976	0.000347864	0.000547876	0.000345548	0.000539959	0.000520823	0.00047382	0.000620104	0.000299302	0.000510761
k__Bacteria;p__unidentified;c__unidentified;o__unidentified;f__unidentified;g__unidentified;s__uncultured bacterium EB2	0.000360906	0.000660329	0.000351272	0.0004953	0.000610531	0.000414968	0.000536818	0.000519467	0.000446264	0.000568242	0.000233482	0.0003452
k__Bacteria;p__Bacteroidetes;c__Unclassified_Bacteroidetes;o__Unclassified_Bacteroidetes;f__Unclassified_Bacteroidetes;g__Unclassified_Bacteroidetes;s__Unclassified_Bacteroidetes	0.000168859	0.000589487	0.000333713	0.000342507	0.000483188	0.000271611	0.000818875	0.000691947	0.00036122	0.000591566	0.000411175	0.000522266
k__Bacteria;p__Bacteroidetes;c__Bacteroidia;o__Bacteroidales;f__Bacteroidaceae;g__Bacteroides;s__Bacteroides salanitronis	0.000174984	0.000537533	0.000296973	0.00035647	0.00049045	0.000247611	0.000875861	0.000714402	0.000289754	0.000616235	0.000442918	0.000529207
k__Bacteria;p__unidentified;c__unidentified;o__unidentified;f__unidentified;g__unidentified;s__uncultured bacterium EB5	0.000259375	0.000623419	0.000356997	0.000297727	0.00046521	0.000333546	0.000731342	0.000643492	0.000436145	0.000502307	0.000322356	0.000486115
k__Bacteria;p__Firmicutes;c__Clostridia;o__Clostridiales;f__Lachnospiraceae;g__Butyrivibrio;s__Butyrivibrio hungatei	0.000293417	0.000727283	0.000373763	0.000299469	0.000439082	0.000255679	0.000596516	0.000589823	0.00050372	0.000486367	0.000277879	0.000594818
k__Bacteria;p__Firmicutes;c__Clostridia;o__Clostridiales;f__Peptococcaceae;g__Desulfitobacterium;s__Desulfitobacterium hafniense	0.000233285	0.000544714	0.000413161	0.00028528	0.000419879	0.000326498	0.000615322	0.000582048	0.000469751	0.000567926	0.000334985	0.000629763
k__Bacteria;p__Firmicutes;c__Clostridia;o__Clostridiales;f__Heliobacteriaceae;g__Heliobacterium;s__Heliobacterium modesticaldum	0.000213356	0.000628752	0.000277096	0.00020843	0.000405957	0.000253305	0.000609074	0.000581119	0.000554954	0.000498612	0.000335963	0.000671654
k__Bacteria;p__Firmicutes;c__Clostridia;o__Clostridiales;f__Ruminococcaceae;g__Ruminococcus;s__Ruminococcus bicirculans	0.000306982	0.000512788	0.000431453	0.000271001	0.00055569	0.000315962	0.000567462	0.0005877	0.000414985	0.000520706	0.000278141	0.00041582
k__Viruses;p__Unclassified_Viruses;c__Unclassified_Viruses;o__Unclassified_Viruses;f__Unclassified_Viruses;g__Unclassified_Viruses;s__Unclassified_Viruses	0.00039167	0.000375951	0.000434796	0.000449206	0.00042495	0.000388346	0.000330667	0.000423974	0.000461981	0.000363128	0.000440503	0.000542819
k__Bacteria;p__Firmicutes;c__Bacilli;o__Lactobacillales;f__Streptococcaceae;g__Streptococcus;s__Streptococcus pyogenes	0.000295916	0.000519729	0.00035476	0.000402597	0.000646215	0.00042818	0.000411403	0.000572146	0.000290276	0.000562174	0.000266758	0.000352031
k__Bacteria;p__Firmicutes;c__Bacilli;o__Bacillales;f__Paenibacillaceae;g__Paenibacillus;s__Unclassified_Paenibacillus	0.000278058	0.000510809	0.000367238	0.000304969	0.000483126	0.000256124	0.000510831	0.000523271	0.000376546	0.000490558	0.000290389	0.000505036
k__Bacteria;p__Firmicutes;c__Clostridia;o__Clostridiales;f__Clostridiaceae;g__Clostridium;s__Clostridium pasteurianum	0.000266915	0.000620126	0.00024733	0.000292995	0.000477034	0.000306478	0.000516815	0.000551489	0.000414649	0.000516282	0.00023327	0.000399136
k__Bacteria;p__Firmicutes;c__unidentified;o__unidentified;f__unidentified;g__Ndongobacter;s__Ndongobacter massiliensis	0.000182232	0.000554545	0.000204314	0.000172318	0.000351994	0.000179058	0.000531611	0.000500877	0.000558253	0.000462994	0.000316192	0.000603555
k__Bacteria;p__Bacteroidetes;c__Bacteroidia;o__Bacteroidales;f__Bacteroidaceae;g__Bacteroides;s__Bacteroides vulgatus	9.35107e-05	0.000425135	0.000234131	0.000294182	0.000423285	0.000160243	0.000708554	0.000694171	0.000222766	0.000590151	0.000425744	0.000410861
k__Bacteria;p__Actinobacteria;c__Actinobacteria;o__Bifidobacteriales;f__Bifidobacteriaceae;g__Bifidobacterium;s__Bifidobacterium bifidum	0.000247893	0.00051962	0.00036823	0.000286936	0.000492815	0.000200585	0.000437212	0.00044294	0.000315184	0.000521871	0.000225081	0.000447582
k__Bacteria;p__Bacteroidetes;c__Bacteroidia;o__Bacteroidales;f__Prevotellaceae;g__Prevotella;s__Unclassified_Prevotella	2.72416e-05	0.00041791	0.000146624	0.000296544	0.000364588	6.16457e-05	0.000952987	0.00076489	0.000135583	0.000533098	0.000423261	0.000381866
k__Bacteria;p__Firmicutes;c__Clostridia;o__Clostridiales;f__Lachnospiraceae;g__Lachnoclostridium;s__Lachnoclostridium phytofermentans	0.000266612	0.000546961	0.000291668	0.000262346	0.000396319	0.000250935	0.000457009	0.000509526	0.000398191	0.000385402	0.00021635	0.000436588
k__Bacteria;p__Firmicutes;c__Negativicutes;o__Selenomonadales;f__Selenomonadaceae;g__Selenomonas;s__Selenomonas ruminantium	0.00023588	0.000475011	0.000270867	0.000259701	0.000404445	0.000216856	0.000497769	0.000455783	0.000325639	0.000398626	0.000257676	0.000448358
k__Bacteria;p__Actinobacteria;c__Coriobacteriia;o__Eggerthellales;f__Eggerthellaceae;g__Gordonibacter;s__Gordonibacter massiliensis	0.000199623	0.000384714	0.000283854	0.000278256	0.000480159	0.000287932	0.000458405	0.000490963	0.000310882	0.000452208	0.000271558	0.000342347
k__Bacteria;p__Proteobacteria;c__Alphaproteobacteria;o__Unclassified_Alphaproteobacteria;f__Unclassified_Alphaproteobacteria;g__Unclassified_Alphaproteobacteria;s__Unclassified_Alphaproteobacteria	0.000230862	0.000477716	0.000257906	0.000223095	0.000392152	0.000213165	0.000497145	0.000427341	0.000336503	0.000429564	0.000257226	0.00035095
k__Bacteria;p__Actinobacteria;c__Coriobacteriia;o__Eggerthellales;f__Eggerthellaceae;g__Eggerthella;s__Eggerthella lenta	0.000193662	0.000394005	0.000278083	0.000262404	0.000416769	0.000272875	0.000448284	0.000516454	0.000311595	0.000382447	0.00028655	0.000322005
k__Bacteria;p__Spirochaetes;c__Spirochaetia;o__Spirochaetales;f__Spirochaetaceae;g__Treponema;s__Treponema succinifaciens	0.000267419	0.000510874	0.0002641	0.000243832	0.000431835	0.000237359	0.000475415	0.000435406	0.000328421	0.000403295	0.00018495	0.000267879
k__Bacteria;p__Actinobacteria;c__Coriobacteriia;o__Coriobacteriales;f__Atopobiaceae;g__Libanicoccus;s__Libanicoccus massiliensis	0.000317681	0.000470796	0.000191928	0.000249854	0.00033085	0.000224792	0.000387064	0.000533498	0.000211352	0.000400422	0.000241391	0.000375165
k__Bacteria;p__Bacteroidetes;c__Bacteroidia;o__Bacteroidales;f__Bacteroidaceae;g__Bacteroides;s__Bacteroides cellulosilyticus	8.62226e-05	0.000332836	0.000209661	0.000240948	0.000322791	0.000144893	0.00062601	0.000557292	0.000185693	0.000494362	0.000326889	0.000341191
k__Bacteria;p__Bacteroidetes;c__Bacteroidia;o__Bacteroidales;f__Prevotellaceae;g__Prevotella;s__Prevotella ruminicola	6.24191e-05	0.00037557	0.000154565	0.000241831	0.000303909	9.46961e-05	0.000752849	0.000510063	0.000162276	0.00042453	0.00039315	0.000343358
k__Bacteria;p__Actinobacteria;c__Coriobacteriia;o__Eggerthellales;f__Eggerthellaceae;g__Slackia;s__Slackia heliotrinireducens	0.000207151	0.000385297	0.000300023	0.000211174	0.000342826	0.000230543	0.000432063	0.000369375	0.000289162	0.000379993	0.000238193	0.000390854
k__Bacteria;p__Actinobacteria;c__Actinobacteria;o__Bifidobacteriales;f__Bifidobacteriaceae;g__Bifidobacterium;s__Unclassified_Bifidobacterium	0.000227968	0.000365329	0.000267257	0.000273409	0.000435052	0.000303877	0.00032411	0.000443489	0.000221881	0.000466341	0.00020889	0.00025225
k__Bacteria;p__Firmicutes;c__Bacilli;o__Bacillales;f__Bacillaceae;g__Bacillus;s__Unclassified_Bacillus	0.000204236	0.000414998	0.000272528	0.000208105	0.000329537	0.000227797	0.000417428	0.000445533	0.000306356	0.00034536	0.000197456	0.000335807
k__Bacteria;p__Firmicutes;c__Negativicutes;o__Acidaminococcales;f__Acidaminococcaceae;g__Acidaminococcus;s__Acidaminococcus intestini	0.000122535	0.000443178	0.00018464	0.000180661	0.000277086	0.000172006	0.00043152	0.000362385	0.000406255	0.000317382	0.000270291	0.000517172
k__Bacteria;p__Chloroflexi;c__Dehalococcoidia;o__Dehalococcoidales;f__Dehalococcoidaceae;g__Dehalococcoides;s__Dehalococcoides mccartyi	0.000194186	0.000408264	0.000231978	0.000205822	0.000332847	0.000207492	0.000403255	0.000407905	0.000327209	0.000355117	0.000213601	0.000396764
k__Bacteria;p__Bacteroidetes;c__Bacteroidia;o__Bacteroidales;f__Tannerellaceae;g__Tannerella;s__Tannerella sp. oral taxon HOT-286	9.499e-05	0.00031566	0.000220919	0.000224755	0.00033873	0.00019158	0.000635399	0.00043311	0.000164765	0.000436393	0.000323576	0.000339265
k__Bacteria;p__Actinobacteria;c__Coriobacteriia;o__Eggerthellales;f__Eggerthellaceae;g__Gordonibacter;s__Gordonibacter pamelaeae	0.000176975	0.000339374	0.000266304	0.000215303	0.000390318	0.00025124	0.000396024	0.000469982	0.000274694	0.000378708	0.000260505	0.000298245
k__Bacteria;p__Firmicutes;c__Clostridia;o__Clostridiales;f__Lachnospiraceae;g__Herbinix;s__Herbinix luporum	0.000188413	0.000451886	0.000231114	0.000200255	0.000302388	0.000191143	0.000352821	0.000486007	0.000330528	0.000329398	0.000173936	0.000381236
k__Bacteria;p__Firmicutes;c__Bacilli;o__Lactobacillales;f__Lactobacillaceae;g__Lactobacillus;s__Lactobacillus salivarius	0.000151612	0.000240739	0.000187505	0.000154461	0.000362244	0.000149071	0.000254428	0.000599541	0.000171817	0.000525239	0.000203561	0.000355223
k__Bacteria;p__Firmicutes;c__Negativicutes;o__Veillonellales;f__Veillonellaceae;g__Megasphaera;s__Megasphaera elsdenii	0.000206855	0.000364495	0.000233732	0.000231779	0.000353475	0.000287197	0.000390966	0.000368809	0.000254717	0.000366709	0.000196515	0.000276691
k__Bacteria;p__Proteobacteria;c__Epsilonproteobacteria;o__Campylobacterales;f__Helicobacteraceae;g__Helicobacter;s__Unclassified_Helicobacter	0.000186158	0.000270582	0.000276087	0.000150402	0.000377663	0.000208747	0.000450154	0.000548251	0.00019508	0.000358279	0.000287474	0.000235791
k__Bacteria;p__Firmicutes;c__Bacilli;o__Bacillales;f__Unclassified_Bacillales;g__Unclassified_Bacillales;s__Unclassified_Bacillales	0.00018579	0.000368306	0.000260342	0.000191432	0.00032777	0.000207018	0.000352832	0.000451078	0.000245973	0.000363264	0.0001971	0.000299
k__Bacteria;p__Actinobacteria;c__Actinobacteria;o__Bifidobacteriales;f__Bifidobacteriaceae;g__Bifidobacterium;s__Bifidobacterium breve	0.000213316	0.000515733	0.000185746	0.000149983	0.000291024	0.000151751	0.000481336	0.000313599	0.000404064	0.000294597	0.000134322	0.000205
k__Bacteria;p__Firmicutes;c__Bacilli;o__Lactobacillales;f__Lactobacillaceae;g__Lactobacillus;s__Unclassified_Lactobacillus	0.000165709	0.000261383	0.000178395	0.000164763	0.000385742	0.000205449	0.000268263	0.000588243	0.000169361	0.000423039	0.000268466	0.000275515
k__Bacteria;p__unidentified;c__unidentified;o__unidentified;f__unidentified;g__unidentified;s__uncultured bacterium BAC10G6	6.62291e-05	0.000281231	0.000159361	0.000203501	0.000283961	0.000125471	0.000697174	0.000457637	0.000136361	0.000385331	0.00030139	0.000352081
k__Bacteria;p__Proteobacteria;c__Gammaproteobacteria;o__Enterobacterales;f__Enterobacteriaceae;g__Unclassified_Enterobacteriaceae;s__Unclassified_Enterobacteriaceae	0.000170366	0.000382527	0.000272681	0.000204129	0.000395972	0.000204239	0.000365871	0.000386576	0.000240734	0.000296627	0.000204086	0.000290158
k__Bacteria;p__Firmicutes;c__Clostridia;o__Unclassified_Clostridia;f__Unclassified_Clostridia;g__Unclassified_Clostridia;s__Unclassified_Clostridia	0.000178778	0.000362505	0.000248609	0.000144556	0.000266009	0.000175726	0.000464058	0.000337454	0.000255999	0.000316365	0.000186352	0.000289172
k__Bacteria;p__Firmicutes;c__Bacilli;o__Bacillales;f__Paenibacillaceae;g__Thermobacillus;s__Thermobacillus composti	0.000210221	0.000433527	0.000193767	0.000169163	0.000285973	0.000136355	0.000417473	0.000269519	0.000257756	0.000295691	0.000182603	0.000299261
k__Bacteria;p__Firmicutes;c__Clostridia;o__Clostridiales;f__Peptococcaceae;g__Dehalobacterium;s__Dehalobacterium formicoaceticum	0.000148346	0.000320884	0.000244266	0.000192208	0.000269043	0.000202625	0.00031554	0.000350438	0.000241415	0.000325023	0.000213308	0.000334906
k__Bacteria;p__Actinobacteria;c__Actinobacteria;o__Bifidobacteriales;f__Bifidobacteriaceae;g__Bifidobacterium;s__Bifidobacterium longum	0.000143221	0.000321495	0.000263435	0.000217114	0.00030918	0.000181151	0.000326141	0.000353502	0.000239154	0.00031169	0.000184039	0.000253552
k__Bacteria;p__Actinobacteria;c__Coriobacteriia;o__Coriobacteriales;f__Atopobiaceae;g__Olsenella;s__Olsenella uli	0.00017404	0.000278832	0.000250728	0.000158909	0.000299236	0.000223499	0.000358508	0.000316904	0.000231902	0.000308371	0.000219015	0.000289487
k__Bacteria;p__Firmicutes;c__Clostridia;o__Clostridiales;f__Symbiobacteriaceae;g__Symbiobacterium;s__Symbiobacterium thermophilum	0.000163462	0.000309237	0.00024355	0.000190043	0.000291433	0.00018625	0.000350795	0.000301955	0.00020395	0.000315946	0.000186429	0.000307187
k__Bacteria;p__Proteobacteria;c__Gammaproteobacteria;o__Enterobacterales;f__Enterobacteriaceae;g__Salmonella;s__Salmonella enterica	0.000167436	0.000296848	0.000207941	0.000265349	0.00036015	0.000240196	0.000296619	0.000335376	0.000179321	0.000347488	0.000162828	0.000197919
k__Bacteria;p__Bacteroidetes;c__Bacteroidia;o__Bacteroidales;f__Bacteroidaceae;g__Bacteroides;s__Bacteroides zoogleoformans	7.87505e-05	0.000304711	0.00016145	0.000194389	0.00025819	0.000137742	0.000487424	0.000396552	0.000129841	0.000323956	0.000240955	0.000273043
k__Bacteria;p__Bacteroidetes;c__Bacteroidia;o__Bacteroidales;f__Prevotellaceae;g__Prevotella;s__Prevotella intermedia	4.96219e-05	0.000281188	0.000148094	0.000180464	0.000243818	8.40729e-05	0.000589055	0.000406701	0.000115769	0.000336005	0.000273007	0.000245084
k__Bacteria;p__Actinobacteria;c__Coriobacteriia;o__Coriobacteriales;f__Atopobiaceae;g__Olsenella;s__Olsenella umbonata	0.00015651	0.000302573	0.000258889	0.000153286	0.000289558	0.000193385	0.000378276	0.000262389	0.00021357	0.000260481	0.000181404	0.000275565
k__Bacteria;p__Firmicutes;c__Clostridia;o__Clostridiales;f__Ruminococcaceae;g__Ruminiclostridium;s__[Clostridium] cellulosi	0.000169703	0.000297851	0.000201127	0.000174265	0.000258757	0.000185957	0.000292722	0.00035563	0.000204882	0.000291919	0.000171466	0.000270436
k__Bacteria;p__Bacteroidetes;c__Bacteroidia;o__Bacteroidales;f__Tannerellaceae;g__Parabacteroides;s__Parabacteroides sp. CT06	5.03055e-05	0.000239807	0.000146577	0.000196566	0.000234865	8.98655e-05	0.000455012	0.000474059	0.000122117	0.000373566	0.000250762	0.000266247
k__Eukaryota;p__unidentified;c__unidentified;o__unidentified;f__Entamoebidae;g__Entamoeba;s__Unclassified_Entamoeba	0.000281128	0.000319368	0.000217932	0.000100421	0.000222536	0.00020928	0.000222886	0.000324706	0.000307069	0.000299669	0.000206568	0.000154317
k__Bacteria;p__Actinobacteria;c__Coriobacteriia;o__Eggerthellales;f__Eggerthellaceae;g__Gordonibacter;s__Gordonibacter urolithinfaciens	0.000134921	0.000249355	0.000196606	0.000178015	0.000276106	0.000204396	0.000331531	0.000342137	0.000206975	0.000263539	0.000202175	0.000253296
k__Bacteria;p__Firmicutes;c__Clostridia;o__Clostridiales;f__Lachnospiraceae;g__Butyrivibrio;s__Unclassified_Butyrivibrio	0.00015607	0.000356594	0.000175378	0.000130614	0.00024487	0.000131326	0.000304566	0.000305203	0.000259653	0.000253178	0.00015228	0.000290468
k__Bacteria;p__Firmicutes;c__Bacilli;o__Bacillales;f__Paenibacillaceae;g__Paenibacillus;s__Paenibacillus polymyxa	0.00023095	0.000517238	0.000107494	8.99339e-05	0.000197399	7.59269e-05	0.000476582	0.000149275	0.000350328	0.000216303	8.86794e-05	0.000147391
k__Bacteria;p__Firmicutes;c__Clostridia;o__Clostridiales;f__Lachnospiraceae;g__Butyrivibrio;s__Butyrivibrio fibrisolvens	0.000142073	0.000345416	0.000214962	0.00016897	0.000263803	0.000150966	0.0002636	0.000343504	0.000216716	0.000233679	0.00014368	0.000267148
k__Bacteria;p__Firmicutes;c__Bacilli;o__Bacillales;f__Paenibacillaceae;g__Paenibacillus;s__Paenibacillus mucilaginosus	0.000155958	0.000284138	0.000218317	0.000202375	0.000288394	0.000152766	0.000281382	0.000249652	0.000186742	0.000278777	0.000173559	0.000267709
k__Bacteria;p__Bacteroidetes;c__Bacteroidia;o__Bacteroidales;f__Porphyromonadaceae;g__Porphyromonas;s__Porphyromonas gingivalis	7.50685e-05	0.000240527	0.000140192	0.000165482	0.000236724	0.000112573	0.000452397	0.000347514	0.000128508	0.000289547	0.000267881	0.000243348
k__Bacteria;p__Bacteroidetes;c__Bacteroidia;o__Bacteroidales;f__Bacteroidaceae;g__Bacteroides;s__Bacteroides heparinolyticus	6.01003e-05	0.000240074	0.000137993	0.000170576	0.000228532	0.000107479	0.000443546	0.000363528	0.000114161	0.000347226	0.000223548	0.000248352
k__Bacteria;p__Bacteroidetes;c__Bacteroidia;o__Bacteroidales;f__Prevotellaceae;g__Prevotella;s__Prevotella denticola	6.06361e-05	0.000246116	0.000130137	0.000167039	0.000224753	0.000105406	0.000477824	0.000344305	0.000111728	0.000298428	0.000226178	0.000246821
k__Bacteria;p__Firmicutes;c__Clostridia;o__Clostridiales;f__unidentified;g__Monoglobus;s__Monoglobus pectinilyticus	0.000155002	0.000282017	0.000178975	0.000147379	0.000270851	0.000164257	0.000279162	0.000290837	0.00016525	0.000302548	0.000149822	0.000196963
k__Bacteria;p__Proteobacteria;c__Alphaproteobacteria;o__Rhizobiales;f__Unclassified_Rhizobiales;g__Unclassified_Rhizobiales;s__Unclassified_Rhizobiales	0.000161143	0.000260898	0.000211102	0.000159123	0.000222164	0.000146396	0.00027637	0.000272308	0.000175481	0.000244716	0.00016753	0.000253772
k__Bacteria;p__Firmicutes;c__Clostridia;o__Clostridiales;f__Lachnospiraceae;g__unidentified;s__Lachnospiraceae bacterium 14-2	0.0001737	0.000247588	0.000155209	0.000227154	0.000336529	0.00022603	0.000220283	0.000264993	0.000122155	0.000340174	0.000131704	0.000140375
k__Bacteria;p__Proteobacteria;c__Deltaproteobacteria;o__Unclassified_Deltaproteobacteria;f__Unclassified_Deltaproteobacteria;g__Unclassified_Deltaproteobacteria;s__Unclassified_Deltaproteobacteria	0.000141386	0.000236213	0.000193471	0.000128162	0.000223456	0.000160417	0.000312301	0.000282261	0.000198501	0.000203765	0.000164141	0.000254688
k__Bacteria;p__Bacteroidetes;c__Bacteroidia;o__Bacteroidales;f__Tannerellaceae;g__Tannerella;s__Tannerella forsythia	4.72911e-05	0.0002222	0.000130654	0.000156716	0.000211949	9.8672e-05	0.000399765	0.000377732	0.000101861	0.000314199	0.000202878	0.000243108
k__Bacteria;p__Bacteroidetes;c__Bacteroidia;o__Bacteroidales;f__Prevotellaceae;g__Prevotella;s__Prevotella scopos	1.35928e-05	0.00026092	8.71973e-05	0.000177362	0.000201249	6.0915e-05	0.000457484	0.000452882	5.64257e-05	0.000323831	0.000188555	0.000205746
k__Bacteria;p__Firmicutes;c__Bacilli;o__Bacillales;f__Paenibacillaceae;g__Paenibacillus;s__Paenibacillus donghaensis	0.000126006	0.000263139	0.000169772	0.000156227	0.000253905	0.00016628	0.00021721	0.000277708	0.000218828	0.000247894	0.000125142	0.000246916
k__Bacteria;p__Firmicutes;c__Negativicutes;o__Selenomonadales;f__Selenomonadaceae;g__Selenomonas;s__Selenomonas sputigena	0.000147714	0.000222805	0.000179267	0.000146713	0.000208394	0.000176395	0.000265917	0.000233834	0.000214302	0.000237244	0.000171737	0.000194286
k__Bacteria;p__Firmicutes;c__Bacilli;o__Lactobacillales;f__Lactobacillaceae;g__Lactobacillus;s__Lactobacillus ruminis	0.000121836	0.000259818	0.00014201	0.000102073	0.000247061	0.000108709	0.000251287	0.000305052	0.000192708	0.000254332	0.000132572	0.000230117
k__Bacteria;p__Firmicutes;c__Clostridia;o__Clostridiales;f__Clostridiales Family XVII. Incertae Sedis;g__Thermaerobacter;s__Thermaerobacter marianensis	0.000113736	0.000237915	0.00019489	0.000152797	0.000234998	0.00014422	0.000273172	0.000237744	0.000157788	0.000247213	0.000147471	0.00025741
k__Bacteria;p__Actinobacteria;c__Coriobacteriia;o__Coriobacteriales;f__Coriobacteriaceae;g__Collinsella;s__Collinsella aerofaciens	0.000117058	0.000260249	0.000194898	0.000142474	0.000217904	0.000145215	0.000247631	0.000249209	0.000170442	0.000225527	0.000144942	0.000208803
k__Bacteria;p__Fusobacteria;c__Fusobacteriia;o__Fusobacteriales;f__Fusobacteriaceae;g__Fusobacterium;s__Fusobacterium nucleatum	0.000129432	0.000278865	0.000149527	0.000128832	0.000213369	0.000135913	0.000215528	0.000267385	0.000179242	0.000246223	0.000118164	0.000215184
k__Bacteria;p__Proteobacteria;c__Betaproteobacteria;o__Burkholderiales;f__Unclassified_Burkholderiales;g__Unclassified_Burkholderiales;s__Unclassified_Burkholderiales	0.000124482	0.00023111	0.000160353	0.000139508	0.000220396	0.000149228	0.000255155	0.000264338	0.000161139	0.000213027	0.000135309	0.000207968
k__Bacteria;p__Firmicutes;c__Clostridia;o__Clostridiales;f__Peptococcaceae;g__Syntrophobotulus;s__Syntrophobotulus glycolicus	0.000130051	0.000217325	0.000194394	0.000148467	0.000207082	0.000142655	0.000227023	0.000213021	0.000172875	0.000213566	0.000143972	0.000225272
k__Bacteria;p__Actinobacteria;c__Unclassified_Actinobacteria;o__Unclassified_Actinobacteria;f__Unclassified_Actinobacteria;g__Unclassified_Actinobacteria;s__Unclassified_Actinobacteria	0.000104317	0.000217963	0.000169844	0.000132886	0.000233997	0.000160471	0.000241258	0.00023021	0.000155662	0.000234267	0.000150674	0.000189312
k__Bacteria;p__Firmicutes;c__Bacilli;o__Lactobacillales;f__Streptococcaceae;g__Streptococcus;s__Streptococcus acidominimus	0.000131535	0.000220046	0.000126264	0.000134299	0.000250217	0.000183042	0.000179328	0.000288047	0.000194684	0.000267044	9.68724e-05	0.000171091
k__Bacteria;p__Proteobacteria;c__Gammaproteobacteria;o__Enterobacterales;f__Unclassified_Enterobacterales;g__Unclassified_Enterobacterales;s__Unclassified_Enterobacterales	0.000110526	0.00023274	0.000145357	0.000139019	0.000213042	0.00013818	0.000239101	0.000229017	0.000173672	0.000212096	0.000126133	0.000215789
k__Bacteria;p__Firmicutes;c__Negativicutes;o__Selenomonadales;f__Selenomonadaceae;g__Selenomonas;s__Selenomonas sp. oral taxon 126	0.000132042	0.000224539	0.000164052	0.000109853	0.000198134	0.000140925	0.000241263	0.000243194	0.000183004	0.000187373	0.000126518	0.000200466
k__Bacteria;p__Synergistetes;c__Synergistia;o__Synergistales;f__Synergistaceae;g__Cloacibacillus;s__Cloacibacillus porcorum	0.000149313	0.000221006	0.000177306	0.000110818	0.000186546	0.000144075	0.000251711	0.000212057	0.00015831	0.000206213	0.000133381	0.00018687
k__Bacteria;p__Firmicutes;c__Clostridia;o__Clostridiales;f__Clostridiaceae;g__Geosporobacter;s__Geosporobacter ferrireducens	8.43835e-05	0.000230466	0.000153505	0.000117223	0.000189825	0.00013673	0.000250601	0.000226536	0.000168573	0.000206627	0.00013705	0.00022222
k__Bacteria;p__Firmicutes;c__Clostridia;o__Clostridiales;f__Ruminococcaceae;g__Ruminiclostridium;s__[Clostridium] thermosuccinogenes	0.00011795	0.000227696	0.000164183	0.000120801	0.000198206	0.000140397	0.000208336	0.000235716	0.000154968	0.000229625	0.000121769	0.000213918
k__Bacteria;p__Firmicutes;c__Clostridia;o__Clostridiales;f__Clostridiaceae;g__Clostridium;s__Clostridium butyricum	8.96608e-05	0.000230188	0.000123641	0.000107093	0.000185172	0.000120521	0.000226696	0.000328566	0.000151794	0.000253265	0.000111717	0.000180179
k__Bacteria;p__Firmicutes;c__Clostridia;o__Clostridiales;f__Lachnospiraceae;g__Cellulosilyticum;s__Cellulosilyticum lentocellum	0.000115267	0.00026128	0.000148285	0.000119728	0.000155397	0.000116979	0.000216587	0.000271989	0.000158398	0.000214333	0.00011508	0.000179683
k__Bacteria;p__Firmicutes;c__Bacilli;o__Bacillales;f__Paenibacillaceae;g__Paenibacillus;s__Paenibacillus sp. FSL R7-0273	0.000106012	0.000187591	0.000146137	0.000112416	0.00018172	0.000129716	0.000243935	0.000215087	0.000195644	0.000223432	0.00013192	0.000183932
k__Bacteria;p__unidentified;c__unidentified;o__unidentified;f__unidentified;g__unidentified;s__uncultured bacterium scaffold00056	0.000101255	0.000227358	0.00019547	0.000101038	0.00018009	0.000144393	0.000275993	0.000180209	0.000146368	0.000184767	0.000117097	0.000182181
k__Bacteria;p__Firmicutes;c__Clostridia;o__Clostridiales;f__Lachnospiraceae;g__unidentified;s__Lachnospiraceae bacterium A4	0.000121	0.000295152	9.54853e-05	8.18209e-05	0.000164999	7.77229e-05	0.000243592	0.000136863	0.000235631	0.000200042	0.000118567	0.000174199
k__Bacteria;p__Firmicutes;c__Clostridia;o__Clostridiales;f__Peptococcaceae;g__Dehalobacter;s__Unclassified_Dehalobacter	0.000106088	0.000203922	0.000155103	0.000134085	0.000190473	0.000120236	0.000245755	0.000219781	0.000141759	0.000195563	0.000114462	0.000174499
k__Bacteria;p__Spirochaetes;c__Spirochaetia;o__Spirochaetales;f__Spirochaetaceae;g__Treponema;s__Treponema primitia	0.000108171	0.000204484	0.000150251	0.000123832	0.000203343	0.000114592	0.000226508	0.00018902	0.000151565	0.000194796	0.0001368	0.000187905
k__Bacteria;p__Firmicutes;c__Negativicutes;o__Veillonellales;f__Veillonellaceae;g__Dialister;s__Dialister sp. Marseille-P5638	0.000116643	0.000205836	0.000113188	0.000139237	0.000226954	0.000143056	0.000188454	0.000226519	0.000161936	0.000226441	0.000102503	0.000181535
k__Bacteria;p__unidentified;c__unidentified;o__unidentified;f__unidentified;g__unidentified;s__uncultured bacterium IN-06	0.000137292	0.000181239	0.000119671	0.00015649	0.000264175	0.000167456	0.000190748	0.000219036	0.000130008	0.000268791	0.000100088	0.000112451
k__Bacteria;p__Firmicutes;c__Clostridia;o__Clostridiales;f__Clostridiaceae;g__Clostridium;s__Clostridium saccharoperbutylacetonicum	9.18836e-05	0.000277485	0.000111976	9.79073e-05	0.000131163	0.000124522	0.000161386	0.000264287	0.00018999	0.00020069	8.11556e-05	0.000250974
k__Bacteria;p__Firmicutes;c__Erysipelotrichia;o__Erysipelotrichales;f__Erysipelotrichaceae;g__Faecalibaculum;s__Faecalibaculum rodentium	0.000107495	0.000214277	0.000164933	0.000127657	0.000169661	0.000112177	0.000232584	0.000197584	0.000132903	0.000187972	0.000128268	0.000190973
k__Bacteria;p__Bacteroidetes;c__Bacteroidia;o__Bacteroidales;f__Bacteroidaceae;g__Bacteroides;s__Bacteroides helcogenes	5.10491e-05	0.000185121	0.000112964	0.000127989	0.000192777	9.26771e-05	0.000306717	0.00024889	8.44288e-05	0.000235127	0.00016645	0.000165972
k__Bacteria;p__Firmicutes;c__Clostridia;o__Clostridiales;f__Clostridiaceae;g__Clostridium;s__Clostridium perfringens	0.000107467	0.000222582	0.000129451	0.000119909	0.000171771	0.000121706	0.000191727	0.000228704	0.000139834	0.000203405	9.13186e-05	0.000126753
k__Bacteria;p__Bacteroidetes;c__Bacteroidia;o__Bacteroidales;f__Odoribacteraceae;g__Odoribacter;s__Odoribacter splanchnicus	5.32999e-05	0.000161314	0.000113832	0.00010515	0.00016484	7.36933e-05	0.000284174	0.000265189	9.99405e-05	0.00021522	0.000155398	0.000181345
k__Bacteria;p__Firmicutes;c__Clostridia;o__Clostridiales;f__Peptococcaceae;g__Unclassified_Peptococcaceae;s__Unclassified_Peptococcaceae	7.45008e-05	0.000184963	0.000151781	8.83524e-05	0.000161439	0.000129324	0.000248856	0.000186724	0.000141931	0.000190753	0.000104849	0.000180664
k__Bacteria;p__Proteobacteria;c__Gammaproteobacteria;o__Pasteurellales;f__Pasteurellaceae;g__Bibersteinia;s__Bibersteinia trehalosi	0.000127673	0.00028302	8.37313e-05	7.19578e-05	0.000134749	4.27486e-05	0.000224494	0.000116603	0.000256871	0.000244672	5.97663e-05	7.85821e-05
k__Bacteria;p__Firmicutes;c__Clostridia;o__Clostridiales;f__Ruminococcaceae;g__Ruminococcus;s__Unclassified_Ruminococcus	0.000110566	0.000181768	0.000138001	0.000122666	0.000175269	0.000116434	0.000184769	0.000196475	0.000109328	0.000156914	0.000105082	0.000168274
k__Bacteria;p__Firmicutes;c__Bacilli;o__Bacillales;f__Paenibacillaceae;g__Paenibacillus;s__Paenibacillus sp. Y412MC10	0.000100507	0.00017584	0.00011857	0.000145879	0.000220192	0.000127817	0.000172583	0.000191339	9.37414e-05	0.00023234	9.23735e-05	0.00012932
k__Bacteria;p__Firmicutes;c__Bacilli;o__Bacillales;f__Paenibacillaceae;g__Paenibacillus;s__Paenibacillus graminis	9.55936e-05	0.000178447	0.000118998	0.000113111	0.000178001	0.000109621	0.000217365	0.000178938	0.000124383	0.000180429	0.000104782	0.00016362
k__Bacteria;p__Firmicutes;c__Limnochordia;o__Limnochordales;f__Limnochordaceae;g__Limnochorda;s__Limnochorda pilosa	8.68622e-05	0.000167301	0.000132336	0.000117732	0.000195126	0.000127053	0.000187653	0.000189026	0.000105529	0.000165268	0.000129251	0.000153866
k__Bacteria;p__Firmicutes;c__Clostridia;o__Thermoanaerobacterales;f__Thermoanaerobacteraceae;g__Moorella;s__Moorella thermoacetica	9.46821e-05	0.000187711	0.000128065	0.000106222	0.000167935	0.000106108	0.00019564	0.000189619	0.000127487	0.000163086	0.000102973	0.000177777
k__Bacteria;p__Actinobacteria;c__Coriobacteriia;o__Eggerthellales;f__Eggerthellaceae;g__Eggerthella;s__Eggerthella sp. YY7918	0.000128053	0.000223765	0.000112366	9.6408e-05	0.000155055	0.000105571	0.000234827	0.000154702	0.000146979	0.000143494	9.56905e-05	0.000137147
k__Bacteria;p__Proteobacteria;c__Deltaproteobacteria;o__Desulfovibrionales;f__Desulfovibrionaceae;g__Desulfovibrio;s__Desulfovibrio desulfuricans	8.90491e-05	0.000179227	0.000161289	0.000124095	0.000145183	0.00010662	0.000196321	0.000179677	0.000125352	0.000159412	0.00011181	0.000155773
k__Bacteria;p__Firmicutes;c__Clostridia;o__Clostridiales;f__Peptococcaceae;g__Pelotomaculum;s__Pelotomaculum thermopropionicum	8.20088e-05	0.000177433	0.000145281	0.000107922	0.000158502	0.00010323	0.000181691	0.000197881	0.000135145	0.000183575	9.90965e-05	0.000148232
k__Bacteria;p__Firmicutes;c__Clostridia;o__Clostridiales;f__Ruminococcaceae;g__Ruminiclostridium;s__[Clostridium] clariflavum	0.00012226	0.00024262	0.000102934	8.72515e-05	0.000133073	8.1191e-05	0.000212913	0.000143814	0.000173351	0.000158041	7.09249e-05	0.000102978
k__Bacteria;p__Deferribacteres;c__Deferribacteres;o__Deferribacterales;f__Deferribacteraceae;g__Deferribacter;s__Deferribacter desulfuricans	0.000108091	0.000157568	0.000123586	9.14046e-05	0.000186377	0.000110439	0.000126691	0.000160219	7.52234e-05	0.000201027	0.000106561	0.00016946
k__Bacteria;p__Firmicutes;c__Clostridia;o__Clostridiales;f__Peptococcaceae;g__Desulfotomaculum;s__Desulfotomaculum ruminis	0.000108291	0.000187166	0.00012615	8.26014e-05	0.000163369	9.36721e-05	0.000167994	0.000153436	0.000103921	0.000171858	8.15411e-05	0.000152495
k__Bacteria;p__Actinobacteria;c__Actinobacteria;o__Actinomycetales;f__Actinomycetaceae;g__Mobiluncus;s__Mobiluncus curtisii	8.58868e-05	0.000202864	0.000111366	6.29164e-05	0.000151439	8.03199e-05	0.000236869	0.00016931	0.000140677	0.00013113	6.47313e-05	0.000127344
k__Bacteria;p__Firmicutes;c__Clostridia;o__Clostridiales;f__Peptococcaceae;g__Dehalobacter;s__Dehalobacter restrictus	6.77923e-05	0.000148817	0.000111167	9.84003e-05	0.000139749	0.000107227	0.00018604	0.000222542	0.000121488	0.000150275	8.92174e-05	0.000137342
k__Bacteria;p__Firmicutes;c__Bacilli;o__Bacillales;f__Paenibacillaceae;g__Paenibacillus;s__Paenibacillus ihbetae	7.91823e-05	0.000156358	0.000119243	0.000115423	0.000193584	8.88333e-05	0.000177515	0.000138644	9.57363e-05	0.000165915	9.53813e-05	0.000132118
k__Bacteria;p__Firmicutes;c__Clostridia;o__Clostridiales;f__Peptococcaceae;g__Desulfofundulus;s__Desulfofundulus kuznetsovii	9.14918e-05	0.000157132	0.000106002	7.87687e-05	0.000154968	9.86225e-05	0.000180289	0.000155699	0.000118067	0.00015649	0.000100007	0.000167313
k__Bacteria;p__Actinobacteria;c__Coriobacteriia;o__Coriobacteriales;f__Atopobiaceae;g__Olsenella;s__Olsenella sp. oral taxon 807	8.41996e-05	0.000147879	0.000117756	8.88207e-05	0.000162282	0.000109993	0.00017268	0.000158965	0.000104051	0.000157274	0.000126629	0.000141861
k__Bacteria;p__Firmicutes;c__Clostridia;o__Clostridiales;f__Ruminococcaceae;g__Ruminiclostridium;s__[Clostridium] stercorarium	8.64984e-05	0.000161778	0.000121112	8.45033e-05	0.000155014	9.1294e-05	0.000156053	0.000168105	0.000119256	0.000156	8.00711e-05	0.000162979
k__Bacteria;p__Firmicutes;c__Clostridia;o__Clostridiales;f__Eubacteriaceae;g__Acetobacterium;s__Acetobacterium woodii	8.84174e-05	0.000204222	0.000108519	8.6853e-05	0.000133906	7.25125e-05	0.000185713	0.0001476	0.000158352	0.000130134	7.77835e-05	0.000130286
k__Bacteria;p__Firmicutes;c__Bacilli;o__Bacillales;f__Bacillaceae;g__Bacillus;s__Bacillus cereus	8.78177e-05	0.000225188	8.68583e-05	7.59055e-05	0.000131163	6.89247e-05	0.000174797	0.000159228	0.000167021	0.000141486	6.21726e-05	0.000132398
k__Bacteria;p__Proteobacteria;c__Gammaproteobacteria;o__Aeromonadales;f__Aeromonadaceae;g__Aeromonas;s__Unclassified_Aeromonas	8.32282e-05	0.000139383	0.000111315	8.28027e-05	0.000172046	9.44648e-05	0.000181222	0.000155531	0.000107617	0.000155168	0.000100634	0.000151369
k__Bacteria;p__Proteobacteria;c__Betaproteobacteria;o__Unclassified_Betaproteobacteria;f__Unclassified_Betaproteobacteria;g__Unclassified_Betaproteobacteria;s__Unclassified_Betaproteobacteria	8.04136e-05	0.000157421	0.000111667	8.52961e-05	0.000143155	9.65333e-05	0.000183574	0.000185211	0.000111229	0.000132676	0.000105693	0.000149353
k__Bacteria;p__Proteobacteria;c__Gammaproteobacteria;o__Enterobacterales;f__Enterobacteriaceae;g__Escherichia;s__Escherichia coli	8.51911e-05	0.000162678	0.000101667	7.43117e-05	0.000148007	9.28051e-05	0.000208428	0.000183189	9.14948e-05	0.000123626	8.89081e-05	0.00014028
k__Bacteria;p__Firmicutes;c__Negativicutes;o__Selenomonadales;f__Selenomonadaceae;g__Megamonas;s__Megamonas hypermegale	7.56122e-05	0.000182711	8.79727e-05	8.31765e-05	0.000108303	9.32675e-05	0.000153982	0.000222582	0.000119703	0.00014732	8.08421e-05	0.000143412
k__Bacteria;p__Firmicutes;c__Negativicutes;o__Selenomonadales;f__Sporomusaceae;g__Pelosinus;s__Pelosinus fermentans	7.53643e-05	0.000126891	0.000118748	7.44554e-05	0.000148712	0.000119955	0.000141458	0.00019377	0.000124392	0.000182225	0.000102617	0.000123075
k__Bacteria;p__Proteobacteria;c__Deltaproteobacteria;o__Desulfovibrionales;f__Desulfovibrionaceae;g__Desulfovibrio;s__Desulfovibrio magneticus	0.000122404	0.000119797	0.00014695	0.000130812	0.000100704	0.000124026	0.000151242	0.000119174	0.000106042	0.000111974	0.000133445	0.000111921
k__Bacteria;p__Synergistetes;c__Synergistia;o__Synergistales;f__Synergistaceae;g__Thermanaerovibrio;s__Thermanaerovibrio acidaminovorans	6.59453e-05	0.0001544	0.000122807	9.37255e-05	0.000156352	9.44607e-05	0.000193466	0.000146026	9.98892e-05	0.000160648	8.36635e-05	0.00014641
k__Bacteria;p__Firmicutes;c__Negativicutes;o__Selenomonadales;f__Selenomonadaceae;g__Selenomonas;s__Unclassified_Selenomonas	7.52763e-05	0.000163201	9.8159e-05	8.95683e-05	0.00013317	8.21778e-05	0.00016114	0.000180445	0.00013068	0.000150308	8.1198e-05	0.00013431
k__Bacteria;p__Firmicutes;c__Tissierellia;o__Tissierellales;f__Peptoniphilaceae;g__Murdochiella;s__Murdochiella vaginalis	8.13931e-05	0.00014789	0.000135917	8.70256e-05	0.000144646	8.51298e-05	0.000147042	0.000167008	0.000121964	0.000145301	8.64299e-05	0.000125152
k__Bacteria;p__Firmicutes;c__Clostridia;o__Clostridiales;f__Ruminococcaceae;g__Herbivorax;s__Herbivorax saccincola	8.33121e-05	0.000157585	9.74895e-05	9.59766e-05	0.000157879	8.88952e-05	0.000157478	0.000167137	0.000100374	0.000158612	8.48328e-05	0.00012888
k__Bacteria;p__Firmicutes;c__Clostridia;o__Clostridiales;f__Ruminococcaceae;g__Ruminiclostridium;s__Ruminiclostridium thermocellum	6.62091e-05	0.000156232	0.000111443	8.31395e-05	0.000140315	9.05756e-05	0.000156603	0.000204429	0.000115284	0.000154389	7.306e-05	0.000133734
k__Bacteria;p__Proteobacteria;c__Deltaproteobacteria;o__Desulfuromonadales;f__Geobacteraceae;g__Geobacter;s__Unclassified_Geobacter	8.04736e-05	0.000146968	0.000129052	9.19797e-05	0.000142261	0.000101252	0.000174431	0.000140789	8.00568e-05	0.000145666	0.000100884	0.000142962
k__Bacteria;p__Firmicutes;c__Bacilli;o__Lactobacillales;f__Lactobacillaceae;g__Lactobacillus;s__Lactobacillus agilis	6.12158e-05	0.000101154	8.37906e-05	5.97245e-05	0.000157195	5.40076e-05	0.000109412	0.000248033	7.39649e-05	0.000215955	8.32696e-05	0.000148617
k__Bacteria;p__Candidatus Melainabacteria;c__unidentified;o__unidentified;f__unidentified;g__unidentified;s__Candidatus Melainabacteria bacterium MEL.A1	1.22336e-05	1.19524e-05	1.83513e-05	1.31493e-05	1.86668e-05	1.49212e-05	0.000169562	0.000500961	0.000175728	0.000162558	0.000176541	0.000160517
k__Bacteria;p__Bacteroidetes;c__Bacteroidia;o__Bacteroidales;f__Dysgonamonadaceae;g__Proteiniphilum;s__Proteiniphilum saccharofermentans	4.29014e-05	0.000146101	9.72988e-05	7.36996e-05	0.000138063	7.44736e-05	0.000215225	0.000172614	7.03014e-05	0.000193789	0.000124345	0.000128945
k__Bacteria;p__Proteobacteria;c__Gammaproteobacteria;o__Pseudomonadales;f__Pseudomonadaceae;g__Pseudomonas;s__Pseudomonas syringae	6.19074e-05	0.000124366	0.000135167	7.39337e-05	9.05355e-05	0.00012022	0.000234603	0.000166369	0.000137014	0.000108726	6.86754e-05	0.000132233
k__Bacteria;p__Actinobacteria;c__Actinobacteria;o__Bifidobacteriales;f__Bifidobacteriaceae;g__Bifidobacterium;s__Bifidobacterium scardovii	6.4474e-05	0.000170759	0.000111705	7.18017e-05	0.000160979	9.33253e-05	0.000147311	0.000136639	0.000103464	0.00012429	8.69382e-05	0.000147071
k__Bacteria;p__Firmicutes;c__Clostridia;o__Clostridiales;f__Clostridiaceae;g__Clostridium;s__Clostridium sp. enrichment culture clone 7-25	7.76791e-05	0.000136521	0.000144183	8.14429e-05	0.000103314	9.02948e-05	0.000175935	0.000150316	0.00010469	0.000140779	0.000107984	0.000138433
k__Bacteria;p__Firmicutes;c__Clostridia;o__Clostridiales;f__Peptococcaceae;g__Desulfallas;s__Desulfallas gibsoniae	7.70274e-05	0.000147639	0.00010254	9.64162e-05	0.000143844	9.02742e-05	0.000152197	0.000143377	0.00011046	0.000122575	9.38308e-05	0.000143798
k__Viruses;p__unidentified;c__unidentified;o__Caudovirales;f__Myoviridae;g__unidentified;s__Faecalibacterium phage FP_Epona	7.68315e-05	0.000127725	8.22144e-05	7.52647e-05	0.000140719	7.64348e-05	0.000154142	0.000162297	9.93346e-05	0.000169012	9.05772e-05	0.000132853
k__Bacteria;p__Firmicutes;c__Bacilli;o__Bacillales;f__Paenibacillaceae;g__Paenibacillus;s__Paenibacillus sp. FSL R7-0331	7.17742e-05	0.000145251	0.0001099	9.58041e-05	0.000149176	7.2207e-05	0.000145268	0.000153823	9.52329e-05	0.00013063	8.74932e-05	0.000127419
k__Bacteria;p__Firmicutes;c__Bacilli;o__Bacillales;f__Paenibacillaceae;g__Paenibacillus;s__Paenibacillus beijingensis	0.000103677	0.000138347	9.48497e-05	7.77089e-05	0.000118574	9.22395e-05	0.000148627	0.00016652	0.000119004	0.000139663	7.1484e-05	0.000120958
k__Bacteria;p__Bacteroidetes;c__Bacteroidia;o__Bacteroidales;f__Porphyromonadaceae;g__Petrimonas;s__Petrimonas mucosa	3.56132e-05	0.000116018	7.92568e-05	7.83127e-05	0.00011316	5.09276e-05	0.000249474	0.000198245	5.96651e-05	0.000158585	0.000126955	0.000129701
k__Bacteria;p__Lentisphaerae;c__Lentisphaeria;o__Victivallales;f__unidentified;g__unidentified;s__Victivallales bacterium CCUG 44730	7.44328e-05	0.000126035	0.000107328	8.42445e-05	0.000133584	7.92217e-05	0.000162347	0.000150059	8.8591e-05	0.00015138	8.36085e-05	0.000127729
k__Bacteria;p__Firmicutes;c__Clostridia;o__Clostridiales;f__Clostridiaceae;g__Clostridium;s__Clostridium sp. BNL1100	8.38678e-05	0.000143069	9.60912e-05	8.00873e-05	0.000123324	7.84e-05	0.000139158	0.00014723	9.68549e-05	0.000136561	8.33712e-05	0.000155968
k__Bacteria;p__Actinobacteria;c__Coriobacteriia;o__Unclassified_Coriobacteriia;f__Unclassified_Coriobacteriia;g__Unclassified_Coriobacteriia;s__Unclassified_Coriobacteriia	5.5143e-05	0.000136292	9.51717e-05	9.13388e-05	0.000138298	0.000110133	0.000131131	0.000159441	0.000106904	0.000133035	9.40595e-05	0.00011733
k__Bacteria;p__Firmicutes;c__Bacilli;o__Bacillales;f__Bacillaceae;g__Geobacillus;s__Unclassified_Geobacillus	0.000109079	0.00014506	8.47482e-05	6.90166e-05	0.000125418	9.24294e-05	0.000175689	0.00014159	0.000101283	0.000106647	8.15623e-05	0.000122845
k__Bacteria;p__Firmicutes;c__Bacilli;o__Bacillales;f__Paenibacillaceae;g__Paenibacillus;s__Paenibacillus sp. 32O-W	7.973e-05	0.000141423	9.22904e-05	9.38159e-05	0.000149202	9.40313e-05	0.000132916	0.000146558	0.000100248	0.000145062	7.29413e-05	8.84205e-05
k__Bacteria;p__Firmicutes;c__Clostridia;o__Clostridiales;f__Clostridiaceae;g__Clostridium;s__Clostridium kluyveri	8.75339e-05	0.000162372	9.38879e-05	9.8503e-05	0.000132639	7.88005e-05	0.000133448	0.000157996	9.47761e-05	0.000114919	7.31532e-05	0.000103649
k__Bacteria;p__Proteobacteria;c__Gammaproteobacteria;o__Pasteurellales;f__Pasteurellaceae;g__Haemophilus;s__[Haemophilus] ducreyi	7.75631e-05	0.000177902	8.32991e-05	6.30026e-05	0.000141659	6.18026e-05	0.000131153	0.000140543	0.000110554	0.000170389	6.85694e-05	0.000101722
k__Bacteria;p__Firmicutes;c__Bacilli;o__Bacillales;f__Paenibacillaceae;g__Paenibacillus;s__Paenibacillus borealis	5.51589e-05	0.000161718	8.38754e-05	8.00545e-05	0.00011576	7.37965e-05	0.000132847	0.000133726	0.000114739	0.00014061	6.63411e-05	0.000167963
k__Bacteria;p__Firmicutes;c__Bacilli;o__Unclassified_Bacilli;f__Unclassified_Bacilli;g__Unclassified_Bacilli;s__Unclassified_Bacilli	5.42434e-05	0.000120697	8.27356e-05	6.43048e-05	0.000100995	6.52542e-05	0.000141624	0.000196324	8.12314e-05	0.000160218	8.49556e-05	0.000129115
k__Bacteria;p__Actinobacteria;c__Actinobacteria;o__Bifidobacteriales;f__Bifidobacteriaceae;g__Parascardovia;s__Parascardovia denticolens	5.41915e-05	0.000121018	0.000110256	7.79964e-05	0.000111592	8.6418e-05	0.000147059	0.000140324	9.59787e-05	0.000160963	8.94758e-05	0.000121209
k__Bacteria;p__Firmicutes;c__Bacilli;o__Bacillales;f__Bacillaceae;g__Unclassified_Bacillaceae;s__Unclassified_Bacillaceae	5.35878e-05	0.00011833	9.99343e-05	7.73885e-05	0.000129059	8.15874e-05	0.000149525	0.000169472	0.000108409	0.000134635	8.2113e-05	0.000104719
k__Bacteria;p__Firmicutes;c__Clostridia;o__Clostridiales;f__Ruminococcaceae;g__Ruminiclostridium;s__[Clostridium] cellulolyticum	8.48033e-05	0.000139252	8.08542e-05	6.85812e-05	9.26243e-05	6.3355e-05	0.000163897	0.00015156	0.000109034	0.000154183	7.0569e-05	9.7163e-05
k__Bacteria;p__Actinobacteria;c__Coriobacteriia;o__Coriobacteriales;f__Coriobacteriaceae;g__unidentified;s__Coriobacteriaceae bacterium 68-1-3	6.79402e-05	0.000136482	8.50236e-05	7.85839e-05	0.000125785	9.2834e-05	0.000142722	0.000162667	9.71532e-05	0.000120589	8.56589e-05	0.000106451
k__Bacteria;p__Proteobacteria;c__Deltaproteobacteria;o__Desulfuromonadales;f__Desulfuromonadaceae;g__Pelobacter;s__Pelobacter propionicus	6.23192e-05	0.000122578	8.83202e-05	6.78623e-05	0.000104049	8.12323e-05	0.000155927	0.000133183	0.000108605	0.000132589	0.000101528	0.000133419
k__Bacteria;p__Firmicutes;c__Clostridia;o__Clostridiales;f__Clostridiaceae;g__Clostridium;s__Clostridium cellulovorans	8.25685e-05	0.000145349	8.2583e-05	7.73638e-05	0.00011886	7.86849e-05	0.000137767	0.000149168	0.000104014	0.000127087	7.03995e-05	0.000107587
k__Bacteria;p__Firmicutes;c__Bacilli;o__Bacillales;f__Paenibacillaceae;g__Paenibacillus;s__Paenibacillus stellifer	6.20993e-05	0.000130348	9.18837e-05	8.37803e-05	0.000119003	7.2145e-05	0.000146865	0.000147818	8.59389e-05	0.000140191	7.68769e-05	0.000125302
k__Bacteria;p__Proteobacteria;c__Deltaproteobacteria;o__Desulfovibrionales;f__Desulfovibrionaceae;g__Pseudodesulfovibrio;s__Pseudodesulfovibrio indicus	6.62011e-05	0.000115277	0.000106273	8.45197e-05	0.000116368	8.85608e-05	0.000152414	0.000133608	8.21449e-05	0.000123011	7.95204e-05	0.000119842
k__Bacteria;p__Chloroflexi;c__Anaerolineae;o__Anaerolineales;f__Anaerolineaceae;g__unidentified;s__Anaerolineaceae bacterium oral taxon 439	5.45393e-05	0.000131477	9.23837e-05	7.00518e-05	0.000113671	6.04319e-05	0.000130272	0.000164297	0.00011156	0.000129465	7.0658e-05	0.000118862
k__Bacteria;p__Firmicutes;c__Negativicutes;o__Selenomonadales;f__Selenomonadaceae;g__Selenomonas;s__Selenomonas sp. oral taxon 920	5.46632e-05	0.000120086	7.88246e-05	7.36503e-05	0.00010958	7.11129e-05	0.000163171	0.00014392	0.000101707	0.000157034	8.40956e-05	9.30845e-05
k__Bacteria;p__Firmicutes;c__Bacilli;o__Lactobacillales;f__Lactobacillaceae;g__Lactobacillus;s__Lactobacillus fermentum	4.34691e-05	7.7969e-05	6.66469e-05	5.38297e-05	0.000105775	5.39994e-05	8.37853e-05	0.000255023	5.10283e-05	0.000192549	6.40535e-05	0.000131813
k__Bacteria;p__Firmicutes;c__Bacilli;o__Bacillales;f__Bacillaceae;g__Bacillus;s__Bacillus coagulans	8.56589e-05	0.000123107	8.89812e-05	6.7053e-05	0.000125729	7.37346e-05	0.000131428	0.000133984	9.58155e-05	0.000119522	7.50807e-05	0.000115494
k__Bacteria;p__Firmicutes;c__Clostridia;o__Clostridiales;f__Peptostreptococcaceae;g__Peptoclostridium;s__Peptoclostridium acidaminophilum	7.70154e-05	0.000118407	8.27101e-05	6.80841e-05	0.000108135	5.23644e-05	0.000121862	0.000170015	9.28931e-05	0.000111958	8.19351e-05	0.000143623
k__Bacteria;p__Firmicutes;c__Clostridia;o__Clostridiales;f__Peptococcaceae;g__Desulfitobacterium;s__Desulfitobacterium dehalogenans	7.06028e-05	0.000135277	9.19176e-05	8.11102e-05	0.000111097	8.03116e-05	0.000109812	0.00014145	0.000106186	0.000101961	5.03701e-05	0.000141701
k__Bacteria;p__Proteobacteria;c__Gammaproteobacteria;o__Pseudomonadales;f__Pseudomonadaceae;g__Pseudomonas;s__Pseudomonas aeruginosa	6.08879e-05	0.000117278	7.17909e-05	6.78007e-05	0.000129171	7.10716e-05	0.000140291	0.000142626	8.02246e-05	0.000125634	7.919e-05	0.000120923
k__Bacteria;p__Proteobacteria;c__Deltaproteobacteria;o__Desulfobacterales;f__Desulfobulbaceae;g__Desulfurivibrio;s__Desulfurivibrio alkaliphilus	6.97033e-05	0.000126608	8.92058e-05	5.59576e-05	0.00013292	7.38419e-05	0.000114521	0.000100814	8.7491e-05	0.000127925	8.7938e-05	0.00012279
k__Bacteria;p__Proteobacteria;c__Deltaproteobacteria;o__Desulfarculales;f__Desulfarculaceae;g__Desulfarculus;s__Desulfarculus baarsii	5.75337e-05	0.000110849	0.000116332	7.43897e-05	0.000101235	7.9007e-05	0.000149771	0.000117724	9.31028e-05	9.94796e-05	8.20961e-05	0.000122054
k__Viruses;p__unidentified;c__unidentified;o__Caudovirales;f__Siphoviridae;g__unidentified;s__Faecalibacterium phage FP_Brigit	6.0736e-05	0.000112676	8.87947e-05	7.42541e-05	8.65672e-05	7.93703e-05	0.000152672	0.000139344	0.00010682	7.45009e-05	6.43289e-05	0.000162694
k__Bacteria;p__Firmicutes;c__Bacilli;o__Bacillales;f__Bacillaceae;g__Bacillus;s__Unclassified_Bacillus subtilis group	7.03829e-05	0.000132862	9.3748e-05	6.5188e-05	0.000119442	7.12202e-05	0.000118332	0.000111669	0.000105865	0.00012583	7.63686e-05	9.74732e-05
k__Bacteria;p__Candidatus Saccharibacteria;c__Unclassified_Candidatus Saccharibacteria;o__Unclassified_Candidatus Saccharibacteria;f__Unclassified_Candidatus Saccharibacteria;g__Unclassified_Candidatus Saccharibacteria;s__Unclassified_Candidatus Saccharibacteria	6.40663e-05	0.00013043	5.54056e-05	7.20523e-05	9.37683e-05	6.86439e-05	0.000216266	0.000226413	4.61855e-05	5.26839e-05	8.37525e-05	0.000117665
k__Bacteria;p__Actinobacteria;c__Actinobacteria;o__Propionibacteriales;f__Propionibacteriaceae;g__Propionibacterium;s__Propionibacterium freudenreichii	4.69912e-05	0.000128287	7.59221e-05	6.61821e-05	9.94731e-05	6.94779e-05	0.000129122	0.000132791	0.000112809	0.000110462	6.5926e-05	0.000160092
k__Bacteria;p__Firmicutes;c__Clostridia;o__Clostridiales;f__Clostridiaceae;g__Clostridium;s__Clostridium aceticum	5.73538e-05	0.000152754	6.69477e-05	5.79335e-05	9.01882e-05	7.22607e-05	9.18297e-05	0.000162392	0.000130027	0.000111735	4.63244e-05	0.000143873
k__Bacteria;p__Firmicutes;c__Bacilli;o__Bacillales;f__Paenibacillaceae;g__Paenibacillus;s__Paenibacillus sp. FSL H7-0357	6.03042e-05	0.000119437	8.63626e-05	8.25192e-05	0.000123952	6.29339e-05	0.000109532	0.000137255	9.49579e-05	0.000109917	6.76205e-05	0.000122279
k__Bacteria;p__Firmicutes;c__Bacilli;o__Bacillales;f__Listeriaceae;g__Listeria;s__Listeria monocytogenes	7.33334e-05	0.000163615	6.47868e-05	5.4146e-05	8.79665e-05	6.2649e-05	0.000145589	9.78286e-05	0.000109076	9.73083e-05	5.62247e-05	0.000108468
k__Bacteria;p__Proteobacteria;c__Deltaproteobacteria;o__Desulfovibrionales;f__Desulfovibrionaceae;g__Desulfovibrio;s__Candidatus Desulfovibrio trichonymphae	6.04482e-05	0.000117147	9.08413e-05	9.63587e-05	0.000113646	9.07944e-05	0.00012494	0.000128187	7.72416e-05	9.45546e-05	7.74065e-05	9.00819e-05
k__Bacteria;p__Proteobacteria;c__Deltaproteobacteria;o__Desulfovibrionales;f__Desulfovibrionaceae;g__Unclassified_Desulfovibrionaceae;s__Unclassified_Desulfovibrionaceae	6.40982e-05	0.000111711	9.08625e-05	8.27698e-05	0.000111317	9.20496e-05	0.000120494	0.00012906	7.47386e-05	9.84293e-05	7.0891e-05	0.000102037
k__Bacteria;p__Firmicutes;c__Clostridia;o__Clostridiales;f__Clostridiaceae;g__Clostridium;s__Clostridium beijerinckii	6.20473e-05	0.00015133	7.50323e-05	7.70598e-05	0.000103329	6.72525e-05	0.000105481	0.000127716	8.58504e-05	0.000124333	5.49242e-05	9.04322e-05
k__Bacteria;p__Proteobacteria;c__Deltaproteobacteria;o__Desulfovibrionales;f__Desulfovibrionaceae;g__Desulfovibrio;s__Desulfovibrio alaskensis	4.7459e-05	9.37983e-05	6.09818e-05	5.69271e-05	0.000109075	6.28266e-05	0.000126393	0.000139131	9.64587e-05	0.000104367	9.07806e-05	0.000112997
k__Bacteria;p__Firmicutes;c__Negativicutes;o__Selenomonadales;f__Selenomonadaceae;g__Selenomonas;s__Selenomonas sp. oral taxon 136	8.3616e-05	0.000119901	6.42698e-05	4.51416e-05	9.07857e-05	7.14184e-05	0.000115534	0.000124176	8.77381e-05	0.000113057	8.38838e-05	0.000113457
k__Bacteria;p__Firmicutes;c__Bacilli;o__Bacillales;f__Planococcaceae;g__Planococcus;s__Planococcus sp. Y42	5.63343e-05	8.54392e-05	6.21767e-05	7.51209e-05	0.00013197	6.4412e-05	0.000136011	6.74819e-05	7.8803e-05	0.000209702	7.82283e-05	6.90089e-05
k__Bacteria;p__Bacteroidetes;c__Bacteroidia;o__Bacteroidales;f__Prevotellaceae;g__Prevotella;s__Prevotella fusca	2.74935e-05	0.000116362	5.19481e-05	6.96574e-05	9.56631e-05	3.31205e-05	0.000203364	0.000141674	4.47546e-05	0.000126439	9.91601e-05	9.54815e-05
k__Bacteria;p__Actinobacteria;c__Actinobacteria;o__Actinomycetales;f__Actinomycetaceae;g__Actinomyces;s__Actinomyces succiniciruminis	5.11051e-05	0.000107419	7.4973e-05	5.35997e-05	0.000165514	6.15136e-05	9.40382e-05	0.000117332	6.31887e-05	0.000164658	7.25092e-05	8.52078e-05
k__Bacteria;p__Firmicutes;c__Bacilli;o__Bacillales;f__Paenibacillaceae;g__Paenibacillus;s__Paenibacillus sp. RUD330	6.11478e-05	0.000102746	6.76003e-05	6.31464e-05	0.000103268	6.78429e-05	0.000147328	0.000115522	7.64585e-05	0.000127647	7.62626e-05	9.31145e-05
k__Bacteria;p__Firmicutes;c__Clostridia;o__Clostridiales;f__Clostridiaceae;g__Clostridium;s__Clostridium bornimense	5.62584e-05	0.000134939	7.40323e-05	7.05201e-05	9.78694e-05	6.89948e-05	0.000102174	0.00012771	8.5086e-05	8.99398e-05	4.91458e-05	0.000127159
k__Bacteria;p__Proteobacteria;c__Gammaproteobacteria;o__Enterobacterales;f__Yersiniaceae;g__Serratia;s__Unclassified_Serratia	5.27162e-05	0.000110189	7.26425e-05	7.03352e-05	9.86712e-05	5.58408e-05	0.000136503	0.000120278	8.22428e-05	0.000121716	6.90566e-05	0.000105335
k__Bacteria;p__Firmicutes;c__Bacilli;o__Bacillales;f__Paenibacillaceae;g__Paenibacillus;s__Paenibacillus riograndensis	6.38943e-05	0.000126995	8.96125e-05	7.50839e-05	0.000112262	6.16664e-05	0.000111329	0.000105939	7.12289e-05	0.000111441	5.95503e-05	9.18585e-05
k__Bacteria;p__unidentified;c__unidentified;o__unidentified;f__unidentified;g__unidentified;s__uncultured bacterium Ad_125_D08	5.79135e-05	0.000102724	9.02354e-05	5.68285e-05	9.0658e-05	7.99111e-05	0.000134764	0.000114666	8.27881e-05	9.43533e-05	5.9635e-05	0.000116149
k__Bacteria;p__Proteobacteria;c__Betaproteobacteria;o__Burkholderiales;f__Burkholderiaceae;g__Burkholderia;s__Unclassified_Burkholderia	7.54722e-05	0.000120364	7.78755e-05	5.95274e-05	9.3038e-05	6.11586e-05	0.00011943	0.000120804	7.04459e-05	0.000103659	8.0965e-05	7.55145e-05
k__Bacteria;p__Spirochaetes;c__Spirochaetia;o__Spirochaetales;f__Spirochaetaceae;g__Treponema;s__Treponema azotonutricium	5.00776e-05	9.85695e-05	8.21593e-05	6.5377e-05	9.95139e-05	6.75539e-05	0.00012403	0.000119348	7.28323e-05	0.000112448	6.91837e-05	9.52413e-05
k__Bacteria;p__Firmicutes;c__Clostridia;o__Clostridiales;f__Peptococcaceae;g__Desulfosporosinus;s__Desulfosporosinus orientis	6.19074e-05	0.000130043	7.25281e-05	6.49991e-05	0.000105786	6.80411e-05	0.000107924	0.000101044	7.36852e-05	0.000106647	5.28314e-05	9.90346e-05
k__Bacteria;p__Actinobacteria;c__Coriobacteriia;o__Coriobacteriales;f__Coriobacteriaceae;g__Coriobacterium;s__Coriobacterium glomerans	6.15196e-05	0.000114671	7.30408e-05	5.45733e-05	0.000100403	5.84377e-05	0.000107049	0.000117539	9.94045e-05	9.99095e-05	6.52609e-05	8.67591e-05
k__Bacteria;p__Firmicutes;c__Bacilli;o__Bacillales;f__Paenibacillaceae;g__Paenibacillus;s__Paenibacillus physcomitrellae	6.88797e-05	0.000160616	6.8202e-05	5.44418e-05	8.73843e-05	4.70012e-05	0.000137722	9.5857e-05	9.47528e-05	8.36053e-05	5.00736e-05	7.18614e-05
k__Bacteria;p__Spirochaetes;c__Spirochaetia;o__Spirochaetales;f__Spirochaetaceae;g__Treponema;s__Treponema brennaborense	7.09186e-05	0.000116291	8.03161e-05	6.50484e-05	9.66692e-05	6.31899e-05	0.000111855	0.000106421	6.94577e-05	0.000110739	6.60658e-05	8.86657e-05
k__Bacteria;p__Proteobacteria;c__Betaproteobacteria;o__Neisseriales;f__Neisseriaceae;g__Vitreoscilla;s__Vitreoscilla filiformis	4.79427e-05	8.7713e-05	9.11422e-05	5.45815e-05	8.28593e-05	6.38752e-05	0.000123887	0.00011885	8.1772e-05	0.00010921	8.17021e-05	0.000100216
k__Bacteria;p__Proteobacteria;c__Deltaproteobacteria;o__Myxococcales;f__Myxococcaceae;g__Myxococcus;s__Unclassified_Myxococcus	5.1233e-05	9.8395e-05	7.88331e-05	5.98231e-05	8.9085e-05	6.6786e-05	0.000131943	8.64024e-05	8.44614e-05	0.000102092	7.57882e-05	9.35249e-05
k__Bacteria;p__Firmicutes;c__Clostridia;o__Clostridiales;f__Clostridiaceae;g__Clostridium;s__Clostridium saccharobutylicum	5.55228e-05	0.000121673	5.96937e-05	6.46581e-05	8.94936e-05	6.91682e-05	9.62181e-05	0.000134717	7.64725e-05	0.000104045	4.91966e-05	8.90561e-05
k__Bacteria;p__Proteobacteria;c__Gammaproteobacteria;o__Aeromonadales;f__Aeromonadaceae;g__Aeromonas;s__Aeromonas hydrophila	5.71299e-05	9.55759e-05	7.04434e-05	7.35558e-05	0.000101036	6.40239e-05	0.00010876	0.000115136	6.44565e-05	0.000104165	6.52651e-05	0.000102663
k__Bacteria;p__Firmicutes;c__Bacilli;o__Bacillales;f__Bacillaceae;g__Bacillus;s__Bacillus thuringiensis	4.42887e-05	0.000114639	5.94691e-05	4.84484e-05	9.16539e-05	5.52339e-05	9.04222e-05	0.000123241	0.000112185	0.000117177	5.66992e-05	0.000100931
k__Bacteria;p__Fusobacteria;c__Fusobacteriia;o__Fusobacteriales;f__Fusobacteriaceae;g__Fusobacterium;s__Unclassified_Fusobacterium	5.695e-05	9.9202e-05	8.10619e-05	6.17908e-05	0.000108686	7.1984e-05	9.13491e-05	0.000112582	5.35825e-05	0.000114483	6.04738e-05	8.17598e-05
k__Bacteria;p__Deinococcus-Thermus;c__Deinococci;o__Thermales;f__Thermaceae;g__Thermus;s__Unclassified_Thermus	5.44313e-05	9.18844e-05	7.17231e-05	6.27274e-05	0.000104943	6.79049e-05	9.59835e-05	9.99738e-05	6.72764e-05	0.00010078	7.00945e-05	9.97152e-05
k__Bacteria;p__Bacteroidetes;c__Bacteroidia;o__Bacteroidales;f__Tannerellaceae;g__Parabacteroides;s__Parabacteroides distasonis	2.60863e-05	7.57661e-05	7.76763e-05	6.12239e-05	8.74609e-05	2.98836e-05	0.000124591	0.000135737	5.95998e-05	0.000138646	0.000106777	8.71795e-05
k__Bacteria;p__Firmicutes;c__Erysipelotrichia;o__Erysipelotrichales;f__Erysipelotrichaceae;g__Turicibacter;s__Turicibacter sp. H121	3.4258e-05	0.000160884	3.85416e-05	3.12158e-05	6.35796e-05	4.77609e-05	0.000123035	0.000200261	9.23664e-05	7.6362e-05	3.3967e-05	9.79987e-05
k__Bacteria;p__Deferribacteres;c__Deferribacteres;o__Deferribacterales;f__Deferribacteraceae;g__Calditerrivibrio;s__Calditerrivibrio nitroreducens	6.32427e-05	9.32203e-05	7.51425e-05	5.63972e-05	0.000109509	6.4668e-05	7.7423e-05	9.80471e-05	4.73648e-05	0.000119114	6.66631e-05	0.000104209
k__Bacteria;p__unidentified;c__unidentified;o__unidentified;f__unidentified;g__unidentified;s__uncultured bacterium DCM004Kan06	5.98845e-05	8.15242e-05	8.05492e-05	4.15348e-05	6.90137e-05	7.28469e-05	0.000129998	7.0809e-05	8.94999e-05	0.000109798	7.45851e-05	9.98703e-05
k__Bacteria;p__Firmicutes;c__Bacilli;o__Bacillales;f__Paenibacillaceae;g__Paenibacillus;s__Paenibacillus durus	6.066e-05	9.86077e-05	8.18627e-05	5.39735e-05	9.32576e-05	5.83386e-05	0.000105693	0.000103911	7.2506e-05	8.91616e-05	4.85781e-05	8.53429e-05
k__Bacteria;p__Firmicutes;c__Clostridia;o__Clostridiales;f__Clostridiaceae;g__Candidatus Arthromitus;s__Candidatus Arthromitus sp. SFB-mouse	6.31267e-05	8.73586e-05	5.64395e-05	4.28165e-05	8.01065e-05	5.43751e-05	0.000102672	9.40703e-05	7.92271e-05	0.000108459	7.93001e-05	8.53529e-05
k__Bacteria;p__Proteobacteria;c__Betaproteobacteria;o__Burkholderiales;f__Alcaligenaceae;g__Achromobacter;s__Unclassified_Achromobacter	5.1297e-05	9.49107e-05	6.98968e-05	5.00176e-05	0.00010456	6.0242e-05	0.000126599	8.07957e-05	6.24243e-05	9.86307e-05	6.05246e-05	8.67441e-05
k__Bacteria;p__Firmicutes;c__Clostridia;o__Clostridiales;f__unidentified;g__unidentified;s__Clostridiales bacterium CoAT_77-5d	6.17555e-05	9.60939e-05	5.60327e-05	9.15483e-05	0.00012719	8.61331e-05	8.42545e-05	0.000102265	4.6316e-05	0.000122646	4.73793e-05	4.97675e-05
k__Bacteria;p__Proteobacteria;c__Betaproteobacteria;o__Neisseriales;f__Chromobacteriaceae;g__Aquaspirillum;s__Aquaspirillum sp. LM1	4.77668e-05	9.75444e-05	3.64992e-05	2.9889e-05	9.32474e-05	4.66172e-05	0.000107604	7.75247e-05	0.000109924	0.00012288	7.39877e-05	7.77264e-05
k__Bacteria;p__Proteobacteria;c__Betaproteobacteria;o__Burkholderiales;f__Burkholderiaceae;g__Ralstonia;s__Ralstonia solanacearum	5.68341e-05	9.37492e-05	6.36004e-05	6.17867e-05	9.87785e-05	6.80287e-05	0.000100481	9.11633e-05	5.30558e-05	9.80049e-05	6.06348e-05	8.10943e-05
k__Bacteria;p__Firmicutes;c__Bacilli;o__Bacillales;f__Paenibacillaceae;g__Paenibacillus;s__Paenibacillus sp. JDR-2	4.99337e-05	0.000111798	6.52063e-05	6.14293e-05	7.66234e-05	5.62991e-05	9.12576e-05	0.000102091	7.6081e-05	9.84184e-05	4.90145e-05	9.62422e-05
k__Bacteria;p__Proteobacteria;c__Gammaproteobacteria;o__Enterobacterales;f__Enterobacteriaceae;g__Klebsiella;s__Unclassified_Klebsiella	4.65275e-05	8.77785e-05	6.07064e-05	5.19442e-05	8.14497e-05	4.52052e-05	0.000116186	0.000116077	6.35383e-05	8.13034e-05	6.09271e-05	9.07675e-05
k__Bacteria;p__unidentified;c__unidentified;o__unidentified;f__unidentified;g__unidentified;s__uncultured bacterium Contig1795	5.22085e-05	8.12842e-05	8.14644e-05	5.29835e-05	7.86306e-05	5.66046e-05	0.000108988	9.74029e-05	6.59247e-05	8.24788e-05	5.994e-05	9.44957e-05
k__Bacteria;p__Proteobacteria;c__Deltaproteobacteria;o__Myxococcales;f__Polyangiaceae;g__Sorangium;s__Sorangium cellulosum	4.54201e-05	9.6023e-05	7.86933e-05	6.73652e-05	9.15212e-05	6.24343e-05	0.000104022	8.90349e-05	5.79824e-05	8.37414e-05	5.38693e-05	7.9593e-05
k__Bacteria;p__Firmicutes;c__Clostridia;o__Clostridiales;f__Clostridiaceae;g__Clostridium;s__Clostridium carboxidivorans	4.9262e-05	9.82641e-05	5.67319e-05	5.64506e-05	7.84007e-05	5.67243e-05	9.19956e-05	9.97554e-05	7.6053e-05	8.85902e-05	5.60087e-05	7.44786e-05
k__Bacteria;p__Proteobacteria;c__Deltaproteobacteria;o__Desulfobacterales;f__Desulfobacteraceae;g__Desulfatibacillum;s__Desulfatibacillum alkenivorans	5.75857e-05	0.000114497	5.67191e-05	8.09336e-05	8.41259e-05	5.84419e-05	0.000106877	7.04169e-05	6.76726e-05	8.62338e-05	3.73349e-05	5.5002e-05
k__Bacteria;p__Actinobacteria;c__Coriobacteriia;o__Eggerthellales;f__Eggerthellaceae;g__Denitrobacterium;s__Denitrobacterium detoxificans	4.31493e-05	9.45672e-05	6.78418e-05	5.88578e-05	8.17715e-05	6.40528e-05	0.000106454	9.24404e-05	6.56637e-05	8.50856e-05	5.78854e-05	7.7321e-05
k__Bacteria;p__Firmicutes;c__Clostridia;o__Clostridiales;f__Peptococcaceae;g__Desulfitobacterium;s__Desulfitobacterium metallireducens	7.14584e-05	6.66272e-05	6.42529e-05	9.06446e-05	7.73078e-05	6.06672e-05	6.29134e-05	8.74162e-05	6.12172e-05	7.30968e-05	6.6625e-05	8.30209e-05
k__Bacteria;p__Proteobacteria;c__Deltaproteobacteria;o__Myxococcales;f__Myxococcaceae;g__Myxococcus;s__Myxococcus fulvus	2.81212e-05	0.000130016	8.10788e-05	4.6226e-05	0.000120612	5.95112e-05	8.56334e-05	6.13375e-05	3.88398e-05	9.78253e-05	3.81525e-05	7.09306e-05
k__Bacteria;p__Candidatus Saccharibacteria;c__unidentified;o__unidentified;f__unidentified;g__unidentified;s__Candidatus Saccharibacteria oral taxon TM7x	4.51042e-05	0.000104889	3.98127e-05	6.06036e-05	7.0934e-05	4.56635e-05	0.000167222	0.000153879	3.71526e-05	4.15932e-05	6.69639e-05	7.82118e-05
k__Bacteria;p__Proteobacteria;c__Gammaproteobacteria;o__Enterobacterales;f__Yersiniaceae;g__Serratia;s__Serratia marcescens	5.58906e-05	9.1819e-05	6.15326e-05	5.77076e-05	7.48768e-05	5.37806e-05	0.000109006	9.21659e-05	6.37108e-05	8.12653e-05	5.04421e-05	8.46923e-05
k__Bacteria;p__Firmicutes;c__Clostridia;o__Clostridiales;f__Lachnospiraceae;g__unidentified;s__uncultured Lachnospiraceae bacterium	4.43846e-05	0.000122802	2.93596e-05	3.05175e-05	7.24815e-05	3.21585e-05	0.000124682	6.07942e-05	0.00010386	0.000120627	5.7466e-05	5.7394e-05
k__Bacteria;p__Proteobacteria;c__Deltaproteobacteria;o__Desulfovibrionales;f__Desulfovibrionaceae;g__Desulfovibrio;s__Desulfovibrio gigas	4.72191e-05	8.79911e-05	5.28336e-05	5.53209e-05	8.66284e-05	5.50646e-05	0.000100235	0.000104841	6.07417e-05	8.3219e-05	5.41023e-05	8.53629e-05
k__Bacteria;p__Bacteroidetes;c__Flavobacteriia;o__Flavobacteriales;f__Flavobacteriaceae;g__Capnocytophaga;s__Unclassified_Capnocytophaga	4.48844e-05	0.000129896	4.45287e-05	3.10269e-05	6.46828e-05	3.33063e-05	0.000113463	0.000104376	9.96748e-05	7.22751e-05	3.86312e-05	8.26856e-05
k__Bacteria;p__Proteobacteria;c__Deltaproteobacteria;o__Desulfuromonadales;f__Geobacteraceae;g__Geobacter;s__Geobacter sp. M18	3.9783e-05	0.000102463	5.48421e-05	7.3983e-05	8.07092e-05	5.76574e-05	9.33745e-05	8.57023e-05	5.47943e-05	9.51641e-05	5.19587e-05	7.44486e-05
k__Bacteria;p__Firmicutes;c__Clostridia;o__Clostridiales;f__Peptococcaceae;g__Desulfofarcimen;s__Desulfofarcimen acetoxidans	5.48591e-05	8.69388e-05	6.26004e-05	5.58837e-05	6.9075e-05	5.46806e-05	0.000110041	8.41676e-05	7.28556e-05	8.41278e-05	5.81735e-05	7.89524e-05
k__Bacteria;p__Firmicutes;c__Clostridia;o__Clostridiales;f__Clostridiales Family XIII. Incertae Sedis;g__unidentified;s__[Eubacterium] sulci	3.10077e-05	7.40812e-05	4.82447e-05	5.41625e-05	7.68941e-05	4.741e-05	0.000118772	0.000106275	5.69477e-05	0.000118684	5.82285e-05	5.98511e-05
k__Bacteria;p__Proteobacteria;c__Betaproteobacteria;o__Burkholderiales;f__Burkholderiaceae;g__Burkholderia;s__Unclassified_Burkholderia cepacia complex	4.60397e-05	7.59187e-05	6.25283e-05	6.05543e-05	7.64498e-05	6.02255e-05	0.000107701	9.6826e-05	5.77867e-05	8.63372e-05	4.27193e-05	7.82718e-05
k__Bacteria;p__Fusobacteria;c__Fusobacteriia;o__Fusobacteriales;f__Fusobacteriaceae;g__Fusobacterium;s__Fusobacterium periodonticum	5.39036e-05	0.000102256	4.72066e-05	4.653e-05	5.08984e-05	4.41111e-05	0.000101213	0.000125341	6.29324e-05	9.28676e-05	4.24905e-05	6.49104e-05
k__Bacteria;p__Firmicutes;c__Clostridia;o__Thermoanaerobacterales;f__Thermoanaerobacterales Family III. Incertae Sedis;g__Thermoanaerobacterium;s__Thermoanaerobacterium sp. RBIITD	2.54146e-05	0.00011845	4.43719e-05	3.04271e-05	4.91824e-05	3.05979e-05	0.00011447	9.70109e-05	9.25342e-05	6.7497e-05	4.66803e-05	0.000108813
k__Bacteria;p__Bacteroidetes;c__Bacteroidia;o__Bacteroidales;f__Prevotellaceae;g__Prevotella;s__Prevotella enoeca	1.30131e-05	7.5428e-05	3.97322e-05	5.0564e-05	7.18227e-05	2.53544e-05	0.000160201	0.000115444	3.45611e-05	9.52784e-05	7.61356e-05	8.01985e-05
k__Bacteria;p__Firmicutes;c__Clostridia;o__Clostridiales;f__Peptococcaceae;g__Thermincola;s__Thermincola potens	4.95459e-05	8.08317e-05	6.72189e-05	5.83443e-05	8.4177e-05	5.12001e-05	8.49811e-05	7.86729e-05	5.63464e-05	9.09357e-05	4.6765e-05	7.63102e-05
k__Bacteria;p__Firmicutes;c__Bacilli;o__Bacillales;f__Paenibacillaceae;g__Paenibacillus;s__Paenibacillus sabinae	4.9362e-05	9.26423e-05	5.57107e-05	5.00176e-05	7.49483e-05	4.30459e-05	8.3442e-05	0.000101385	7.17929e-05	6.66699e-05	5.17427e-05	7.36229e-05
k__Bacteria;p__unidentified;c__unidentified;o__unidentified;f__unidentified;g__unidentified;s__uncultured bacterium Contig394	2.0909e-05	5.24937e-05	0.000106773	1.6333e-05	6.25275e-05	8.92709e-05	0.000196476	8.87829e-05	9.20029e-05	2.09789e-05	1.39799e-05	5.1529e-05
k__Bacteria;p__Proteobacteria;c__Alphaproteobacteria;o__Rhizobiales;f__Rhizobiaceae;g__Rhizobium;s__Rhizobium leguminosarum	5.00256e-05	8.78712e-05	6.29987e-05	4.74543e-05	7.36817e-05	4.97303e-05	8.04554e-05	9.66972e-05	5.68405e-05	7.55512e-05	5.2878e-05	7.91826e-05
k__Bacteria;p__Proteobacteria;c__Deltaproteobacteria;o__Desulfuromonadales;f__Geobacteraceae;g__Geobacter;s__Geobacter sulfurreducens	4.13462e-05	7.58642e-05	5.09862e-05	4.06311e-05	6.60362e-05	4.57296e-05	0.00011852	8.97239e-05	6.88239e-05	6.91296e-05	5.87115e-05	8.39317e-05
k__Bacteria;p__Bacteroidetes;c__Flavobacteriia;o__Flavobacteriales;f__Flavobacteriaceae;g__Unclassified_Flavobacteriaceae;s__Unclassified_Flavobacteriaceae	2.86649e-05	8.36507e-05	5.67234e-05	5.12089e-05	7.72567e-05	4.47057e-05	0.000104085	8.99759e-05	5.23194e-05	9.4658e-05	5.46869e-05	6.71023e-05
k__Bacteria;p__Firmicutes;c__Bacilli;o__Bacillales;f__Paenibacillaceae;g__Paenibacillus;s__Paenibacillus glucanolyticus	4.71032e-05	9.31167e-05	5.77022e-05	4.85511e-05	8.38706e-05	4.21748e-05	8.27783e-05	8.11318e-05	6.01312e-05	7.52573e-05	4.87052e-05	7.44436e-05
k__Bacteria;p__Spirochaetes;c__Spirochaetia;o__Brachyspirales;f__Brachyspiraceae;g__Brachyspira;s__Brachyspira pilosicoli	5.1289e-05	8.08589e-05	6.37741e-05	4.40489e-05	8.77622e-05	5.2769e-05	7.83328e-05	7.65501e-05	4.37152e-05	8.87535e-05	4.65744e-05	7.33977e-05
k__Bacteria;p__Actinobacteria;c__Actinobacteria;o__Micromonosporales;f__Micromonosporaceae;g__Micromonospora;s__Unclassified_Micromonospora	4.84785e-05	7.54171e-05	5.97572e-05	3.84662e-05	5.04235e-05	5.74014e-05	0.000102609	6.56112e-05	7.08048e-05	7.2754e-05	6.05797e-05	9.62472e-05
k__Bacteria;p__Firmicutes;c__Bacilli;o__Bacillales;f__Paenibacillaceae;g__Paenibacillus;s__Paenibacillus sp. BIHB4019	4.56639e-05	8.56192e-05	4.68761e-05	5.24207e-05	7.53058e-05	4.54323e-05	8.15539e-05	8.58367e-05	6.56264e-05	6.72902e-05	4.98321e-05	8.30459e-05
k__Bacteria;p__Actinobacteria;c__Actinobacteria;o__Bifidobacteriales;f__Bifidobacteriaceae;g__Bifidobacterium;s__Bifidobacterium kashiwanohense	4.60557e-05	8.84383e-05	6.89816e-05	5.69558e-05	0.000101654	5.18566e-05	6.9865e-05	9.42775e-05	4.22936e-05	7.31241e-05	4.57991e-05	5.75892e-05
k__Bacteria;p__Proteobacteria;c__Deltaproteobacteria;o__Desulfovibrionales;f__Desulfomicrobiaceae;g__Desulfomicrobium;s__Desulfomicrobium orale	3.89835e-05	7.57551e-05	6.24394e-05	4.73762e-05	7.19095e-05	4.43134e-05	9.22989e-05	9.33141e-05	5.59736e-05	7.1067e-05	6.02577e-05	7.74511e-05
k__Bacteria;p__Firmicutes;c__Clostridia;o__Clostridiales;f__Clostridiaceae;g__Clostridium;s__Clostridium taeniosporum	5.05174e-05	9.09738e-05	5.90072e-05	4.80951e-05	7.0745e-05	5.08616e-05	7.46538e-05	7.4164e-05	4.73648e-05	0.00010336	3.78263e-05	6.95144e-05
k__Bacteria;p__Proteobacteria;c__Deltaproteobacteria;o__Desulfuromonadales;f__Desulfuromonadaceae;g__Desulfuromonas;s__Desulfuromonas soudanensis	3.95392e-05	8.02918e-05	5.47192e-05	3.78254e-05	6.49637e-05	4.97798e-05	9.72308e-05	7.45169e-05	6.19722e-05	8.26965e-05	5.62925e-05	7.50391e-05
k__Bacteria;p__Firmicutes;c__Bacilli;o__Bacillales;f__Alicyclobacillaceae;g__Tumebacillus;s__Tumebacillus avium	4.92341e-05	7.79908e-05	5.49226e-05	3.83718e-05	7.80739e-05	4.91688e-05	9.34718e-05	8.46381e-05	5.41698e-05	8.05252e-05	3.99826e-05	6.41248e-05
k__Bacteria;p__Proteobacteria;c__Deltaproteobacteria;o__Desulfuromonadales;f__Geobacteraceae;g__Geobacter;s__Geobacter metallireducens	4.81027e-05	8.1944e-05	4.98845e-05	4.38065e-05	6.91976e-05	5.70918e-05	9.22417e-05	5.30199e-05	5.93761e-05	7.80926e-05	5.2573e-05	8.67191e-05
k__Bacteria;p__Firmicutes;c__Clostridia;o__Thermoanaerobacterales;f__Thermoanaerobacteraceae;g__Tepidanaerobacter;s__Tepidanaerobacter acetatoxydans	6.53336e-05	8.96978e-05	5.24269e-05	4.64848e-05	6.95397e-05	3.64317e-05	7.99977e-05	7.75191e-05	5.52977e-05	8.12381e-05	4.51975e-05	7.10307e-05
k__Bacteria;p__Firmicutes;c__Bacilli;o__Lactobacillales;f__Streptococcaceae;g__Streptococcus;s__Streptococcus agalactiae	4.13342e-05	9.94855e-05	4.79905e-05	5.64752e-05	5.45194e-05	5.76822e-05	5.32784e-05	0.000100181	7.23336e-05	7.89252e-05	3.73857e-05	7.89224e-05
k__Bacteria;p__Firmicutes;c__Bacilli;o__Bacillales;f__Paenibacillaceae;g__Paenibacillus;s__Paenibacillus yonginensis	4.58998e-05	7.37485e-05	6.06725e-05	4.64602e-05	7.71137e-05	4.45281e-05	7.8224e-05	7.62084e-05	7.01895e-05	7.68518e-05	5.05142e-05	6.25384e-05
k__Bacteria;p__Proteobacteria;c__Deltaproteobacteria;o__Desulfobacterales;f__Desulfobulbaceae;g__Desulfobulbus;s__Desulfobulbus sp. ORNL	4.50283e-05	8.28928e-05	6.01682e-05	4.07338e-05	8.22567e-05	4.46272e-05	8.37338e-05	6.78852e-05	4.93224e-05	8.00463e-05	5.08107e-05	7.52393e-05
k__Bacteria;p__Firmicutes;c__Clostridia;o__Clostridiales;f__Clostridiaceae;g__Clostridium;s__Clostridium scatologenes	4.25536e-05	8.25275e-05	5.80284e-05	5.33286e-05	7.74355e-05	4.41029e-05	5.95491e-05	7.68694e-05	4.55237e-05	8.93358e-05	4.65659e-05	7.16312e-05
k__Bacteria;p__Proteobacteria;c__Alphaproteobacteria;o__Rhizobiales;f__Rhizobiaceae;g__Rhizobium;s__Rhizobium phaseoli	4.77508e-05	8.29582e-05	5.70285e-05	4.94179e-05	6.08166e-05	3.57464e-05	8.32017e-05	0.000123319	4.19301e-05	5.73858e-05	4.84765e-05	7.14911e-05
k__Bacteria;p__Proteobacteria;c__Gammaproteobacteria;o__Enterobacterales;f__Hafniaceae;g__Edwardsiella;s__Unclassified_Edwardsiella	3.66767e-05	8.58973e-05	3.77153e-05	2.75927e-05	6.50811e-05	3.66671e-05	8.4901e-05	6.81317e-05	7.71577e-05	9.23669e-05	5.75592e-05	7.01749e-05
k__Bacteria;p__Proteobacteria;c__Betaproteobacteria;o__Rhodocyclales;f__Rhodocyclaceae;g__Azospira;s__Azospira oryzae	3.411e-05	7.74128e-05	5.74691e-05	4.8777e-05	7.26092e-05	3.81823e-05	8.87802e-05	7.08762e-05	5.45287e-05	8.40353e-05	4.61253e-05	7.06003e-05
k__Bacteria;p__unidentified;c__unidentified;o__unidentified;f__unidentified;g__unidentified;s__uncultured bacterium Contig11	7.00631e-05	6.70962e-05	3.46137e-05	1.9648e-05	5.121e-05	5.36443e-05	0.000111214	7.56483e-05	5.38668e-05	9.71396e-05	4.9472e-05	5.5072e-05
k__Bacteria;p__Proteobacteria;c__Alphaproteobacteria;o__Sphingomonadales;f__Sphingomonadaceae;g__Unclassified_Sphingomonadaceae;s__Unclassified_Sphingomonadaceae	3.90434e-05	6.64964e-05	4.81939e-05	4.50635e-05	9.34721e-05	4.72655e-05	7.15757e-05	9.2502e-05	4.0336e-05	7.84082e-05	5.29162e-05	7.04452e-05
k__Bacteria;p__Firmicutes;c__Bacilli;o__Lactobacillales;f__Streptococcaceae;g__Streptococcus;s__Streptococcus gordonii	4.14702e-05	7.31542e-05	4.41643e-05	5.28192e-05	0.000104529	5.47343e-05	6.70729e-05	7.50546e-05	4.83529e-05	9.27588e-05	4.70785e-05	4.42628e-05
k__Bacteria;p__Proteobacteria;c__Alphaproteobacteria;o__Rhizobiales;f__Bradyrhizobiaceae;g__Bosea;s__Bosea vaviloviae	2.96844e-05	6.35737e-05	4.891e-05	3.50238e-05	6.03978e-05	6.27481e-05	8.67262e-05	9.13874e-05	6.28858e-05	7.70151e-05	3.29418e-05	8.49425e-05
k__Bacteria;p__Actinobacteria;c__Actinobacteria;o__Actinomycetales;f__Actinomycetaceae;g__Actinomyces;s__Unclassified_Actinomyces	3.50895e-05	7.60223e-05	6.64774e-05	4.6567e-05	6.02702e-05	5.51843e-05	9.42556e-05	8.02524e-05	5.32609e-05	5.08826e-05	5.49327e-05	6.18478e-05
k__Bacteria;p__Actinobacteria;c__Rubrobacteria;o__Rubrobacterales;f__Rubrobacteraceae;g__Rubrobacter;s__Rubrobacter xylanophilus	3.64248e-05	6.26849e-05	6.24224e-05	4.83046e-05	7.86203e-05	4.30377e-05	7.75546e-05	7.30606e-05	4.19487e-05	8.07374e-05	5.98383e-05	7.51192e-05
k__Bacteria;p__Firmicutes;c__Clostridia;o__Thermoanaerobacterales;f__Thermoanaerobacteraceae;g__Thermoanaerobacter;s__Unclassified_Thermoanaerobacter	5.38716e-05	8.28764e-05	5.34862e-05	4.65382e-05	6.10516e-05	5.03991e-05	7.87561e-05	7.60348e-05	5.0674e-05	8.11673e-05	4.61888e-05	5.09936e-05
k__Bacteria;p__Proteobacteria;c__Gammaproteobacteria;o__unidentified;f__unidentified;g__unidentified;s__Gammaproteobacteria bacterium DM2	2.93046e-05	6.10545e-05	4.60329e-05	2.33944e-05	5.59852e-05	4.57378e-05	0.000119756	5.71535e-05	7.25666e-05	7.69389e-05	5.91563e-05	9.27242e-05
k__Bacteria;p__Firmicutes;c__Clostridia;o__Clostridiales;f__Peptostreptococcaceae;g__Paeniclostridium;s__Paeniclostridium sordellii	4.58079e-05	0.000107245	3.94992e-05	3.52703e-05	5.06533e-05	3.49536e-05	8.38254e-05	7.58163e-05	6.46383e-05	8.10095e-05	3.67376e-05	5.83498e-05
k__Bacteria;p__Firmicutes;c__Clostridia;o__Clostridiales;f__Clostridiales Family XVI. Incertae Sedis;g__Carboxydocella;s__Carboxydocella thermautotrophica	3.6009e-05	8.71732e-05	5.82149e-05	4.71832e-05	6.54335e-05	4.13284e-05	8.35851e-05	7.57715e-05	4.97605e-05	6.99514e-05	4.81799e-05	6.74626e-05
k__Bacteria;p__Proteobacteria;c__Epsilonproteobacteria;o__Campylobacterales;f__Campylobacteraceae;g__Campylobacter;s__Campylobacter coli	4.62117e-05	8.1884e-05	4.94566e-05	4.09721e-05	6.74356e-05	4.30005e-05	4.91074e-05	7.49426e-05	5.11262e-05	9.53492e-05	4.03766e-05	6.01364e-05
k__Bacteria;p__unidentified;c__unidentified;o__unidentified;f__unidentified;g__unidentified;s__uncultured bacterium Contig1500	4.7387e-05	6.15453e-05	6.21597e-05	2.63767e-05	4.02295e-05	4.64893e-05	0.000105035	5.4409e-05	6.33565e-05	8.20598e-05	5.6229e-05	7.66505e-05
k__Bacteria;p__Proteobacteria;c__Alphaproteobacteria;o__Rhizobiales;f__Bradyrhizobiaceae;g__Bradyrhizobium;s__Unclassified_Bradyrhizobium	5.5055e-05	0.0001211	3.28849e-05	3.21853e-05	5.47186e-05	3.08167e-05	0.00010702	5.54956e-05	7.05717e-05	4.68937e-05	2.96586e-05	5.82497e-05
k__Bacteria;p__unidentified;c__unidentified;o__unidentified;f__unidentified;g__unidentified;s__uncultured bacterium Contig1135	3.05759e-05	5.91461e-05	5.35751e-05	3.14952e-05	7.35744e-05	4.77361e-05	9.34432e-05	9.07152e-05	5.57312e-05	7.16983e-05	4.18974e-05	5.46267e-05
k__Bacteria;p__Bacteroidetes;c__Bacteroidia;o__Bacteroidales;f__Porphyromonadaceae;g__Petrimonas;s__Petrimonas sp. IBARAKI	2.95404e-05	6.0253e-05	4.53253e-05	4.30589e-05	6.21649e-05	3.43798e-05	0.000106929	9.12754e-05	4.0625e-05	8.04163e-05	6.32444e-05	6.04917e-05
k__Bacteria;p__Firmicutes;c__Clostridia;o__Clostridiales;f__Peptostreptococcaceae;g__Filifactor;s__Filifactor alocis	3.26908e-05	9.21352e-05	4.06898e-05	3.3241e-05	4.52754e-05	4.36322e-05	5.24545e-05	7.34807e-05	4.25174e-05	6.96194e-05	5.24671e-05	0.000133449
k__Bacteria;p__Cyanobacteria;c__Unclassified_Cyanobacteria;o__Unclassified_Cyanobacteria;f__Unclassified_Cyanobacteria;g__Unclassified_Cyanobacteria;s__Unclassified_Cyanobacteria	4.77309e-05	9.01286e-05	3.06604e-05	3.4001e-05	4.74511e-05	3.16094e-05	9.76885e-05	6.57624e-05	6.51697e-05	5.98238e-05	4.64727e-05	6.72274e-05
k__Bacteria;p__Firmicutes;c__Clostridia;o__Thermoanaerobacterales;f__Thermoanaerobacterales Family III. Incertae Sedis;g__Thermoanaerobacterium;s__Unclassified_Thermoanaerobacterium	4.15061e-05	7.35577e-05	6.14775e-05	3.44734e-05	6.33192e-05	4.7026e-05	8.16455e-05	6.1668e-05	4.99516e-05	7.7211e-05	3.94022e-05	6.05267e-05
k__Bacteria;p__Proteobacteria;c__Betaproteobacteria;o__Burkholderiales;f__Comamonadaceae;g__Acidovorax;s__Acidovorax avenae	3.31385e-05	6.69544e-05	5.33633e-05	4.21305e-05	7.19044e-05	5.25172e-05	8.03124e-05	6.18024e-05	4.77097e-05	7.25472e-05	3.77839e-05	6.13974e-05
k__Bacteria;p__Firmicutes;c__Bacilli;o__Bacillales;f__Bacillaceae;g__Bacillus;s__Bacillus subtilis	3.81359e-05	7.07004e-05	5.83886e-05	5.15622e-05	7.646e-05	4.00939e-05	7.00194e-05	6.91959e-05	4.9891e-05	6.97663e-05	4.18805e-05	4.8046e-05
k__Bacteria;p__Firmicutes;c__Clostridia;o__Clostridiales;f__Clostridiaceae;g__Clostridium;s__Clostridium acetobutylicum	4.10904e-05	7.25925e-05	4.92108e-05	3.94932e-05	6.81761e-05	4.65594e-05	6.58542e-05	7.44833e-05	4.71317e-05	7.40383e-05	3.93683e-05	6.07669e-05
k__Bacteria;p__Actinobacteria;c__Actinobacteria;o__Corynebacteriales;f__Unclassified_Corynebacteriales;g__Unclassified_Corynebacteriales;s__Unclassified_Corynebacteriales	4.10664e-05	6.37046e-05	5.20667e-05	3.81294e-05	5.25174e-05	3.85745e-05	7.95285e-05	6.25194e-05	5.76049e-05	7.38642e-05	4.21304e-05	8.02585e-05
k__Bacteria;p__Proteobacteria;c__Epsilonproteobacteria;o__Campylobacterales;f__Campylobacteraceae;g__Campylobacter;s__Campylobacter jejuni	3.73363e-05	6.92446e-05	4.64016e-05	3.32574e-05	6.87175e-05	4.47717e-05	5.82561e-05	9.39919e-05	4.36919e-05	7.74613e-05	4.36004e-05	6.42799e-05
k__Bacteria;p__Firmicutes;c__Clostridia;o__Thermoanaerobacterales;f__Thermoanaerobacteraceae;g__Thermacetogenium;s__Thermacetogenium phaeum	4.15381e-05	6.41026e-05	4.65244e-05	3.79856e-05	5.77268e-05	4.76453e-05	8.34649e-05	5.78985e-05	6.20282e-05	6.89228e-05	4.9794e-05	7.10307e-05
k__Bacteria;p__Firmicutes;c__Bacilli;o__Bacillales;f__Paenibacillaceae;g__Paenibacillus;s__Paenibacillus naphthalenovorans	4.01269e-05	7.87814e-05	4.77829e-05	4.17279e-05	5.64704e-05	3.9714e-05	7.02597e-05	7.92274e-05	5.71947e-05	7.20411e-05	3.91142e-05	6.41047e-05
k__Bacteria;p__Proteobacteria;c__Gammaproteobacteria;o__Pseudomonadales;f__Pseudomonadaceae;g__Pseudomonas;s__Pseudomonas putida	3.37582e-05	7.97193e-05	5.59268e-05	4.31574e-05	5.68739e-05	3.78809e-05	7.58611e-05	8.48901e-05	4.72809e-05	5.59328e-05	4.52102e-05	6.47703e-05
k__Bacteria;p__unidentified;c__unidentified;o__unidentified;f__unidentified;g__unidentified;s__uncultured bacterium Contig1586	4.91661e-05	8.91417e-05	3.09273e-05	2.75023e-05	4.35083e-05	4.47304e-05	7.56265e-05	7.3251e-05	7.96606e-05	6.25231e-05	3.22216e-05	8.4282e-05
k__Bacteria;p__Proteobacteria;c__Gammaproteobacteria;o__Pseudomonadales;f__Pseudomonadaceae;g__Pseudomonas;s__Pseudomonas vancouverensis	4.5508e-05	9.7179e-05	2.63342e-05	3.1795e-05	6.85949e-05	3.43426e-05	8.79563e-05	6.21217e-05	6.31188e-05	5.55247e-05	3.3878e-05	5.83799e-05
k__Bacteria;p__Firmicutes;c__Clostridia;o__Clostridiales;f__Clostridiaceae;g__Alkaliphilus;s__Alkaliphilus oremlandii	4.40488e-05	7.84706e-05	4.45753e-05	4.63e-05	5.62048e-05	4.23358e-05	6.3394e-05	7.09882e-05	5.73206e-05	6.29965e-05	3.49032e-05	6.77729e-05
k__Bacteria;p__Proteobacteria;c__Deltaproteobacteria;o__Desulfobacterales;f__Desulfobacteraceae;g__Desulfococcus;s__Desulfococcus oleovorans	4.47804e-05	7.1442e-05	4.62575e-05	3.61042e-05	6.7073e-05	4.02714e-05	8.18972e-05	7.32679e-05	4.03733e-05	6.16415e-05	4.27786e-05	6.61415e-05
k__Bacteria;p__Proteobacteria;c__Gammaproteobacteria;o__Enterobacterales;f__Enterobacteriaceae;g__Enterobacter;s__Enterobacter cloacae	2.93965e-05	8.19822e-05	5.10921e-05	4.42378e-05	6.92129e-05	3.12956e-05	7.51917e-05	7.73118e-05	4.29881e-05	6.61202e-05	4.03257e-05	6.59313e-05
k__Bacteria;p__Bacteroidetes;c__Cytophagia;o__Cytophagales;f__Hymenobacteraceae;g__Hymenobacter;s__Hymenobacter sp. APR13	1.3341e-05	5.71612e-05	4.0372e-05	4.33423e-05	6.67869e-05	2.31579e-05	0.000113857	9.59971e-05	2.72061e-05	6.88575e-05	5.96816e-05	6.74426e-05
k__Bacteria;p__Firmicutes;c__Bacilli;o__Bacillales;f__Bacillaceae;g__Bacillus;s__Bacillus infantis	3.64448e-05	8.66988e-05	4.77617e-05	3.76693e-05	5.62355e-05	3.19232e-05	6.9001e-05	6.73307e-05	6.62883e-05	6.13639e-05	2.92858e-05	7.42534e-05
k__Bacteria;p__Firmicutes;c__Clostridia;o__Clostridiales;f__Clostridiales Family XIII. Incertae Sedis;g__unidentified;s__[Eubacterium] minutum	2.96644e-05	5.92551e-05	4.98125e-05	4.23975e-05	5.73335e-05	4.42969e-05	7.78464e-05	8.87045e-05	5.00961e-05	7.61117e-05	4.16856e-05	5.79895e-05
k__Bacteria;p__Firmicutes;c__Clostridia;o__Thermoanaerobacterales;f__Thermoanaerobacterales Family III. Incertae Sedis;g__Caldicellulosiruptor;s__Unclassified_Caldicellulosiruptor	4.43167e-05	7.19164e-05	4.10924e-05	3.32164e-05	4.92386e-05	4.71581e-05	8.9524e-05	7.37775e-05	4.50296e-05	6.07653e-05	5.1014e-05	5.22146e-05
k__Bacteria;p__Firmicutes;c__Clostridia;o__Clostridiales;f__Clostridiaceae;g__Clostridium;s__Clostridium sp. enrichment culture clone 7-14	2.43312e-05	5.60053e-05	7.34561e-05	4.70106e-05	4.2543e-05	3.94126e-05	8.27211e-05	6.7958e-05	5.05715e-05	5.25098e-05	5.16791e-05	6.63166e-05
k__Bacteria;p__Firmicutes;c__Bacilli;o__Bacillales;f__Paenibacillaceae;g__Paenibacillus;s__Paenibacillus sp. CAA11	3.34544e-05	7.66549e-05	4.90117e-05	4.27261e-05	5.72569e-05	3.47761e-05	7.33379e-05	7.28142e-05	4.63067e-05	6.05095e-05	4.30285e-05	6.61565e-05
k__Bacteria;p__Firmicutes;c__Clostridia;o__Clostridiales;f__Clostridiaceae;g__Clostridium;s__Clostridium baratii	3.78641e-05	8.38634e-05	4.26262e-05	3.77515e-05	6.5311e-05	4.23853e-05	5.95491e-05	6.8759e-05	4.8269e-05	7.45063e-05	3.7606e-05	5.32655e-05
k__Bacteria;p__Proteobacteria;c__Betaproteobacteria;o__Burkholderiales;f__Alcaligenaceae;g__Unclassified_Alcaligenaceae;s__Unclassified_Alcaligenaceae	3.0464e-05	6.82194e-05	5.15667e-05	4.10008e-05	5.53621e-05	3.73896e-05	7.78808e-05	7.66677e-05	5.4235e-05	5.07466e-05	4.26091e-05	5.44115e-05
k__Bacteria;p__Actinobacteria;c__Actinobacteria;o__Actinomycetales;f__Actinomycetaceae;g__Actinomyces;s__Actinomyces hongkongensis	3.28787e-05	4.92057e-05	6.69901e-05	3.92919e-05	6.56225e-05	4.77361e-05	8.53015e-05	6.04414e-05	5.48456e-05	5.94374e-05	4.44562e-05	4.81211e-05
k__Bacteria;p__Deinococcus-Thermus;c__Deinococci;o__Thermales;f__Thermaceae;g__Thermus;s__Thermus aquaticus	2.98123e-05	6.9141e-05	4.22152e-05	3.81992e-05	8.50708e-05	3.99535e-05	6.7708e-05	6.35444e-05	4.19813e-05	7.646e-05	4.95949e-05	4.94823e-05
k__Bacteria;p__Actinobacteria;c__Actinobacteria;o__Propionibacteriales;f__Propionibacteriaceae;g__Acidipropionibacterium;s__Acidipropionibacterium acidipropionici	3.54014e-05	6.51932e-05	5.27108e-05	4.47924e-05	7.27266e-05	4.35331e-05	8.11992e-05	6.68602e-05	3.38526e-05	5.85994e-05	4.36894e-05	4.82062e-05
k__Bacteria;p__Firmicutes;c__Clostridia;o__Clostridiales;f__Peptococcaceae;g__Desulfosporosinus;s__Desulfosporosinus acidiphilus	3.56812e-05	6.654e-05	5.40497e-05	4.15759e-05	5.88197e-05	3.71253e-05	7.07632e-05	6.50567e-05	5.73532e-05	7.19758e-05	3.40475e-05	4.54038e-05
k__Bacteria;p__Firmicutes;c__Bacilli;o__Bacillales;f__Staphylococcaceae;g__Staphylococcus;s__Staphylococcus aureus	2.4699e-05	7.74564e-05	4.18678e-05	3.13637e-05	5.16849e-05	3.49371e-05	7.53347e-05	7.45001e-05	5.98748e-05	6.98317e-05	3.99233e-05	5.59428e-05
k__Bacteria;p__Proteobacteria;c__Alphaproteobacteria;o__Rhodospirillales;f__Rhodospirillaceae;g__Azospirillum;s__Azospirillum lipoferum	2.75575e-05	7.57497e-05	5.60073e-05	3.11665e-05	8.57602e-05	4.37767e-05	7.65648e-05	4.67467e-05	3.34611e-05	6.65338e-05	3.9326e-05	5.269e-05
k__Bacteria;p__Proteobacteria;c__Alphaproteobacteria;o__Rhizobiales;f__Rhizobiaceae;g__Rhizobium;s__Unclassified_Rhizobium	3.63329e-05	6.64582e-05	4.67448e-05	4.07091e-05	7.18278e-05	3.80295e-05	7.32578e-05	6.2889e-05	4.84881e-05	5.39574e-05	3.73264e-05	6.69372e-05
k__Bacteria;p__Firmicutes;c__Clostridia;o__Clostridiales;f__Lachnospiraceae;g__Blautia;s__[Ruminococcus] gnavus	5.1241e-05	0.0001061	2.48808e-05	2.43844e-05	5.75276e-05	2.20432e-05	9.8644e-05	5.30759e-05	7.29535e-05	4.90922e-05	2.26941e-05	3.29982e-05
k__Bacteria;p__Proteobacteria;c__Deltaproteobacteria;o__Desulfovibrionales;f__Desulfomicrobiaceae;g__Desulfomicrobium;s__Desulfomicrobium baculatum	3.50935e-05	6.16107e-05	3.94144e-05	3.98218e-05	7.83905e-05	3.77818e-05	6.56254e-05	7.73678e-05	4.23682e-05	6.05095e-05	4.32488e-05	6.35443e-05
k__Bacteria;p__Firmicutes;c__Clostridia;o__Clostridiales;f__unidentified;g__unidentified;s__Clostridiales bacterium CoAT_53-4c	2.6614e-05	5.81536e-05	5.3948e-05	3.06161e-05	6.44785e-05	4.71622e-05	8.37968e-05	7.10722e-05	4.523e-05	6.02864e-05	4.31302e-05	5.24248e-05
k__Bacteria;p__Fusobacteria;c__Fusobacteriia;o__Fusobacteriales;f__Fusobacteriaceae;g__Fusobacterium;s__Fusobacterium varium	3.64568e-05	7.68675e-05	5.03633e-05	3.87168e-05	6.15572e-05	3.93507e-05	5.48747e-05	6.74595e-05	4.40648e-05	6.84222e-05	3.51278e-05	5.78694e-05
k__Bacteria;p__Firmicutes;c__Bacilli;o__Bacillales;f__Planococcaceae;g__Planococcus;s__Unclassified_Planococcus	4.91301e-05	0.000102697	2.35504e-05	2.31849e-05	4.06278e-05	2.10316e-05	9.28539e-05	3.70792e-05	6.84883e-05	3.96612e-05	3.66359e-05	7.74962e-05
k__Bacteria;p__Proteobacteria;c__Deltaproteobacteria;o__Desulfuromonadales;f__Geobacteraceae;g__Geoalkalibacter;s__Geoalkalibacter subterraneus	3.29307e-05	6.53567e-05	4.92447e-05	3.85032e-05	5.50148e-05	3.98585e-05	7.7137e-05	5.59773e-05	4.96067e-05	6.59297e-05	4.33378e-05	5.7379e-05
k__Bacteria;p__Spirochaetes;c__Spirochaetia;o__Spirochaetales;f__Spirochaetaceae;g__Sphaerochaeta;s__Sphaerochaeta pleomorpha	3.84997e-05	7.02915e-05	5.61132e-05	4.18306e-05	6.17359e-05	4.11054e-05	5.54011e-05	6.44909e-05	4.76444e-05	5.64389e-05	3.15989e-05	5.56275e-05
k__Bacteria;p__Proteobacteria;c__Deltaproteobacteria;o__Desulfovibrionales;f__Desulfovibrionaceae;g__Desulfovibrio;s__Desulfovibrio africanus	3.27507e-05	6.32629e-05	5.25158e-05	4.42132e-05	6.55612e-05	3.52963e-05	7.18789e-05	5.99149e-05	4.48665e-05	5.9198e-05	4.4579e-05	5.25549e-05
k__Bacteria;p__Firmicutes;c__Clostridia;o__Clostridiales;f__Peptococcaceae;g__Desulfitobacterium;s__Desulfitobacterium dichloroeliminans	2.61622e-05	6.25377e-05	4.27067e-05	2.74694e-05	5.52447e-05	3.70675e-05	8.16855e-05	8.99703e-05	4.45169e-05	5.39574e-05	4.37275e-05	5.52572e-05
k__Bacteria;p__Proteobacteria;c__Gammaproteobacteria;o__Aeromonadales;f__Aeromonadaceae;g__Zobellella;s__Zobellella denitrificans	2.94765e-05	6.25159e-05	5.73208e-05	3.77391e-05	7.36766e-05	3.1886e-05	7.57295e-05	5.24766e-05	4.31606e-05	6.90099e-05	4.05545e-05	5.01078e-05
k__Bacteria;p__Proteobacteria;c__Alphaproteobacteria;o__Rhodospirillales;f__Rhodospirillaceae;g__Azospirillum;s__Azospirillum brasilense	2.80292e-05	6.70744e-05	4.34652e-05	3.40462e-05	5.35184e-05	3.61056e-05	7.10608e-05	7.6326e-05	4.79148e-05	6.01612e-05	4.20542e-05	6.34392e-05
k__Bacteria;p__Proteobacteria;c__Betaproteobacteria;o__Burkholderiales;f__Comamonadaceae;g__Unclassified_Comamonadaceae;s__Unclassified_Comamonadaceae	3.40341e-05	5.51219e-05	4.37957e-05	4.25741e-05	6.52854e-05	3.43137e-05	6.74448e-05	5.60725e-05	4.42932e-05	7.56165e-05	5.1425e-05	5.10586e-05
k__Bacteria;p__Actinobacteria;c__Actinobacteria;o__Micrococcales;f__Unclassified_Micrococcales;g__Unclassified_Micrococcales;s__Unclassified_Micrococcales	3.08557e-05	6.654e-05	5.04608e-05	4.99067e-05	5.59239e-05	3.50073e-05	6.6844e-05	7.10778e-05	4.00237e-05	5.34893e-05	4.08892e-05	5.64282e-05
k__Bacteria;p__Proteobacteria;c__Alphaproteobacteria;o__Rhizobiales;f__Phyllobacteriaceae;g__Aminobacter;s__Aminobacter aminovorans	5.29761e-05	2.35014e-05	3.94017e-05	1.19539e-05	1.45351e-05	6.04154e-05	7.6725e-05	3.64743e-05	7.01942e-05	9.98225e-05	7.00733e-05	8.3116e-05
k__Bacteria;p__Firmicutes;c__Bacilli;o__Bacillales;f__Paenibacillaceae;g__Paenibacillus;s__Paenibacillus uliginis	3.48217e-05	6.83067e-05	4.68126e-05	4.63904e-05	4.99638e-05	4.30789e-05	5.67628e-05	7.00528e-05	4.46428e-05	5.71083e-05	3.23953e-05	5.94207e-05
k__Bacteria;p__Spirochaetes;c__Spirochaetia;o__Spirochaetales;f__Spirochaetaceae;g__Spirochaeta;s__Spirochaeta thermophila	3.66487e-05	6.90537e-05	4.49863e-05	3.74639e-05	6.34417e-05	3.07589e-05	6.78224e-05	6.50062e-05	4.58266e-05	5.65369e-05	3.63351e-05	5.72789e-05
k__Bacteria;p__Firmicutes;c__Bacilli;o__Bacillales;f__Bacillaceae;g__Bacillus;s__Unclassified_Bacillus cereus group	2.45311e-05	6.85248e-05	3.68043e-05	3.13719e-05	4.8258e-05	3.44169e-05	5.43083e-05	9.55882e-05	3.21187e-05	7.1633e-05	3.50049e-05	6.40497e-05
k__Bacteria;p__Proteobacteria;c__Gammaproteobacteria;o__Xanthomonadales;f__Xanthomonadaceae;g__Stenotrophomonas;s__Stenotrophomonas maltophilia	3.77561e-05	5.59725e-05	5.41006e-05	3.58618e-05	6.1455e-05	4.23027e-05	6.08994e-05	6.71403e-05	4.30301e-05	6.24251e-05	4.11773e-05	5.20044e-05
k__Bacteria;p__Fusobacteria;c__Fusobacteriia;o__Fusobacteriales;f__Fusobacteriaceae;g__Fusobacterium;s__Fusobacterium necrophorum	2.66859e-05	0.000109611	3.36476e-05	2.33739e-05	5.2829e-05	2.72949e-05	4.13262e-05	5.43754e-05	5.90824e-05	5.68688e-05	3.29206e-05	9.99153e-05
k__Bacteria;p__Proteobacteria;c__Gammaproteobacteria;o__Pseudomonadales;f__Pseudomonadaceae;g__Pseudomonas;s__Pseudomonas stutzeri	2.58464e-05	6.11581e-05	4.72151e-05	4.06106e-05	6.20577e-05	2.84468e-05	6.88637e-05	6.94871e-05	4.7994e-05	6.47434e-05	3.92624e-05	4.99226e-05
k__Bacteria;p__Proteobacteria;c__Betaproteobacteria;o__Burkholderiales;f__unidentified;g__Roseateles;s__Roseateles depolymerans	2.82051e-05	5.55963e-05	4.71219e-05	3.99533e-05	8.36458e-05	3.94787e-05	7.55063e-05	5.6599e-05	3.70966e-05	5.64226e-05	4.3359e-05	4.99126e-05
k__Bacteria;p__Firmicutes;c__Bacilli;o__Bacillales;f__Bacillaceae;g__Bacillus;s__Bacillus sonorensis	3.425e-05	7.23308e-05	5.48633e-05	3.9448e-05	5.73029e-05	2.98299e-05	5.6511e-05	7.28702e-05	4.15991e-05	4.82106e-05	3.59327e-05	5.27851e-05
k__Bacteria;p__Fibrobacteres;c__Fibrobacteria;o__Fibrobacterales;f__Fibrobacteraceae;g__Fibrobacter;s__Fibrobacter succinogenes	2.13488e-05	7.77072e-05	2.98214e-05	2.70915e-05	5.28034e-05	3.33682e-05	6.80627e-05	7.36095e-05	6.19676e-05	5.68906e-05	3.31748e-05	7.06503e-05
k__Bacteria;p__Firmicutes;c__Bacilli;o__Bacillales;f__Paenibacillaceae;g__Paenibacillus;s__Paenibacillus bovis	4.41407e-05	5.57163e-05	5.00032e-05	4.37531e-05	5.58422e-05	3.67166e-05	4.56116e-05	6.55159e-05	5.34706e-05	5.64444e-05	3.334e-05	6.17377e-05
k__Bacteria;p__unidentified;c__unidentified;o__unidentified;f__unidentified;g__unidentified;s__uncultured bacterium Contig1756	3.90674e-05	4.72481e-05	4.86897e-05	4.3979e-05	4.65828e-05	3.90163e-05	6.09795e-05	3.9202e-05	5.0716e-05	8.17714e-05	4.77351e-05	6.21881e-05
k__Bacteria;p__Bacteroidetes;c__Bacteroidia;o__Bacteroidales;f__Prevotellaceae;g__Prevotella;s__Prevotella melaninogenica	5.05334e-06	6.10163e-05	2.25631e-05	3.38531e-05	4.96727e-05	1.35587e-05	0.000117817	8.68169e-05	1.78329e-05	7.06262e-05	6.37781e-05	5.12288e-05
k__Bacteria;p__Proteobacteria;c__Gammaproteobacteria;o__Enterobacterales;f__Pectobacteriaceae;g__Pectobacterium;s__Pectobacterium carotovorum	2.62981e-05	5.7772e-05	4.99735e-05	4.21716e-05	5.82732e-05	3.84383e-05	6.81428e-05	7.99107e-05	3.80055e-05	4.968e-05	3.4272e-05	5.09685e-05
k__Bacteria;p__Proteobacteria;c__Deltaproteobacteria;o__Desulfobacterales;f__Desulfobulbaceae;g__Desulfobulbus;s__Desulfobulbus propionicus	3.2283e-05	6.5962e-05	4.65965e-05	3.24235e-05	5.89321e-05	3.272e-05	6.13629e-05	7.41808e-05	3.93619e-05	5.57641e-05	3.58988e-05	5.44565e-05
k__Bacteria;p__Proteobacteria;c__Deltaproteobacteria;o__Desulfuromonadales;f__Geobacteraceae;g__Geobacter;s__Geobacter anodireducens	3.56212e-05	5.38732e-05	4.80032e-05	3.92878e-05	5.95858e-05	3.6473e-05	6.74562e-05	5.78649e-05	4.37665e-05	5.82511e-05	4.10756e-05	5.38009e-05
k__Bacteria;p__Firmicutes;c__Bacilli;o__Lactobacillales;f__Enterococcaceae;g__Enterococcus;s__Enterococcus durans	4.47444e-05	3.64844e-05	3.01731e-05	2.12994e-05	5.62508e-05	3.41651e-05	6.00927e-05	6.02229e-05	7.07302e-05	8.2555e-05	4.06731e-05	6.26335e-05
k__Bacteria;p__Proteobacteria;c__Deltaproteobacteria;o__Desulfovibrionales;f__Desulfovibrionaceae;g__Pseudodesulfovibrio;s__Pseudodesulfovibrio aespoeensis	3.18272e-05	6.72761e-05	5.43167e-05	4.02778e-05	4.92437e-05	3.62955e-05	6.20723e-05	7.05289e-05	3.83411e-05	5.20363e-05	3.59072e-05	5.6253e-05
k__Bacteria;p__Proteobacteria;c__Deltaproteobacteria;o__Desulfuromonadales;f__Geobacteraceae;g__Geobacter;s__Geobacter lovleyi	3.38102e-05	6.383e-05	5.06811e-05	3.86059e-05	6.00199e-05	3.68818e-05	5.85307e-05	6.43397e-05	4.27597e-05	5.06214e-05	3.25817e-05	5.51921e-05
k__Bacteria;p__Firmicutes;c__Clostridia;o__Thermoanaerobacterales;f__Thermoanaerobacteraceae;g__Ammonifex;s__Ammonifex degensii	3.50695e-05	5.31971e-05	4.91049e-05	3.35039e-05	6.13478e-05	3.72616e-05	6.81485e-05	5.66214e-05	3.49526e-05	5.40662e-05	4.10078e-05	5.9666e-05
k__Bacteria;p__Firmicutes;c__Bacilli;o__Bacillales;f__Alicyclobacillaceae;g__Alicyclobacillus;s__Alicyclobacillus acidocaldarius	3.421e-05	5.20084e-05	3.73636e-05	3.56852e-05	5.41364e-05	3.6795e-05	7.50772e-05	6.58632e-05	4.59245e-05	5.98238e-05	3.14125e-05	5.05882e-05
k__Bacteria;p__Firmicutes;c__Bacilli;o__Lactobacillales;f__Lactobacillaceae;g__Lactobacillus;s__Lactobacillus delbrueckii	2.67459e-05	5.66705e-05	5.07193e-05	4.19004e-05	7.9652e-05	4.31822e-05	5.08067e-05	6.2693e-05	3.73111e-05	5.80062e-05	3.13447e-05	4.4468e-05
k__Bacteria;p__Deinococcus-Thermus;c__Deinococci;o__Thermales;f__Thermaceae;g__Thermus;s__Thermus thermophilus	3.50136e-05	5.48493e-05	4.98591e-05	4.19908e-05	5.73437e-05	4.10105e-05	5.65053e-05	6.00773e-05	4.47826e-05	4.68066e-05	3.61657e-05	5.53473e-05
k__Bacteria;p__Proteobacteria;c__Gammaproteobacteria;o__Aeromonadales;f__Aeromonadaceae;g__Aeromonas;s__Aeromonas salmonicida	2.88248e-05	5.06507e-05	3.62153e-05	3.20333e-05	5.29209e-05	3.61757e-05	6.97505e-05	7.11618e-05	4.24847e-05	5.39846e-05	4.37402e-05	5.74991e-05
k__Bacteria;p__unidentified;c__unidentified;o__unidentified;f__unidentified;g__unidentified;s__uncultured bacterium Contig3b	2.83571e-05	6.03511e-05	4.42618e-05	3.07229e-05	4.91058e-05	2.83684e-05	7.25369e-05	5.56692e-05	4.62321e-05	5.54267e-05	3.59708e-05	6.07068e-05
k__Bacteria;p__Firmicutes;c__Clostridia;o__Clostridiales;f__Syntrophomonadaceae;g__Syntrophomonas;s__Syntrophomonas wolfei	2.80292e-05	5.15176e-05	4.31559e-05	3.92016e-05	5.88657e-05	3.76414e-05	6.82286e-05	6.50174e-05	4.91033e-05	5.17534e-05	3.09719e-05	4.4503e-05
k__Bacteria;p__Firmicutes;c__Clostridia;o__Clostridiales;f__Clostridiaceae;g__Clostridium;s__Clostridium formicaceticum	2.35156e-05	4.96473e-05	3.55967e-05	2.89195e-05	6.09341e-05	3.073e-05	5.73178e-05	9.14378e-05	4.29881e-05	6.63869e-05	2.92053e-05	5.27801e-05
k__Bacteria;p__Firmicutes;c__Clostridia;o__Clostridiales;f__Clostridiaceae;g__Clostridium;s__Clostridium chauvoei	2.8505e-05	8.47086e-05	2.89782e-05	2.95686e-05	4.78086e-05	3.73772e-05	3.48896e-05	6.82157e-05	4.05784e-05	6.7312e-05	2.29949e-05	7.02e-05
k__Bacteria;p__Bacteroidetes;c__Bacteroidia;o__Marinilabiliales;f__Prolixibacteraceae;g__Draconibacterium;s__Draconibacterium orientale	2.12008e-05	5.99312e-05	3.63213e-05	3.37463e-05	4.13275e-05	2.87977e-05	6.00641e-05	7.68189e-05	5.5307e-05	6.51461e-05	3.36196e-05	6.49255e-05
k__Bacteria;p__Firmicutes;c__Bacilli;o__Bacillales;f__Paenibacillaceae;g__unidentified;s__Paenibacillaceae bacterium GAS479	4.67874e-05	6.75924e-05	5.50709e-05	3.67656e-05	6.05357e-05	3.17622e-05	4.7248e-05	5.89011e-05	3.57869e-05	4.60937e-05	3.51235e-05	4.8026e-05
k__Bacteria;p__Chloroflexi;c__Ardenticatenia;o__Ardenticatenales;f__Ardenticatenaceae;g__Candidatus Promineofilum;s__Candidatus Promineofilum breve	2.92766e-05	6.1578e-05	6.23673e-05	4.18265e-05	5.40394e-05	3.57505e-05	5.09841e-05	5.70415e-05	4.48944e-05	4.60828e-05	3.12388e-05	5.30053e-05
k__Bacteria;p__Candidatus Saccharibacteria;c__unidentified;o__unidentified;f__unidentified;g__Candidatus Saccharimonas;s__Candidatus Saccharimonas aalborgensis	2.64221e-05	6.45497e-05	2.89867e-05	3.51635e-05	4.28903e-05	3.30875e-05	0.000114172	0.000110812	1.11304e-05	1.50906e-05	4.25286e-05	5.90905e-05
k__Bacteria;p__Firmicutes;c__Bacilli;o__Lactobacillales;f__Lactobacillaceae;g__Lactobacillus;s__Lactobacillus acidipiscis	2.95085e-05	4.5874e-05	4.16729e-05	2.49472e-05	6.69504e-05	2.57466e-05	4.04394e-05	8.14622e-05	3.2445e-05	7.39023e-05	3.37425e-05	5.01128e-05
k__Bacteria;p__Firmicutes;c__Clostridia;o__Clostridiales;f__Peptococcaceae;g__Candidatus Desulforudis;s__Candidatus Desulforudis audaxviator	2.89088e-05	7.35522e-05	4.78422e-05	3.12281e-05	5.74663e-05	3.52179e-05	6.34855e-05	5.29751e-05	3.49712e-05	4.49835e-05	3.25182e-05	5.69386e-05
k__Bacteria;p__Proteobacteria;c__Deltaproteobacteria;o__Desulfobacterales;f__Desulfobacteraceae;g__Desulfococcus;s__Desulfococcus multivorans	4.58678e-05	6.08964e-05	4.32618e-05	3.52498e-05	5.24102e-05	3.07258e-05	5.89541e-05	7.05905e-05	3.86208e-05	4.36666e-05	3.61784e-05	4.53387e-05
k__Bacteria;p__Proteobacteria;c__Betaproteobacteria;o__Burkholderiales;f__Burkholderiaceae;g__Unclassified_Burkholderiaceae;s__Unclassified_Burkholderiaceae	3.38981e-05	6.10163e-05	4.03636e-05	3.38859e-05	5.49382e-05	3.74639e-05	6.27532e-05	6.62665e-05	3.78937e-05	4.87167e-05	3.56912e-05	4.50435e-05
k__Bacteria;p__Firmicutes;c__Clostridia;o__Clostridiales;f__Peptococcaceae;g__Desulfosporosinus;s__Desulfosporosinus meridiei	2.41713e-05	5.96586e-05	3.76729e-05	3.82691e-05	5.13223e-05	3.15475e-05	5.72434e-05	5.8789e-05	4.88516e-05	5.61559e-05	3.44372e-05	5.67335e-05
k__Bacteria;p__Firmicutes;c__Clostridia;o__Clostridiales;f__Peptostreptococcaceae;g__Acetoanaerobium;s__Acetoanaerobium sticklandii	3.34744e-05	5.94078e-05	3.46645e-05	3.34012e-05	4.2017e-05	3.24186e-05	6.14258e-05	6.88878e-05	4.26292e-05	5.66131e-05	3.34798e-05	5.66884e-05
k__Bacteria;p__Proteobacteria;c__Deltaproteobacteria;o__Desulfuromonadales;f__Geobacteraceae;g__Geobacter;s__Geobacter pickeringii	2.81012e-05	5.81755e-05	4.45669e-05	3.11583e-05	4.45655e-05	3.42972e-05	6.52649e-05	5.71255e-05	3.67378e-05	5.48662e-05	4.11476e-05	5.16091e-05
k__Bacteria;p__Deferribacteres;c__Deferribacteres;o__Deferribacterales;f__Deferribacteraceae;g__Flexistipes;s__Flexistipes sinusarabici	3.66207e-05	5.09996e-05	4.44313e-05	3.22551e-05	6.30791e-05	3.87768e-05	4.32773e-05	5.79881e-05	2.53883e-05	6.41883e-05	3.60767e-05	5.64482e-05
k__Bacteria;p__Proteobacteria;c__Gammaproteobacteria;o__Aeromonadales;f__Aeromonadaceae;g__Aeromonas;s__Aeromonas veronii	2.67939e-05	4.98436e-05	3.82534e-05	3.21647e-05	5.19658e-05	3.4966e-05	6.91956e-05	5.959e-05	4.1133e-05	5.02731e-05	3.52972e-05	5.53823e-05
k__Bacteria;p__Firmicutes;c__Bacilli;o__Lactobacillales;f__Enterococcaceae;g__Enterococcus;s__Unclassified_Enterococcus	2.8545e-05	4.71663e-05	4.27237e-05	3.3163e-05	5.73284e-05	2.74559e-05	4.54686e-05	6.25474e-05	4.15852e-05	6.93038e-05	3.03831e-05	4.72353e-05
k__Bacteria;p__Actinobacteria;c__Actinobacteria;o__Propionibacteriales;f__Propionibacteriaceae;g__Auraticoccus;s__Auraticoccus monumenti	2.96844e-05	4.27169e-05	4.51431e-05	3.23907e-05	7.16184e-05	3.93218e-05	6.74734e-05	5.56132e-05	3.52789e-05	5.18894e-05	4.31599e-05	3.88682e-05
k__Bacteria;p__Firmicutes;c__Clostridia;o__Clostridiales;f__Clostridiaceae;g__Clostridium;s__Clostridium estertheticum	3.33584e-05	6.96753e-05	3.90034e-05	3.40051e-05	3.98618e-05	3.11511e-05	5.31068e-05	7.55867e-05	4.29089e-05	5.69668e-05	2.54011e-05	4.5659e-05
k__Bacteria;p__Actinobacteria;c__Actinobacteria;o__Micromonosporales;f__Micromonosporaceae;g__Actinoplanes;s__Actinoplanes derwentensis	3.30146e-05	4.89112e-05	4.27661e-05	2.21744e-05	4.42999e-05	4.2728e-05	7.61014e-05	4.71556e-05	4.66656e-05	5.61723e-05	4.24651e-05	5.16641e-05
k__Bacteria;p__Actinobacteria;c__Actinobacteria;o__Kineosporiales;f__Kineosporiaceae;g__Kineococcus;s__Kineococcus radiotolerans	2.92606e-05	6.59674e-05	5.16769e-05	2.88415e-05	4.19302e-05	3.72451e-05	8.99302e-05	5.66046e-05	2.84505e-05	3.87361e-05	3.28062e-05	4.54588e-05
k__Bacteria;p__Proteobacteria;c__Alphaproteobacteria;o__Rhodobacterales;f__Rhodobacteraceae;g__Paracoccus;s__Paracoccus denitrificans	2.17965e-05	4.58522e-05	5.94818e-05	2.40229e-05	6.02855e-05	4.31904e-05	6.89438e-05	6.12647e-05	3.48547e-05	3.99551e-05	3.45601e-05	4.85565e-05
k__Bacteria;p__Proteobacteria;c__Alphaproteobacteria;o__Rhodospirillales;f__Rhodospirillaceae;g__Nitrospirillum;s__Nitrospirillum amazonense	2.8397e-05	5.00018e-05	4.055e-05	3.37257e-05	5.23897e-05	4.10394e-05	5.77812e-05	5.19165e-05	3.71712e-05	6.11462e-05	3.54582e-05	5.14039e-05
k__Bacteria;p__unidentified;c__unidentified;o__unidentified;f__unidentified;g__unidentified;s__uncultured bacterium Contig29	4.68153e-05	9.17863e-05	1.7614e-05	1.69656e-05	3.66238e-05	1.51813e-05	9.20872e-05	2.53673e-05	6.40184e-05	3.62872e-05	1.97795e-05	5.23998e-05
k__Bacteria;p__Spirochaetes;c__Spirochaetia;o__Brachyspirales;f__Brachyspiraceae;g__Brachyspira;s__Brachyspira murdochii	3.0384e-05	6.38954e-05	3.76687e-05	2.46679e-05	4.16901e-05	3.62955e-05	3.78361e-05	6.03461e-05	5.12613e-05	6.27625e-05	2.57019e-05	6.27136e-05
k__Bacteria;p__Firmicutes;c__Clostridia;o__Clostridiales;f__Peptococcaceae;g__Desulfotomaculum;s__Desulfotomaculum reducens	3.16713e-05	5.66432e-05	3.80755e-05	2.79254e-05	5.17462e-05	2.91982e-05	7.05287e-05	4.90879e-05	4.20699e-05	5.57804e-05	2.80361e-05	5.57526e-05
k__Bacteria;p__Firmicutes;c__Clostridia;o__Thermoanaerobacterales;f__Thermoanaerobacterales Family IV. Incertae Sedis;g__Mahella;s__Mahella australiensis	3.27467e-05	6.33937e-05	4.62067e-05	3.27933e-05	5.27523e-05	2.79761e-05	5.47889e-05	5.48907e-05	4.13102e-05	4.55712e-05	3.04042e-05	5.24748e-05
k__Bacteria;p__Firmicutes;c__Bacilli;o__Bacillales;f__Staphylococcaceae;g__Staphylococcus;s__Unclassified_Staphylococcus	3.09237e-05	5.86499e-05	3.71729e-05	3.80924e-05	4.17718e-05	3.44252e-05	6.09166e-05	6.50286e-05	3.9264e-05	5.12146e-05	2.63246e-05	4.76907e-05
k__Bacteria;p__Firmicutes;c__Clostridia;o__Clostridiales;f__Syntrophomonadaceae;g__Syntrophothermus;s__Syntrophothermus lipocalidus	3.96351e-05	5.38242e-05	4.26135e-05	2.7264e-05	5.17871e-05	2.33644e-05	5.36331e-05	6.32475e-05	3.61365e-05	4.52284e-05	3.0866e-05	5.43114e-05
k__Bacteria;p__Bacteroidetes;c__unidentified;o__Bacteroidetes Order II. Incertae sedis;f__Rhodothermaceae;g__unidentified;s__Rhodothermaceae bacterium RA	2.10729e-05	5.53782e-05	3.61772e-05	2.46555e-05	5.83958e-05	2.9834e-05	6.9001e-05	6.66026e-05	4.00517e-05	5.21343e-05	3.12091e-05	4.49334e-05
k__Bacteria;p__Proteobacteria;c__Gammaproteobacteria;o__Oceanospirillales;f__Halomonadaceae;g__Halomonas;s__Halomonas beimenensis	2.16006e-05	4.85459e-05	3.46433e-05	3.36641e-05	5.25481e-05	3.69974e-05	5.70717e-05	6.01781e-05	3.63882e-05	6.26101e-05	3.93344e-05	4.50785e-05
k__Bacteria;p__Proteobacteria;c__Betaproteobacteria;o__Burkholderiales;f__Comamonadaceae;g__Ramlibacter;s__Ramlibacter tataouinensis	2.30918e-05	5.08633e-05	3.93763e-05	2.90428e-05	6.03978e-05	3.25838e-05	6.93157e-05	4.79117e-05	3.90543e-05	6.01123e-05	2.2961e-05	4.22611e-05
k__Bacteria;p__unidentified;c__unidentified;o__unidentified;f__unidentified;g__unidentified;s__uncultured murine large bowel bacterium BAC 54B	1.3345e-05	4.82078e-05	2.47537e-05	3.00574e-05	4.04389e-05	2.02513e-05	9.56917e-05	7.32118e-05	2.50807e-05	6.02537e-05	4.24524e-05	4.90869e-05
k__Bacteria;p__Deferribacteres;c__Deferribacteres;o__Deferribacterales;f__Deferribacteraceae;g__Unclassified_Deferribacteraceae;s__Unclassified_Deferribacteraceae	3.4154e-05	4.55414e-05	3.69738e-05	2.78227e-05	6.23079e-05	3.54986e-05	3.78819e-05	5.55012e-05	1.78515e-05	7.06969e-05	3.45474e-05	6.11122e-05
k__Bacteria;p__Firmicutes;c__Bacilli;o__Bacillales;f__Sporolactobacillaceae;g__unidentified;s__[Bacillus] selenitireducens	3.28347e-05	6.89828e-05	4.11347e-05	2.40352e-05	3.71447e-05	1.88599e-05	5.63337e-05	5.06451e-05	4.37712e-05	6.07054e-05	2.96247e-05	4.43929e-05
k__Bacteria;p__Firmicutes;c__Clostridia;o__Thermoanaerobacterales;f__Thermoanaerobacterales Family III. Incertae Sedis;g__Thermosediminibacter;s__Thermosediminibacter oceani	2.88048e-05	5.53182e-05	4.991e-05	3.37709e-05	3.88148e-05	2.78729e-05	6.96018e-05	5.09475e-05	3.33725e-05	6.28441e-05	2.53715e-05	4.50235e-05
k__Bacteria;p__Firmicutes;c__Clostridia;o__Clostridiales;f__Clostridiaceae;g__Clostridium;s__Clostridium tyrobutyricum	2.87768e-05	5.80664e-05	3.1957e-05	3.1754e-05	4.4826e-05	2.81165e-05	4.93649e-05	6.397e-05	4.43631e-05	5.25642e-05	3.07262e-05	4.90319e-05
k__Bacteria;p__Bacteroidetes;c__Cytophagia;o__Cytophagales;f__Hymenobacteraceae;g__Hymenobacter;s__Hymenobacter sp. PAMC 26628	1.78266e-05	4.54051e-05	2.83087e-05	3.25468e-05	5.00098e-05	1.93182e-05	7.42991e-05	6.55383e-05	2.84599e-05	5.52798e-05	4.4058e-05	5.77793e-05
k__Bacteria;p__Firmicutes;c__Bacilli;o__Lactobacillales;f__Lactobacillaceae;g__Lactobacillus;s__Lactobacillus sakei	2.68898e-05	4.79079e-05	3.12832e-05	3.0805e-05	5.68381e-05	2.82156e-05	4.2625e-05	6.52919e-05	3.03056e-05	6.37802e-05	3.29926e-05	4.41327e-05
k__Bacteria;p__Candidatus Saccharibacteria;c__unidentified;o__unidentified;f__unidentified;g__unidentified;s__Candidatus Saccharibacteria bacterium GW2011_GWC2_44_17	2.4623e-05	5.93969e-05	2.38258e-05	3.17088e-05	3.80487e-05	2.70596e-05	8.06328e-05	9.21099e-05	2.33794e-05	2.18605e-05	4.48671e-05	5.66834e-05
k__Bacteria;p__Firmicutes;c__Bacilli;o__Bacillales;f__Paenibacillaceae;g__Paenibacillus;s__Paenibacillus sp. FSL R5-0912	3.13435e-05	5.6676e-05	3.69187e-05	3.9255e-05	5.24306e-05	2.80339e-05	5.07724e-05	5.66102e-05	3.72411e-05	4.74759e-05	2.86843e-05	4.87216e-05
k__Bacteria;p__Proteobacteria;c__Gammaproteobacteria;o__Enterobacterales;f__Morganellaceae;g__Xenorhabdus;s__Xenorhabdus bovienii	1.899e-05	6.42117e-05	3.70119e-05	4.35518e-05	5.88912e-05	3.09488e-05	6.26616e-05	6.38356e-05	2.49082e-05	4.12721e-05	2.32279e-05	5.17042e-05
k__Bacteria;p__Firmicutes;c__Clostridia;o__Clostridiales;f__Clostridiaceae;g__Clostridium;s__Clostridium tetani	2.80252e-05	6.25104e-05	3.5245e-05	3.36477e-05	4.95042e-05	2.79761e-05	4.44616e-05	5.60893e-05	3.52929e-05	6.68984e-05	2.53587e-05	3.73069e-05
k__Bacteria;p__Firmicutes;c__Clostridia;o__Clostridiales;f__Clostridiales Family XIII. Incertae Sedis;g__Mogibacterium;s__Mogibacterium diversum	4.19499e-05	4.74117e-05	3.84017e-05	2.42037e-05	3.835e-05	3.32361e-05	8.09761e-05	5.27735e-05	3.87932e-05	5.79844e-05	2.34693e-05	3.46396e-05
k__Bacteria;p__Bacteroidetes;c__Bacteroidia;o__Bacteroidales;f__Prevotellaceae;g__Prevotella;s__Prevotella jejuni	1.27813e-05	4.5536e-05	2.37326e-05	2.85498e-05	4.26196e-05	2.15312e-05	9.22302e-05	6.36452e-05	2.68565e-05	6.59297e-05	4.06477e-05	4.84364e-05
k__Bacteria;p__Proteobacteria;c__Deltaproteobacteria;o__Desulfuromonadales;f__Desulfuromonadaceae;g__Pelobacter;s__Pelobacter acetylenicus	2.24762e-05	4.91457e-05	3.22493e-05	2.67957e-05	5.53162e-05	3.25714e-05	5.56357e-05	5.5518e-05	3.59081e-05	5.45124e-05	3.22047e-05	5.02879e-05
k__Bacteria;p__Deinococcus-Thermus;c__Deinococci;o__Thermales;f__Thermaceae;g__Thermus;s__Thermus sp. CCB_US3_UF1	2.52227e-05	5.41459e-05	3.54696e-05	2.79583e-05	4.79618e-05	3.02717e-05	5.76038e-05	4.66795e-05	3.19463e-05	6.55978e-05	3.22301e-05	4.96374e-05
k__Bacteria;p__Actinobacteria;c__Actinobacteria;o__Corynebacteriales;f__Dietziaceae;g__Dietzia;s__Dietzia sp. oral taxon 368	1.86062e-05	5.01654e-05	3.74653e-05	2.50992e-05	4.42386e-05	2.81826e-05	6.83431e-05	6.44965e-05	4.08347e-05	4.76338e-05	2.29737e-05	6.10021e-05
k__Bacteria;p__Firmicutes;c__Bacilli;o__Bacillales;f__Paenibacillaceae;g__Unclassified_Paenibacillaceae;s__Unclassified_Paenibacillaceae	4.60318e-05	6.54876e-05	4.50499e-05	3.5258e-05	6.45806e-05	2.44832e-05	5.18995e-05	3.85355e-05	3.40391e-05	4.17945e-05	2.3715e-05	3.3979e-05
k__Bacteria;p__Proteobacteria;c__Deltaproteobacteria;o__unidentified;f__Candidatus Desulfofervidaceae;g__Candidatus Desulfofervidus;s__Candidatus Desulfofervidus auxilii	5.82573e-05	4.89603e-05	3.28807e-05	1.91674e-05	2.97852e-05	2.89546e-05	6.63691e-05	6.23513e-05	3.00865e-05	5.33261e-05	3.42339e-05	3.14118e-05
k__Bacteria;p__Actinobacteria;c__Actinobacteria;o__Streptomycetales;f__Streptomycetaceae;g__Streptomyces;s__Streptomyces xinghaiensis	2.21203e-05	4.72972e-05	3.42917e-05	1.57825e-05	5.59035e-05	3.19314e-05	5.28321e-05	4.68811e-05	3.81827e-05	5.756e-05	3.58352e-05	5.57126e-05
k__Bacteria;p__Fusobacteria;c__Fusobacteriia;o__Fusobacteriales;f__Fusobacteriaceae;g__Ilyobacter;s__Ilyobacter polytropus	2.41113e-05	4.40964e-05	2.70757e-05	1.805e-05	5.00608e-05	2.87523e-05	4.29626e-05	4.72116e-05	5.40672e-05	6.81555e-05	3.20606e-05	4.62795e-05
k__Bacteria;p__unidentified;c__unidentified;o__unidentified;f__unidentified;g__unidentified;s__uncultured bacterium Contig4	3.12275e-05	5.63106e-05	3.77026e-05	2.88908e-05	3.92285e-05	3.42022e-05	5.26776e-05	5.23646e-05	3.32234e-05	3.78599e-05	3.13489e-05	5.89854e-05
k__Bacteria;p__Bacteroidetes;c__Bacteroidia;o__Bacteroidales;f__Rikenellaceae;g__Mucinivorans;s__Mucinivorans hirudinis	1.40446e-05	4.98927e-05	3.07239e-05	3.1602e-05	5.10057e-05	2.70802e-05	6.75363e-05	5.86826e-05	2.69777e-05	5.62974e-05	3.99784e-05	4.58992e-05
k__Bacteria;p__Proteobacteria;c__Gammaproteobacteria;o__Oceanospirillales;f__Halomonadaceae;g__Halomonas;s__Halomonas subglaciescola	1.96656e-05	3.3987e-05	4.26093e-05	8.31313e-05	2.14298e-05	2.5792e-05	5.47545e-05	3.42675e-05	2.78633e-05	2.68399e-05	9.44154e-05	3.44995e-05
k__Bacteria;p__Firmicutes;c__Clostridia;o__Clostridiales;f__Peptococcaceae;g__Desulfotomaculum;s__Desulfotomaculum nigrificans	3.08158e-05	5.21502e-05	3.6334e-05	2.86689e-05	5.16185e-05	3.36201e-05	4.69791e-05	5.39833e-05	3.24403e-05	4.75032e-05	3.23995e-05	4.53537e-05
k__Bacteria;p__Firmicutes;c__Clostridia;o__Clostridiales;f__Peptococcaceae;g__Desulfotomaculum;s__Desulfotomaculum ferrireducens	2.42512e-05	5.25537e-05	3.31179e-05	3.4268e-05	3.72979e-05	3.1853e-05	5.71805e-05	5.65542e-05	3.28878e-05	5.23411e-05	3.12134e-05	4.51486e-05
k__Bacteria;p__Proteobacteria;c__Alphaproteobacteria;o__Rhodobacterales;f__Rhodobacteraceae;g__Unclassified_Rhodobacteraceae;s__Unclassified_Rhodobacteraceae	2.64781e-05	5.48765e-05	3.20925e-05	2.54853e-05	5.09955e-05	2.38515e-05	6.13857e-05	5.17709e-05	3.19463e-05	5.25642e-05	2.98959e-05	4.03745e-05
k__Bacteria;p__Firmicutes;c__Bacilli;o__Lactobacillales;f__Streptococcaceae;g__Unclassified_Streptococcaceae;s__Unclassified_Streptococcaceae	3.00362e-05	4.09557e-05	3.2601e-05	4.84813e-05	5.4831e-05	4.55975e-05	2.42076e-05	7.71102e-05	2.90378e-05	5.83545e-05	3.4344e-05	2.61123e-05
k__Archaea;p__Euryarchaeota;c__Thermoplasmata;o__Thermoplasmatales;f__unidentified;g__unidentified;s__Thermoplasmatales archaeon BRNA1	2.51108e-05	4.65884e-05	3.28891e-05	2.05148e-05	4.46421e-05	2.42974e-05	4.99943e-05	6.0531e-05	4.27551e-05	4.7612e-05	3.72968e-05	4.97325e-05
k__Bacteria;p__Firmicutes;c__Bacilli;o__Bacillales;f__Paenibacillaceae;g__Paenibacillus;s__Paenibacillus sp. FSL P4-0081	4.07825e-05	4.56777e-05	4.25245e-05	3.22305e-05	4.73898e-05	3.05029e-05	4.30312e-05	4.64274e-05	3.72831e-05	5.74348e-05	2.45538e-05	4.00542e-05
k__Bacteria;p__Firmicutes;c__Bacilli;o__Bacillales;f__Paenibacillaceae;g__Paenibacillus;s__Paenibacillus swuensis	2.38594e-05	4.44236e-05	3.59145e-05	3.14582e-05	5.28902e-05	2.91735e-05	5.06694e-05	4.39125e-05	3.50924e-05	6.4825e-05	2.88071e-05	4.26564e-05
k__Bacteria;p__Firmicutes;c__Bacilli;o__Lactobacillales;f__Streptococcaceae;g__Lactococcus;s__Lactococcus lactis	2.19125e-05	4.66647e-05	3.29781e-05	3.17827e-05	4.18536e-05	2.86574e-05	3.64744e-05	4.45455e-05	3.33306e-05	4.81671e-05	3.18022e-05	7.92827e-05
k__Bacteria;p__Spirochaetes;c__Spirochaetia;o__Spirochaetales;f__Spirochaetaceae;g__Salinispira;s__Salinispira pacifica	2.44191e-05	5.71503e-05	3.70543e-05	2.59865e-05	4.40701e-05	3.01809e-05	5.25518e-05	4.6321e-05	3.26314e-05	5.3054e-05	2.68372e-05	4.71252e-05
k__Bacteria;p__Actinobacteria;c__Coriobacteriia;o__Coriobacteriales;f__Atopobiaceae;g__Olsenella;s__Unclassified_Olsenella	3.44898e-05	4.96801e-05	3.69399e-05	2.18047e-05	5.06124e-05	3.44912e-05	5.21684e-05	4.23106e-05	3.30323e-05	4.28448e-05	3.38484e-05	4.28366e-05
k__Bacteria;p__Firmicutes;c__Clostridia;o__Clostridiales;f__Clostridiales Family XIII. Incertae Sedis;g__Mogibacterium;s__Mogibacterium pumilum	2.44391e-05	4.43963e-05	2.57495e-05	2.32096e-05	4.92794e-05	3.0891e-05	4.41126e-05	7.15147e-05	3.79403e-05	5.30921e-05	2.87055e-05	4.49534e-05
k__Bacteria;p__Proteobacteria;c__Deltaproteobacteria;o__Desulfuromonadales;f__Geobacteraceae;g__Geobacter;s__Geobacter bemidjiensis	2.6514e-05	5.23028e-05	3.17959e-05	3.11131e-05	3.95247e-05	3.09405e-05	5.93146e-05	4.84718e-05	3.27433e-05	4.38897e-05	3.41026e-05	4.76957e-05
k__Bacteria;p__Verrucomicrobia;c__Opitutae;o__Opitutales;f__Opitutaceae;g__unidentified;s__Opitutaceae bacterium TAV5	2.90927e-05	4.35239e-05	3.16773e-05	3.20292e-05	4.77779e-05	2.49746e-05	6.02929e-05	5.49971e-05	3.20675e-05	4.49237e-05	2.65322e-05	4.47232e-05
k__Bacteria;p__Bacteroidetes;c__Bacteroidia;o__Bacteroidales;f__Porphyromonadaceae;g__Porphyromonas;s__Porphyromonas asaccharolytica	1.35649e-05	4.34803e-05	2.608e-05	3.56072e-05	4.25022e-05	2.54328e-05	7.72571e-05	6.22393e-05	2.39247e-05	5.14486e-05	3.43313e-05	4.39926e-05
k__Bacteria;p__Actinobacteria;c__Actinobacteria;o__Micrococcales;f__Micrococcaceae;g__Arthrobacter;s__Arthrobacter crystallopoietes	2.61702e-05	4.88894e-05	2.23978e-05	1.92167e-05	4.51732e-05	2.13578e-05	4.57032e-05	4.2938e-05	5.17041e-05	5.34513e-05	3.52548e-05	4.69151e-05
k__Bacteria;p__Firmicutes;c__Clostridia;o__Clostridiales;f__Clostridiaceae;g__Clostridium;s__Clostridium novyi	2.60983e-05	5.07215e-05	2.75291e-05	2.22606e-05	3.05053e-05	3.17745e-05	4.19327e-05	5.38601e-05	4.10258e-05	5.79463e-05	3.10058e-05	4.36323e-05
k__Bacteria;p__Firmicutes;c__Clostridia;o__Thermoanaerobacterales;f__Thermoanaerobacterales Family III. Incertae Sedis;g__Thermoanaerobacterium;s__Thermoanaerobacterium thermosaccharolyticum	2.48909e-05	5.71067e-05	2.69105e-05	3.91646e-05	3.68076e-05	2.75013e-05	5.73292e-05	4.82254e-05	3.40996e-05	5.38431e-05	2.38887e-05	3.42643e-05
k__Bacteria;p__Proteobacteria;c__Alphaproteobacteria;o__Rickettsiales;f__Rickettsiaceae;g__Rickettsia;s__Rickettsia bellii	1.09822e-05	7.43265e-05	1.46777e-05	1.11447e-05	3.09344e-05	2.74724e-05	3.88145e-05	6.42837e-05	7.29628e-05	4.49182e-05	1.32682e-05	7.58047e-05
k__Archaea;p__unidentified;c__unidentified;o__unidentified;f__unidentified;g__unidentified;s__uncultured archaeon	4.53841e-05	2.54208e-05	3.15587e-05	3.59029e-05	4.07198e-05	4.86816e-05	3.14796e-05	3.51356e-05	3.7078e-05	3.31309e-05	4.33293e-05	3.20274e-05
k__Archaea;p__Euryarchaeota;c__Methanomicrobia;o__Methanosarcinales;f__Methanosarcinaceae;g__Methanosarcina;s__Unclassified_Methanosarcina	2.22363e-05	4.82187e-05	3.65077e-05	3.8458e-05	6.36103e-05	2.98712e-05	4.17496e-05	5.42129e-05	3.28319e-05	3.8464e-05	2.36854e-05	3.30432e-05
k__Eukaryota;p__Apicomplexa;c__Aconoidasida;o__unidentified;f__Babesiidae;g__Babesia;s__Babesia bigemina	3.30986e-05	1.68272e-05	1.14743e-05	1.56962e-05	3.28444e-05	3.23526e-05	2.73544e-05	5.61957e-05	1.96926e-05	9.47886e-05	3.6763e-05	3.69315e-05
k__Bacteria;p__Bacteroidetes;c__Bacteroidia;o__Bacteroidales;f__Paludibacteraceae;g__Paludibacter;s__Paludibacter propionicigenes	1.21176e-05	4.61685e-05	2.61605e-05	2.81226e-05	4.45093e-05	1.85627e-05	6.68555e-05	6.30235e-05	2.74578e-05	5.43383e-05	4.06816e-05	4.22611e-05
k__Bacteria;p__Actinobacteria;c__Actinobacteria;o__Bifidobacteriales;f__Bifidobacteriaceae;g__Bifidobacterium;s__Bifidobacterium pseudocatenulatum	2.75255e-05	4.23352e-05	3.77323e-05	2.6348e-05	6.11179e-05	3.22411e-05	4.99027e-05	4.56265e-05	3.33352e-05	4.13918e-05	2.87266e-05	3.6266e-05
k__Bacteria;p__Proteobacteria;c__Alphaproteobacteria;o__Rhizobiales;f__Rhizobiaceae;g__Unclassified_Rhizobiaceae;s__Unclassified_Rhizobiaceae	2.75175e-05	4.47235e-05	2.79401e-05	3.25755e-05	4.48311e-05	3.26127e-05	4.64126e-05	5.68062e-05	3.26687e-05	4.47876e-05	2.85148e-05	4.05446e-05
k__Bacteria;p__Actinobacteria;c__Actinobacteria;o__Bifidobacteriales;f__Bifidobacteriaceae;g__Scardovia;s__Scardovia inopinata	2.41233e-05	4.70082e-05	3.34146e-05	3.54305e-05	5.89627e-05	3.1981e-05	3.94896e-05	4.05855e-05	3.15408e-05	3.95034e-05	3.09592e-05	4.45831e-05
k__Bacteria;p__Actinobacteria;c__Actinobacteria;o__Geodermatophilales;f__Geodermatophilaceae;g__Geodermatophilus;s__Geodermatophilus obscurus	2.39034e-05	3.80439e-05	3.51433e-05	2.3723e-05	4.60364e-05	3.54326e-05	7.0809e-05	4.55313e-05	3.40111e-05	3.90844e-05	3.09295e-05	3.89983e-05
k__Bacteria;p__Proteobacteria;c__Epsilonproteobacteria;o__Campylobacterales;f__Campylobacteraceae;g__Campylobacter;s__Unclassified_Campylobacter	2.70418e-05	4.78807e-05	3.72111e-05	2.04491e-05	4.88351e-05	2.94707e-05	3.80936e-05	4.93624e-05	2.81289e-05	5.1835e-05	2.54816e-05	5.15841e-05
k__Bacteria;p__Proteobacteria;c__Gammaproteobacteria;o__unidentified;f__unidentified;g__Thiohalobacter;s__Thiohalobacter thiocyanaticus	2.01134e-05	4.22261e-05	3.48891e-05	3.09817e-05	4.94276e-05	3.14195e-05	4.80776e-05	3.9202e-05	2.93361e-05	4.87276e-05	3.13574e-05	4.19358e-05
k__Bacteria;p__Actinobacteria;c__Actinobacteria;o__Bifidobacteriales;f__Bifidobacteriaceae;g__Bifidobacterium;s__Bifidobacterium angulatum	1.95217e-05	4.76789e-05	3.43637e-05	2.44501e-05	4.02857e-05	2.33726e-05	6.6003e-05	4.29043e-05	2.95459e-05	5.29288e-05	3.33358e-05	3.78023e-05
k__Bacteria;p__Proteobacteria;c__Gammaproteobacteria;o__Enterobacterales;f__Erwiniaceae;g__Pantoea;s__Pantoea gaviniae	2.13847e-05	4.28205e-05	3.46645e-05	2.76255e-05	4.86921e-05	2.73775e-05	5.72663e-05	4.85558e-05	2.52391e-05	5.28254e-05	2.40328e-05	4.07598e-05
k__Bacteria;p__Bacteroidetes;c__Cytophagia;o__Cytophagales;f__Hymenobacteraceae;g__Hymenobacter;s__Hymenobacter sedentarius	1.50481e-05	4.06721e-05	2.27792e-05	3.28672e-05	4.03929e-05	1.48799e-05	7.40931e-05	5.89403e-05	1.86346e-05	5.21942e-05	3.86948e-05	4.62695e-05
k__Bacteria;p__unidentified;c__unidentified;o__unidentified;f__unidentified;g__unidentified;s__uncultured bacterium Contig1777_n_1791_cl	2.8457e-05	4.31204e-05	2.93087e-05	2.80158e-05	4.75532e-05	3.00281e-05	5.34558e-05	5.42241e-05	3.27806e-05	3.34628e-05	2.98239e-05	4.12352e-05
k__Bacteria;p__Firmicutes;c__Bacilli;o__Bacillales;f__Alicyclobacillaceae;g__Tumebacillus;s__Tumebacillus algifaecis	2.60543e-05	4.90421e-05	3.60543e-05	2.83937e-05	4.87279e-05	2.77614e-05	4.93878e-05	5.35688e-05	3.2431e-05	3.86436e-05	2.11521e-05	3.78223e-05
k__Bacteria;p__Proteobacteria;c__Gammaproteobacteria;o__Enterobacterales;f__Enterobacteriaceae;g__Klebsiella;s__Klebsiella pneumoniae	2.11529e-05	5.17248e-05	2.58088e-05	2.43146e-05	3.90497e-05	2.36575e-05	5.02575e-05	5.31543e-05	3.86954e-05	4.36285e-05	2.71592e-05	4.31018e-05
k__Bacteria;p__Proteobacteria;c__Gammaproteobacteria;o__Enterobacterales;f__Enterobacteriaceae;g__Klebsiella;s__Klebsiella aerogenes	2.57304e-05	3.93525e-05	4.33423e-05	2.34149e-05	4.59291e-05	3.05359e-05	5.44227e-05	4.27139e-05	3.32141e-05	3.70872e-05	2.58163e-05	3.99691e-05
k__Bacteria;p__Cyanobacteria;c__unidentified;o__Synechococcales;f__Synechococcaceae;g__Cyanobium;s__Cyanobium gracile	2.54826e-05	4.77771e-05	3.00333e-05	2.35875e-05	4.75787e-05	2.87771e-05	6.02643e-05	3.92804e-05	2.80404e-05	4.54842e-05	3.19336e-05	3.72668e-05
k__Bacteria;p__Proteobacteria;c__Alphaproteobacteria;o__Rhodobacterales;f__Rhodobacteraceae;g__Phaeobacter;s__Phaeobacter piscinae	1.92619e-05	6.45824e-05	1.84742e-05	1.78734e-05	2.95809e-05	2.8356e-05	2.9334e-05	5.87442e-05	5.8374e-05	3.94871e-05	1.25735e-05	7.2602e-05
k__Bacteria;p__Proteobacteria;c__Gammaproteobacteria;o__Enterobacterales;f__Erwiniaceae;g__Pantoea;s__Unclassified_Pantoea	1.79146e-05	6.45824e-05	2.42919e-05	1.95905e-05	2.86616e-05	2.07963e-05	3.67262e-05	6.1752e-05	5.52884e-05	3.80232e-05	1.55177e-05	7.11458e-05
k__Bacteria;p__Firmicutes;c__Bacilli;o__Bacillales;f__Bacillaceae;g__Bacillus;s__Bacillus clausii	4.27535e-05	3.36326e-05	2.94867e-05	2.03587e-05	4.38249e-05	3.01065e-05	3.73441e-05	2.37038e-05	4.39063e-05	2.99745e-05	3.43228e-05	4.74055e-05
k__Viruses;p__unidentified;c__unidentified;o__unidentified;f__unidentified;g__unidentified;s__unidentified	1.18897e-05	2.37849e-05	5.41429e-05	3.27029e-05	2.9157e-05	2.45823e-05	3.70866e-05	5.93547e-05	3.32327e-05	4.26652e-05	3.69155e-05	6.47903e-05
k__Bacteria;p__Bacteroidetes;c__Cytophagia;o__Cytophagales;f__Hymenobacteraceae;g__Hymenobacter;s__Unclassified_Hymenobacter	1.147e-05	3.75095e-05	1.85293e-05	2.14391e-05	5.13938e-05	1.86576e-05	6.9001e-05	5.91307e-05	1.17596e-05	5.80225e-05	3.82965e-05	4.66248e-05
k__Bacteria;p__Bacteroidetes;c__Cytophagia;o__Cytophagales;f__Hymenobacteraceae;g__Hymenobacter;s__Hymenobacter sp. PAMC 26554	1.38207e-05	4.19753e-05	2.27919e-05	2.61303e-05	3.31253e-05	1.24811e-05	7.72056e-05	5.6767e-05	2.07413e-05	5.07248e-05	3.84024e-05	4.27665e-05
k__Bacteria;p__Bacteroidetes;c__Cytophagia;o__Cytophagales;f__Cytophagaceae;g__Fibrella;s__Fibrella aestuarina	1.42125e-05	4.32513e-05	3.35798e-05	2.81513e-05	4.38147e-05	2.42314e-05	5.74837e-05	5.42185e-05	1.78841e-05	4.82814e-05	3.22979e-05	4.06347e-05
k__Bacteria;p__Firmicutes;c__Negativicutes;o__Selenomonadales;f__Selenomonadaceae;g__Selenomonas;s__Selenomonas sp. oral taxon 478	2.4615e-05	4.40801e-05	3.13087e-05	2.69765e-05	5.17258e-05	2.35873e-05	4.62581e-05	3.91964e-05	3.4081e-05	3.74518e-05	2.88834e-05	4.89418e-05
k__Bacteria;p__Firmicutes;c__Clostridia;o__Clostridiales;f__Clostridiaceae;g__Alkaliphilus;s__Alkaliphilus metalliredigens	1.99135e-05	5.70576e-05	3.74399e-05	2.79131e-05	3.22214e-05	2.73981e-05	4.83465e-05	4.28595e-05	2.68565e-05	4.20448e-05	2.64517e-05	4.43629e-05
k__Bacteria;p__Firmicutes;c__Bacilli;o__Lactobacillales;f__Lactobacillaceae;g__Lactobacillus;s__Lactobacillus pentosus	1.98216e-05	3.51975e-05	3.70797e-05	2.30042e-05	4.66492e-05	2.01853e-05	3.74127e-05	6.21105e-05	2.9173e-05	5.20744e-05	2.57019e-05	3.64812e-05
k__Bacteria;p__Gemmatimonadetes;c__Gemmatimonadetes;o__Gemmatimonadales;f__Gemmatimonadaceae;g__Gemmatirosa;s__Gemmatirosa kalamazoonesis	1.72349e-05	4.04867e-05	3.00629e-05	2.8291e-05	3.6777e-05	2.40951e-05	5.97093e-05	4.66683e-05	3.20395e-05	4.41237e-05	3.2425e-05	4.20259e-05
k__Bacteria;p__Proteobacteria;c__Alphaproteobacteria;o__Rhizobiales;f__unidentified;g__unidentified;s__Rhizobiales bacterium NRL2	2.71657e-05	4.01923e-05	3.08044e-05	2.04983e-05	4.26401e-05	3.30462e-05	6.34569e-05	4.81862e-05	3.49806e-05	3.5275e-05	2.29525e-05	3.01157e-05
k__Bacteria;p__Spirochaetes;c__Spirochaetia;o__Spirochaetales;f__Spirochaetaceae;g__Sphaerochaeta;s__Sphaerochaeta coccoides	1.895e-05	4.15282e-05	2.63935e-05	3.2325e-05	4.94224e-05	3.0251e-05	3.96727e-05	5.18493e-05	2.38175e-05	5.28091e-05	3.0938e-05	3.87681e-05
k__Bacteria;p__Cyanobacteria;c__unidentified;o__Synechococcales;f__Leptolyngbyaceae;g__Leptolyngbya;s__Leptolyngbya boryana	7.10826e-06	3.47341e-05	1.98767e-05	1.18677e-05	5.85031e-05	2.27657e-05	5.29122e-05	2.76134e-05	5.96091e-05	6.11898e-05	1.9682e-05	2.68479e-05
k__Bacteria;p__Proteobacteria;c__Betaproteobacteria;o__Burkholderiales;f__Alcaligenaceae;g__Achromobacter;s__Achromobacter xylosoxidans	2.18045e-05	4.66211e-05	3.8495e-05	2.12337e-05	4.28852e-05	2.78151e-05	4.58348e-05	4.40358e-05	2.48849e-05	5.1269e-05	2.67737e-05	4.10951e-05
k__Bacteria;p__Actinobacteria;c__Actinobacteria;o__Streptosporangiales;f__Streptosporangiaceae;g__Streptosporangium;s__Streptosporangium roseum	2.80932e-05	4.85132e-05	3.27069e-05	2.37313e-05	3.76146e-05	2.37277e-05	4.06625e-05	3.98518e-05	3.62111e-05	3.62001e-05	2.91121e-05	4.43229e-05
k__Bacteria;p__Actinobacteria;c__Actinobacteria;o__Corynebacteriales;f__Corynebacteriaceae;g__Corynebacterium;s__Corynebacterium vitaeruminis	1.06264e-05	5.8519e-05	2.06224e-05	1.37327e-05	2.00611e-05	1.70929e-05	5.23115e-05	5.9478e-05	6.05367e-05	2.80644e-05	2.62145e-05	5.87051e-05
k__Bacteria;p__Actinobacteria;c__Actinobacteria;o__Micrococcales;f__Microbacteriaceae;g__Microbacterium;s__Microbacterium hominis	1.36288e-05	3.7335e-05	3.14527e-05	2.43105e-05	5.15419e-05	2.70348e-05	5.69401e-05	3.67095e-05	2.93827e-05	5.7647e-05	3.00653e-05	3.10315e-05
k__Bacteria;p__Spirochaetes;c__Spirochaetia;o__Spirochaetales;f__Spirochaetaceae;g__Sphaerochaeta;s__Sphaerochaeta globosa	2.51627e-05	4.33112e-05	3.30459e-05	2.2121e-05	4.42488e-05	2.35956e-05	4.75741e-05	4.01318e-05	2.59336e-05	4.22843e-05	2.83708e-05	4.27765e-05
k__Bacteria;p__Proteobacteria;c__Deltaproteobacteria;o__Myxococcales;f__Myxococcaceae;g__Corallococcus;s__Corallococcus coralloides	2.6526e-05	4.76789e-05	3.45078e-05	2.9622e-05	3.23644e-05	1.88517e-05	4.94679e-05	4.01262e-05	2.63158e-05	4.35033e-05	2.87182e-05	4.45981e-05
k__Bacteria;p__Deinococcus-Thermus;c__Deinococci;o__Deinococcales;f__Deinococcaceae;g__Deinococcus;s__Unclassified_Deinococcus	2.28839e-05	4.57268e-05	3.01519e-05	2.55387e-05	3.68945e-05	2.77986e-05	3.93638e-05	4.93064e-05	3.28878e-05	3.72178e-05	2.31897e-05	4.57391e-05
k__Bacteria;p__Deinococcus-Thermus;c__Deinococci;o__Deinococcales;f__Deinococcaceae;g__Deinococcus;s__Deinococcus proteolyticus	3.31226e-05	3.56501e-05	3.32408e-05	2.41996e-05	4.70731e-05	2.3191e-05	4.42957e-05	4.90095e-05	2.41997e-05	2.78304e-05	3.22936e-05	4.47082e-05
k__Bacteria;p__Proteobacteria;c__Gammaproteobacteria;o__Enterobacterales;f__Enterobacteriaceae;g__Enterobacter;s__Unclassified_Enterobacter	2.37035e-05	4.67737e-05	3.66899e-05	2.82951e-05	4.13735e-05	2.42727e-05	4.14235e-05	4.23218e-05	3.12285e-05	3.91443e-05	2.40201e-05	4.3372e-05
k__Bacteria;p__Proteobacteria;c__Deltaproteobacteria;o__Desulfuromonadales;f__Desulfuromonadaceae;g__Desulfuromonas;s__Desulfuromonas sp. DDH964	1.79745e-05	4.28096e-05	2.92409e-05	3.18649e-05	3.68025e-05	2.51397e-05	5.22829e-05	3.82498e-05	3.09582e-05	3.96885e-05	3.89023e-05	3.59107e-05
k__Bacteria;p__Proteobacteria;c__Alphaproteobacteria;o__Rhizobiales;f__Bradyrhizobiaceae;g__Rhodopseudomonas;s__Rhodopseudomonas palustris	2.00614e-05	4.39874e-05	3.81772e-05	2.76913e-05	3.8585e-05	2.56806e-05	4.43701e-05	4.69147e-05	2.82222e-05	4.49345e-05	2.69177e-05	2.90648e-05
k__Bacteria;p__Proteobacteria;c__Gammaproteobacteria;o__Xanthomonadales;f__Rhodanobacteraceae;g__Dyella;s__Dyella thiooxydans	1.7055e-05	4.35948e-05	2.3008e-05	3.02135e-05	6.69146e-05	2.73403e-05	3.73269e-05	4.00702e-05	1.95295e-05	5.74566e-05	2.92858e-05	2.48012e-05
k__Bacteria;p__Firmicutes;c__Bacilli;o__Bacillales;f__Bacillaceae;g__Bacillus;s__Bacillus velezensis	2.12768e-05	4.31695e-05	3.26815e-05	3.57304e-05	4.59955e-05	2.5375e-05	3.86085e-05	4.33356e-05	2.47404e-05	4.40312e-05	2.43717e-05	3.46596e-05
k__Bacteria;p__Firmicutes;c__Bacilli;o__Lactobacillales;f__Enterococcaceae;g__Enterococcus;s__Enterococcus casseliflavus	1.23415e-05	4.49961e-05	3.27832e-05	2.24948e-05	4.20119e-05	2.03545e-05	4.20243e-05	4.19914e-05	3.63928e-05	5.28309e-05	2.44395e-05	3.3934e-05
k__Bacteria;p__Proteobacteria;c__Deltaproteobacteria;o__Desulfovibrionales;f__Unclassified_Desulfovibrionales;g__Unclassified_Desulfovibrionales;s__Unclassified_Desulfovibrionales	1.8986e-05	4.19208e-05	2.56351e-05	2.89113e-05	4.51937e-05	2.72949e-05	5.10356e-05	5.35128e-05	2.99607e-05	3.81701e-05	2.13427e-05	3.60808e-05
k__Bacteria;p__Actinobacteria;c__Actinobacteria;o__Corynebacteriales;f__Mycobacteriaceae;g__Mycobacterium;s__Mycobacterium avium	1.43165e-05	3.4167e-05	4.005e-05	1.94262e-05	3.406e-05	3.52963e-05	7.48312e-05	4.33636e-05	3.5992e-05	2.51964e-05	1.92499e-05	3.37889e-05
k__Eukaryota;p__unidentified;c__unidentified;o__unidentified;f__Entamoebidae;g__Entamoeba;s__Entamoeba muris	4.05386e-05	3.3071e-05	3.70077e-05	3.33026e-05	3.47699e-05	4.21789e-05	2.33608e-05	3.01563e-05	3.69382e-05	3.23581e-05	3.15904e-05	2.50364e-05
k__Bacteria;p__Chloroflexi;c__Anaerolineae;o__Anaerolineales;f__Anaerolineaceae;g__Anaerolinea;s__Anaerolinea thermophila	2.4591e-05	4.96255e-05	3.09866e-05	1.91427e-05	3.92438e-05	2.10647e-05	4.57833e-05	5.0309e-05	3.27759e-05	3.41267e-05	2.87182e-05	3.00657e-05
k__Bacteria;p__Actinobacteria;c__Actinobacteria;o__Micromonosporales;f__Micromonosporaceae;g__Actinoplanes;s__Actinoplanes missouriensis	3.76562e-05	3.26238e-05	5.23591e-05	2.51115e-05	2.68588e-05	3.27118e-05	4.74825e-05	3.25031e-05	2.62273e-05	3.21948e-05	2.6295e-05	2.94051e-05
k__Bacteria;p__Actinobacteria;c__Actinobacteria;o__Corynebacteriales;f__Corynebacteriaceae;g__Corynebacterium;s__Unclassified_Corynebacterium	1.91819e-05	4.07539e-05	2.72579e-05	2.40969e-05	3.69047e-05	2.47351e-05	4.76599e-05	4.39742e-05	2.887e-05	3.19445e-05	3.42678e-05	4.64747e-05
k__Bacteria;p__Firmicutes;c__Bacilli;o__Bacillales;f__Bacillaceae;g__Bacillus;s__Bacillus pumilus	2.11169e-05	5.29026e-05	2.58427e-05	2.22072e-05	3.81815e-05	2.05197e-05	4.09257e-05	4.78221e-05	3.19882e-05	4.37591e-05	2.12876e-05	3.69466e-05
k__Bacteria;p__Actinobacteria;c__Actinobacteria;o__Bifidobacteriales;f__Bifidobacteriaceae;g__Bifidobacterium;s__Bifidobacterium animalis	2.94565e-05	3.97506e-05	3.35544e-05	1.9533e-05	4.32376e-05	2.46319e-05	5.58645e-05	3.45867e-05	2.73599e-05	3.80504e-05	2.60705e-05	3.44194e-05
k__Bacteria;p__Actinobacteria;c__Actinobacteria;o__Actinomycetales;f__Actinomycetaceae;g__Unclassified_Actinomycetaceae;s__Unclassified_Actinomycetaceae	1.63794e-05	3.25039e-05	3.60882e-05	2.35505e-05	2.51683e-05	2.96606e-05	4.78029e-05	4.02942e-05	4.42745e-05	4.40148e-05	3.1493e-05	3.78824e-05
k__Bacteria;p__Proteobacteria;c__Alphaproteobacteria;o__Rhizobiales;f__Bradyrhizobiaceae;g__Unclassified_Bradyrhizobiaceae;s__Unclassified_Bradyrhizobiaceae	3.42899e-05	3.66425e-05	3.77789e-05	2.46432e-05	4.1399e-05	2.68655e-05	4.20643e-05	5.33896e-05	2.49129e-05	3.40016e-05	1.95888e-05	3.15519e-05
k__Bacteria;p__unidentified;c__unidentified;o__unidentified;f__unidentified;g__unidentified;s__uncultured bacterium Contig1763	4.33732e-05	8.80784e-05	1.22074e-05	1.09147e-05	2.64911e-05	7.81152e-06	7.66392e-05	1.50837e-05	5.16995e-05	2.74821e-05	6.27826e-06	9.68327e-06
k__Bacteria;p__Actinobacteria;c__Actinobacteria;o__Streptomycetales;f__Streptomycetaceae;g__Kitasatospora;s__Kitasatospora sp. MMS16-BH015	2.33877e-05	4.17354e-05	2.50164e-05	2.41379e-05	4.05665e-05	2.49952e-05	4.18183e-05	3.52477e-05	3.62297e-05	3.90681e-05	2.61848e-05	4.62045e-05
k__Bacteria;p__Proteobacteria;c__Deltaproteobacteria;o__Desulfovibrionales;f__Desulfovibrionaceae;g__Desulfovibrio;s__Desulfovibrio sp. G11	2.04892e-05	3.84419e-05	2.96307e-05	3.17211e-05	3.53214e-05	2.96648e-05	5.15906e-05	4.36997e-05	2.79658e-05	3.35444e-05	3.24885e-05	3.24077e-05
k__Bacteria;p__Actinobacteria;c__Coriobacteriia;o__Coriobacteriales;f__Atopobiaceae;g__Unclassified_Atopobiaceae;s__Unclassified_Atopobiaceae	1.88701e-05	3.7744e-05	3.29485e-05	2.46925e-05	3.62867e-05	2.85046e-05	4.45245e-05	5.01634e-05	2.66281e-05	3.5841e-05	2.86589e-05	3.94687e-05
k__Bacteria;p__Actinobacteria;c__Actinobacteria;o__Bifidobacteriales;f__Bifidobacteriaceae;g__Bifidobacterium;s__Bifidobacterium adolescentis	1.9026e-05	4.11465e-05	2.93341e-05	2.56373e-05	3.454e-05	1.75016e-05	5.05836e-05	4.81414e-05	2.78353e-05	4.32203e-05	2.37955e-05	4.05747e-05
k__Bacteria;p__unidentified;c__unidentified;o__unidentified;f__unidentified;g__unidentified;s__magneto-ovoid bacterium MO-1	2.0945e-05	4.5874e-05	2.30715e-05	2.50622e-05	3.1966e-05	1.65479e-05	4.19499e-05	3.49956e-05	3.46823e-05	2.52835e-05	3.20945e-05	6.39596e-05
k__Bacteria;p__Firmicutes;c__Bacilli;o__Bacillales;f__Bacillaceae;g__Lysinibacillus;s__Lysinibacillus sp. B2A1	1.82104e-05	4.05358e-05	3.36391e-05	1.81897e-05	3.83347e-05	2.81371e-05	5.01602e-05	4.95584e-05	3.73483e-05	3.18465e-05	1.70809e-05	3.50049e-05
k__Bacteria;p__unidentified;c__unidentified;o__unidentified;f__unidentified;g__unidentified;s__uncultured bacterium Contig140	1.75747e-05	3.77113e-05	3.26391e-05	2.51238e-05	5.3687e-05	1.94008e-05	4.3037e-05	4.8175e-05	2.18693e-05	4.00422e-05	2.27619e-05	3.71617e-05
k__Bacteria;p__Actinobacteria;c__Actinobacteria;o__Streptosporangiales;f__Nocardiopsaceae;g__Nocardiopsis;s__Nocardiopsis gilva	1.62474e-05	3.40088e-05	3.64908e-05	1.7935e-05	4.04593e-05	3.4227e-05	5.50864e-05	4.07479e-05	2.98861e-05	4.55059e-05	2.39989e-05	2.66378e-05
k__Bacteria;p__Actinobacteria;c__Actinobacteria;o__Corynebacteriales;f__Mycobacteriaceae;g__Unclassified_Mycobacteriaceae;s__Unclassified_Mycobacteriaceae	1.62394e-05	4.39056e-05	3.23595e-05	2.40763e-05	3.1823e-05	2.04701e-05	5.03032e-05	4.34084e-05	3.16293e-05	3.47036e-05	2.96586e-05	4.02193e-05
k__Bacteria;p__Chloroflexi;c__Caldilineae;o__Caldilineales;f__Caldilineaceae;g__Caldilinea;s__Caldilinea aerophila	2.14327e-05	4.17081e-05	2.37071e-05	2.76009e-05	4.66594e-05	2.78069e-05	4.46046e-05	5.38657e-05	2.61667e-05	3.80014e-05	2.23891e-05	2.98055e-05
k__Bacteria;p__Proteobacteria;c__Gammaproteobacteria;o__Xanthomonadales;f__Xanthomonadaceae;g__Xanthomonas;s__Xanthomonas campestris	1.63594e-05	4.48217e-05	2.67283e-05	2.88415e-05	4.51426e-05	2.49168e-05	3.64973e-05	4.7262e-05	2.15896e-05	4.414e-05	2.85614e-05	3.48998e-05
k__Bacteria;p__Proteobacteria;c__Alphaproteobacteria;o__Caulobacterales;f__Caulobacteraceae;g__Phenylobacterium;s__Phenylobacterium zucineum	1.45044e-05	4.05412e-05	2.86943e-05	2.38216e-05	5.28392e-05	2.59985e-05	4.86497e-05	2.67844e-05	2.1832e-05	5.31792e-05	2.51554e-05	3.01758e-05
k__Bacteria;p__Spirochaetes;c__Spirochaetia;o__Brachyspirales;f__Brachyspiraceae;g__Brachyspira;s__Brachyspira intermedia	1.79266e-05	3.20131e-05	2.04064e-05	2.02231e-05	3.48567e-05	2.03545e-05	3.39398e-05	3.16686e-05	2.77188e-05	4.27904e-05	3.5581e-05	7.32275e-05
k__Bacteria;p__Elusimicrobia;c__Elusimicrobia;o__Elusimicrobiales;f__Elusimicrobiaceae;g__Elusimicrobium;s__Elusimicrobium minutum	3.0308e-05	1.71271e-05	2.3758e-05	1.32972e-05	2.01275e-05	4.05191e-05	3.80936e-05	2.41071e-05	4.87304e-05	6.17449e-05	3.64283e-05	5.24448e-05
k__Bacteria;p__Bacteroidetes;c__Cytophagia;o__Cytophagales;f__Hymenobacteraceae;g__Pontibacter;s__Pontibacter actiniarum	1.07623e-05	3.70787e-05	2.30207e-05	2.55552e-05	3.6394e-05	1.76089e-05	6.60487e-05	4.46519e-05	2.01587e-05	4.29917e-05	3.78009e-05	3.32434e-05
k__Bacteria;p__Spirochaetes;c__Spirochaetia;o__Spirochaetales;f__Spirochaetaceae;g__Treponema;s__Treponema sp. OMZ 838	2.2748e-05	4.2357e-05	2.87282e-05	2.22154e-05	3.55921e-05	3.02552e-05	3.91578e-05	4.42094e-05	2.55701e-05	3.8932e-05	2.59095e-05	3.29331e-05
k__Bacteria;p__Actinobacteria;c__Actinobacteria;o__Bifidobacteriales;f__Bifidobacteriaceae;g__Bifidobacterium;s__Bifidobacterium asteroides	1.76707e-05	4.39656e-05	2.95206e-05	2.70258e-05	3.87075e-05	1.88187e-05	3.96556e-05	3.6928e-05	2.55701e-05	3.59933e-05	2.47148e-05	4.98426e-05
k__Bacteria;p__Firmicutes;c__Clostridia;o__Clostridiales;f__Lachnospiraceae;g__Coprococcus;s__Unclassified_Coprococcus	1.29772e-05	3.74986e-05	2.8135e-05	2.15418e-05	3.84624e-05	2.77945e-05	4.49937e-05	4.43886e-05	3.62763e-05	4.46951e-05	2.14825e-05	3.05261e-05
k__Bacteria;p__Firmicutes;c__Clostridia;o__Clostridiales;f__Clostridiaceae;g__Clostridium;s__Clostridium autoethanogenum	3.32105e-05	1.49351e-05	1.51946e-05	1.15349e-05	6.28595e-05	1.94421e-05	5.33928e-05	4.74132e-05	5.5321e-05	4.85861e-05	1.56406e-05	2.35801e-05
k__Bacteria;p__Thermotogae;c__Thermotogae;o__Petrotogales;f__unidentified;g__Marinitoga;s__Unclassified_Marinitoga	2.34996e-05	4.32185e-05	2.61944e-05	2.39942e-05	3.74614e-05	2.40621e-05	3.47122e-05	4.46407e-05	2.36637e-05	4.76719e-05	2.08513e-05	3.91685e-05
k__Bacteria;p__Proteobacteria;c__Betaproteobacteria;o__Neisseriales;f__Neisseriaceae;g__Neisseria;s__Unclassified_Neisseria	2.61422e-05	2.87306e-05	2.43766e-05	1.65301e-05	5.12713e-05	2.44131e-05	4.46332e-05	4.07143e-05	2.96018e-05	3.99061e-05	2.57188e-05	3.81426e-05
k__Bacteria;p__Proteobacteria;c__Gammaproteobacteria;o__Oceanospirillales;f__Halomonadaceae;g__Halomonas;s__Unclassified_Halomonas	2.02893e-05	3.56556e-05	2.47029e-05	1.74585e-05	3.82938e-05	2.7427e-05	4.44444e-05	5.02418e-05	2.56866e-05	4.32802e-05	2.43208e-05	4.11702e-05
k__Bacteria;p__unidentified;c__unidentified;o__unidentified;f__unidentified;g__unidentified;s__uncultured rumen bacterium	3.51015e-05	3.72914e-05	2.47961e-05	1.60002e-05	3.40651e-05	2.41199e-05	6.61975e-05	3.7925e-05	1.85926e-05	3.9732e-05	2.11309e-05	3.32984e-05
k__Bacteria;p__unidentified;c__unidentified;o__unidentified;f__unidentified;g__unidentified;s__uncultured murine large bowel bacterium BAC 14	1.42645e-05	5.75375e-05	1.65336e-05	1.79761e-05	2.45146e-05	1.98013e-05	2.76004e-05	4.87463e-05	5.21143e-05	3.90028e-05	1.03409e-05	6.47853e-05
k__Bacteria;p__Proteobacteria;c__Gammaproteobacteria;o__Oceanospirillales;f__Halomonadaceae;g__Kushneria;s__Kushneria konosiri	2.18605e-05	2.58024e-05	2.52452e-05	1.66e-05	3.98158e-05	3.77447e-05	3.16398e-05	5.07627e-05	2.93641e-05	5.15683e-05	2.87478e-05	2.99256e-05
k__Bacteria;p__Proteobacteria;c__Alphaproteobacteria;o__Rhodobacterales;f__Rhodobacteraceae;g__Rhodobacter;s__Rhodobacter sp. CZR27	1.08663e-05	3.33054e-05	3.78763e-05	2.11679e-05	3.39731e-05	2.85129e-05	5.97265e-05	5.61341e-05	3.12425e-05	2.98112e-05	1.75046e-05	2.86745e-05
k__Bacteria;p__Deinococcus-Thermus;c__Deinococci;o__Deinococcales;f__Deinococcaceae;g__Deinococcus;s__Deinococcus swuensis	2.23802e-05	3.50994e-05	2.98341e-05	2.25318e-05	2.91009e-05	2.50035e-05	5.13846e-05	3.96613e-05	2.69311e-05	3.85892e-05	2.70109e-05	3.82627e-05
k__Bacteria;p__Firmicutes;c__Negativicutes;o__Selenomonadales;f__Sporomusaceae;g__Pelosinus;s__Pelosinus sp. UFO1	2.15047e-05	4.73299e-05	3.48721e-05	2.33862e-05	3.19864e-05	2.64444e-05	3.90663e-05	3.44859e-05	2.43908e-05	3.65267e-05	2.71634e-05	3.26879e-05
k__Bacteria;p__Proteobacteria;c__Alphaproteobacteria;o__Rhizobiales;f__Rhizobiaceae;g__Sinorhizobium;s__Sinorhizobium meliloti	2.03413e-05	3.44123e-05	3.01095e-05	2.97822e-05	2.7012e-05	2.44296e-05	4.18011e-05	3.70904e-05	2.74811e-05	3.10248e-05	3.83304e-05	4.15205e-05
k__Bacteria;p__Firmicutes;c__Bacilli;o__Bacillales;f__Bacillaceae;g__Salimicrobium;s__Salimicrobium jeotgali	1.49681e-05	3.82075e-05	2.05377e-05	1.74174e-05	4.0112e-05	1.43885e-05	4.03994e-05	6.74259e-05	3.06132e-05	3.16506e-05	2.1779e-05	3.44694e-05
k__Bacteria;p__unidentified;c__unidentified;o__unidentified;f__unidentified;g__unidentified;s__uncultured bacterium Contig9	2.93925e-05	2.76291e-05	2.97409e-05	1.26893e-05	2.24462e-05	2.75178e-05	5.12015e-05	3.01619e-05	3.61598e-05	4.74161e-05	3.13998e-05	3.87431e-05
k__Bacteria;p__Proteobacteria;c__Betaproteobacteria;o__Burkholderiales;f__Alcaligenaceae;g__Bordetella;s__Unclassified_Bordetella	1.81225e-05	4.00887e-05	2.5902e-05	2.01122e-05	4.12407e-05	2.34841e-05	4.73166e-05	3.75833e-05	2.4815e-05	3.54383e-05	2.6761e-05	3.99391e-05
k__Bacteria;p__Bacteroidetes;c__Cytophagia;o__Cytophagales;f__Hymenobacteraceae;g__Hymenobacter;s__Hymenobacter sp. DG25A	1.57437e-05	3.42488e-05	2.21902e-05	1.78939e-05	4.88045e-05	2.15064e-05	4.49765e-05	4.80854e-05	2.15337e-05	4.52393e-05	2.32533e-05	3.8633e-05
k__Bacteria;p__Proteobacteria;c__Deltaproteobacteria;o__Desulfuromonadales;f__Geobacteraceae;g__Geobacter;s__Geobacter sp. M21	2.53586e-05	3.31473e-05	2.77452e-05	3.19552e-05	4.24358e-05	2.29845e-05	3.2744e-05	4.72116e-05	2.21303e-05	3.64722e-05	2.82691e-05	3.2833e-05
k__Bacteria;p__Proteobacteria;c__Deltaproteobacteria;o__Myxococcales;f__Archangiaceae;g__Archangium;s__Archangium gephyra	1.93498e-05	3.68661e-05	2.72749e-05	2.39284e-05	5.84775e-05	2.24849e-05	4.29054e-05	3.46875e-05	1.83642e-05	3.58301e-05	2.61425e-05	3.17871e-05
k__Bacteria;p__Proteobacteria;c__Gammaproteobacteria;o__Chromatiales;f__Chromatiaceae;g__Allochromatium;s__Allochromatium vinosum	2.11409e-05	4.21498e-05	2.30758e-05	2.55428e-05	3.58271e-05	2.07096e-05	4.44044e-05	4.15545e-05	3.04035e-05	3.62056e-05	1.94956e-05	3.60358e-05
k__Bacteria;p__unidentified;c__unidentified;o__unidentified;f__unidentified;g__unidentified;s__uncultured bacterium Contig1450	1.85222e-05	3.93525e-05	2.66223e-05	2.66355e-05	5.0495e-05	2.22703e-05	3.96956e-05	3.70344e-05	2.41578e-05	3.34628e-05	2.28085e-05	3.49649e-05
k__Bacteria;p__Deferribacteres;c__Deferribacteres;o__Deferribacterales;f__Deferribacteraceae;g__Denitrovibrio;s__Denitrovibrio acetiphilus	2.38794e-05	3.62445e-05	3.17663e-05	2.17595e-05	4.25686e-05	2.56641e-05	3.05126e-05	3.88492e-05	1.94642e-05	4.40094e-05	2.62399e-05	3.61309e-05
k__Bacteria;p__Proteobacteria;c__Alphaproteobacteria;o__Rhodospirillales;f__Rhodospirillaceae;g__Magnetospirillum;s__Unclassified_Magnetospirillum	2.38274e-05	3.3649e-05	2.37792e-05	2.61344e-05	3.78853e-05	2.18037e-05	4.4639e-05	4.48031e-05	2.30438e-05	3.41213e-05	2.59307e-05	3.38889e-05
k__Bacteria;p__Actinobacteria;c__Actinobacteria;o__Streptosporangiales;f__Thermomonosporaceae;g__Thermomonospora;s__Thermomonospora curvata	1.83383e-05	3.88127e-05	3.12239e-05	2.35382e-05	4.14041e-05	2.04206e-05	4.42556e-05	3.4021e-05	2.27176e-05	3.38982e-05	2.33888e-05	4.34221e-05
k__Bacteria;p__Firmicutes;c__Clostridia;o__Clostridiales;f__Ruminococcaceae;g__Mageeibacillus;s__Mageeibacillus indolicus	2.19524e-05	3.81911e-05	2.46012e-05	2.57688e-05	4.07198e-05	1.88021e-05	3.81909e-05	4.09664e-05	2.81336e-05	4.36502e-05	2.16477e-05	2.91749e-05
k__Bacteria;p__Bacteroidetes;c__Cytophagia;o__Cytophagales;f__Hymenobacteraceae;g__Hymenobacter;s__Hymenobacter sp. DG25B	1.08503e-05	3.93744e-05	4.12449e-05	3.36148e-05	3.45503e-05	1.88888e-05	4.33288e-05	4.90319e-05	1.74087e-05	3.49322e-05	2.39184e-05	3.1577e-05
k__Bacteria;p__Firmicutes;c__Bacilli;o__Bacillales;f__Bacillaceae;g__Bacillus;s__Bacillus sp. 15.4	8.97127e-06	4.28805e-05	2.24148e-05	1.95083e-05	3.54747e-05	1.48923e-05	4.19384e-05	5.12108e-05	3.77166e-05	4.80746e-05	2.06522e-05	2.2209e-05
k__Bacteria;p__Acidobacteria;c__Solibacteres;o__Solibacterales;f__Solibacteraceae;g__Candidatus Solibacter;s__Candidatus Solibacter usitatus	2.77654e-05	3.66643e-05	2.69825e-05	1.99849e-05	3.30079e-05	2.14239e-05	5.01831e-05	3.00666e-05	2.74484e-05	4.64529e-05	2.43505e-05	3.07062e-05
k__Bacteria;p__Firmicutes;c__Negativicutes;o__Veillonellales;f__Veillonellaceae;g__Veillonella;s__Veillonella rodentium	1.75827e-05	4.44672e-05	3.47196e-05	2.3456e-05	3.15421e-05	2.31992e-05	3.35908e-05	4.36213e-05	3.52602e-05	3.47362e-05	2.19697e-05	3.29782e-05
k__Bacteria;p__Firmicutes;c__Bacilli;o__Bacillales;f__Bacillaceae;g__Bacillus;s__Bacillus oceanisediminis	1.7007e-05	3.80875e-05	2.00165e-05	2.2273e-05	2.74615e-05	1.74273e-05	3.33791e-05	6.98064e-05	2.4815e-05	5.10024e-05	2.12368e-05	2.78838e-05
k__Bacteria;p__Firmicutes;c__Bacilli;o__Bacillales;f__Paenibacillaceae;g__Paenibacillus;s__Paenibacillus sp. FSL H7-0737	1.64273e-05	3.64571e-05	3.34823e-05	1.6448e-05	3.62561e-05	2.62008e-05	3.82252e-05	5.2555e-05	2.99514e-05	3.17595e-05	2.32575e-05	2.98905e-05
k__Bacteria;p__Proteobacteria;c__Gammaproteobacteria;o__Pasteurellales;f__Pasteurellaceae;g__Mannheimia;s__Mannheimia haemolytica	1.69431e-05	5.39986e-05	2.87748e-05	2.09009e-05	2.5822e-05	2.03752e-05	2.52546e-05	4.49767e-05	3.49759e-05	4.49509e-05	1.1561e-05	4.72053e-05
k__Bacteria;p__Firmicutes;c__Clostridia;o__Clostridiales;f__Clostridiaceae;g__Clostridium;s__Clostridium argentinense	1.87181e-05	4.40201e-05	2.23639e-05	1.7783e-05	2.61387e-05	1.64157e-05	3.96899e-05	4.50328e-05	2.3207e-05	4.59359e-05	2.71465e-05	3.75521e-05
k__Bacteria;p__Firmicutes;c__Bacilli;o__Lactobacillales;f__Lactobacillaceae;g__Lactobacillus;s__Lactobacillus rhamnosus	1.58237e-05	3.89163e-05	2.60503e-05	1.9344e-05	2.9678e-05	1.87361e-05	4.69104e-05	3.93813e-05	3.2212e-05	4.50488e-05	2.32533e-05	3.20223e-05
k__Bacteria;p__Proteobacteria;c__Epsilonproteobacteria;o__Campylobacterales;f__Helicobacteraceae;g__Helicobacter;s__Helicobacter pylori	2.02613e-05	4.26951e-05	2.2169e-05	1.80747e-05	2.8202e-05	2.438e-05	4.45188e-05	4.26523e-05	3.18298e-05	3.67824e-05	2.0614e-05	3.8663e-05
k__Bacteria;p__Bacteroidetes;c__Flavobacteriia;o__Flavobacteriales;f__Flavobacteriaceae;g__Robiginitalea;s__Robiginitalea biformata	1.39966e-05	3.33272e-05	2.05758e-05	2.45159e-05	3.27321e-05	1.53134e-05	5.92917e-05	4.49319e-05	2.03358e-05	4.1468e-05	2.89257e-05	3.34185e-05
k__Bacteria;p__Actinobacteria;c__Actinobacteria;o__Micrococcales;f__Micrococcaceae;g__Arthrobacter;s__Arthrobacter saudimassiliensis	2.44071e-05	3.29728e-05	3.02367e-05	2.52553e-05	4.0495e-05	2.52553e-05	3.56448e-05	3.78074e-05	2.6148e-05	3.4426e-05	2.18214e-05	3.14168e-05
k__Bacteria;p__Fusobacteria;c__Fusobacteriia;o__Fusobacteriales;f__Leptotrichiaceae;g__Streptobacillus;s__Streptobacillus moniliformis	2.16526e-05	3.94125e-05	2.68215e-05	2.39284e-05	2.68026e-05	2.02472e-05	2.92081e-05	4.22714e-05	4.00657e-05	4.35251e-05	1.92584e-05	2.72383e-05
k__Bacteria;p__unidentified;c__unidentified;o__unidentified;f__unidentified;g__unidentified;s__uncultured bacterium fosmid pJB23D10	2.17166e-05	3.73241e-05	1.8131e-05	1.55525e-05	3.55002e-05	1.7419e-05	3.4512e-05	2.7843e-05	4.43305e-05	4.28503e-05	2.70575e-05	2.98205e-05
k__Bacteria;p__Firmicutes;c__Bacilli;o__Lactobacillales;f__Streptococcaceae;g__Streptococcus;s__Streptococcus thermophilus	1.46403e-05	3.84092e-05	2.90121e-05	2.79993e-05	3.53061e-05	2.20184e-05	3.81165e-05	3.66031e-05	1.87697e-05	4.74106e-05	2.13851e-05	2.96303e-05
k__Bacteria;p__Actinobacteria;c__Actinobacteria;o__Micrococcales;f__Promicromonosporaceae;g__Xylanimonas;s__Xylanimonas cellulosilytica	1.80305e-05	3.29074e-05	2.12665e-05	2.58961e-05	4.3161e-05	2.60191e-05	3.93123e-05	3.85971e-05	1.71337e-05	4.61427e-05	2.89257e-05	2.72683e-05
k__Bacteria;p__Proteobacteria;c__Deltaproteobacteria;o__Myxococcales;f__Archangiaceae;g__Stigmatella;s__Stigmatella aurantiaca	1.72669e-05	3.76785e-05	2.71901e-05	2.30493e-05	3.94736e-05	2.20721e-05	3.92379e-05	3.20158e-05	2.18786e-05	4.04993e-05	2.19188e-05	3.55203e-05
k__Bacteria;p__Actinobacteria;c__Actinobacteria;o__Streptomycetales;f__Streptomycetaceae;g__Streptomyces;s__Streptomyces venezuelae	1.25654e-05	3.00447e-05	2.67791e-05	2.28891e-05	3.33398e-05	2.74931e-05	4.64184e-05	3.49284e-05	2.51459e-05	4.30788e-05	2.37108e-05	3.45195e-05
k__Bacteria;p__Proteobacteria;c__Betaproteobacteria;o__Rhodocyclales;f__Zoogloeaceae;g__Thauera;s__Thauera sp. K11	1.49121e-05	2.98538e-05	2.13936e-05	2.05887e-05	3.63327e-05	2.25386e-05	4.70878e-05	4.80742e-05	2.60268e-05	4.36339e-05	2.19485e-05	3.15369e-05
k__Bacteria;p__Proteobacteria;c__Gammaproteobacteria;o__Pseudomonadales;f__Pseudomonadaceae;g__Pseudomonas;s__Pseudomonas fluorescens	2.15127e-05	3.87418e-05	2.18809e-05	2.09666e-05	3.25278e-05	2.23157e-05	3.85856e-05	4.56377e-05	2.6148e-05	2.96371e-05	2.29864e-05	3.49799e-05
k__Bacteria;p__Proteobacteria;c__Alphaproteobacteria;o__Rhizobiales;f__Methylobacteriaceae;g__Methylobacterium;s__Unclassified_Methylobacterium	1.45563e-05	3.43197e-05	2.54062e-05	2.19279e-05	4.26656e-05	1.66924e-05	3.62856e-05	3.54997e-05	2.30718e-05	3.75878e-05	2.42234e-05	4.1e-05
k__Bacteria;p__Firmicutes;c__Bacilli;o__Bacillales;f__Paenibacillaceae;g__Paenibacillus;s__Paenibacillus larvae	1.86542e-05	4.19699e-05	2.75121e-05	2.24989e-05	3.0204e-05	1.89136e-05	3.80535e-05	3.94709e-05	2.25591e-05	4.38842e-05	1.60218e-05	3.68114e-05
k__Bacteria;p__Spirochaetes;c__Spirochaetia;o__Spirochaetales;f__Spirochaetaceae;g__Treponema;s__Treponema caldarium	1.80505e-05	4.38565e-05	2.18004e-05	1.89949e-05	2.65779e-05	1.79681e-05	3.45692e-05	4.15489e-05	3.82852e-05	3.19554e-05	1.57507e-05	5.04931e-05
k__Bacteria;p__Firmicutes;c__Bacilli;o__Bacillales;f__Thermoactinomycetaceae;g__Laceyella;s__Laceyella sp. FBKL4.010	2.49349e-05	3.80439e-05	2.11563e-05	2.19525e-05	3.7538e-05	1.74686e-05	4.07083e-05	4.09384e-05	2.49921e-05	3.11717e-05	2.23255e-05	3.25578e-05
k__Bacteria;p__Firmicutes;c__unidentified;o__unidentified;f__unidentified;g__unidentified;s__endosymbiont 'TC1' of Trimyema compressum	2.11888e-05	4.69373e-05	2.13555e-05	2.03135e-05	2.77934e-05	2.19606e-05	3.60167e-05	3.60766e-05	2.65489e-05	3.43662e-05	2.24696e-05	3.47397e-05
k__Bacteria;p__Deinococcus-Thermus;c__Deinococci;o__Deinococcales;f__Deinococcaceae;g__Deinococcus;s__Deinococcus sp. NW-56	1.86222e-05	2.84797e-05	2.81477e-05	2.37313e-05	2.69048e-05	1.67213e-05	5.04177e-05	4.47079e-05	2.04943e-05	3.50301e-05	2.29567e-05	3.92585e-05
k__Bacteria;p__Proteobacteria;c__Gammaproteobacteria;o__Enterobacterales;f__Enterobacteriaceae;g__Klebsiella;s__Klebsiella oxytoca	1.24494e-05	3.95216e-05	2.42156e-05	2.46637e-05	3.03317e-05	2.36203e-05	3.07987e-05	4.4243e-05	3.15781e-05	4.01728e-05	2.21137e-05	3.25028e-05
k__Bacteria;p__Cyanobacteria;c__unidentified;o__Synechococcales;f__Synechococcaceae;g__Cyanobium;s__Cyanobium sp. NIES-981	1.53599e-05	3.45814e-05	3.38764e-05	2.16773e-05	3.24359e-05	1.93719e-05	4.83293e-05	3.4133e-05	2.12307e-05	2.97949e-05	2.61128e-05	3.35086e-05
k__Bacteria;p__Firmicutes;c__Bacilli;o__Bacillales;f__Bacillaceae;g__Anoxybacillus;s__Unclassified_Anoxybacillus	1.98256e-05	3.46741e-05	3.30671e-05	1.87689e-05	3.34369e-05	2.1556e-05	3.16226e-05	3.70568e-05	2.82315e-05	3.40016e-05	2.33761e-05	3.9784e-05
k__Bacteria;p__Proteobacteria;c__Gammaproteobacteria;o__Enterobacterales;f__Pectobacteriaceae;g__Dickeya;s__Unclassified_Dickeya	1.64673e-05	3.92817e-05	2.36478e-05	1.99479e-05	2.53777e-05	2.05692e-05	4.57375e-05	3.79586e-05	2.52391e-05	3.36315e-05	2.76421e-05	3.55253e-05
k__Bacteria;p__Proteobacteria;c__Betaproteobacteria;o__Neisseriales;f__Chromobacteriaceae;g__Chromobacterium;s__Chromobacterium vaccinii	1.67952e-05	3.46959e-05	3.01689e-05	2.02478e-05	3.20733e-05	2.43924e-05	3.65889e-05	4.09608e-05	2.47171e-05	3.36968e-05	1.94024e-05	3.68114e-05
k__Bacteria;p__unidentified;c__unidentified;o__unidentified;f__unidentified;g__unidentified;s__uncultured bacterium Contig1522a	1.5228e-05	3.59664e-05	1.83301e-05	2.65739e-05	4.49587e-05	2.49209e-05	3.51127e-05	4.0916e-05	3.02916e-05	2.04565e-05	2.97391e-05	2.60923e-05
k__Bacteria;p__Firmicutes;c__Bacilli;o__Lactobacillales;f__Aerococcaceae;g__Aerococcus;s__Aerococcus viridans	1.63074e-05	3.31255e-05	2.04657e-05	2.07284e-05	3.49844e-05	2.01894e-05	3.30587e-05	4.66179e-05	2.91124e-05	3.44587e-05	2.16774e-05	3.40441e-05
k__Bacteria;p__Firmicutes;c__Clostridia;o__Clostridiales;f__Ruminococcaceae;g__Ruminococcus;s__uncultured Ruminococcus sp.	2.15926e-05	2.80544e-05	3.05375e-05	9.67407e-06	1.27425e-05	2.5342e-05	5.22714e-05	3.09796e-05	3.3792e-05	3.9079e-05	2.97815e-05	3.84078e-05
k__Bacteria;p__Proteobacteria;c__Deltaproteobacteria;o__Desulfuromonadales;f__Unclassified_Desulfuromonadales;g__Unclassified_Desulfuromonadales;s__Unclassified_Desulfuromonadales	1.98415e-05	3.33163e-05	2.46181e-05	2.16691e-05	3.08424e-05	1.75553e-05	4.44845e-05	3.91684e-05	2.43303e-05	3.11119e-05	2.62865e-05	2.84993e-05
k__Bacteria;p__Bacteroidetes;c__unidentified;o__Bacteroidetes Order II. Incertae sedis;f__Rhodothermaceae;g__Rhodothermus;s__Rhodothermus marinus	1.75308e-05	3.17405e-05	2.20038e-05	2.50622e-05	3.46167e-05	2.40332e-05	4.74024e-05	3.35897e-05	1.86066e-05	2.81297e-05	3.35434e-05	3.02408e-05
k__Bacteria;p__Firmicutes;c__Clostridia;o__Thermoanaerobacterales;f__Thermoanaerobacterales Family III. Incertae Sedis;g__Thermoanaerobacterium;s__Thermoanaerobacterium xylanolyticum	2.06531e-05	4.40201e-05	2.50291e-05	1.57948e-05	2.46321e-05	2.27533e-05	3.92265e-05	5.05834e-05	3.11819e-05	2.93596e-05	1.31327e-05	2.86845e-05
k__Bacteria;p__Proteobacteria;c__Gammaproteobacteria;o__Chromatiales;f__Chromatiaceae;g__Thiodictyon;s__Candidatus Thiodictyon syntrophicum	2.69018e-05	3.03064e-05	2.67283e-05	2.21908e-05	3.39067e-05	2.07922e-05	4.04852e-05	4.19802e-05	2.33188e-05	2.41298e-05	2.6062e-05	2.97154e-05
k__Bacteria;p__Proteobacteria;c__Alphaproteobacteria;o__Rhodospirillales;f__Rhodospirillaceae;g__Niveispirillum;s__Niveispirillum cyanobacteriorum	1.99135e-05	3.0301e-05	2.24741e-05	2.10652e-05	3.39272e-05	2.23817e-05	4.15894e-05	4.0087e-05	2.08438e-05	3.49049e-05	2.2567e-05	3.70566e-05
k__Bacteria;p__Proteobacteria;c__Betaproteobacteria;o__Rhodocyclales;f__Zoogloeaceae;g__Thauera;s__Thauera chlorobenzoica	2.39994e-05	2.00225e-05	1.87327e-05	1.69122e-05	1.53012e-05	3.09199e-05	3.27669e-05	2.95289e-05	3.41602e-05	4.59467e-05	3.68477e-05	4.73454e-05
k__Bacteria;p__Proteobacteria;c__Alphaproteobacteria;o__Rhodospirillales;f__Rhodospirillaceae;g__Pararhodospirillum;s__Pararhodospirillum photometricum	1.73389e-05	2.48755e-05	2.25334e-05	2.19279e-05	3.64195e-05	2.21794e-05	3.64973e-05	4.91832e-05	1.80613e-05	4.10762e-05	2.96841e-05	2.9325e-05
k__Bacteria;p__Proteobacteria;c__Deltaproteobacteria;o__Myxococcales;f__Anaeromyxobacteraceae;g__Anaeromyxobacter;s__Unclassified_Anaeromyxobacter	2.03533e-05	3.80275e-05	1.87242e-05	2.06996e-05	3.14298e-05	2.42809e-05	3.81794e-05	3.53093e-05	2.08112e-05	3.17323e-05	2.66297e-05	4.0925e-05
k__Bacteria;p__Firmicutes;c__Bacilli;o__Bacillales;f__Paenibacillaceae;g__Paenibacillus;s__Paenibacillus xylanexedens	1.8978e-05	4.0803e-05	2.49147e-05	1.94303e-05	2.45197e-05	1.4979e-05	4.09772e-05	3.06548e-05	2.73459e-05	3.48015e-05	2.32024e-05	3.79224e-05
k__Bacteria;p__Actinobacteria;c__Actinobacteria;o__Micrococcales;f__Micrococcaceae;g__Unclassified_Micrococcaceae;s__Unclassified_Micrococcaceae	1.66952e-05	3.50558e-05	3.61433e-05	1.59098e-05	2.98567e-05	2.41075e-05	3.48152e-05	3.55053e-05	2.90192e-05	3.39526e-05	2.13639e-05	2.98155e-05
k__Bacteria;p__Proteobacteria;c__Gammaproteobacteria;o__Chromatiales;f__Ectothiorhodospiraceae;g__Thioalkalivibrio;s__Thioalkalivibrio sulfidiphilus	1.64393e-05	3.4974e-05	2.46647e-05	1.95946e-05	3.29568e-05	1.77452e-05	3.4901e-05	3.32425e-05	2.36078e-05	3.84477e-05	2.47699e-05	3.93386e-05
k__Bacteria;p__Deinococcus-Thermus;c__Deinococci;o__Thermales;f__Thermaceae;g__Meiothermus;s__Meiothermus ruber	1.88741e-05	3.7684e-05	2.42749e-05	2.27454e-05	3.65523e-05	2.20432e-05	3.75787e-05	3.27272e-05	2.42743e-05	3.39852e-05	1.89619e-05	3.12817e-05
k__Bacteria;p__Spirochaetes;c__Spirochaetia;o__Spirochaetales;f__Spirochaetaceae;g__Sediminispirochaeta;s__Sediminispirochaeta smaragdinae	1.77027e-05	4.16809e-05	2.51308e-05	3.18936e-05	3.63889e-05	1.86081e-05	3.12564e-05	3.3741e-05	2.16595e-05	3.11881e-05	2.03599e-05	2.89898e-05
k__Bacteria;p__Actinobacteria;c__Actinobacteria;o__Streptosporangiales;f__Nocardiopsaceae;g__Nocardiopsis;s__Nocardiopsis dassonvillei	2.26681e-05	3.22258e-05	2.57029e-05	2.40886e-05	2.10162e-05	1.73653e-05	4.35233e-05	3.03915e-05	2.35798e-05	2.76562e-05	2.19739e-05	3.95087e-05
k__Bacteria;p__Cyanobacteria;c__unidentified;o__Nostocales;f__Scytonemataceae;g__Scytonema;s__Scytonema sp. HK-05	2.39114e-05	5.80719e-05	1.46014e-05	1.31452e-05	2.67516e-05	1.11186e-05	4.32601e-05	1.78507e-05	3.93432e-05	4.09183e-05	1.60176e-05	1.84708e-05
k__Bacteria;p__Firmicutes;c__Bacilli;o__Bacillales;f__Bacillaceae;g__Bacillus;s__Bacillus licheniformis	1.36288e-05	3.20022e-05	2.14063e-05	1.4772e-05	2.61285e-05	1.47684e-05	3.65602e-05	6.76276e-05	2.23214e-05	2.40046e-05	2.30754e-05	3.27079e-05
k__Bacteria;p__Firmicutes;c__Clostridia;o__Clostridiales;f__Clostridiaceae;g__Clostridium;s__Clostridium cochlearium	1.78426e-05	4.35021e-05	1.97115e-05	2.23099e-05	2.69712e-05	1.9665e-05	3.02666e-05	3.91796e-05	2.66235e-05	4.45536e-05	1.73944e-05	2.70181e-05
k__Bacteria;p__Proteobacteria;c__Betaproteobacteria;o__Neisseriales;f__Chromobacteriaceae;g__Chromobacterium;s__Chromobacterium violaceum	2.04412e-05	3.72914e-05	3.15121e-05	1.858e-05	2.66341e-05	1.90953e-05	3.44147e-05	3.91404e-05	2.95738e-05	2.87609e-05	2.06861e-05	3.21675e-05
k__Bacteria;p__Actinobacteria;c__Actinobacteria;o__Streptomycetales;f__Streptomycetaceae;g__Kitasatospora;s__Kitasatospora albolonga	1.3281e-05	2.25362e-05	3.5245e-05	9.96573e-06	3.025e-05	3.32691e-05	6.60201e-05	3.23743e-05	3.67937e-05	1.43451e-05	1.44925e-05	2.65026e-05
k__Bacteria;p__Firmicutes;c__Bacilli;o__Lactobacillales;f__Enterococcaceae;g__Tetragenococcus;s__Tetragenococcus halophilus	2.20524e-05	3.6468e-05	2.39444e-05	2.02108e-05	4.17055e-05	2.08582e-05	3.47923e-05	3.18198e-05	2.02519e-05	3.73212e-05	1.70343e-05	2.58471e-05
k__Bacteria;p__Actinobacteria;c__Actinobacteria;o__Streptomycetales;f__Streptomycetaceae;g__Kitasatospora;s__Kitasatospora setae	1.68471e-05	3.84365e-05	3.28552e-05	1.59797e-05	2.66494e-05	1.94421e-05	5.46458e-05	3.4738e-05	1.56795e-05	2.37761e-05	2.19612e-05	3.1592e-05
k__Bacteria;p__Firmicutes;c__Bacilli;o__Bacillales;f__Bacillaceae;g__Geobacillus;s__Geobacillus subterraneus	1.29972e-05	3.82293e-05	1.96225e-05	1.70354e-05	2.43409e-05	1.96485e-05	2.33265e-05	5.39721e-05	4.74393e-05	2.86194e-05	1.23786e-05	3.98891e-05
k__Bacteria;p__Firmicutes;c__Bacilli;o__Lactobacillales;f__Lactobacillaceae;g__Lactobacillus;s__Lactobacillus casei	2.2796e-05	3.09935e-05	2.7224e-05	2.21579e-05	3.33807e-05	1.74231e-05	3.6852e-05	3.66087e-05	2.33701e-05	3.24397e-05	2.07581e-05	2.89597e-05
k__Bacteria;p__Proteobacteria;c__Alphaproteobacteria;o__Rhizobiales;f__Bradyrhizobiaceae;g__Bosea;s__Unclassified_Bosea	6.93635e-06	2.67785e-05	8.06763e-06	1.54005e-05	2.12868e-05	2.14941e-05	4.203e-05	5.42185e-05	3.32653e-05	4.72311e-05	1.43739e-05	3.65412e-05
k__Bacteria;p__Firmicutes;c__Bacilli;o__Bacillales;f__Bacillaceae;g__Bacillus;s__Bacillus paralicheniformis	2.2728e-05	3.26566e-05	2.49274e-05	1.98247e-05	2.98721e-05	1.41573e-05	3.22691e-05	4.40526e-05	2.66374e-05	3.67988e-05	1.96736e-05	2.85944e-05
k__Bacteria;p__Proteobacteria;c__Gammaproteobacteria;o__Enterobacterales;f__Yersiniaceae;g__Serratia;s__Serratia fonticola	2.2792e-05	4.3164e-05	2.47749e-05	1.69861e-05	3.22009e-05	1.89673e-05	3.52214e-05	2.68012e-05	2.67679e-05	3.92912e-05	1.8301e-05	2.16835e-05
k__Bacteria;p__Bacteroidetes;c__Bacteroidia;o__Marinilabiliales;f__Marinilabiliaceae;g__Alkalitalea;s__Alkalitalea saponilacus	1.00787e-05	3.75859e-05	1.88555e-05	2.20552e-05	2.8585e-05	2.35006e-05	4.00618e-05	4.02438e-05	2.33281e-05	3.22873e-05	1.90169e-05	3.75321e-05
k__Bacteria;p__Firmicutes;c__Bacilli;o__Bacillales;f__Paenibacillaceae;g__Aneurinibacillus;s__Aneurinibacillus soli	1.94378e-05	3.23185e-05	3.14315e-05	2.36245e-05	3.46882e-05	1.74025e-05	2.56665e-05	3.69336e-05	2.7304e-05	3.31363e-05	1.56448e-05	3.32834e-05
k__Bacteria;p__Proteobacteria;c__Alphaproteobacteria;o__Sphingomonadales;f__Sphingomonadaceae;g__Sphingomonas;s__Unclassified_Sphingomonas	1.31371e-05	2.75473e-05	2.53088e-05	2.01204e-05	4.09802e-05	2.17872e-05	3.14796e-05	3.63567e-05	2.42417e-05	4.0102e-05	2.38972e-05	2.42157e-05
k__Bacteria;p__Proteobacteria;c__Gammaproteobacteria;o__Enterobacterales;f__Enterobacteriaceae;g__Citrobacter;s__Unclassified_Citrobacter	1.27093e-05	3.09335e-05	2.59189e-05	1.91345e-05	4.23643e-05	2.37401e-05	3.40371e-05	3.98966e-05	2.44328e-05	2.56808e-05	1.96227e-05	2.8074e-05
k__Bacteria;p__Firmicutes;c__Clostridia;o__Clostridiales;f__Ruminococcaceae;g__Acutalibacter;s__Acutalibacter muris	1.46323e-05	4.27823e-05	2.08513e-05	1.85101e-05	2.56893e-05	2.2295e-05	2.69653e-05	4.93792e-05	3.10141e-05	2.13217e-05	1.60812e-05	4.12252e-05
k__Bacteria;p__Planctomycetes;c__Planctomycetia;o__Planctomycetales;f__Planctomycetaceae;g__Planctomyces;s__Planctomyces sp. SH-PL62	2.23122e-05	3.58301e-05	2.38851e-05	2.26057e-05	2.93613e-05	2.05651e-05	3.03925e-05	3.27664e-05	1.8849e-05	3.13949e-05	2.3177e-05	3.33235e-05
k__Bacteria;p__Proteobacteria;c__Betaproteobacteria;o__Nitrosomonadales;f__Nitrosomonadaceae;g__Nitrosomonas;s__Nitrosomonas europaea	3.59011e-06	2.31306e-05	1.83894e-05	7.17237e-06	1.32532e-05	1.27329e-05	0.000105756	1.17287e-05	3.50691e-05	1.80348e-05	3.17599e-05	5.16992e-05
k__Bacteria;p__Firmicutes;c__Bacilli;o__Lactobacillales;f__Streptococcaceae;g__Streptococcus;s__Streptococcus pneumoniae	1.44684e-05	4.72754e-05	1.85208e-05	2.0601e-05	2.65115e-05	1.39468e-05	2.55807e-05	3.81658e-05	2.44794e-05	2.83963e-05	2.072e-05	3.95488e-05
k__Bacteria;p__Proteobacteria;c__Betaproteobacteria;o__Neisseriales;f__Neisseriaceae;g__Neisseria;s__Neisseria meningitidis	2.68099e-05	2.74219e-05	3.39823e-05	2.19977e-05	2.3294e-05	1.20847e-05	4.44788e-05	3.64071e-05	2.19438e-05	3.25975e-05	1.87628e-05	2.49763e-05
k__Bacteria;p__Proteobacteria;c__Deltaproteobacteria;o__Desulfovibrionales;f__Desulfovibrionaceae;g__Desulfovibrio;s__Desulfovibrio ferrophilus	1.99375e-05	2.94394e-05	2.66477e-05	1.96809e-05	2.92337e-05	2.06105e-05	4.03193e-05	2.91649e-05	1.89468e-05	2.76508e-05	2.32279e-05	3.61709e-05
k__Bacteria;p__Proteobacteria;c__Gammaproteobacteria;o__Enterobacterales;f__Enterobacteriaceae;g__Raoultella;s__Raoultella planticola	1.65793e-05	3.38453e-05	2.0686e-05	2.48691e-05	2.58833e-05	1.69071e-05	3.25895e-05	3.07556e-05	2.90984e-05	4.17891e-05	1.72165e-05	2.94502e-05
k__Bacteria;p__Firmicutes;c__Clostridia;o__Thermoanaerobacterales;f__Thermoanaerobacterales Family III. Incertae Sedis;g__Caldicellulosiruptor;s__Caldicellulosiruptor saccharolyticus	2.02893e-05	3.28201e-05	1.76056e-05	1.88429e-05	2.28599e-05	2.00862e-05	3.28699e-05	4.39686e-05	2.22748e-05	3.69892e-05	2.22323e-05	2.93e-05
k__Bacteria;p__Fusobacteria;c__Fusobacteriia;o__Fusobacteriales;f__Leptotrichiaceae;g__Leptotrichia;s__Leptotrichia buccalis	1.58836e-05	3.48377e-05	3.51221e-05	1.68382e-05	2.45759e-05	2.26005e-05	3.04325e-05	2.67172e-05	1.99816e-05	2.97949e-05	2.74303e-05	3.50349e-05
k__Bacteria;p__Deinococcus-Thermus;c__Deinococci;o__Deinococcales;f__Deinococcaceae;g__Deinococcus;s__Deinococcus radiodurans	2.56345e-05	3.74932e-05	2.533e-05	1.36341e-05	3.23542e-05	1.83728e-05	3.87287e-05	3.09124e-05	2.47777e-05	2.59801e-05	1.76317e-05	2.44309e-05
k__Bacteria;p__Firmicutes;c__Bacilli;o__Bacillales;f__Planococcaceae;g__Jeotgalibacillus;s__Jeotgalibacillus malaysiensis	1.67632e-05	3.92762e-05	1.71437e-05	1.42954e-05	2.71857e-05	1.19856e-05	3.9873e-05	3.76281e-05	3.52462e-05	3.37458e-05	1.87585e-05	2.8069e-05
k__Bacteria;p__Actinobacteria;c__Actinobacteria;o__Micrococcales;f__Dermabacteraceae;g__Brachybacterium;s__Brachybacterium sp. VM2412	1.38447e-05	2.45483e-05	2.57876e-05	1.95576e-05	3.30538e-05	1.912e-05	4.4227e-05	3.41218e-05	2.45819e-05	3.05894e-05	2.6278e-05	2.49763e-05
k__Bacteria;p__Proteobacteria;c__Betaproteobacteria;o__Burkholderiales;f__Comamonadaceae;g__Limnohabitans;s__Limnohabitans sp. 103DPR2	2.31998e-05	2.4063e-05	2.72325e-05	6.23577e-06	1.07966e-05	2.81e-05	5.0944e-05	2.10265e-05	3.03476e-05	3.73538e-05	3.45135e-05	2.99606e-05
k__Bacteria;p__Actinobacteria;c__Actinobacteria;o__Micrococcales;f__Dermabacteraceae;g__Brachybacterium;s__Brachybacterium faecium	1.48082e-05	3.06554e-05	3.1101e-05	1.83499e-05	3.04951e-05	2.06229e-05	3.37567e-05	3.8866e-05	2.94107e-05	2.68454e-05	1.75173e-05	2.40055e-05
k__Bacteria;p__Firmicutes;c__Tissierellia;o__Tissierellales;f__Peptoniphilaceae;g__Finegoldia;s__Finegoldia magna	1.27013e-05	2.47555e-05	2.36563e-05	1.83253e-05	3.15779e-05	3.21007e-05	3.73212e-05	4.02438e-05	2.79006e-05	3.02139e-05	1.44629e-05	2.37753e-05
k__Bacteria;p__Proteobacteria;c__Gammaproteobacteria;o__Pseudomonadales;f__Pseudomonadaceae;g__Pseudomonas;s__Pseudomonas sp. 7SR1	1.36328e-05	3.90308e-05	2.39444e-05	1.65466e-05	3.65676e-05	1.95288e-05	2.89965e-05	4.03783e-05	2.02053e-05	3.32832e-05	2.01735e-05	2.85744e-05
k__Bacteria;p__Actinobacteria;c__Actinobacteria;o__Streptomycetales;f__Streptomycetaceae;g__Streptomyces;s__Streptomyces alboflavus	6.91636e-06	2.21927e-05	2.94146e-05	2.37723e-05	1.91622e-05	2.0594e-05	4.40096e-05	4.59177e-05	1.94036e-05	3.12207e-05	2.11012e-05	3.2758e-05
k__Bacteria;p__Proteobacteria;c__Alphaproteobacteria;o__Rhizobiales;f__Xanthobacteraceae;g__Xanthobacter;s__Xanthobacter autotrophicus	1.82704e-05	3.42651e-05	3.00248e-05	1.79268e-05	2.60672e-05	1.82778e-05	3.525e-05	3.9863e-05	2.52252e-05	3.08507e-05	1.73012e-05	2.52416e-05
k__Bacteria;p__Actinobacteria;c__Actinobacteria;o__Bifidobacteriales;f__Bifidobacteriaceae;g__Bifidobacterium;s__Bifidobacterium actinocoloniiforme	1.73229e-05	3.46741e-05	2.08258e-05	1.9192e-05	2.92337e-05	2.49002e-05	3.22806e-05	2.82295e-05	2.21443e-05	2.98657e-05	1.71275e-05	3.83778e-05
k__Bacteria;p__Cyanobacteria;c__unidentified;o__Synechococcales;f__Prochloraceae;g__Prochlorococcus;s__Prochlorococcus marinus	1.7035e-05	3.04373e-05	1.3987e-05	1.62837e-05	3.01478e-05	1.35422e-05	3.55475e-05	4.30948e-05	2.1832e-05	3.5792e-05	2.30203e-05	3.30382e-05
k__Bacteria;p__Actinobacteria;c__Actinobacteria;o__Micrococcales;f__Micrococcaceae;g__Arthrobacter;s__Unclassified_Arthrobacter	1.33849e-05	3.12388e-05	2.208e-05	1.99438e-05	3.44941e-05	1.69772e-05	3.93809e-05	3.5735e-05	1.93011e-05	3.63743e-05	2.26983e-05	2.40455e-05
k__Bacteria;p__Cyanobacteria;c__unidentified;o__Synechococcales;f__Synechococcaceae;g__Synechococcus;s__Synechococcus sp. JA-3-3Ab	2.59024e-05	2.43411e-05	2.25038e-05	9.16469e-06	1.97342e-05	2.10399e-05	4.34718e-05	2.54233e-05	2.96531e-05	3.45675e-05	2.81971e-05	3.26679e-05
k__Bacteria;p__Firmicutes;c__Bacilli;o__Bacillales;f__Staphylococcaceae;g__Salinicoccus;s__Salinicoccus halodurans	1.08823e-05	3.44669e-05	1.82878e-05	1.49815e-05	3.24103e-05	1.08379e-05	3.38025e-05	4.80517e-05	2.2629e-05	2.46141e-05	2.38972e-05	3.0421e-05
k__Bacteria;p__Actinobacteria;c__Actinobacteria;o__Micrococcales;f__Microbacteriaceae;g__Microterricola;s__Microterricola viridarii	1.41565e-05	3.23294e-05	2.95757e-05	1.97261e-05	2.85646e-05	1.80012e-05	4.48507e-05	2.68292e-05	1.4188e-05	3.43172e-05	2.21688e-05	2.64426e-05
k__Bacteria;p__Firmicutes;c__Bacilli;o__Lactobacillales;f__Enterococcaceae;g__Enterococcus;s__Enterococcus hirae	2.41833e-05	2.38285e-05	2.29487e-05	2.86895e-05	3.35646e-05	1.41408e-05	2.19247e-05	2.73501e-05	2.5887e-05	4.17238e-05	1.80849e-05	2.88046e-05
k__Bacteria;p__Proteobacteria;c__Betaproteobacteria;o__Burkholderiales;f__Oxalobacteraceae;g__Janthinobacterium;s__Janthinobacterium svalbardensis	1.31131e-05	2.76946e-05	1.74488e-05	1.45994e-05	3.08986e-05	1.74231e-05	3.48438e-05	2.49136e-05	3.27713e-05	4.9914e-05	2.08555e-05	1.81755e-05
k__Bacteria;p__Firmicutes;c__Bacilli;o__Lactobacillales;f__Lactobacillaceae;g__Pediococcus;s__Pediococcus pentosaceus	1.28572e-05	3.02737e-05	2.0203e-05	1.77214e-05	3.26963e-05	1.81044e-05	2.89163e-05	5.10651e-05	1.64719e-05	3.12207e-05	1.91949e-05	2.78738e-05
k__Bacteria;p__Firmicutes;c__Clostridia;o__Clostridiales;f__Clostridiales Family XIII. Incertae Sedis;g__Unclassified_Clostridiales Family XIII. Incertae Sedis;s__Unclassified_Clostridiales Family XIII. Incertae Sedis	9.39105e-06	2.40685e-05	1.94191e-05	2.07654e-05	3.17158e-05	1.41697e-05	4.09257e-05	4.85895e-05	1.60384e-05	4.27088e-05	2.59052e-05	2.13082e-05
k__Archaea;p__Euryarchaeota;c__Methanococci;o__Methanococcales;f__Methanococcaceae;g__Methanococcus;s__Methanococcus maripaludis	1.59436e-05	3.02901e-05	2.81731e-05	1.57291e-05	2.71244e-05	1.76296e-05	3.43289e-05	3.27608e-05	2.08019e-05	3.12316e-05	2.25162e-05	2.89998e-05
k__Bacteria;p__Actinobacteria;c__Actinobacteria;o__Micrococcales;f__Micrococcaceae;g__Arthrobacter;s__Arthrobacter sp. PGP41	1.7107e-05	3.14133e-05	3.24612e-05	2.34889e-05	2.70682e-05	1.88971e-05	3.12622e-05	2.88792e-05	1.88023e-05	3.43607e-05	2.19654e-05	2.66277e-05
k__Bacteria;p__Proteobacteria;c__Alphaproteobacteria;o__Sphingomonadales;f__Sphingomonadaceae;g__Sphingobium;s__Sphingobium yanoikuyae	2.73016e-05	2.53335e-05	2.78977e-05	2.47007e-05	2.14707e-05	2.89918e-05	3.09932e-05	2.51657e-05	2.07413e-05	2.59964e-05	1.94872e-05	2.78488e-05
k__Bacteria;p__Proteobacteria;c__Betaproteobacteria;o__Burkholderiales;f__unidentified;g__Rubrivivax;s__Rubrivivax gelatinosus	1.57717e-05	3.52793e-05	2.82621e-05	1.61686e-05	3.33807e-05	1.68369e-05	4.03536e-05	3.33993e-05	1.93663e-05	2.72263e-05	1.62337e-05	2.61023e-05
k__Bacteria;p__Proteobacteria;c__Gammaproteobacteria;o__Enterobacterales;f__Erwiniaceae;g__Pantoea;s__Pantoea rwandensis	1.91059e-05	3.29346e-05	2.31605e-05	2.03217e-05	3.33654e-05	2.22826e-05	2.9992e-05	3.1831e-05	1.90168e-05	2.91255e-05	1.62294e-05	2.90648e-05
k__Bacteria;p__Actinobacteria;c__Actinobacteria;o__Streptomycetales;f__Streptomycetaceae;g__Streptomyces;s__Streptomyces bingchenggensis	1.38487e-05	3.1217e-05	2.56944e-05	1.68177e-05	3.71958e-05	1.75346e-05	3.45406e-05	2.32445e-05	1.41041e-05	4.10326e-05	2.28847e-05	2.55568e-05
k__Bacteria;p__Proteobacteria;c__Betaproteobacteria;o__Burkholderiales;f__Burkholderiaceae;g__Ralstonia;s__Ralstonia pickettii	1.22056e-05	2.7242e-05	1.92581e-05	1.62138e-05	2.5679e-05	9.81394e-06	4.10344e-05	3.76393e-05	2.29366e-05	3.40016e-05	2.16308e-05	3.82427e-05
k__Bacteria;p__Proteobacteria;c__Gammaproteobacteria;o__Xanthomonadales;f__Xanthomonadaceae;g__Unclassified_Xanthomonadaceae;s__Unclassified_Xanthomonadaceae	1.03066e-05	2.17074e-05	1.78979e-05	2.17759e-05	2.71601e-05	1.66181e-05	4.3735e-05	3.48276e-05	1.73481e-05	3.57974e-05	2.93367e-05	3.09915e-05
k__Bacteria;p__Firmicutes;c__Bacilli;o__Bacillales;f__Bacillaceae;g__Bacillus;s__Bacillus glycinifermentans	1.39766e-05	2.84688e-05	1.96267e-05	1.71586e-05	3.55972e-05	1.88228e-05	4.37235e-05	2.87e-05	2.58078e-05	2.92997e-05	1.42383e-05	2.84893e-05
k__Bacteria;p__Actinobacteria;c__Actinobacteria;o__Streptosporangiales;f__Streptosporangiaceae;g__Nonomuraea;s__Nonomuraea gerenzanensis	1.40486e-05	2.2907e-05	3.17832e-05	2.13774e-05	2.98721e-05	2.15271e-05	3.37396e-05	3.42675e-05	2.27968e-05	2.61107e-05	2.12156e-05	2.40105e-05
k__Bacteria;p__Proteobacteria;c__Epsilonproteobacteria;o__Campylobacterales;f__Campylobacteraceae;g__Campylobacter;s__Campylobacter avium	1.34609e-05	2.14948e-05	1.68852e-05	1.62919e-05	3.02091e-05	1.72291e-05	3.37109e-05	2.77478e-05	3.22958e-05	4.73399e-05	2.219e-05	2.07928e-05
k__Bacteria;p__Actinobacteria;c__Actinobacteria;o__Actinomycetales;f__Actinomycetaceae;g__Actinomyces;s__Actinomyces sp. oral taxon 414	1.47322e-05	3.29128e-05	2.01775e-05	1.46775e-05	3.87535e-05	1.70763e-05	3.13022e-05	3.02851e-05	1.96506e-05	4.92446e-05	1.33148e-05	2.74084e-05
k__Bacteria;p__Proteobacteria;c__Betaproteobacteria;o__Burkholderiales;f__Comamonadaceae;g__Delftia;s__Delftia acidovorans	1.3349e-05	4.20953e-05	2.54317e-05	1.04464e-05	4.36973e-05	1.6457e-05	3.18972e-05	2.57426e-05	1.42393e-05	3.06711e-05	1.76952e-05	2.60072e-05
k__Archaea;p__Euryarchaeota;c__Thermoplasmata;o__Methanomassiliicoccales;f__Methanomassiliicoccaceae;g__Candidatus Methanomethylophilus;s__Candidatus Methanomethylophilus alvus	2.26161e-05	2.80544e-05	2.20928e-05	1.8884e-05	3.09139e-05	1.70351e-05	2.64676e-05	2.57818e-05	2.13519e-05	3.44805e-05	2.96502e-05	2.96653e-05
k__Bacteria;p__Deinococcus-Thermus;c__Deinococci;o__Deinococcales;f__Deinococcaceae;g__Deinococcus;s__Deinococcus ficus	1.37408e-05	2.5508e-05	2.16987e-05	1.69574e-05	2.8677e-05	2.34139e-05	4.2585e-05	3.00779e-05	2.44328e-05	3.01486e-05	1.62506e-05	3.12117e-05
k__Bacteria;p__Firmicutes;c__Clostridia;o__Clostridiales;f__Peptococcaceae;g__Desulfitobacterium;s__Unclassified_Desulfitobacterium	1.29092e-05	4.00505e-05	1.5559e-05	1.63001e-05	2.2201e-05	1.44092e-05	2.1015e-05	4.03671e-05	3.8975e-05	2.98874e-05	1.2887e-05	4.38625e-05
k__Bacteria;p__Firmicutes;c__Bacilli;o__Bacillales;f__Paenibacillaceae;g__Brevibacillus;s__Brevibacillus brevis	2.16166e-05	3.59064e-05	2.27495e-05	2.11885e-05	3.71651e-05	1.94834e-05	2.8327e-05	2.84479e-05	2.03498e-05	2.87555e-05	1.434e-05	2.41706e-05
k__Bacteria;p__Proteobacteria;c__Gammaproteobacteria;o__unidentified;f__unidentified;g__Thiolapillus;s__Thiolapillus brandeum	1.66672e-05	3.15824e-05	2.46774e-05	2.1131e-05	2.96933e-05	2.15684e-05	4.07484e-05	3.02739e-05	1.75812e-05	2.94629e-05	1.7297e-05	2.43408e-05
k__Bacteria;p__Actinobacteria;c__Coriobacteriia;o__Eggerthellales;f__Eggerthellaceae;g__Phoenicibacter;s__Phoenicibacter massiliensis	1.72229e-05	3.2782e-05	2.1169e-05	2.62781e-05	2.501e-05	2.43842e-05	3.07758e-05	3.31977e-05	2.4279e-05	2.75637e-05	1.41113e-05	1.97769e-05
k__Bacteria;p__Deinococcus-Thermus;c__Deinococci;o__Thermales;f__Thermaceae;g__Thermus;s__Thermus oshimai	1.64114e-05	3.26347e-05	2.44402e-05	1.75283e-05	3.55513e-05	1.80837e-05	3.34134e-05	2.92433e-05	2.26243e-05	2.29815e-05	2.20671e-05	2.67278e-05
k__Bacteria;p__Bacteroidetes;c__Cytophagia;o__Cytophagales;f__Hymenobacteraceae;g__Hymenobacter;s__Hymenobacter swuensis	1.04985e-05	2.49682e-05	1.93047e-05	1.68013e-05	3.17311e-05	1.54538e-05	4.70706e-05	3.60766e-05	1.72456e-05	2.75583e-05	2.95485e-05	2.63575e-05
k__Bacteria;p__Proteobacteria;c__Gammaproteobacteria;o__Oceanospirillales;f__Halomonadaceae;g__Halomonas;s__Halomonas sp. HG01	1.39606e-05	2.58733e-05	2.48724e-05	2.31027e-05	3.0919e-05	2.31001e-05	3.5908e-05	3.02291e-05	2.2382e-05	2.561e-05	1.71868e-05	2.74685e-05
k__Bacteria;p__Firmicutes;c__Tissierellia;o__Tissierellales;f__Tissierellaceae;g__unidentified;s__[Clostridium] ultunense	1.40406e-05	4.20789e-05	1.18811e-05	1.59715e-05	2.21193e-05	2.26955e-05	3.30873e-05	2.82911e-05	2.454e-05	3.34791e-05	2.19019e-05	2.25443e-05
k__Bacteria;p__Proteobacteria;c__Betaproteobacteria;o__Rhodocyclales;f__Zoogloeaceae;g__Thauera;s__Thauera sp. MZ1T	1.3257e-05	3.43742e-05	1.8631e-05	1.7553e-05	2.45759e-05	1.81374e-05	5.06809e-05	2.28076e-05	2.18646e-05	2.37652e-05	2.08343e-05	3.20774e-05
k__Bacteria;p__Proteobacteria;c__Gammaproteobacteria;o__Alteromonadales;f__Ferrimonadaceae;g__Ferrimonas;s__Ferrimonas balearica	1.94338e-05	3.06609e-05	1.84615e-05	1.64274e-05	3.24001e-05	1.60565e-05	2.83499e-05	2.66276e-05	2.29786e-05	2.80426e-05	1.96227e-05	3.89633e-05
k__Bacteria;p__Firmicutes;c__Bacilli;o__Bacillales;f__Paenibacillaceae;g__Brevibacillus;s__Brevibacillus laterosporus	1.895e-05	3.59064e-05	2.10462e-05	1.73887e-05	2.77321e-05	1.69607e-05	2.93169e-05	2.90585e-05	2.2354e-05	3.02194e-05	1.40816e-05	3.01958e-05
k__Bacteria;p__Planctomycetes;c__Planctomycetia;o__Candidatus Brocadiales;f__Candidatus Brocadiaceae;g__Candidatus Kuenenia;s__Candidatus Kuenenia stuttgartiensis	1.49401e-05	2.49573e-05	2.26309e-05	1.78939e-05	3.64348e-05	1.92068e-05	3.96327e-05	3.04419e-05	1.75113e-05	2.3689e-05	2.61975e-05	2.42857e-05
k__Bacteria;p__Proteobacteria;c__Betaproteobacteria;o__Burkholderiales;f__Comamonadaceae;g__Comamonas;s__Comamonas testosteroni	1.39646e-05	2.60369e-05	1.90547e-05	2.18416e-05	2.53828e-05	1.94256e-05	3.68406e-05	3.27664e-05	2.11328e-05	3.35553e-05	1.6831e-05	2.72032e-05
k__Bacteria;p__Proteobacteria;c__Gammaproteobacteria;o__Enterobacterales;f__Pectobacteriaceae;g__Dickeya;s__Dickeya paradisiaca	1.87981e-05	3.16423e-05	2.30207e-05	2.44748e-05	3.49078e-05	2.56517e-05	2.75661e-05	3.2884e-05	1.81545e-05	2.00646e-05	2.0076e-05	1.94466e-05
k__Bacteria;p__Firmicutes;c__Bacilli;o__Bacillales;f__Paenibacillaceae;g__Paenibacillus;s__Paenibacillus kribbensis	2.19844e-05	3.33491e-05	2.24572e-05	1.68054e-05	2.8391e-05	1.45991e-05	3.63142e-05	3.36625e-05	2.12167e-05	2.11694e-05	1.54245e-05	2.5742e-05
k__Bacteria;p__Actinobacteria;c__Actinobacteria;o__Actinomycetales;f__Actinomycetaceae;g__Trueperella;s__Trueperella pyogenes	1.55958e-05	3.43687e-05	1.90208e-05	1.62796e-05	2.21142e-05	1.68451e-05	4.08227e-05	3.66983e-05	2.31883e-05	2.21054e-05	1.91695e-05	3.13117e-05
k__Bacteria;p__Firmicutes;c__Clostridia;o__Thermoanaerobacterales;f__Thermoanaerobacterales Family III. Incertae Sedis;g__Thermoanaerobacterium;s__Thermoanaerobacterium saccharolyticum	1.64553e-05	2.87033e-05	1.80462e-05	1.85389e-05	2.26045e-05	1.52184e-05	2.48598e-05	3.79978e-05	3.00586e-05	1.91776e-05	1.51619e-05	3.59657e-05
k__Bacteria;p__Proteobacteria;c__Betaproteobacteria;o__Burkholderiales;f__Oxalobacteraceae;g__Collimonas;s__Collimonas pratensis	1.84783e-05	2.82017e-05	1.81733e-05	1.64398e-05	2.76402e-05	2.25964e-05	2.6376e-05	3.57181e-05	2.4554e-05	2.48971e-05	2.21307e-05	3.14769e-05
k__Bacteria;p__Firmicutes;c__Clostridia;o__Thermoanaerobacterales;f__Unclassified_Thermoanaerobacterales;g__Unclassified_Thermoanaerobacterales;s__Unclassified_Thermoanaerobacterales	2.12848e-05	3.03119e-05	2.23894e-05	2.18293e-05	2.83756e-05	1.52969e-05	3.13537e-05	3.95101e-05	1.6896e-05	2.56916e-05	1.6992e-05	2.42958e-05
k__Bacteria;p__Actinobacteria;c__Actinobacteria;o__Actinomycetales;f__Unclassified_Actinomycetales;g__Unclassified_Actinomycetales;s__Unclassified_Actinomycetales	1.73988e-05	3.15987e-05	2.58639e-05	1.78693e-05	2.78751e-05	1.57469e-05	3.4758e-05	2.48408e-05	1.92684e-05	2.9648e-05	2.219e-05	2.43308e-05
k__Bacteria;p__unidentified;c__unidentified;o__unidentified;f__unidentified;g__unidentified;s__uncultured bacterium Contigcl_1774	1.43964e-05	2.54971e-05	2.2008e-05	1.89332e-05	3.02296e-05	1.67915e-05	3.41286e-05	3.27272e-05	1.70265e-05	3.546e-05	1.82417e-05	2.3375e-05
k__Bacteria;p__Firmicutes;c__Clostridia;o__Halanaerobiales;f__Halanaerobiaceae;g__Halanaerobium;s__Halanaerobium hydrogeniformans	1.88741e-05	3.19641e-05	2.13682e-05	1.67027e-05	3.24869e-05	1.90705e-05	2.13239e-05	3.03131e-05	1.63227e-05	3.51281e-05	1.62548e-05	3.07513e-05
k__Bacteria;p__Actinobacteria;c__Actinobacteria;o__Streptosporangiales;f__Streptosporangiaceae;g__Nonomuraea;s__Nonomuraea sp. ATCC 55076	2.33957e-05	3.15551e-05	1.53726e-05	1.57044e-05	2.45299e-05	2.0144e-05	3.83167e-05	2.57482e-05	2.57006e-05	2.64644e-05	2.07072e-05	2.76937e-05
k__Bacteria;p__Proteobacteria;c__Deltaproteobacteria;o__Myxococcales;f__Unclassified_Myxococcales;g__Unclassified_Myxococcales;s__Unclassified_Myxococcales	9.81483e-06	2.74819e-05	1.35379e-05	2.23633e-05	3.66595e-05	1.93595e-05	4.30083e-05	2.4908e-05	1.09113e-05	3.54328e-05	2.55706e-05	2.91599e-05
k__Bacteria;p__Proteobacteria;c__Alphaproteobacteria;o__Rhodospirillales;f__Rhodospirillaceae;g__Magnetospirillum;s__Magnetospirillum magneticum	7.18821e-06	4.11574e-05	2.20928e-05	1.44433e-05	3.10161e-05	1.48344e-05	2.90594e-05	2.32725e-05	1.76091e-05	3.34846e-05	1.9699e-05	3.08013e-05
k__Bacteria;p__Firmicutes;c__Bacilli;o__Lactobacillales;f__Enterococcaceae;g__Enterococcus;s__Enterococcus silesiacus	1.48242e-05	2.72856e-05	2.03852e-05	1.46282e-05	2.6629e-05	1.64075e-05	3.20346e-05	3.29344e-05	2.6479e-05	3.20751e-05	1.43993e-05	2.83192e-05
k__Bacteria;p__Actinobacteria;c__Actinobacteria;o__Streptomycetales;f__Streptomycetaceae;g__Streptomyces;s__Streptomyces sp. SirexAA-E	2.01854e-05	2.02461e-05	1.94021e-05	1.03149e-05	1.64401e-05	2.61389e-05	2.8493e-05	1.73802e-05	3.14942e-05	4.26489e-05	2.84936e-05	3.36287e-05
k__Bacteria;p__Proteobacteria;c__Gammaproteobacteria;o__Pseudomonadales;f__Pseudomonadaceae;g__Pseudomonas;s__Pseudomonas protegens	1.16778e-05	2.6255e-05	2.5152e-05	1.68834e-05	2.75381e-05	1.70557e-05	3.3299e-05	3.75553e-05	2.0746e-05	3.26628e-05	1.43485e-05	2.73434e-05
k__Bacteria;p__Firmicutes;c__Bacilli;o__Bacillales;f__Paenibacillaceae;g__Paenibacillus;s__Paenibacillus terrae	1.3233e-05	2.71711e-05	2.02496e-05	1.81035e-05	2.93307e-05	1.79351e-05	3.19545e-05	3.10524e-05	2.72154e-05	2.70195e-05	1.81443e-05	2.50764e-05
k__Bacteria;p__Proteobacteria;c__Gammaproteobacteria;o__Enterobacterales;f__Erwiniaceae;g__Pantoea;s__Pantoea alhagi	1.3313e-05	3.16151e-05	1.56268e-05	1.59879e-05	2.78956e-05	1.65891e-05	2.99291e-05	3.94765e-05	2.2918e-05	2.95718e-05	1.81315e-05	2.56969e-05
k__Bacteria;p__Fusobacteria;c__Fusobacteriia;o__Fusobacteriales;f__Fusobacteriaceae;g__Fusobacterium;s__Fusobacterium gonidiaformans	1.54798e-05	3.00283e-05	2.49656e-05	1.62344e-05	2.63685e-05	1.74975e-05	2.33379e-05	3.91908e-05	2.50947e-05	2.87392e-05	1.55813e-05	2.51765e-05
k__Bacteria;p__Proteobacteria;c__Alphaproteobacteria;o__Rhizobiales;f__Hyphomicrobiaceae;g__Devosia;s__Devosia sp. H5989	1.79865e-05	2.90032e-05	2.52876e-05	2.30206e-05	2.44073e-05	1.86287e-05	2.74745e-05	3.01563e-05	2.17714e-05	2.48917e-05	1.82629e-05	2.83492e-05
k__Bacteria;p__Firmicutes;c__Tissierellia;o__Tissierellales;f__Gottschalkiaceae;g__Gottschalkia;s__Gottschalkia acidurici	1.72549e-05	3.96306e-05	1.61564e-05	1.79104e-05	2.10315e-05	1.37073e-05	2.69825e-05	3.48444e-05	2.60315e-05	2.97024e-05	1.36834e-05	3.03359e-05
k__Bacteria;p__Firmicutes;c__Bacilli;o__Bacillales;f__Alicyclobacillaceae;g__Kyrpidia;s__Kyrpidia tusciae	1.25854e-05	3.11134e-05	2.07919e-05	1.79679e-05	3.51223e-05	2.03876e-05	3.34192e-05	2.35246e-05	1.95714e-05	2.31013e-05	2.20586e-05	2.41206e-05
k__Bacteria;p__Firmicutes;c__Clostridia;o__Clostridiales;f__Ruminococcaceae;g__Ruminiclostridium;s__Unclassified_Ruminiclostridium	1.522e-05	2.92649e-05	2.22792e-05	1.79432e-05	2.55718e-05	1.67626e-05	3.9976e-05	3.50908e-05	1.83782e-05	2.36019e-05	1.81315e-05	2.47011e-05
k__Bacteria;p__Actinobacteria;c__Actinobacteria;o__Propionibacteriales;f__Nocardioidaceae;g__Nocardioides;s__Nocardioides sp. 78	1.69551e-05	2.5677e-05	2.53342e-05	1.14898e-05	2.5056e-05	2.29102e-05	4.60522e-05	3.40098e-05	2.33748e-05	2.34169e-05	1.23701e-05	1.96618e-05
k__Bacteria;p__unidentified;c__unidentified;o__unidentified;f__unidentified;g__unidentified;s__uncultured bacterium scaffold00090	1.47442e-05	2.68439e-05	1.67539e-05	1.72696e-05	2.18588e-05	7.99318e-06	2.86532e-05	1.99679e-05	2.02333e-05	2.79718e-05	2.28508e-05	6.35142e-05
k__Bacteria;p__Acidobacteria;c__unidentified;o__unidentified;f__unidentified;g__unidentified;s__Acidobacteria bacterium Mor1	1.50641e-05	3.07208e-05	2.34529e-05	1.51869e-05	2.43103e-05	1.73653e-05	3.76473e-05	2.47848e-05	2.2382e-05	2.3123e-05	1.77376e-05	3.41892e-05
k__Bacteria;p__Firmicutes;c__Bacilli;o__Bacillales;f__Planococcaceae;g__Planococcus;s__Planococcus maritimus	2.16046e-05	3.43415e-05	1.87623e-05	1.54005e-05	2.18537e-05	1.69318e-05	3.68578e-05	3.86139e-05	1.81545e-05	2.56644e-05	1.32513e-05	2.26043e-05
k__Bacteria;p__Proteobacteria;c__Gammaproteobacteria;o__Pseudomonadales;f__Pseudomonadaceae;g__Azotobacter;s__Azotobacter chroococcum	1.94218e-05	2.81526e-05	2.82664e-05	2.07202e-05	2.72367e-05	1.14613e-05	3.31216e-05	3.33937e-05	1.56795e-05	2.62522e-05	1.91271e-05	2.2294e-05
k__Bacteria;p__Proteobacteria;c__Gammaproteobacteria;o__Chromatiales;f__Chromatiaceae;g__Thioflavicoccus;s__Thioflavicoccus mobilis	1.1362e-05	2.69039e-05	2.46266e-05	1.59797e-05	3.76146e-05	1.61474e-05	3.6154e-05	2.78374e-05	1.70219e-05	3.79525e-05	2.15587e-05	1.73598e-05
k__Bacteria;p__Proteobacteria;c__Gammaproteobacteria;o__Enterobacterales;f__Erwiniaceae;g__Erwinia;s__Erwinia billingiae	2.29759e-05	2.89323e-05	1.62963e-05	1.77995e-05	2.18691e-05	2.10275e-05	3.00835e-05	3.53709e-05	1.70498e-05	2.48536e-05	1.88433e-05	2.90698e-05
k__Bacteria;p__Firmicutes;c__Bacilli;o__Bacillales;f__Bacillaceae;g__Bacillus;s__Bacillus safensis	1.73349e-05	3.16096e-05	1.62412e-05	1.7668e-05	1.9627e-05	1.70227e-05	3.10619e-05	2.97306e-05	1.85926e-05	3.17976e-05	1.95846e-05	2.5712e-05
k__Bacteria;p__Proteobacteria;c__Deltaproteobacteria;o__Myxococcales;f__Anaeromyxobacteraceae;g__Anaeromyxobacter;s__Anaeromyxobacter dehalogenans	1.50881e-05	3.21276e-05	1.83979e-05	1.69286e-05	2.84574e-05	1.34637e-05	3.96727e-05	2.71709e-05	1.7488e-05	2.91364e-05	1.64709e-05	2.94451e-05
k__Bacteria;p__Proteobacteria;c__Gammaproteobacteria;o__Enterobacterales;f__Pectobacteriaceae;g__Dickeya;s__Dickeya zeae	1.30171e-05	2.41993e-05	2.9474e-05	2.03464e-05	2.78087e-05	1.68204e-05	2.63703e-05	2.83303e-05	2.29366e-05	2.44345e-05	1.80256e-05	3.07363e-05
k__Bacteria;p__Actinobacteria;c__Actinobacteria;o__Corynebacteriales;f__Corynebacteriaceae;g__Corynebacterium;s__Corynebacterium diphtheriae	1.1458e-05	2.3136e-05	2.6241e-05	1.26646e-05	2.83399e-05	2.02224e-05	3.99302e-05	3.29904e-05	2.57985e-05	2.11857e-05	1.48526e-05	2.42807e-05
k__Bacteria;p__Chrysiogenetes;c__Chrysiogenetes;o__Chrysiogenales;f__Chrysiogenaceae;g__Desulfurispirillum;s__Desulfurispirillum indicum	1.63114e-05	3.01974e-05	2.41986e-05	1.59386e-05	3.07862e-05	1.86989e-05	2.75546e-05	2.43591e-05	1.80146e-05	2.75746e-05	1.78053e-05	2.99105e-05
k__Bacteria;p__Proteobacteria;c__Gammaproteobacteria;o__Oceanospirillales;f__Hahellaceae;g__Hahella;s__Hahella chejuensis	1.23695e-05	2.90359e-05	2.43681e-05	2.22319e-05	3.46115e-05	1.66057e-05	3.12049e-05	2.27796e-05	1.51202e-05	1.69137e-05	2.51639e-05	3.08163e-05
k__Bacteria;p__Proteobacteria;c__Deltaproteobacteria;o__Myxococcales;f__Kofleriaceae;g__Haliangium;s__Haliangium ochraceum	1.04505e-05	2.68167e-05	2.15462e-05	1.51992e-05	2.15984e-05	1.36165e-05	3.66861e-05	3.52477e-05	1.84388e-05	3.3256e-05	1.70936e-05	3.21074e-05
k__Bacteria;p__Proteobacteria;c__Betaproteobacteria;o__Neisseriales;f__Chromobacteriaceae;g__Chromobacterium;s__Unclassified_Chromobacterium	1.19737e-05	2.77763e-05	2.00123e-05	1.54908e-05	4.24613e-05	1.81498e-05	2.65648e-05	2.80054e-05	1.31346e-05	4.16802e-05	2.06606e-05	1.69195e-05
k__Bacteria;p__Bacteroidetes;c__Cytophagia;o__Cytophagales;f__Bernardetiaceae;g__Bernardetia;s__Bernardetia litoralis	1.78386e-05	2.98157e-05	1.90335e-05	1.60331e-05	3.06943e-05	1.79847e-05	2.64447e-05	2.7815e-05	1.31253e-05	3.33812e-05	1.97795e-05	2.75435e-05
k__Bacteria;p__Proteobacteria;c__Alphaproteobacteria;o__Rhodobacterales;f__Rhodobacteraceae;g__Yangia;s__Yangia sp. CCB-MM3	9.54697e-06	4.17409e-05	2.32495e-05	1.26317e-05	3.90395e-05	1.4211e-05	2.94599e-05	2.36814e-05	1.9618e-05	3.02194e-05	1.10187e-05	1.80054e-05
k__Bacteria;p__Proteobacteria;c__Gammaproteobacteria;o__Cellvibrionales;f__Cellvibrionaceae;g__Cellvibrio;s__Cellvibrio japonicus	2.14567e-05	1.54695e-05	1.56861e-05	1.39339e-05	1.36618e-05	2.60687e-05	2.502e-05	2.17042e-05	3.01005e-05	4.01129e-05	2.8447e-05	3.75871e-05
k__Bacteria;p__Proteobacteria;c__Gammaproteobacteria;o__Xanthomonadales;f__Xanthomonadaceae;g__Stenotrophomonas;s__Unclassified_Stenotrophomonas	1.83823e-05	3.27274e-05	1.95716e-05	1.63412e-05	2.48466e-05	1.82117e-05	3.10733e-05	2.56698e-05	2.02519e-05	2.1719e-05	9.98506e-06	3.78073e-05
k__Bacteria;p__Firmicutes;c__Bacilli;o__Bacillales;f__Bacillaceae;g__Bacillus;s__Bacillus methanolicus	1.11741e-05	1.91555e-05	1.83852e-05	1.30836e-05	3.4632e-05	1.12507e-05	2.19304e-05	4.60186e-05	1.966e-05	3.08017e-05	2.09657e-05	3.67764e-05
k__Bacteria;p__Bacteroidetes;c__Flavobacteriia;o__Flavobacteriales;f__Flavobacteriaceae;g__Flavobacterium;s__Flavobacterium sp. HYN0048	8.26365e-06	3.50394e-05	1.35209e-05	1.57948e-05	2.14043e-05	1.23283e-05	3.07816e-05	3.83563e-05	2.51086e-05	2.77215e-05	1.80383e-05	3.38689e-05
k__Bacteria;p__Firmicutes;c__Bacilli;o__Bacillales;f__Planococcaceae;g__Sporosarcina;s__Unclassified_Sporosarcina	1.1326e-05	2.67785e-05	1.68344e-05	1.70436e-05	2.34268e-05	1.55322e-05	3.71381e-05	2.74677e-05	2.51646e-05	2.74984e-05	2.10589e-05	2.91699e-05
k__Bacteria;p__Bacteroidetes;c__Cytophagia;o__Cytophagales;f__Cytophagaceae;g__Fibrella;s__Fibrella sp. ES10-3-2-2	6.43261e-06	2.44556e-05	1.94064e-05	2.0523e-05	1.98721e-05	1.24563e-05	3.6011e-05	5.06226e-05	1.23795e-05	3.22873e-05	2.01438e-05	2.77037e-05
k__Bacteria;p__Actinobacteria;c__Actinobacteria;o__Micrococcales;f__Intrasporangiaceae;g__Arsenicicoccus;s__Arsenicicoccus sp. oral taxon 190	1.26573e-05	2.63477e-05	2.433e-05	1.65918e-05	3.46575e-05	1.6519e-05	3.2744e-05	1.91781e-05	1.99722e-05	2.97296e-05	1.75681e-05	2.48712e-05
k__Bacteria;p__Firmicutes;c__Bacilli;o__Lactobacillales;f__Lactobacillaceae;g__Lactobacillus;s__Lactobacillus paracollinoides	1.8978e-05	2.85834e-05	1.79869e-05	1.08243e-05	1.71806e-05	1.87319e-05	2.56151e-05	2.58994e-05	3.14942e-05	3.14819e-05	2.10546e-05	3.46446e-05
k__Bacteria;p__Proteobacteria;c__Betaproteobacteria;o__Burkholderiales;f__Comamonadaceae;g__Ottowia;s__Ottowia sp. oral taxon 894	1.25174e-05	2.24654e-05	1.79191e-05	1.84033e-05	2.25943e-05	1.59616e-05	2.94427e-05	5.00905e-05	1.66117e-05	2.70304e-05	1.88687e-05	2.77537e-05
k__Bacteria;p__Firmicutes;c__Bacilli;o__Bacillales;f__Paenibacillaceae;g__Paenibacillus;s__Paenibacillus odorifer	1.03066e-05	2.70402e-05	1.84106e-05	1.64439e-05	3.48669e-05	1.15934e-05	2.88591e-05	2.5905e-05	1.59918e-05	4.15278e-05	1.31877e-05	2.89747e-05
k__Bacteria;p__Proteobacteria;c__Gammaproteobacteria;o__Enterobacterales;f__Pectobacteriaceae;g__Brenneria;s__Brenneria goodwinii	1.08103e-05	2.9723e-05	2.16606e-05	1.8087e-05	2.41928e-05	1.46239e-05	3.1245e-05	3.85859e-05	1.801e-05	1.88456e-05	2.02836e-05	2.71932e-05
k__Bacteria;p__Thermodesulfobacteria;c__Thermodesulfobacteria;o__Thermodesulfobacteriales;f__Thermodesulfobacteriaceae;g__Thermodesulfobacterium;s__Thermodesulfobacterium geofontis	1.60515e-05	2.91941e-05	1.99826e-05	1.63864e-05	3.19456e-05	1.9215e-05	2.39329e-05	2.52609e-05	1.3391e-05	3.48124e-05	1.57973e-05	2.61373e-05
k__Bacteria;p__Actinobacteria;c__Actinobacteria;o__Bifidobacteriales;f__Bifidobacteriaceae;g__Bifidobacterium;s__Bifidobacterium choerinum	1.78986e-05	2.59987e-05	1.90971e-05	1.41393e-05	2.74206e-05	1.81952e-05	2.41618e-05	2.86552e-05	2.38688e-05	3.3588e-05	2.20968e-05	2.13733e-05
k__Bacteria;p__Firmicutes;c__Bacilli;o__Bacillales;f__Paenibacillaceae;g__Paenibacillus;s__Paenibacillus sp. IHBB 10380	1.17258e-05	3.43687e-05	1.84996e-05	1.07627e-05	2.20989e-05	1.34513e-05	2.3212e-05	3.4133e-05	3.36009e-05	2.61216e-05	1.25946e-05	2.16435e-05
k__Bacteria;p__Proteobacteria;c__Alphaproteobacteria;o__Rhodobacterales;f__Rhodobacteraceae;g__Marinovum;s__Marinovum algicola	1.18298e-05	3.06936e-05	1.4309e-05	1.48171e-05	2.03063e-05	1.42936e-05	4.59606e-05	2.70309e-05	2.49595e-05	2.42005e-05	1.92457e-05	2.97504e-05
k__Bacteria;p__Actinobacteria;c__Actinobacteria;o__Bifidobacteriales;f__Bifidobacteriaceae;g__Gardnerella;s__Gardnerella vaginalis	1.88461e-05	2.65113e-05	1.62666e-05	1.87607e-05	3.24512e-05	1.93636e-05	2.64275e-05	3.42955e-05	1.75718e-05	2.17244e-05	1.76486e-05	1.96718e-05
k__Bacteria;p__Candidatus Saccharibacteria;c__unidentified;o__unidentified;f__unidentified;g__unidentified;s__Candidatus Saccharibacteria bacterium YM_S32_TM7_50_20	1.30851e-05	3.43415e-05	1.5737e-05	1.94632e-05	2.41979e-05	1.18824e-05	4.77801e-05	4.69651e-05	1.24308e-05	1.43614e-05	1.67378e-05	2.65727e-05
k__Bacteria;p__Proteobacteria;c__Deltaproteobacteria;o__Desulfobacterales;f__Desulfobacteraceae;g__Desulfobacterium;s__Desulfobacterium autotrophicum	1.15819e-05	3.97397e-05	1.91818e-05	1.6374e-05	2.4106e-05	1.61556e-05	3.19602e-05	2.7843e-05	2.2643e-05	2.04401e-05	1.67886e-05	2.13833e-05
k__Bacteria;p__Actinobacteria;c__Actinobacteria;o__Streptomycetales;f__Streptomycetaceae;g__Unclassified_Streptomycetaceae;s__Unclassified_Streptomycetaceae	1.07783e-05	2.26344e-05	2.55545e-05	1.86827e-05	2.44022e-05	1.86287e-05	3.13995e-05	3.02347e-05	1.90354e-05	2.89786e-05	1.84281e-05	2.45159e-05
k__Bacteria;p__Actinobacteria;c__Actinobacteria;o__Bifidobacteriales;f__Bifidobacteriaceae;g__Bifidobacterium;s__Bifidobacterium dentium	2.11848e-05	3.07372e-05	2.26097e-05	2.21292e-05	2.75534e-05	1.30261e-05	2.14784e-05	3.54885e-05	2.18553e-05	1.62117e-05	1.18194e-05	2.2204e-05
k__Bacteria;p__Fusobacteria;c__Fusobacteriia;o__Fusobacteriales;f__Fusobacteriaceae;g__Fusobacterium;s__Fusobacterium ulcerans	1.67112e-05	2.44665e-05	2.28004e-05	1.45542e-05	3.47392e-05	1.6168e-05	1.96933e-05	2.96746e-05	1.62994e-05	3.04752e-05	1.5827e-05	2.88346e-05
k__Bacteria;p__Actinobacteria;c__Actinobacteria;o__Propionibacteriales;f__Propionibacteriaceae;g__Tessaracoccus;s__Tessaracoccus sp. T2.5-30	1.22176e-05	2.5388e-05	1.66141e-05	1.72285e-05	3.33705e-05	1.52432e-05	3.02495e-05	2.46896e-05	1.32278e-05	3.45458e-05	2.32363e-05	2.66277e-05
k__Bacteria;p__Spirochaetes;c__Spirochaetia;o__Spirochaetales;f__Spirochaetaceae;g__Treponema;s__Treponema putidum	1.31371e-05	3.13806e-05	1.99742e-05	2.01081e-05	2.88761e-05	1.32655e-05	2.69539e-05	3.34889e-05	2.22748e-05	2.16972e-05	1.85933e-05	2.64476e-05
k__Bacteria;p__Firmicutes;c__Bacilli;o__Bacillales;f__Planococcaceae;g__Sporosarcina;s__Sporosarcina ureae	1.41086e-05	3.20349e-05	1.99614e-05	2.34191e-05	3.46269e-05	2.12422e-05	2.07575e-05	2.73445e-05	1.61596e-05	2.44182e-05	1.61108e-05	2.25092e-05
k__Bacteria;p__Proteobacteria;c__Betaproteobacteria;o__Burkholderiales;f__Comamonadaceae;g__Variovorax;s__Variovorax paradoxus	1.34489e-05	2.20946e-05	2.1597e-05	1.83664e-05	3.11744e-05	1.71589e-05	3.4449e-05	2.21299e-05	1.70871e-05	3.3871e-05	1.50602e-05	2.41056e-05
k__Bacteria;p__Proteobacteria;c__Deltaproteobacteria;o__Myxococcales;f__unidentified;g__Minicystis;s__Minicystis rosea	1.50401e-05	3.09171e-05	1.87454e-05	1.17321e-05	2.2676e-05	1.34513e-05	2.37899e-05	3.05091e-05	2.50294e-05	3.28642e-05	2.03133e-05	1.78402e-05
k__Bacteria;p__Firmicutes;c__Bacilli;o__Lactobacillales;f__Streptococcaceae;g__Streptococcus;s__Streptococcus anginosus	2.10009e-05	3.13261e-05	1.94742e-05	1.64274e-05	2.40447e-05	1.44216e-05	2.77034e-05	3.59534e-05	2.0443e-05	2.36455e-05	1.32343e-05	2.39805e-05
k__Bacteria;p__Proteobacteria;c__Betaproteobacteria;o__Neisseriales;f__Chromobacteriaceae;g__Laribacter;s__Laribacter hongkongensis	1.22056e-05	2.48319e-05	2.31012e-05	2.59249e-05	2.2247e-05	1.88228e-05	3.40771e-05	2.67004e-05	1.3913e-05	1.91232e-05	2.06691e-05	2.86495e-05
k__Bacteria;p__Proteobacteria;c__Alphaproteobacteria;o__Rhizobiales;f__Bradyrhizobiaceae;g__Bradyrhizobium;s__Bradyrhizobium erythrophlei	1.38167e-05	2.56225e-05	1.62793e-05	1.56428e-05	2.60825e-05	1.20806e-05	2.81497e-05	3.22119e-05	2.45353e-05	2.84779e-05	1.77121e-05	2.42307e-05
k__Bacteria;p__Proteobacteria;c__Alphaproteobacteria;o__Rhizobiales;f__Phyllobacteriaceae;g__Mesorhizobium;s__Unclassified_Mesorhizobium	1.5144e-05	3.30492e-05	1.61649e-05	1.52033e-05	2.67924e-05	1.81003e-05	3.36995e-05	2.85151e-05	1.72782e-05	2.92562e-05	1.51831e-05	2.2299e-05
k__Bacteria;p__unidentified;c__unidentified;o__unidentified;f__unidentified;g__unidentified;s__uncultured bacterium Contig1625	1.15379e-05	3.32182e-05	2.27961e-05	1.35437e-05	2.58118e-05	2.0916e-05	2.839e-05	2.8952e-05	1.99722e-05	2.40536e-05	1.58778e-05	1.90262e-05
k__Bacteria;p__Proteobacteria;c__Betaproteobacteria;o__Nitrosomonadales;f__Gallionellaceae;g__Sulfuriferula;s__Sulfuriferula sp. AH1	1.41166e-05	2.23181e-05	2.3652e-05	1.72367e-05	2.58884e-05	1.83769e-05	3.0793e-05	3.06436e-05	2.00655e-05	2.99963e-05	1.61532e-05	1.93065e-05
k__Bacteria;p__Proteobacteria;c__Betaproteobacteria;o__Burkholderiales;f__Alcaligenaceae;g__Bordetella;s__Bordetella bronchialis	1.1394e-05	2.40303e-05	1.53175e-05	1.73394e-05	3.19915e-05	1.14985e-05	2.60785e-05	2.94393e-05	1.45702e-05	4.2687e-05	2.29101e-05	2.41456e-05
k__Bacteria;p__Actinobacteria;c__Actinobacteria;o__Corynebacteriales;f__Mycobacteriaceae;g__Mycolicibacterium;s__Mycolicibacterium goodii	1.77786e-05	2.39812e-05	2.433e-05	6.42473e-06	1.06179e-05	2.17211e-05	4.48163e-05	1.84724e-05	2.33188e-05	3.09704e-05	2.10631e-05	2.55668e-05
k__Bacteria;p__Firmicutes;c__Clostridia;o__Clostridiales;f__Peptostreptococcaceae;g__Romboutsia;s__Romboutsia sp. Frifi	1.7075e-05	2.77e-05	1.2487e-05	1.35889e-05	2.60314e-05	2.22909e-05	2.80352e-05	2.50089e-05	2.5379e-05	3.70328e-05	1.02647e-05	2.09629e-05
k__Bacteria;p__Proteobacteria;c__Gammaproteobacteria;o__Pseudomonadales;f__Pseudomonadaceae;g__Pseudomonas;s__Pseudomonas sp. HLS-6	1.24055e-05	2.25035e-05	2.19487e-05	1.33958e-05	2.60978e-05	1.60359e-05	3.20632e-05	2.81623e-05	2.21443e-05	2.66821e-05	1.7907e-05	2.86194e-05
k__Bacteria;p__Actinobacteria;c__Actinobacteria;o__Micrococcales;f__Microbacteriaceae;g__Microbacterium;s__Unclassified_Microbacterium	1.36328e-05	3.93689e-05	1.97157e-05	1.54908e-05	2.31561e-05	1.33688e-05	2.65877e-05	2.28356e-05	2.77654e-05	2.37271e-05	1.3031e-05	1.56684e-05
k__Bacteria;p__Proteobacteria;c__Betaproteobacteria;o__Burkholderiales;f__Comamonadaceae;g__Acidovorax;s__Acidovorax carolinensis	1.3329e-05	2.32615e-05	1.78174e-05	1.75818e-05	2.44533e-05	1.23159e-05	2.96086e-05	3.0005e-05	1.09766e-05	2.56916e-05	2.33253e-05	3.76121e-05
k__Bacteria;p__Proteobacteria;c__Deltaproteobacteria;o__Desulfuromonadales;f__Geobacteraceae;g__Geobacter;s__Geobacter daltonii	1.26933e-05	2.99574e-05	1.99445e-05	1.52444e-05	2.33246e-05	1.65602e-05	2.93111e-05	2.7675e-05	2.00235e-05	2.47066e-05	2.13257e-05	2.36302e-05
k__Bacteria;p__Proteobacteria;c__Gammaproteobacteria;o__Pseudomonadales;f__Pseudomonadaceae;g__Unclassified_Pseudomonadaceae;s__Unclassified_Pseudomonadaceae	1.528e-05	2.8856e-05	1.76945e-05	1.69039e-05	1.98926e-05	1.59657e-05	3.08502e-05	3.56845e-05	1.76418e-05	2.66875e-05	1.5128e-05	2.61523e-05
k__Bacteria;p__Candidatus Saccharibacteria;c__unidentified;o__unidentified;f__unidentified;g__unidentified;s__Candidatus Saccharibacteria bacterium RAAC3_TM7_1	1.10982e-05	3.33491e-05	1.42073e-05	1.72449e-05	2.48261e-05	1.58377e-05	5.38677e-05	4.09216e-05	6.60459e-06	1.13901e-05	1.75003e-05	2.89097e-05
k__Bacteria;p__Firmicutes;c__Bacilli;o__Lactobacillales;f__Carnobacteriaceae;g__Marinilactibacillus;s__Marinilactibacillus sp. 15R	1.46243e-05	2.56443e-05	1.74403e-05	2.69601e-05	3.04798e-05	1.5974e-05	1.89266e-05	2.64259e-05	2.04383e-05	2.7814e-05	1.35394e-05	2.51215e-05
k__Bacteria;p__Proteobacteria;c__Alphaproteobacteria;o__Rhodospirillales;f__Rhodospirillaceae;g__Rhodospirillum;s__Rhodospirillum centenum	1.42005e-05	2.41121e-05	1.92284e-05	1.61152e-05	2.82939e-05	1.67667e-05	3.11363e-05	2.70589e-05	1.67515e-05	2.61597e-05	1.78181e-05	2.40355e-05
k__Bacteria;p__Cyanobacteria;c__unidentified;o__Synechococcales;f__Leptolyngbyaceae;g__Leptolyngbya;s__Leptolyngbya sp. O-77	2.05132e-05	2.86379e-05	1.31777e-05	1.49856e-05	2.82326e-05	1.58501e-05	2.86303e-05	2.2494e-05	2.04197e-05	2.43747e-05	1.6221e-05	3.11216e-05
k__Bacteria;p__Verrucomicrobia;c__Verrucomicrobiae;o__Verrucomicrobiales;f__Akkermansiaceae;g__Akkermansia;s__Akkermansia glycaniphila	1.10142e-05	2.24872e-05	1.85716e-05	1.7364e-05	2.6537e-05	1.37197e-05	4.17439e-05	2.75013e-05	1.18528e-05	2.17516e-05	2.0559e-05	2.30497e-05
k__Bacteria;p__Firmicutes;c__Tissierellia;o__Tissierellales;f__Peptoniphilaceae;g__Parvimonas;s__Parvimonas micra	1.22575e-05	2.32724e-05	2.28936e-05	1.42708e-05	1.90958e-05	1.48303e-05	3.08617e-05	3.7096e-05	1.86532e-05	3.56233e-05	1.11162e-05	2.61223e-05
k__Bacteria;p__Bacteroidetes;c__Bacteroidia;o__Bacteroidales;f__Prevotellaceae;g__Prevotella;s__Prevotella sp. oral taxon 299	4.24976e-06	2.40739e-05	1.11269e-05	1.69122e-05	2.07046e-05	6.86191e-06	4.72365e-05	3.55109e-05	1.13728e-05	3.12588e-05	2.49521e-05	2.53216e-05
k__Bacteria;p__Actinobacteria;c__Actinobacteria;o__Jiangellales;f__Jiangellaceae;g__Jiangella;s__Jiangella sp. DSM 45060	1.18218e-05	3.12879e-05	2.65079e-05	8.56494e-06	1.56536e-05	1.85049e-05	3.53072e-05	2.71205e-05	1.4957e-05	3.02792e-05	1.64412e-05	2.28545e-05
k__Bacteria;p__Firmicutes;c__Tissierellia;o__Tissierellales;f__Peptoniphilaceae;g__Anaerococcus;s__Anaerococcus prevotii	1.06504e-05	2.92704e-05	2.24402e-05	1.76352e-05	2.63123e-05	1.49212e-05	1.90582e-05	3.77625e-05	1.39316e-05	2.93759e-05	1.13492e-05	2.95202e-05
k__Bacteria;p__Chlorobi;c__Chlorobia;o__Chlorobiales;f__Chlorobiaceae;g__Prosthecochloris;s__Prosthecochloris sp. HL-130-GSB	1.09902e-05	2.86161e-05	1.65844e-05	1.44146e-05	2.2201e-05	1.44587e-05	2.66506e-05	2.66444e-05	2.1529e-05	3.18901e-05	1.83137e-05	3.03559e-05
k__Bacteria;p__Bacteroidetes;c__Sphingobacteriia;o__Sphingobacteriales;f__Sphingobacteriaceae;g__Unclassified_Sphingobacteriaceae;s__Unclassified_Sphingobacteriaceae	1.7011e-05	2.28907e-05	2.26097e-05	4.8966e-06	1.22573e-05	2.02596e-05	4.75283e-05	1.69153e-05	2.25824e-05	2.76453e-05	2.15715e-05	2.54367e-05
k__Bacteria;p__Proteobacteria;c__Gammaproteobacteria;o__Xanthomonadales;f__Xanthomonadaceae;g__Xanthomonas;s__Unclassified_Xanthomonas	1.19977e-05	2.77709e-05	2.22029e-05	1.72778e-05	2.25126e-05	1.28981e-05	3.48495e-05	3.23295e-05	1.11677e-05	2.67093e-05	1.80256e-05	2.08228e-05
k__Bacteria;p__Actinobacteria;c__Actinobacteria;o__Bifidobacteriales;f__Bifidobacteriaceae;g__Bifidobacterium;s__Bifidobacterium pseudolongum	1.61115e-05	2.40467e-05	2.06394e-05	2.18005e-05	1.93206e-05	1.7514e-05	2.41961e-05	2.7703e-05	2.05269e-05	1.87259e-05	2.5901e-05	2.20438e-05
k__Bacteria;p__Firmicutes;c__Bacilli;o__Bacillales;f__Bacillaceae;g__Aeribacillus;s__Aeribacillus pallidus	1.58676e-05	1.98044e-05	1.81945e-05	1.43488e-05	2.51887e-05	1.35009e-05	2.69539e-05	2.76638e-05	2.17807e-05	3.10357e-05	1.74749e-05	2.63325e-05
k__Bacteria;p__Bacteroidetes;c__Chitinophagia;o__Chitinophagales;f__Chitinophagaceae;g__Niastella;s__Niastella koreensis	4.09384e-06	2.3714e-05	1.01778e-05	1.27632e-05	2.57556e-05	6.10636e-06	3.98501e-05	4.28371e-05	1.48359e-05	3.14547e-05	2.30626e-05	2.40055e-05
k__Bacteria;p__Chlorobi;c__Chlorobia;o__Chlorobiales;f__Chlorobiaceae;g__Prosthecochloris;s__Prosthecochloris sp. GSB1	1.21576e-05	3.62499e-05	1.50802e-05	1.19539e-05	2.00764e-05	1.04828e-05	3.20517e-05	2.89688e-05	2.76162e-05	2.2002e-05	1.21202e-05	3.37038e-05
k__Eukaryota;p__Apicomplexa;c__Aconoidasida;o__Haemosporida;f__Plasmodiidae;g__Plasmodium;s__Plasmodium malariae	2.62422e-05	1.74325e-05	2.58003e-05	2.35259e-05	3.06126e-05	2.34387e-05	1.35713e-05	1.57055e-05	1.99303e-05	1.5994e-05	2.05124e-05	1.88161e-05
k__Bacteria;p__Planctomycetes;c__Phycisphaerae;o__unidentified;f__unidentified;g__unidentified;s__unidentified	1.07024e-05	1.91392e-05	1.36904e-05	8.98395e-06	3.04849e-05	1.76337e-05	2.27085e-05	4.3246e-05	1.72036e-05	2.9784e-05	1.72716e-05	2.6948e-05
k__Bacteria;p__Bacteroidetes;c__Flavobacteriia;o__Flavobacteriales;f__Flavobacteriaceae;g__Flavobacterium;s__Flavobacterium psychrophilum	1.61195e-05	2.52299e-05	1.63429e-05	1.17732e-05	2.39681e-05	1.17131e-05	3.55647e-05	3.13549e-05	1.83502e-05	3.0448e-05	1.52974e-05	2.01922e-05
k__Bacteria;p__Firmicutes;c__Negativicutes;o__Unclassified_Negativicutes;f__Unclassified_Negativicutes;g__Unclassified_Negativicutes;s__Unclassified_Negativicutes	1.55478e-05	2.84743e-05	1.65039e-05	1.43488e-05	2.64145e-05	1.81457e-05	2.30175e-05	2.57818e-05	1.99769e-05	2.8097e-05	1.51322e-05	2.40055e-05
k__Bacteria;p__Proteobacteria;c__Deltaproteobacteria;o__Myxococcales;f__Archangiaceae;g__Cystobacter;s__Cystobacter fuscus	1.147e-05	3.2373e-05	1.72327e-05	1.24551e-05	2.17567e-05	1.44298e-05	2.94542e-05	2.60115e-05	2.014e-05	2.40808e-05	1.69454e-05	2.37353e-05
k__Bacteria;p__Proteobacteria;c__Deltaproteobacteria;o__Myxococcales;f__Vulgatibacteraceae;g__Vulgatibacter;s__Vulgatibacter incomptus	1.23855e-05	2.76019e-05	2.08894e-05	1.47103e-05	2.51683e-05	1.36702e-05	2.75489e-05	2.19339e-05	1.27058e-05	2.36563e-05	2.22069e-05	2.91499e-05
k__Bacteria;p__Firmicutes;c__Bacilli;o__Lactobacillales;f__Lactobacillaceae;g__Lactobacillus;s__Lactobacillus coryniformis	1.20576e-05	2.08404e-05	1.62793e-05	1.11529e-05	2.96933e-05	1.02186e-05	1.76736e-05	4.06079e-05	1.56515e-05	3.43662e-05	1.23193e-05	2.41106e-05
k__Bacteria;p__Proteobacteria;c__Alphaproteobacteria;o__Sphingomonadales;f__Erythrobacteraceae;g__Porphyrobacter;s__Porphyrobacter sp. CACIAM 03H1	1.23855e-05	2.37686e-05	2.21182e-05	1.5536e-05	3.11233e-05	1.55446e-05	3.07129e-05	1.90997e-05	1.3596e-05	3.46437e-05	1.55347e-05	1.70646e-05
k__Archaea;p__Euryarchaeota;c__Methanobacteria;o__Methanobacteriales;f__Methanobacteriaceae;g__Methanobacterium;s__Methanobacterium congolense	1.01666e-05	7.50299e-06	1.18175e-05	6.92179e-06	8.68225e-07	0	0	5.60109e-07	0	0.000229244	0	0
k__Bacteria;p__Actinobacteria;c__Actinobacteria;o__Micromonosporales;f__Micromonosporaceae;g__Micromonospora;s__Micromonospora auratinigra	1.19177e-05	2.16693e-05	1.53683e-05	1.13008e-05	2.99333e-05	1.99251e-05	3.19087e-05	2.4824e-05	2.20044e-05	1.76429e-05	2.10546e-05	2.50164e-05
k__Bacteria;p__Bacteroidetes;c__Sphingobacteriia;o__Sphingobacteriales;f__Sphingobacteriaceae;g__unidentified;s__Sphingobacteriaceae bacterium GW460-11-11-14-LB5	1.08503e-05	2.83761e-05	1.55293e-05	1.63781e-05	2.57556e-05	9.85523e-06	3.24007e-05	2.70421e-05	1.6318e-05	3.02575e-05	1.89026e-05	2.32148e-05
k__Bacteria;p__Actinobacteria;c__Actinobacteria;o__Streptomycetales;f__Streptomycetaceae;g__Streptomyces;s__Streptomyces sp. CdTB01	9.93876e-06	2.84525e-05	1.96013e-05	1.88059e-05	2.25432e-05	1.11929e-05	3.12564e-05	2.73893e-05	1.34003e-05	2.85215e-05	1.54499e-05	2.14683e-05
k__Bacteria;p__Proteobacteria;c__Gammaproteobacteria;o__Enterobacterales;f__Enterobacteriaceae;g__Cedecea;s__Cedecea neteri	1.05784e-05	2.45429e-05	2.1686e-05	2.40845e-05	3.08424e-05	1.77617e-05	2.67479e-05	2.64595e-05	1.2799e-05	2.46196e-05	1.42807e-05	1.97669e-05
k__Bacteria;p__Firmicutes;c__Bacilli;o__Bacillales;f__Staphylococcaceae;g__Staphylococcus;s__Staphylococcus epidermidis	1.25654e-05	2.58188e-05	1.72835e-05	1.42133e-05	1.9627e-05	1.59533e-05	3.09017e-05	3.34217e-05	1.27711e-05	2.83637e-05	1.91991e-05	1.78302e-05
k__Bacteria;p__Firmicutes;c__Bacilli;o__Lactobacillales;f__Streptococcaceae;g__Streptococcus;s__Streptococcus pantholopis	9.66691e-06	2.6724e-05	2.02157e-05	1.38477e-05	3.33756e-05	1.31045e-05	2.84129e-05	1.64616e-05	1.40948e-05	3.152e-05	1.65938e-05	2.25142e-05
k__Bacteria;p__Actinobacteria;c__Actinobacteria;o__Micromonosporales;f__Micromonosporaceae;g__Unclassified_Micromonosporaceae;s__Unclassified_Micromonosporaceae	1.15419e-05	2.72365e-05	1.54954e-05	1.34492e-05	2.32582e-05	9.49603e-06	3.80535e-05	2.05224e-05	1.87511e-05	2.60182e-05	1.70216e-05	3.17571e-05
k__Bacteria;p__Actinobacteria;c__Coriobacteriia;o__Coriobacteriales;f__Unclassified_Coriobacteriales;g__Unclassified_Coriobacteriales;s__Unclassified_Coriobacteriales	1.31531e-05	1.94118e-05	1.66013e-05	1.1802e-05	2.16392e-05	1.98095e-05	2.62273e-05	1.79851e-05	2.64184e-05	3.16071e-05	2.34566e-05	2.62574e-05
k__Bacteria;p__Actinobacteria;c__Actinobacteria;o__Propionibacteriales;f__Propionibacteriaceae;g__Pseudopropionibacterium;s__Pseudopropionibacterium propionicum	1.66832e-05	2.5677e-05	1.60505e-05	1.51704e-05	2.25841e-05	1.64364e-05	2.7486e-05	2.4712e-05	1.8024e-05	2.43856e-05	2.02285e-05	2.43208e-05
k__Bacteria;p__Proteobacteria;c__Gammaproteobacteria;o__Oceanospirillales;f__Halomonadaceae;g__Halomonas;s__Halomonas chromatireducens	1.61395e-05	2.6484e-05	1.89064e-05	1.4353e-05	3.33705e-05	1.20889e-05	3.22005e-05	2.48072e-05	1.59498e-05	1.75069e-05	1.72123e-05	2.21189e-05
k__Bacteria;p__Actinobacteria;c__Actinobacteria;o__Micromonosporales;f__Micromonosporaceae;g__Micromonospora;s__Micromonospora coxensis	1.34009e-05	2.54098e-05	1.56353e-05	1.71792e-05	2.75074e-05	1.54868e-05	2.71541e-05	2.90753e-05	1.47893e-05	2.75256e-05	1.92076e-05	2.18236e-05
k__Bacteria;p__Deinococcus-Thermus;c__Deinococci;o__Thermales;f__Thermaceae;g__Oceanithermus;s__Oceanithermus profundus	7.48006e-06	2.78636e-05	2.02877e-05	1.72161e-05	2.26505e-05	1.5495e-05	3.79448e-05	2.39223e-05	1.15965e-05	2.67909e-05	1.91356e-05	2.25943e-05
k__Bacteria;p__Planctomycetes;c__Planctomycetia;o__Planctomycetales;f__Isosphaeraceae;g__Paludisphaera;s__Paludisphaera borealis	1.24414e-05	2.58406e-05	1.75505e-05	1.51088e-05	2.41264e-05	1.52349e-05	2.78064e-05	2.55858e-05	1.40668e-05	2.30196e-05	1.59329e-05	3.15069e-05
k__Bacteria;p__Proteobacteria;c__Gammaproteobacteria;o__Enterobacterales;f__Enterobacteriaceae;g__Raoultella;s__Raoultella ornithinolytica	1.64633e-05	2.29725e-05	1.60802e-05	1.24387e-05	1.7625e-05	1.69071e-05	3.069e-05	2.92657e-05	1.78981e-05	2.87718e-05	1.54838e-05	2.59021e-05
k__Bacteria;p__Proteobacteria;c__Deltaproteobacteria;o__Myxococcales;f__Anaeromyxobacteraceae;g__Anaeromyxobacter;s__Anaeromyxobacter sp. Fw109-5	1.76627e-05	2.77545e-05	2.30038e-05	1.56346e-05	2.2533e-05	1.60194e-05	2.19419e-05	2.36086e-05	1.97019e-05	2.17027e-05	1.21752e-05	2.62925e-05
k__Bacteria;p__Proteobacteria;c__Alphaproteobacteria;o__Rhizobiales;f__unidentified;g__Pseudorhodoplanes;s__Pseudorhodoplanes sinuspersici	1.79386e-05	2.58352e-05	2.61817e-05	1.5269e-05	2.13328e-05	1.61969e-05	2.276e-05	1.9559e-05	1.78748e-05	2.34985e-05	1.52381e-05	2.31998e-05
k__Bacteria;p__Proteobacteria;c__Betaproteobacteria;o__Burkholderiales;f__Alcaligenaceae;g__Achromobacter;s__Achromobacter spanius	1.39167e-05	2.44229e-05	1.61395e-05	1.60331e-05	2.73644e-05	1.54827e-05	2.60899e-05	2.70813e-05	1.79587e-05	1.96946e-05	1.64201e-05	2.31448e-05
k__Bacteria;p__Bacteroidetes;c__Sphingobacteriia;o__Sphingobacteriales;f__Sphingobacteriaceae;g__Pseudopedobacter;s__Pseudopedobacter saltans	1.44644e-05	2.45701e-05	2.13131e-05	1.33588e-05	1.77731e-05	1.31252e-05	3.66175e-05	2.40287e-05	2.52718e-05	2.39393e-05	9.49788e-06	1.73949e-05
k__Bacteria;p__Actinobacteria;c__Actinobacteria;o__Frankiales;f__Frankiaceae;g__Frankia;s__Frankia symbiont of Datisca glomerata	1.57237e-05	2.35396e-05	1.65844e-05	2.01738e-05	2.33961e-05	1.99706e-05	2.67594e-05	2.59723e-05	1.70032e-05	2.11313e-05	1.19973e-05	2.98705e-05
k__Bacteria;p__Proteobacteria;c__Deltaproteobacteria;o__Desulfuromonadales;f__Geobacteraceae;g__Geobacter;s__Geobacter uraniireducens	9.89879e-06	2.42048e-05	2.12114e-05	2.22524e-05	1.97649e-05	1.27412e-05	2.34123e-05	2.97138e-05	1.81778e-05	2.94629e-05	1.44078e-05	2.66678e-05
k__Bacteria;p__Deinococcus-Thermus;c__Deinococci;o__Thermales;f__Thermaceae;g__Thermus;s__Thermus brockianus	1.62874e-05	2.52572e-05	1.65632e-05	1.26317e-05	2.83399e-05	1.43431e-05	2.55292e-05	2.42807e-05	1.7954e-05	2.5142e-05	1.24337e-05	2.86795e-05
k__Bacteria;p__Firmicutes;c__Bacilli;o__Lactobacillales;f__Enterococcaceae;g__Enterococcus;s__Enterococcus mundtii	1.26094e-05	3.0072e-05	1.59827e-05	1.27509e-05	3.08424e-05	5.82148e-06	1.98707e-05	3.16406e-05	1.88396e-05	2.52672e-05	1.3014e-05	2.27895e-05
k__Bacteria;p__Proteobacteria;c__Gammaproteobacteria;o__Pseudomonadales;f__Pseudomonadaceae;g__Pseudomonas;s__Pseudomonas citronellolis	7.58001e-06	2.57425e-05	1.52624e-05	1.45501e-05	2.02092e-05	1.37403e-05	3.38483e-05	2.92601e-05	1.41041e-05	3.00507e-05	1.69411e-05	2.43408e-05
k__Bacteria;p__Bacteroidetes;c__Chitinophagia;o__Chitinophagales;f__Chitinophagaceae;g__Niabella;s__Niabella ginsenosidivorans	1.36688e-05	2.27871e-05	1.85166e-05	1.31247e-05	2.87995e-05	1.09948e-05	2.76805e-05	3.32369e-05	1.3116e-05	2.8516e-05	1.32259e-05	2.17886e-05
k__Bacteria;p__Bacteroidetes;c__Cytophagia;o__Cytophagales;f__Hymenobacteraceae;g__Rufibacter;s__Rufibacter sp. DG31D	7.92782e-06	2.64241e-05	1.4309e-05	1.56552e-05	2.28394e-05	1.23903e-05	3.43003e-05	3.18814e-05	1.19694e-05	2.5844e-05	1.70047e-05	2.82842e-05
k__Bacteria;p__unidentified;c__unidentified;o__unidentified;f__unidentified;g__unidentified;s__uncultured bacterium Contig1584b	1.94458e-05	1.88611e-05	2.03979e-05	4.90482e-06	9.55558e-06	1.84264e-05	3.93352e-05	1.56158e-05	2.4004e-05	2.95663e-05	2.25543e-05	2.64626e-05
k__Bacteria;p__Firmicutes;c__Bacilli;o__Lactobacillales;f__Streptococcaceae;g__Streptococcus;s__Streptococcus sanguinis	1.36008e-05	3.16751e-05	1.74657e-05	1.65383e-05	2.14247e-05	1.62671e-05	2.57695e-05	2.42191e-05	1.77163e-05	2.63175e-05	1.32809e-05	1.9892e-05
k__Bacteria;p__Bacteroidetes;c__Cytophagia;o__Cytophagales;f__Cytophagaceae;g__Spirosoma;s__Spirosoma linguale	1.43324e-05	2.57643e-05	1.48175e-05	1.3363e-05	2.71908e-05	1.08585e-05	3.09189e-05	3.57462e-05	1.55443e-05	2.47556e-05	1.66149e-05	2.00221e-05
k__Bacteria;p__Firmicutes;c__Bacilli;o__Bacillales;f__Alicyclobacillaceae;g__Kyrpidia;s__Unclassified_Kyrpidia	1.21856e-05	2.57479e-05	1.69785e-05	2.03628e-05	2.84829e-05	1.49212e-05	2.40188e-05	2.88736e-05	1.72596e-05	2.01136e-05	1.37766e-05	2.00771e-05
k__Bacteria;p__unidentified;c__unidentified;o__unidentified;f__unidentified;g__unidentified;s__uncultured bacterium Contig14	1.43404e-05	2.43684e-05	1.98428e-05	1.7705e-05	2.10621e-05	1.70722e-05	2.05344e-05	2.23764e-05	1.75113e-05	2.95337e-05	1.69793e-05	2.4636e-05
k__Bacteria;p__Firmicutes;c__Clostridia;o__Halanaerobiales;f__Halanaerobiaceae;g__Halothermothrix;s__Halothermothrix orenii	1.42525e-05	2.98757e-05	1.02752e-05	1.0701e-05	2.63123e-05	1.43885e-05	2.40359e-05	3.41834e-05	1.99443e-05	2.53107e-05	1.11924e-05	2.21639e-05
k__Bacteria;p__Firmicutes;c__Clostridia;o__Halanaerobiales;f__Halobacteroidaceae;g__Acetohalobium;s__Acetohalobium arabaticum	1.67912e-05	2.32996e-05	1.64319e-05	1.79104e-05	2.29365e-05	1.27412e-05	3.03753e-05	2.19171e-05	1.99117e-05	2.28945e-05	1.44841e-05	1.90413e-05
k__Bacteria;p__Proteobacteria;c__Betaproteobacteria;o__Burkholderiales;f__Comamonadaceae;g__Melaminivora;s__Melaminivora sp. SC2-7	1.35089e-05	2.02352e-05	2.00292e-05	1.7097e-05	2.6915e-05	1.46487e-05	2.5924e-05	2.95121e-05	1.28969e-05	2.09136e-05	1.8839e-05	2.35001e-05
k__Bacteria;p__Firmicutes;c__Bacilli;o__Bacillales;f__Bacillaceae;g__Bacillus;s__Bacillus sp. X1(2014)	2.14167e-05	3.14515e-05	2.10631e-05	1.79925e-05	2.12102e-05	1.48716e-05	2.04428e-05	2.14634e-05	1.71757e-05	2.6225e-05	1.05739e-05	1.54982e-05
k__Eukaryota;p__unidentified;c__unidentified;o__unidentified;f__Entamoebidae;g__Entamoeba;s__Entamoeba histolytica	2.79493e-05	2.76128e-05	2.09106e-05	7.64888e-06	2.11438e-05	1.86205e-05	1.71358e-05	3.0061e-05	2.38362e-05	2.69161e-05	1.64201e-05	9.85842e-06
k__Bacteria;p__Actinobacteria;c__Actinobacteria;o__Propionibacteriales;f__Nocardioidaceae;g__Micropruina;s__Micropruina glycogenica	2.13168e-05	2.09277e-05	1.63514e-05	1.52526e-05	2.51632e-05	1.77823e-05	1.86463e-05	2.73445e-05	1.83735e-05	2.41244e-05	1.96736e-05	1.84808e-05
k__Bacteria;p__Actinobacteria;c__Actinobacteria;o__Propionibacteriales;f__Propionibacteriaceae;g__Propionimicrobium;s__Propionimicrobium sp. Marseille-P3275	1.57917e-05	2.6953e-05	1.34107e-05	1.42297e-05	2.72878e-05	1.30385e-05	2.57295e-05	2.39279e-05	9.68549e-06	2.24591e-05	1.70386e-05	2.8079e-05
k__Bacteria;p__Proteobacteria;c__Gammaproteobacteria;o__Chromatiales;f__Ectothiorhodospiraceae;g__Acidihalobacter;s__Acidihalobacter prosperus	1.46483e-05	2.56825e-05	2.33851e-05	1.69039e-05	2.25177e-05	1.24439e-05	2.28173e-05	2.33509e-05	1.50969e-05	2.40101e-05	1.56194e-05	2.47912e-05
k__Bacteria;p__Actinobacteria;c__Actinobacteria;o__Micromonosporales;f__Micromonosporaceae;g__Actinoplanes;s__Unclassified_Actinoplanes	1.12021e-05	2.21546e-05	1.7364e-05	2.03587e-05	2.35493e-05	1.49748e-05	3.45863e-05	1.76938e-05	1.33583e-05	2.49026e-05	1.80045e-05	2.2259e-05
k__Bacteria;p__Proteobacteria;c__Gammaproteobacteria;o__Aeromonadales;f__Aeromonadaceae;g__Oceanimonas;s__Oceanimonas sp. GK1	1.54039e-05	3.03555e-05	1.18345e-05	1.48336e-05	2.12562e-05	1.7163e-05	2.16615e-05	2.38886e-05	1.65045e-05	2.18931e-05	1.77206e-05	2.77937e-05
k__Bacteria;p__Firmicutes;c__Bacilli;o__Lactobacillales;f__Lactobacillaceae;g__Lactobacillus;s__Lactobacillus mucosae	1.19657e-05	2.28525e-05	1.58429e-05	1.04094e-05	2.04544e-05	1.5718e-05	3.42659e-05	2.25388e-05	1.5563e-05	2.90548e-05	1.80934e-05	2.17686e-05
k__Bacteria;p__Actinobacteria;c__Actinobacteria;o__Propionibacteriales;f__Nocardioidaceae;g__Actinopolymorpha;s__Actinopolymorpha singaporensis	1.00867e-05	2.18437e-05	1.91691e-05	2.04491e-05	3.44736e-05	1.45083e-05	2.71942e-05	1.93238e-05	9.20075e-06	2.98929e-05	1.49289e-05	1.68194e-05
k__Bacteria;p__Proteobacteria;c__Betaproteobacteria;o__Burkholderiales;f__Comamonadaceae;g__Acidovorax;s__Acidovorax sp. KKS102	9.35507e-06	2.39594e-05	1.89445e-05	9.61245e-06	1.87435e-05	1.29559e-05	2.60957e-05	3.95269e-05	1.40668e-05	2.72644e-05	1.37766e-05	2.31998e-05
k__Bacteria;p__Proteobacteria;c__Alphaproteobacteria;o__Rhizobiales;f__Beijerinckiaceae;g__Methylocella;s__Methylocella silvestris	9.47101e-06	2.50172e-05	1.3915e-05	1.2718e-05	1.9438e-05	1.12507e-05	2.75546e-05	3.14277e-05	1.68214e-05	2.26713e-05	2.01819e-05	2.21389e-05
k__Bacteria;p__Proteobacteria;c__Betaproteobacteria;o__Burkholderiales;f__Comamonadaceae;g__Hydrogenophaga;s__Hydrogenophaga sp. PBC	1.24974e-05	2.77545e-05	1.48726e-05	1.18882e-05	1.68538e-05	1.25843e-05	3.06957e-05	2.78038e-05	2.12587e-05	2.08047e-05	1.56914e-05	2.76286e-05
k__Bacteria;p__Proteobacteria;c__Gammaproteobacteria;o__Alteromonadales;f__Alteromonadaceae;g__Alteromonas;s__Alteromonas stellipolaris	8.48353e-06	2.56061e-05	1.84996e-05	2.03176e-05	2.33502e-05	1.86576e-05	3.28642e-05	2.73165e-05	1.27617e-05	1.55804e-05	2.17706e-05	1.6444e-05
k__Bacteria;p__Firmicutes;c__Bacilli;o__Bacillales;f__Bacillaceae;g__Bacillus;s__Bacillus beveridgei	6.48059e-06	3.61136e-05	1.57285e-05	1.40818e-05	2.11132e-05	1.53093e-05	2.57409e-05	2.10713e-05	1.6593e-05	2.47284e-05	9.26488e-06	2.84393e-05
k__Bacteria;p__Proteobacteria;c__Gammaproteobacteria;o__Oceanospirillales;f__Halomonadaceae;g__Kushneria;s__Kushneria marisflavi	9.55896e-06	2.27762e-05	2.00758e-05	1.90729e-05	1.95759e-05	1.17833e-05	2.49285e-05	3.18366e-05	1.69473e-05	1.60974e-05	1.87162e-05	2.62875e-05
k__Bacteria;p__Proteobacteria;c__Gammaproteobacteria;o__Enterobacterales;f__Enterobacteriaceae;g__Enterobacter;s__Unclassified_Enterobacter cloacae complex	1.62394e-05	2.11403e-05	2.18978e-05	1.81486e-05	2.22112e-05	8.37302e-06	1.78052e-05	2.7983e-05	2.41531e-05	2.22578e-05	1.10823e-05	2.50714e-05
k__Bacteria;p__Bacteroidetes;c__Cytophagia;o__Cytophagales;f__Cytophagaceae;g__Dyadobacter;s__Dyadobacter fermentans	1.10582e-05	2.39867e-05	1.61056e-05	1.43858e-05	2.03829e-05	1.19196e-05	3.16169e-05	2.5681e-05	1.04406e-05	2.80535e-05	1.80426e-05	2.343e-05
k__Bacteria;p__Firmicutes;c__Bacilli;o__Lactobacillales;f__Enterococcaceae;g__Unclassified_Enterococcaceae;s__Unclassified_Enterococcaceae	3.93793e-06	1.47933e-05	1.80081e-05	9.18523e-06	7.54845e-06	1.67213e-05	4.07941e-05	2.21803e-05	2.98209e-05	1.40839e-05	2.47826e-05	2.5767e-05
k__Bacteria;p__Proteobacteria;c__Alphaproteobacteria;o__Rhizobiales;f__Rhizobiaceae;g__Shinella;s__Shinella sp. HZN7	9.1192e-06	2.22527e-05	1.23345e-05	1.31206e-05	2.42694e-05	1.65809e-05	3.17656e-05	1.69153e-05	1.95341e-05	3.4758e-05	1.59414e-05	1.77552e-05
k__Bacteria;p__Proteobacteria;c__Alphaproteobacteria;o__Caulobacterales;f__Caulobacteraceae;g__Caulobacter;s__Unclassified_Caulobacter	1.36608e-05	2.18546e-05	1.52497e-05	1.79309e-05	1.90601e-05	1.60607e-05	2.64275e-05	2.78878e-05	1.42859e-05	3.05731e-05	1.35012e-05	1.82606e-05
k__Viruses;p__unidentified;c__unidentified;o__Caudovirales;f__Myoviridae;g__unidentified;s__Faecalibacterium phage FP_Taranis	9.46701e-06	4.08848e-05	2.37495e-05	5.66477e-06	3.26402e-05	1.43596e-05	2.11237e-05	1.19919e-05	1.16897e-05	2.04347e-05	1.19592e-05	2.30397e-05
k__Bacteria;p__Firmicutes;c__Bacilli;o__Lactobacillales;f__Lactobacillaceae;g__Lactobacillus;s__Lactobacillus brevis	1.19897e-05	2.03388e-05	1.55336e-05	1.12761e-05	3.0536e-05	1.55281e-05	2.1959e-05	2.43703e-05	1.91752e-05	2.35094e-05	1.69157e-05	2.16985e-05
k__Bacteria;p__Proteobacteria;c__Alphaproteobacteria;o__Caulobacterales;f__Caulobacteraceae;g__Brevundimonas;s__Brevundimonas sp. LM2	1.09222e-05	2.47719e-05	2.16563e-05	8.60602e-06	2.21244e-05	1.604e-05	4.25277e-05	2.51993e-05	1.50503e-05	1.80892e-05	8.56589e-06	1.85408e-05
k__Bacteria;p__Proteobacteria;c__Alphaproteobacteria;o__Rhizobiales;f__Brucellaceae;g__Brucella;s__Unclassified_Brucella	1.50201e-05	2.16965e-05	1.49446e-05	1.51745e-05	1.72879e-05	1.4083e-05	2.29889e-05	3.01451e-05	1.97532e-05	2.33788e-05	2.02709e-05	2.46911e-05
k__Bacteria;p__Firmicutes;c__Bacilli;o__Lactobacillales;f__Lactobacillaceae;g__Lactobacillus;s__Lactobacillus plantarum	1.00787e-05	2.12658e-05	1.65929e-05	1.31904e-05	2.34625e-05	1.24728e-05	2.01797e-05	3.38586e-05	1.3363e-05	2.76127e-05	1.46493e-05	2.21839e-05
k__Bacteria;p__Proteobacteria;c__Deltaproteobacteria;o__Syntrophobacterales;f__Syntrophaceae;g__Syntrophus;s__Syntrophus aciditrophicus	8.82335e-06	2.33051e-05	1.96733e-05	1.15473e-05	2.13532e-05	1.41862e-05	2.79094e-05	3.40938e-05	1.7954e-05	2.31611e-05	1.2421e-05	2.33049e-05
k__Archaea;p__Euryarchaeota;c__Halobacteria;o__Natrialbales;f__Natrialbaceae;g__Natrialba;s__Natrialba magadii	1.45443e-05	1.99189e-05	2.08004e-05	6.35079e-06	1.28651e-05	1.78525e-05	3.72182e-05	1.37115e-05	2.30159e-05	2.44672e-05	1.86484e-05	2.28695e-05
k__Bacteria;p__Proteobacteria;c__Alphaproteobacteria;o__Caulobacterales;f__Caulobacteraceae;g__Unclassified_Caulobacteraceae;s__Unclassified_Caulobacteraceae	3.52614e-05	1.98535e-05	2.63088e-05	1.07052e-05	1.96117e-05	2.30341e-05	4.86326e-06	2.16258e-05	2.10116e-05	1.96129e-05	2.12664e-05	9.81338e-06
k__Bacteria;p__Proteobacteria;c__Alphaproteobacteria;o__Rhizobiales;f__unidentified;g__Methyloceanibacter;s__Methyloceanibacter caenitepidi	7.18022e-06	1.59657e-05	1.98004e-05	1.27427e-05	2.6869e-05	1.76791e-05	3.61597e-05	2.79382e-05	1.7954e-05	2.02388e-05	1.53864e-05	1.54032e-05
k__Bacteria;p__Proteobacteria;c__Alphaproteobacteria;o__Rhodobacterales;f__Rhodobacteraceae;g__Paracoccus;s__Paracoccus aminovorans	1.28732e-05	2.95103e-05	1.71861e-05	1.7516e-05	2.76964e-05	8.66616e-06	2.51745e-05	2.10265e-05	1.67981e-05	2.12401e-05	1.44586e-05	1.70696e-05
k__Bacteria;p__Proteobacteria;c__Alphaproteobacteria;o__Rhizobiales;f__Methylobacteriaceae;g__Methylobacterium;s__Methylobacterium aquaticum	1.21416e-05	2.23127e-05	1.88725e-05	1.96768e-05	1.7196e-05	1.16388e-05	2.72171e-05	2.22363e-05	1.7185e-05	2.41135e-05	1.72292e-05	1.9897e-05
k__Bacteria;p__Elusimicrobia;c__Endomicrobia;o__Endomicrobiales;f__Endomicrobiaceae;g__Endomicrobium;s__Endomicrobium proavitum	1.57197e-05	2.19473e-05	2.12326e-05	1.4201e-05	1.42644e-05	1.54785e-05	2.44536e-05	2.11441e-05	1.28876e-05	2.6829e-05	1.81061e-05	2.41556e-05
k__Bacteria;p__Proteobacteria;c__Alphaproteobacteria;o__Rhodospirillales;f__Rhodospirillaceae;g__Tistrella;s__Tistrella mobilis	8.60347e-06	2.31251e-05	1.51522e-05	1.11283e-05	1.99845e-05	1.45454e-05	3.11706e-05	2.73445e-05	1.13914e-05	2.25081e-05	1.96058e-05	2.5737e-05
k__Bacteria;p__Proteobacteria;c__Alphaproteobacteria;o__Rhizobiales;f__Bradyrhizobiaceae;g__Bradyrhizobium;s__Bradyrhizobium lablabi	1.36848e-05	2.0775e-05	1.48217e-05	1.09598e-05	2.06995e-05	1.37569e-05	3.56963e-05	2.29477e-05	1.0874e-05	1.83885e-05	1.55982e-05	2.96803e-05
k__Archaea;p__Euryarchaeota;c__Methanomicrobia;o__Methanomicrobiales;f__Methanocorpusculaceae;g__Methanocorpusculum;s__Methanocorpusculum labreanum	1.26094e-05	2.228e-05	1.96352e-05	1.4242e-05	2.28956e-05	1.10897e-05	2.41618e-05	2.74061e-05	1.83875e-05	2.45815e-05	1.11204e-05	1.94666e-05
k__Bacteria;p__Proteobacteria;c__Alphaproteobacteria;o__Magnetococcales;f__Magnetococcaceae;g__Magnetococcus;s__Magnetococcus marinus	1.11341e-05	2.97502e-05	1.73005e-05	5.64834e-06	3.97443e-05	1.17338e-05	1.5654e-05	2.67396e-05	1.00584e-05	2.88371e-05	1.12178e-05	1.65541e-05
k__Bacteria;p__Proteobacteria;c__Alphaproteobacteria;o__Rhodospirillales;f__Acetobacteraceae;g__Roseomonas;s__Roseomonas gilardii	1.16739e-05	2.2569e-05	1.71903e-05	1.49445e-05	2.5965e-05	1.20476e-05	2.33322e-05	2.62243e-05	1.64066e-05	2.32754e-05	1.28276e-05	2.12982e-05
k__Bacteria;p__Bacteroidetes;c__Cytophagia;o__Cytophagales;f__Hymenobacteraceae;g__Pontibacter;s__Pontibacter korlensis	9.54297e-06	1.9908e-05	1.58641e-05	1.66123e-05	2.51683e-05	1.76131e-05	2.90994e-05	2.48464e-05	1.24075e-05	2.06959e-05	1.62718e-05	2.12131e-05
k__Bacteria;p__Proteobacteria;c__Deltaproteobacteria;o__Desulfovibrionales;f__Desulfovibrionaceae;g__Lawsonia;s__Lawsonia intracellularis	1.18737e-05	3.24766e-05	2.59867e-05	2.74653e-05	3.51631e-05	2.46195e-05	1.49788e-05	1.9643e-05	1.1741e-05	1.48349e-05	7.15942e-06	1.08292e-05
k__Bacteria;p__Proteobacteria;c__Gammaproteobacteria;o__Xanthomonadales;f__Rhodanobacteraceae;g__Unclassified_Rhodanobacteraceae;s__Unclassified_Rhodanobacteraceae	1.05145e-05	1.73888e-05	2.33215e-05	9.51386e-06	2.26096e-05	1.97724e-05	3.3791e-05	2.32781e-05	1.89468e-05	1.93953e-05	1.22261e-05	1.5238e-05
k__Bacteria;p__Proteobacteria;c__Deltaproteobacteria;o__Desulfuromonadales;f__Desulfuromonadaceae;g__Pelobacter;s__Pelobacter sp. SFB93	8.13571e-06	2.39921e-05	1.20209e-05	1.63617e-05	2.01633e-05	1.08957e-05	2.79208e-05	2.89744e-05	1.21418e-05	2.35149e-05	1.75257e-05	2.32999e-05
k__Bacteria;p__Planctomycetes;c__Planctomycetia;o__Planctomycetales;f__Planctomycetaceae;g__Planctomyces;s__Planctomyces sp. SH-PL14	1.28692e-05	2.38504e-05	1.93809e-05	1.9915e-05	2.01581e-05	1.72456e-05	2.09349e-05	3.2688e-05	9.541e-06	1.6843e-05	1.44841e-05	2.17536e-05
k__Bacteria;p__unidentified;c__unidentified;o__unidentified;f__unidentified;g__unidentified;s__uncultured bacterium 34R1	8.75139e-06	2.32069e-05	1.21396e-05	1.74092e-05	1.72675e-05	1.33564e-05	3.28584e-05	2.94673e-05	1.20626e-05	2.49951e-05	1.7763e-05	2.06176e-05
k__Bacteria;p__Deinococcus-Thermus;c__Deinococci;o__Thermales;f__Thermaceae;g__Thermus;s__Thermus scotoductus	1.17258e-05	2.60096e-05	1.71268e-05	1.08407e-05	2.69201e-05	1.43844e-05	2.19133e-05	2.57258e-05	1.47473e-05	2.44999e-05	1.58143e-05	1.87961e-05
k__Bacteria;p__Proteobacteria;c__Deltaproteobacteria;o__Desulfuromonadales;f__Desulfuromonadaceae;g__Pelobacter;s__Pelobacter carbinolicus	1.61075e-05	2.16965e-05	1.61353e-05	1.35191e-05	2.01428e-05	1.12796e-05	1.9001e-05	2.68796e-05	2.12074e-05	2.44345e-05	1.20905e-05	2.2224e-05
k__Bacteria;p__Bacteroidetes;c__Bacteroidia;o__Bacteroidales;f__unidentified;g__unidentified;s__Bacteroidales bacterium CF	7.52404e-06	2.6195e-05	1.78725e-05	1.39257e-05	2.19814e-05	9.25656e-06	2.23023e-05	3.15285e-05	1.23982e-05	2.76997e-05	1.71911e-05	2.26493e-05
k__Bacteria;p__Bacteroidetes;c__Flavobacteriia;o__Flavobacteriales;f__Flavobacteriaceae;g__Polaribacter;s__Polaribacter sp. SA4-12	1.47043e-05	2.05678e-05	1.68725e-05	1.46076e-05	2.6154e-05	1.48881e-05	1.68726e-05	2.21467e-05	1.03194e-05	2.74494e-05	1.43909e-05	2.45259e-05
k__Bacteria;p__Fusobacteria;c__Fusobacteriia;o__Fusobacteriales;f__Leptotrichiaceae;g__Sebaldella;s__Sebaldella termitidis	1.24934e-05	2.56007e-05	1.62963e-05	1.44926e-05	1.79314e-05	1.77658e-05	2.22108e-05	2.48912e-05	1.72083e-05	1.75014e-05	1.71657e-05	1.88961e-05
k__Bacteria;p__Proteobacteria;c__Alphaproteobacteria;o__unidentified;f__unidentified;g__Micavibrio;s__Micavibrio aeruginosavorus	1.19777e-05	2.44393e-05	1.51861e-05	1.20936e-05	1.84319e-05	1.49748e-05	2.59755e-05	2.29589e-05	1.38431e-05	2.73134e-05	2.09021e-05	1.80754e-05
k__Bacteria;p__Firmicutes;c__Bacilli;o__Lactobacillales;f__Streptococcaceae;g__Streptococcus;s__Streptococcus himalayensis	1.44204e-05	2.66367e-05	2.18089e-05	1.39298e-05	2.08629e-05	1.19733e-05	2.05687e-05	2.11553e-05	1.70731e-05	1.84973e-05	1.30945e-05	2.17286e-05
k__Bacteria;p__Firmicutes;c__Bacilli;o__Lactobacillales;f__Streptococcaceae;g__Streptococcus;s__Streptococcus mutans	1.21856e-05	2.16147e-05	1.19065e-05	1.13912e-05	2.7676e-05	1.28816e-05	1.74734e-05	3.12989e-05	1.37778e-05	2.40971e-05	1.38444e-05	2.23591e-05
k__Bacteria;p__Proteobacteria;c__Gammaproteobacteria;o__Enterobacterales;f__Enterobacteriaceae;g__Pluralibacter;s__Pluralibacter gergoviae	1.39846e-05	3.12552e-05	1.41734e-05	1.1231e-05	1.83911e-05	1.16719e-05	1.69299e-05	2.51993e-05	1.73202e-05	2.39067e-05	9.86221e-06	2.95753e-05
k__Bacteria;p__Proteobacteria;c__Gammaproteobacteria;o__Pseudomonadales;f__Pseudomonadaceae;g__Pseudomonas;s__Pseudomonas saudimassiliensis	1.11421e-05	1.75851e-05	1.46904e-05	1.27673e-05	1.83911e-05	1.2093e-05	2.7526e-05	2.68852e-05	1.94316e-05	2.0636e-05	1.87924e-05	2.35001e-05
k__Bacteria;p__Planctomycetes;c__Phycisphaerae;o__Phycisphaerales;f__Phycisphaeraceae;g__Phycisphaera;s__Phycisphaera mikurensis	1.41885e-05	2.56007e-05	1.85674e-05	1.38559e-05	2.41826e-05	8.79828e-06	2.4116e-05	2.60227e-05	1.10558e-05	1.64566e-05	1.43866e-05	2.28295e-05
k__Bacteria;p__Bacteroidetes;c__Bacteroidia;o__Bacteroidales;f__Porphyromonadaceae;g__Fermentimonas;s__Fermentimonas caenicola	4.3657e-06	1.64455e-05	1.42836e-05	1.25825e-05	2.26658e-05	9.33088e-06	3.19087e-05	3.63063e-05	1.20999e-05	2.7297e-05	1.5988e-05	2.28045e-05
k__Bacteria;p__Proteobacteria;c__Alphaproteobacteria;o__Caulobacterales;f__Caulobacteraceae;g__Caulobacter;s__Caulobacter sp. K31	9.81483e-06	2.11403e-05	2.08131e-05	1.38148e-05	2.57097e-05	1.43927e-05	2.82813e-05	1.48429e-05	8.52491e-06	2.89514e-05	1.51534e-05	2.27795e-05
k__Bacteria;p__Proteobacteria;c__Gammaproteobacteria;o__Xanthomonadales;f__Xanthomonadaceae;g__Stenotrophomonas;s__Stenotrophomonas acidaminiphila	1.07024e-05	2.40576e-05	1.397e-05	1.64932e-05	2.06331e-05	9.07903e-06	2.37956e-05	2.93217e-05	1.71151e-05	1.99993e-05	1.29124e-05	2.36052e-05
k__Bacteria;p__Firmicutes;c__Bacilli;o__Lactobacillales;f__Streptococcaceae;g__Streptococcus;s__Streptococcus gallolyticus	1.19297e-05	2.20782e-05	1.51692e-05	2.0256e-05	2.17567e-05	1.21219e-05	2.16444e-05	2.74565e-05	1.21511e-05	2.80099e-05	1.04892e-05	1.78502e-05
k__Archaea;p__Euryarchaeota;c__Thermoplasmata;o__unidentified;f__unidentified;g__unidentified;s__methanogenic archaeon ISO4-H5	1.05225e-05	2.09549e-05	1.90759e-05	1.19622e-05	2.42184e-05	1.25719e-05	2.36984e-05	1.84052e-05	1.49058e-05	2.88371e-05	1.68098e-05	2.04174e-05
k__Bacteria;p__Ignavibacteriae;c__Ignavibacteria;o__Ignavibacteriales;f__Melioribacteraceae;g__Melioribacter;s__Melioribacter roseus	2.89488e-05	2.19146e-05	1.52412e-05	1.2032e-05	1.8008e-05	1.92811e-05	3.87802e-05	1.50501e-05	1.38664e-05	1.66579e-05	1.19973e-05	1.06541e-05
k__Bacteria;p__Proteobacteria;c__Alphaproteobacteria;o__Rhodospirillales;f__Rhodospirillaceae;g__Azospirillum;s__Azospirillum humicireducens	1.03426e-05	1.95536e-05	1.97072e-05	1.43735e-05	1.63482e-05	1.03465e-05	2.78407e-05	2.29477e-05	1.44537e-05	2.85922e-05	1.50263e-05	2.26093e-05
k__Bacteria;p__Proteobacteria;c__Gammaproteobacteria;o__Oceanospirillales;f__Halomonadaceae;g__Halomonas;s__Halomonas aestuarii	9.3031e-06	2.18165e-05	1.28133e-05	1.18471e-05	2.65524e-05	1.33729e-05	2.61414e-05	2.18162e-05	1.90121e-05	2.4723e-05	1.3031e-05	2.20538e-05
k__Bacteria;p__Actinobacteria;c__Actinobacteria;o__Pseudonocardiales;f__Pseudonocardiaceae;g__Amycolatopsis;s__Amycolatopsis mediterranei	1.36608e-05	2.56171e-05	1.80844e-05	4.81855e-06	9.24915e-06	1.78938e-05	3.51928e-05	1.64224e-05	1.73435e-05	2.32536e-05	1.72928e-05	2.28145e-05
k__Bacteria;p__Firmicutes;c__Clostridia;o__Clostridiales;f__Peptostreptococcaceae;g__Romboutsia;s__Romboutsia ilealis	1.63634e-05	2.82453e-05	1.6792e-05	1.19457e-05	1.71704e-05	1.57221e-05	1.91155e-05	1.97774e-05	1.78795e-05	2.40101e-05	1.06586e-05	1.83757e-05
k__Bacteria;p__Firmicutes;c__Bacilli;o__Bacillales;f__Bacillaceae;g__Virgibacillus;s__Virgibacillus sp. 6R	1.16259e-05	4.03177e-05	1.12371e-05	2.15376e-05	2.1818e-05	1.83769e-05	1.29992e-05	2.06456e-05	8.55288e-06	2.09843e-05	1.12051e-05	2.27895e-05
k__Bacteria;p__Aquificae;c__Aquificae;o__Aquificales;f__Hydrogenothermaceae;g__Sulfurihydrogenibium;s__Sulfurihydrogenibium sp. YO3AOP1	1.48802e-05	2.06114e-05	1.73513e-05	1.14199e-05	2.46065e-05	1.50079e-05	1.89438e-05	2.30485e-05	1.00304e-05	2.67583e-05	1.49924e-05	2.26994e-05
k__Bacteria;p__Firmicutes;c__Bacilli;o__Lactobacillales;f__Streptococcaceae;g__Streptococcus;s__Streptococcus ruminantium	1.26333e-05	2.38176e-05	1.80547e-05	1.86457e-05	4.31968e-05	1.54207e-05	1.72045e-05	2.30877e-05	9.90456e-06	1.16078e-05	1.50941e-05	1.36717e-05
k__Bacteria;p__Proteobacteria;c__Alphaproteobacteria;o__Rhizobiales;f__Bradyrhizobiaceae;g__Bradyrhizobium;s__Bradyrhizobium sp. BTAi1	1.46043e-05	2.29397e-05	1.39785e-05	1.86169e-05	1.834e-05	1.59946e-05	2.63817e-05	2.62355e-05	1.33117e-05	2.0919e-05	1.42087e-05	1.68994e-05
k__Bacteria;p__Proteobacteria;c__Gammaproteobacteria;o__Oceanospirillales;f__Halomonadaceae;g__Cobetia;s__Cobetia marina	1.18618e-05	2.11076e-05	1.28938e-05	1.85142e-05	1.67721e-05	1.14365e-05	2.39158e-05	2.06232e-05	1.56562e-05	3.30492e-05	1.53483e-05	1.96868e-05
k__Bacteria;p__Proteobacteria;c__Gammaproteobacteria;o__Chromatiales;f__Chromatiaceae;g__Thiocystis;s__Thiocystis violascens	1.02666e-05	2.1582e-05	1.69022e-05	1.32438e-05	1.87435e-05	1.08998e-05	2.59412e-05	2.446e-05	1.55676e-05	2.45815e-05	1.58185e-05	2.31197e-05
k__Bacteria;p__Chloroflexi;c__Thermomicrobia;o__Sphaerobacterales;f__Sphaerobacteraceae;g__Sphaerobacter;s__Sphaerobacter thermophilus	1.15139e-05	2.55134e-05	1.27285e-05	1.25373e-05	2.33093e-05	1.20393e-05	2.71141e-05	2.27236e-05	1.11117e-05	2.2002e-05	1.58609e-05	2.31748e-05
k__Bacteria;p__Bacteroidetes;c__Sphingobacteriia;o__Sphingobacteriales;f__Sphingobacteriaceae;g__Mucilaginibacter;s__Mucilaginibacter mallensis	1.1322e-05	2.85779e-05	2.16097e-05	1.38847e-05	2.11183e-05	8.5134e-06	2.21593e-05	2.64763e-05	1.43045e-05	1.73926e-05	1.63777e-05	2.18437e-05
k__Bacteria;p__Actinobacteria;c__Actinobacteria;o__Streptosporangiales;f__Streptosporangiaceae;g__Nonomuraea;s__Unclassified_Nonomuraea	1.5256e-05	1.56712e-05	1.37455e-05	1.04669e-05	1.20632e-05	1.78484e-05	2.72228e-05	1.18295e-05	2.06341e-05	3.10901e-05	1.92076e-05	2.66227e-05
k__Bacteria;p__Proteobacteria;c__Betaproteobacteria;o__Burkholderiales;f__Oxalobacteraceae;g__Massilia;s__Massilia violaceinigra	4.90542e-06	1.93955e-05	1.21057e-05	1.47309e-05	2.04237e-05	1.44464e-05	3.25209e-05	2.72045e-05	1.42859e-05	1.58035e-05	2.14994e-05	2.18236e-05
k__Bacteria;p__Firmicutes;c__Bacilli;o__Lactobacillales;f__Enterococcaceae;g__Enterococcus;s__Enterococcus rotai	9.46701e-06	2.45865e-05	2.04233e-05	8.491e-06	2.60416e-05	1.17503e-05	1.87378e-05	2.63475e-05	1.72036e-05	2.34768e-05	1.51619e-05	1.54632e-05
k__Bacteria;p__Proteobacteria;c__Alphaproteobacteria;o__Rhodospirillales;f__Rhodospirillaceae;g__Azospirillum;s__Unclassified_Azospirillum	1.43125e-05	3.14679e-05	1.5987e-05	9.31258e-06	1.93308e-05	1.14448e-05	2.01625e-05	2.29701e-05	2.03405e-05	2.00864e-05	1.03579e-05	2.24091e-05
k__Bacteria;p__Proteobacteria;c__Alphaproteobacteria;o__Rhizobiales;f__Rhizobiaceae;g__unidentified;s__unidentified	1.40326e-05	2.28198e-05	1.9364e-05	1.51827e-05	1.64912e-05	9.94193e-06	2.58096e-05	2.27572e-05	1.67562e-05	2.10224e-05	1.36156e-05	2.24242e-05
k__Bacteria;p__Proteobacteria;c__Alphaproteobacteria;o__Sphingomonadales;f__Erythrobacteraceae;g__Altererythrobacter;s__Altererythrobacter atlanticus	9.50699e-06	2.22854e-05	1.81818e-05	8.67996e-06	2.47904e-05	1.92604e-05	3.33734e-05	2.23035e-05	1.99956e-05	1.41546e-05	1.09255e-05	1.59586e-05
k__Bacteria;p__Spirochaetes;c__Spirochaetia;o__Brachyspirales;f__Brachyspiraceae;g__Brachyspira;s__Brachyspira hyodysenteriae	6.59653e-06	3.12116e-05	9.24133e-06	1.19293e-05	1.02451e-05	1.24398e-05	3.20689e-05	4.11344e-05	1.75392e-05	2.05871e-05	1.20948e-05	1.46025e-05
k__Bacteria;p__Firmicutes;c__Bacilli;o__Bacillales;f__Paenibacillaceae;g__Paenibacillus;s__Paenibacillus sp. FSL R5-0345	1.03426e-05	2.54644e-05	1.20464e-05	1.36628e-05	3.00815e-05	1.25059e-05	2.5987e-05	2.07464e-05	1.8257e-05	1.93354e-05	1.07518e-05	1.90713e-05
k__Bacteria;p__Bacteroidetes;c__Cytophagia;o__Cytophagales;f__Cytophagaceae;g__Spirosoma;s__Spirosoma montaniterrae	7.91583e-06	2.0426e-05	1.30802e-05	1.02451e-05	2.02705e-05	1.19898e-05	2.73944e-05	3.93533e-05	1.22723e-05	2.39829e-05	1.53398e-05	1.82906e-05
k__Bacteria;p__Actinobacteria;c__Actinobacteria;o__Micromonosporales;f__Micromonosporaceae;g__Actinoplanes;s__Actinoplanes friuliensis	1.41326e-05	2.12003e-05	1.83979e-05	1.45501e-05	2.33399e-05	1.4562e-05	1.72388e-05	1.62992e-05	1.44024e-05	2.10551e-05	1.7979e-05	2.43908e-05
k__Bacteria;p__Proteobacteria;c__Gammaproteobacteria;o__Pseudomonadales;f__Pseudomonadaceae;g__Pseudomonas;s__Pseudomonas mendocina	1.10022e-05	2.07805e-05	1.99614e-05	9.80142e-06	2.14605e-05	1.43225e-05	2.45051e-05	2.13345e-05	2.09977e-05	2.05109e-05	1.11628e-05	2.12031e-05
k__Bacteria;p__Bacteroidetes;c__Flavobacteriia;o__Flavobacteriales;f__Flavobacteriaceae;g__Elizabethkingia;s__Elizabethkingia anophelis	6.86039e-06	1.8812e-05	1.7309e-05	1.98329e-05	2.00458e-05	1.44092e-05	2.52889e-05	2.37598e-05	1.18342e-05	2.81786e-05	1.10526e-05	1.91413e-05
k__Bacteria;p__Proteobacteria;c__Alphaproteobacteria;o__Rhizobiales;f__Rhizobiaceae;g__Agrobacterium;s__Agrobacterium vitis	1.19577e-05	2.63205e-05	1.86394e-05	1.45707e-05	2.46423e-05	1.38601e-05	2.31548e-05	1.75538e-05	1.30227e-05	1.88293e-05	1.39799e-05	2.12081e-05
k__Bacteria;p__Proteobacteria;c__Betaproteobacteria;o__Nitrosomonadales;f__Sterolibacteriaceae;g__Sulfuritalea;s__Sulfuritalea hydrogenivorans	1.05944e-05	2.46846e-05	9.39387e-06	8.38419e-06	2.14962e-05	1.39839e-05	2.18904e-05	3.98574e-05	1.96693e-05	1.8247e-05	1.04553e-05	1.81355e-05
k__Bacteria;p__Proteobacteria;c__Epsilonproteobacteria;o__Campylobacterales;f__Campylobacteraceae;g__Campylobacter;s__Campylobacter lari	1.25614e-05	2.47119e-05	1.79445e-05	1.15473e-05	2.2058e-05	1.34018e-05	1.93329e-05	2.28244e-05	1.46401e-05	2.30414e-05	1.32428e-05	2.1058e-05
k__Bacteria;p__Firmicutes;c__Bacilli;o__Bacillales;f__Bacillaceae;g__Lysinibacillus;s__Lysinibacillus sphaericus	1.26853e-05	2.38449e-05	1.49658e-05	1.26235e-05	2.99742e-05	1.251e-05	2.45795e-05	2.29253e-05	1.51715e-05	1.8111e-05	1.44925e-05	1.26008e-05
k__Bacteria;p__Proteobacteria;c__Gammaproteobacteria;o__Enterobacterales;f__Enterobacteriaceae;g__Citrobacter;s__Citrobacter koseri	1.16858e-05	2.12112e-05	2.20334e-05	1.18307e-05	2.36617e-05	1.24522e-05	2.26056e-05	2.19339e-05	1.60757e-05	1.74742e-05	1.8839e-05	1.76951e-05
k__Bacteria;p__unidentified;c__unidentified;o__unidentified;f__unidentified;g__unidentified;s__uncultured bacterium Contig178	1.11101e-05	1.82286e-05	1.49446e-05	1.41106e-05	2.18282e-05	2.21134e-05	1.63749e-05	2.70309e-05	1.78422e-05	2.88426e-05	1.35521e-05	1.44573e-05
k__Bacteria;p__Candidatus Cloacimonetes;c__unidentified;o__unidentified;f__unidentified;g__Candidatus Cloacimonas;s__Candidatus Cloacimonas acidaminovorans	1.47882e-05	2.16202e-05	2.73257e-05	1.41969e-05	2.00203e-05	1.36289e-05	1.78224e-05	2.05728e-05	1.67608e-05	2.24319e-05	1.05739e-05	1.82256e-05
k__Bacteria;p__Spirochaetes;c__Spirochaetia;o__Spirochaetales;f__Spirochaetaceae;g__Treponema;s__Treponema denticola	1.02346e-05	2.21709e-05	9.65234e-06	1.51499e-05	2.45657e-05	1.75594e-05	2.76748e-05	2.12393e-05	1.39503e-05	1.93517e-05	1.19719e-05	2.31348e-05
k__Bacteria;p__Firmicutes;c__Bacilli;o__Bacillales;f__Planococcaceae;g__Planococcus;s__Planococcus plakortidis	1.24854e-05	3.31364e-05	1.45887e-05	1.06969e-05	2.32633e-05	1.51276e-05	2.92024e-05	1.81867e-05	1.57587e-05	1.94987e-05	9.66733e-06	1.64591e-05
k__Bacteria;p__Actinobacteria;c__Actinobacteria;o__Micrococcales;f__Micrococcaceae;g__Sinomonas;s__Sinomonas atrocyanea	1.57357e-05	2.35068e-05	1.28472e-05	9.27971e-06	2.03573e-05	1.57097e-05	1.99451e-05	2.08417e-05	1.7693e-05	2.39883e-05	1.55177e-05	2.30897e-05
k__Bacteria;p__Actinobacteria;c__Actinobacteria;o__Corynebacteriales;f__Nocardiaceae;g__Nocardia;s__Nocardia cyriacigeorgica	1.06744e-05	2.09386e-05	1.66225e-05	1.16294e-05	2.19355e-05	8.35238e-06	2.29775e-05	2.97922e-05	1.69706e-05	2.05925e-05	1.31623e-05	1.93816e-05
k__Bacteria;p__Proteobacteria;c__Gammaproteobacteria;o__Enterobacterales;f__Hafniaceae;g__Edwardsiella;s__Edwardsiella tarda	1.00027e-05	2.14457e-05	1.5898e-05	1.05285e-05	2.5153e-05	1.23779e-05	2.23023e-05	2.40287e-05	1.68028e-05	2.66331e-05	1.33191e-05	2.01522e-05
k__Bacteria;p__Proteobacteria;c__Alphaproteobacteria;o__Rhodospirillales;f__Rhodospirillaceae;g__Magnetospira;s__Magnetospira sp. QH-2	1.3285e-05	2.63586e-05	1.5898e-05	9.09075e-06	2.68026e-05	1.04952e-05	1.82744e-05	2.18723e-05	1.911e-05	2.08483e-05	9.29877e-06	2.48062e-05
k__Bacteria;p__Firmicutes;c__Bacilli;o__Lactobacillales;f__Lactobacillaceae;g__Lactobacillus;s__Lactobacillus sp. CBA3605	1.40606e-05	2.0655e-05	1.85293e-05	1.97179e-05	2.51479e-05	8.88498e-06	1.09337e-05	2.3575e-05	1.97392e-05	2.50767e-05	1.03197e-05	2.00221e-05
k__Bacteria;p__Proteobacteria;c__Gammaproteobacteria;o__Xanthomonadales;f__Xanthomonadaceae;g__Lysobacter;s__Lysobacter enzymogenes	1.12141e-05	2.22963e-05	1.45336e-05	1.66575e-05	1.99436e-05	1.32614e-05	2.64389e-05	2.12113e-05	1.34655e-05	2.70848e-05	1.32682e-05	1.73198e-05
k__Bacteria;p__Verrucomicrobia;c__Opitutae;o__Opitutales;f__Opitutaceae;g__Lacunisphaera;s__Lacunisphaera limnophila	1.05584e-05	2.17401e-05	1.93301e-05	1.09434e-05	2.02041e-05	1.02764e-05	3.05412e-05	2.29757e-05	1.39363e-05	2.38903e-05	1.78138e-05	1.49678e-05
k__Bacteria;p__Proteobacteria;c__Epsilonproteobacteria;o__Campylobacterales;f__unidentified;g__Nitratifractor;s__Nitratifractor salsuginis	1.04345e-05	1.62983e-05	2.06097e-05	1.25907e-05	2.23287e-05	1.54496e-05	2.77148e-05	2.70365e-05	1.77583e-05	1.70117e-05	1.34038e-05	1.58986e-05
k__Bacteria;p__Proteobacteria;c__Betaproteobacteria;o__Burkholderiales;f__Oxalobacteraceae;g__Oxalobacter;s__Oxalobacter formigenes	1.3273e-05	1.59275e-05	1.79149e-05	1.57496e-05	2.263e-05	1.27082e-05	2.59583e-05	1.97606e-05	1.51015e-05	2.42169e-05	1.60346e-05	1.6444e-05
k__Bacteria;p__Proteobacteria;c__Betaproteobacteria;o__Burkholderiales;f__Alcaligenaceae;g__Bordetella;s__Bordetella genomosp. 13	1.02826e-05	1.74379e-05	1.36989e-05	1.44228e-05	2.31816e-05	1.09906e-05	2.7383e-05	2.93497e-05	1.52041e-05	1.94932e-05	1.70428e-05	1.68694e-05
k__Bacteria;p__Firmicutes;c__Bacilli;o__Bacillales;f__Bacillaceae;g__Bacillus;s__Bacillus sp. FJAT-18017	1.17138e-05	1.87084e-05	1.75717e-05	1.89045e-05	1.91418e-05	1.07594e-05	2.66506e-05	2.61795e-05	1.47054e-05	1.88347e-05	1.04977e-05	1.91063e-05
k__Bacteria;p__Fusobacteria;c__Fusobacteriia;o__Fusobacteriales;f__Leptotrichiaceae;g__Leptotrichia;s__Leptotrichia sp. oral taxon 847	1.19617e-05	3.34472e-05	1.25124e-05	1.24099e-05	1.23543e-05	1.16636e-05	2.14727e-05	3.02739e-05	2.08718e-05	1.68865e-05	9.81561e-06	2.52566e-05
k__Bacteria;p__Verrucomicrobia;c__unidentified;o__unidentified;f__unidentified;g__unidentified;s__Verrucomicrobia bacterium	1.3249e-05	2.17783e-05	1.34489e-05	1.39381e-05	2.58169e-05	1.62093e-05	2.34752e-05	2.1581e-05	1.37545e-05	1.50798e-05	1.33148e-05	2.18887e-05
k__Bacteria;p__Chloroflexi;c__Dehalococcoidia;o__unidentified;f__unidentified;g__Dehalogenimonas;s__Dehalogenimonas formicexedens	1.22216e-05	2.10367e-05	1.35167e-05	1.20649e-05	1.96985e-05	1.58955e-05	2.79036e-05	2.76358e-05	1.36473e-05	2.42278e-05	1.36622e-05	1.21153e-05
k__Bacteria;p__Proteobacteria;c__Betaproteobacteria;o__Burkholderiales;f__Oxalobacteraceae;g__Massilia;s__Massilia putida	1.48682e-05	2.10258e-05	2.19995e-05	1.64233e-05	1.87792e-05	8.27393e-06	2.51745e-05	1.61199e-05	1.14893e-05	2.918e-05	1.07052e-05	1.82156e-05
k__Bacteria;p__unidentified;c__unidentified;o__unidentified;f__unidentified;g__unidentified;s__uncultured bacterium Contig575	7.7759e-06	2.1642e-05	1.39446e-05	1.24715e-05	2.53522e-05	1.1837e-05	2.09807e-05	2.6902e-05	1.34469e-05	3.1101e-05	1.33953e-05	1.65892e-05
k__Bacteria;p__Proteobacteria;c__Gammaproteobacteria;o__Chromatiales;f__Chromatiaceae;g__Candidatus Tenderia;s__Candidatus Tenderia electrophaga	1.07024e-05	2.29016e-05	1.43853e-05	1.14405e-05	2.23287e-05	1.514e-05	2.272e-05	2.24436e-05	1.82151e-05	1.94878e-05	1.20397e-05	2.13232e-05
k__Bacteria;p__Bacteroidetes;c__Cytophagia;o__Cytophagales;f__Persicobacteraceae;g__Persicobacter;s__Persicobacter sp. JZB09	8.20368e-06	1.43789e-05	1.55124e-05	1.58934e-05	2.70171e-05	1.35215e-05	1.92299e-05	3.21895e-05	1.35867e-05	2.57406e-05	1.5522e-05	1.41621e-05
k__Bacteria;p__Firmicutes;c__Clostridia;o__Clostridiales;f__Clostridiaceae;g__Candidatus Arthromitus;s__Candidatus Arthromitus sp. SFB-rat-Yit	1.86702e-05	2.79345e-05	1.39277e-05	9.80142e-06	1.1481e-05	1.41862e-05	1.9968e-05	2.11777e-05	1.63087e-05	2.28673e-05	1.34885e-05	2.01422e-05
k__Bacteria;p__Actinobacteria;c__Actinobacteria;o__Micrococcales;f__Micrococcaceae;g__Arthrobacter;s__Arthrobacter alpinus	1.20417e-05	2.03715e-05	1.67666e-05	1.36793e-05	2.5679e-05	1.29518e-05	2.14155e-05	2.14746e-05	1.45422e-05	2.27475e-05	1.47848e-05	1.45124e-05
k__Bacteria;p__Bacteroidetes;c__Cytophagia;o__Cytophagales;f__Hymenobacteraceae;g__Pontibacter;s__Pontibacter akesuensis	7.51204e-06	1.83976e-05	1.06015e-05	9.80963e-06	1.83093e-05	6.26738e-06	4.08685e-05	2.71149e-05	7.1406e-06	2.61325e-05	2.04785e-05	1.91514e-05
k__Bacteria;p__Proteobacteria;c__Gammaproteobacteria;o__Thiotrichales;f__Francisellaceae;g__Francisella;s__Francisella sp. CA97-1460	1.36288e-05	2.13803e-05	1.47073e-05	1.22045e-05	2.42031e-05	1.37569e-05	1.59057e-05	2.21355e-05	1.02122e-05	2.52672e-05	1.36537e-05	2.17586e-05
k__Bacteria;p__Proteobacteria;c__Gammaproteobacteria;o__Enterobacterales;f__Yersiniaceae;g__Yersinia;s__Yersinia enterocolitica	1.12741e-05	2.10149e-05	1.8775e-05	1.55771e-05	2.47904e-05	1.48097e-05	2.1118e-05	2.30205e-05	1.74087e-05	2.03694e-05	1.15991e-05	1.30111e-05
k__Bacteria;p__Proteobacteria;c__Gammaproteobacteria;o__Enterobacterales;f__Enterobacteriaceae;g__Enterobacter;s__Enterobacter sp. SA187	1.49041e-05	1.98917e-05	1.34107e-05	1.409e-05	2.12613e-05	1.38147e-05	2.18732e-05	2.446e-05	1.33164e-05	1.93898e-05	1.2709e-05	2.28946e-05
k__Bacteria;p__Proteobacteria;c__Gammaproteobacteria;o__Chromatiales;f__Ectothiorhodospiraceae;g__Alkalilimnicola;s__Alkalilimnicola ehrlichii	1.44844e-05	2.04478e-05	1.58005e-05	1.41969e-05	1.44738e-05	1.28651e-05	2.93226e-05	2.18498e-05	1.25054e-05	1.76593e-05	1.22473e-05	2.32799e-05
k__Bacteria;p__Proteobacteria;c__Alphaproteobacteria;o__Rhizobiales;f__Aurantimonadaceae;g__Martelella;s__Martelella sp. AD-3	1.15819e-05	2.24054e-05	1.45124e-05	1.98781e-05	2.47904e-05	1.26256e-05	2.32635e-05	1.72009e-05	1.2305e-05	2.67964e-05	8.52776e-06	1.58986e-05
k__Bacteria;p__Actinobacteria;c__Actinobacteria;o__Streptomycetales;f__Streptomycetaceae;g__Streptomyces;s__Streptomyces cattleya	1.36728e-05	2.6833e-05	1.17286e-05	1.10297e-05	1.91673e-05	1.15852e-05	2.21593e-05	2.12841e-05	1.28783e-05	1.99667e-05	1.40901e-05	2.23391e-05
k__Bacteria;p__Proteobacteria;c__Gammaproteobacteria;o__Chromatiales;f__Ectothiorhodospiraceae;g__Ectothiorhodospira;s__Ectothiorhodospira sp. BSL-9	9.40704e-06	1.88066e-05	1.71395e-05	1.02574e-05	2.34523e-05	1.23985e-05	2.48999e-05	1.92958e-05	1.69613e-05	2.35638e-05	1.05315e-05	2.06727e-05
k__Bacteria;p__Firmicutes;c__Bacilli;o__Bacillales;f__Bacillaceae;g__Bacillus;s__Bacillus sp. OxB-1	1.01786e-05	1.72634e-05	1.70039e-05	1.20115e-05	1.83349e-05	8.47624e-06	3.12107e-05	1.96206e-05	1.73668e-05	2.09571e-05	1.28022e-05	2.16435e-05
k__Bacteria;p__Proteobacteria;c__Alphaproteobacteria;o__Rhizobiales;f__Rhizobiaceae;g__Sinorhizobium;s__Sinorhizobium fredii	1.10902e-05	2.5448e-05	1.58895e-05	9.44403e-06	1.67823e-05	1.87526e-05	1.69756e-05	3.01115e-05	1.41088e-05	2.42278e-05	8.0194e-06	1.70446e-05
k__Bacteria;p__Actinobacteria;c__Actinobacteria;o__Corynebacteriales;f__Corynebacteriaceae;g__Corynebacterium;s__Corynebacterium sphenisci	8.47554e-06	3.00174e-05	1.2648e-05	1.24715e-05	2.39017e-05	8.77351e-06	2.53233e-05	1.81475e-05	1.31533e-05	2.06632e-05	1.30691e-05	1.95417e-05
k__Eukaryota;p__unidentified;c__unidentified;o__unidentified;f__unidentified;g__unidentified;s__unidentified	1.19977e-05	1.77978e-05	1.18514e-05	1.16952e-05	2.14758e-05	1.65066e-05	2.84987e-05	1.74082e-05	1.80752e-05	1.64076e-05	1.5056e-05	2.18587e-05
k__Bacteria;p__Proteobacteria;c__Gammaproteobacteria;o__Vibrionales;f__Vibrionaceae;g__Aliivibrio;s__Aliivibrio salmonicida	1.33889e-05	1.98808e-05	1.50082e-05	1.14117e-05	2.44022e-05	1.4244e-05	1.62147e-05	2.07968e-05	1.02355e-05	2.63773e-05	1.38105e-05	2.1118e-05
k__Bacteria;p__Proteobacteria;c__Betaproteobacteria;o__Burkholderiales;f__Alcaligenaceae;g__Bordetella;s__Bordetella bronchiseptica	1.46683e-05	1.95699e-05	1.21099e-05	1.09023e-05	1.83298e-05	1.19237e-05	2.60899e-05	2.62243e-05	1.56515e-05	1.65491e-05	1.42934e-05	2.24242e-05
k__Bacteria;p__Spirochaetes;c__Spirochaetia;o__Spirochaetales;f__Spirochaetaceae;g__Spirochaeta;s__Spirochaeta africana	1.1398e-05	1.84903e-05	1.53853e-05	2.05928e-05	2.6915e-05	1.24811e-05	2.41103e-05	1.69321e-05	6.87027e-06	2.21163e-05	1.51322e-05	1.5188e-05
k__Bacteria;p__Firmicutes;c__Bacilli;o__Bacillales;f__Staphylococcaceae;g__Staphylococcus;s__Staphylococcus nepalensis	1.40126e-05	3.45759e-05	1.00464e-05	9.50565e-06	1.1292e-05	8.16246e-06	1.24385e-05	3.704e-05	9.62956e-06	1.75831e-05	1.60091e-05	2.79238e-05
k__Bacteria;p__Proteobacteria;c__Alphaproteobacteria;o__Rhodobacterales;f__Rhodobacteraceae;g__Celeribacter;s__Celeribacter ethanolicus	6.10079e-06	1.56985e-05	1.37963e-05	1.29481e-05	1.58119e-05	8.50101e-06	3.66346e-05	2.82519e-05	5.78426e-06	2.31067e-05	1.89788e-05	2.33099e-05
k__Bacteria;p__Firmicutes;c__Clostridia;o__Clostridiales;f__Oscillospiraceae;g__Oscillibacter;s__uncultured Oscillibacter sp.	1.5092e-05	1.61838e-05	1.95716e-05	3.52046e-06	8.02342e-06	1.58873e-05	3.55475e-05	1.41652e-05	2.06341e-05	2.31666e-05	1.52678e-05	2.30547e-05
k__Bacteria;p__Proteobacteria;c__Gammaproteobacteria;o__unidentified;f__unidentified;g__Sedimenticola;s__Sedimenticola thiotaurini	9.38306e-06	2.21218e-05	1.42794e-05	1.26605e-05	1.70274e-05	1.26999e-05	2.37556e-05	2.5569e-05	1.56609e-05	1.933e-05	1.26624e-05	2.14033e-05
k__Bacteria;p__Proteobacteria;c__Gammaproteobacteria;o__Pasteurellales;f__Pasteurellaceae;g__Actinobacillus;s__Actinobacillus succinogenes	1.06504e-05	2.07695e-05	1.29107e-05	1.40325e-05	2.08885e-05	1.40417e-05	1.94244e-05	1.78955e-05	1.67189e-05	2.38849e-05	1.36919e-05	1.85809e-05
k__Bacteria;p__Proteobacteria;c__Alphaproteobacteria;o__Rhodobacterales;f__Rhodobacteraceae;g__Rhodovulum;s__Rhodovulum sp. P5	5.5011e-06	1.35992e-05	1.25082e-05	9.27561e-06	3.34471e-05	1.0875e-05	1.76107e-05	3.14445e-05	1.416e-05	2.23122e-05	1.28319e-05	2.16085e-05
k__Bacteria;p__Proteobacteria;c__Alphaproteobacteria;o__Rhodospirillales;f__Rhodospirillaceae;g__Magnetospirillum;s__Magnetospirillum gryphiswaldense	9.27511e-06	1.47552e-05	1.76479e-05	1.76927e-05	1.91163e-05	1.22705e-05	2.67079e-05	2.19899e-05	1.27617e-05	1.62063e-05	1.76613e-05	1.92264e-05
k__Bacteria;p__Firmicutes;c__Bacilli;o__Bacillales;f__unidentified;g__Gemella;s__Gemella sp. oral taxon 928	1.45563e-05	2.09059e-05	1.41099e-05	1.30425e-05	1.10214e-05	9.49603e-06	2.4671e-05	2.20011e-05	1.41088e-05	2.07612e-05	1.60303e-05	1.93265e-05
k__Bacteria;p__Verrucomicrobia;c__Verrucomicrobiae;o__Verrucomicrobiales;f__Verrucomicrobiaceae;g__Verrucomicrobium;s__Verrucomicrobium sp. GAS474	1.02826e-05	2.00225e-05	1.82539e-05	1.34451e-05	2.17771e-05	1.20187e-05	2.00309e-05	1.96038e-05	1.3335e-05	1.93191e-05	1.00274e-05	2.54968e-05
k__Bacteria;p__Proteobacteria;c__Gammaproteobacteria;o__Chromatiales;f__Ectothiorhodospiraceae;g__Halorhodospira;s__Halorhodospira halochloris	9.44702e-06	1.52241e-05	1.98852e-05	1.14898e-05	2.2773e-05	1.27123e-05	2.22337e-05	1.99511e-05	1.78841e-05	1.71423e-05	1.53779e-05	1.92915e-05
k__Bacteria;p__Firmicutes;c__Bacilli;o__Bacillales;f__Bacillaceae;g__Oceanobacillus;s__Oceanobacillus iheyensis	1.22695e-05	3.2722e-05	1.4165e-05	1.35396e-05	2.79415e-05	1.33522e-05	1.6146e-05	2.20515e-05	1.32651e-05	1.64131e-05	1.33657e-05	1.15949e-05
k__Bacteria;p__Bacteroidetes;c__Saprospiria;o__Saprospirales;f__Haliscomenobacteraceae;g__Haliscomenobacter;s__Haliscomenobacter hydrossis	4.5536e-06	1.59275e-05	1.23218e-05	1.07832e-05	1.70887e-05	1.11062e-05	2.77663e-05	2.39279e-05	1.55024e-05	2.71283e-05	1.96482e-05	1.60687e-05
k__Bacteria;p__Proteobacteria;c__Alphaproteobacteria;o__Rhodospirillales;f__Rhodospirillaceae;g__Rhodospirillum;s__Rhodospirillum rubrum	8.63145e-06	2.18328e-05	1.41904e-05	1.08243e-05	2.09549e-05	1.24398e-05	1.98993e-05	1.88701e-05	1.59032e-05	2.33734e-05	1.47594e-05	2.32799e-05
k__Bacteria;p__Proteobacteria;c__Gammaproteobacteria;o__Enterobacterales;f__Enterobacteriaceae;g__Citrobacter;s__Citrobacter freundii	7.83587e-06	1.99462e-05	1.14786e-05	1.23237e-05	2.33144e-05	1.20228e-05	3.01064e-05	1.86068e-05	1.40528e-05	2.23884e-05	1.54288e-05	1.68544e-05
k__Bacteria;p__Bacteroidetes;c__Flavobacteriia;o__Flavobacteriales;f__Flavobacteriaceae;g__Chryseobacterium;s__Chryseobacterium indologenes	8.09574e-06	2.21327e-05	1.87538e-05	1.06435e-05	1.65882e-05	5.64394e-06	2.07861e-05	2.37654e-05	1.89002e-05	1.63369e-05	1.97032e-05	2.47261e-05
k__Bacteria;p__Proteobacteria;c__Alphaproteobacteria;o__Rhizobiales;f__Cohaesibacteraceae;g__Cohaesibacter;s__Cohaesibacter sp. ES.047	8.44755e-06	2.5099e-05	1.12667e-05	7.49689e-06	1.66955e-05	6.81237e-06	2.55979e-05	3.44579e-05	1.58892e-05	1.28159e-05	1.67251e-05	1.53681e-05
k__Bacteria;p__Actinobacteria;c__Actinobacteria;o__Propionibacteriales;f__Propionibacteriaceae;g__Cutibacterium;s__Cutibacterium avidum	1.17298e-05	2.49409e-05	1.5398e-05	7.62424e-06	2.12511e-05	1.37362e-05	2.40645e-05	1.79683e-05	1.56469e-05	2.50168e-05	1.19846e-05	1.4087e-05
k__Bacteria;p__Cyanobacteria;c__unidentified;o__Synechococcales;f__Synechococcaceae;g__Synechococcus;s__Unclassified_Synechococcus	1.34089e-05	2.06114e-05	1.11862e-05	9.41938e-06	1.79723e-05	1.57221e-05	2.48198e-05	2.4824e-05	1.35727e-05	2.08319e-05	1.49162e-05	1.95867e-05
k__Bacteria;p__Actinobacteria;c__Actinobacteria;o__Propionibacteriales;f__Propionibacteriaceae;g__Tessaracoccus;s__Tessaracoccus aquimaris	1.00067e-05	1.7776e-05	1.65251e-05	1.13871e-05	1.7533e-05	1.09411e-05	2.53004e-05	1.62656e-05	1.13681e-05	1.44757e-05	1.89068e-05	3.03359e-05
k__Archaea;p__Euryarchaeota;c__Thermoplasmata;o__Thermoplasmatales;f__Thermoplasmataceae;g__Thermoplasma;s__Thermoplasma volcanium	1.3229e-05	1.96954e-05	1.57454e-05	1.13172e-05	2.32225e-05	1.41821e-05	1.55967e-05	1.99175e-05	9.02363e-06	2.51964e-05	1.34207e-05	2.20288e-05
k__Bacteria;p__Chlorobi;c__Chlorobia;o__Chlorobiales;f__Chlorobiaceae;g__Pelodictyon;s__Pelodictyon luteolum	6.06481e-06	1.92755e-05	1.38048e-05	1.06517e-05	1.65167e-05	1.08915e-05	2.39902e-05	2.35246e-05	1.57214e-05	2.50495e-05	1.75723e-05	2.11431e-05
k__Bacteria;p__Bacteroidetes;c__Cytophagia;o__Cytophagales;f__Cyclobacteriaceae;g__Aquiflexum;s__Aquiflexum balticum	8.49552e-06	2.16747e-05	1.55293e-05	1.20484e-05	1.85902e-05	8.86021e-06	2.13812e-05	3.36457e-05	1.3377e-05	1.54825e-05	1.66404e-05	1.36216e-05
k__Bacteria;p__Proteobacteria;c__Gammaproteobacteria;o__Enterobacterales;f__Enterobacteriaceae;g__Pluralibacter;s__[Enterobacter] lignolyticus	1.02306e-05	1.86266e-05	1.34107e-05	1.31781e-05	1.89937e-05	1.31623e-05	2.1856e-05	2.33845e-05	1.34702e-05	1.74688e-05	1.64582e-05	2.42207e-05
k__Bacteria;p__Deinococcus-Thermus;c__Deinococci;o__Thermales;f__Thermaceae;g__Marinithermus;s__Marinithermus hydrothermalis	9.42703e-06	2.48428e-05	2.02792e-05	5.85374e-06	1.56893e-05	9.58273e-06	2.61643e-05	1.42548e-05	1.55443e-05	2.08592e-05	1.25014e-05	2.5762e-05
k__Bacteria;p__Firmicutes;c__Bacilli;o__Lactobacillales;f__Lactobacillaceae;g__Lactobacillus;s__Lactobacillus acidophilus	1.1358e-05	1.79559e-05	7.29646e-06	1.28782e-05	3.15574e-05	2.73816e-05	2.15986e-05	2.80391e-05	1.15872e-05	1.33329e-05	2.22705e-05	3.89333e-06
k__Bacteria;p__Proteobacteria;c__Gammaproteobacteria;o__Enterobacterales;f__Enterobacteriaceae;g__Enterobacter;s__Enterobacter sp. FY-07	9.8788e-06	1.93464e-05	1.59912e-05	1.30015e-05	1.73543e-05	1.67667e-05	2.44479e-05	2.54233e-05	1.79214e-05	1.45247e-05	1.15525e-05	1.66792e-05
k__Bacteria;p__Actinobacteria;c__Actinobacteria;o__Corynebacteriales;f__Mycobacteriaceae;g__Mycolicibacterium;s__Mycolicibacterium chubuense	4.29374e-06	1.75851e-05	1.9203e-05	1.93605e-05	1.17159e-05	1.16719e-05	2.46653e-05	3.95941e-05	1.0091e-05	1.66579e-05	1.52339e-05	1.57585e-05
k__Bacteria;p__Actinobacteria;c__Actinobacteria;o__Propionibacteriales;f__Propionibacteriaceae;g__Microlunatus;s__Microlunatus soli	1.11341e-05	2.02079e-05	1.27328e-05	9.25096e-06	2.22419e-05	1.64653e-05	2.4877e-05	2.17546e-05	1.27105e-05	1.94987e-05	1.15949e-05	1.81105e-05
k__Bacteria;p__Proteobacteria;c__Deltaproteobacteria;o__Myxococcales;f__Sandaracinaceae;g__Sandaracinus;s__Sandaracinus amylolyticus	8.1557e-06	2.54371e-05	1.35251e-05	9.20988e-06	1.36873e-05	8.55055e-06	2.67136e-05	2.06736e-05	1.59964e-05	2.51801e-05	1.06925e-05	1.7515e-05
k__Bacteria;p__Actinobacteria;c__Actinobacteria;o__Corynebacteriales;f__Nocardiaceae;g__Rhodococcus;s__Unclassified_Rhodococcus	8.1557e-06	1.78469e-05	1.3665e-05	1.13871e-05	1.59141e-05	1.0619e-05	2.48484e-05	2.32333e-05	1.64392e-05	2.30904e-05	1.39715e-05	2.42057e-05
k__Bacteria;p__Firmicutes;c__Bacilli;o__Bacillales;f__Bacillaceae;g__Geobacillus;s__Geobacillus genomosp. 3	1.20217e-05	2.29288e-05	1.47794e-05	1.0319e-05	1.63226e-05	1.41491e-05	2.46481e-05	1.7621e-05	2.18273e-05	1.77246e-05	1.43273e-05	1.52831e-05
k__Bacteria;p__Actinobacteria;c__Coriobacteriia;o__Eggerthellales;f__Eggerthellaceae;g__Cryptobacterium;s__Cryptobacterium curtum	8.37959e-06	2.74056e-05	1.02286e-05	1.11529e-05	1.26914e-05	1.15108e-05	1.49674e-05	2.49417e-05	2.62273e-05	2.11421e-05	4.65998e-06	3.13017e-05
k__Bacteria;p__Actinobacteria;c__Actinobacteria;o__Pseudonocardiales;f__Pseudonocardiaceae;g__Pseudonocardia;s__Unclassified_Pseudonocardia	1.68311e-06	1.71925e-05	2.09021e-05	2.01081e-05	1.42746e-05	1.16223e-05	2.67136e-05	3.96277e-05	8.71135e-06	1.43832e-05	1.25735e-05	1.90963e-05
k__Bacteria;p__Proteobacteria;c__Alphaproteobacteria;o__Rhizobiales;f__Rhizobiaceae;g__Ensifer;s__Ensifer adhaerens	6.49658e-06	2.06441e-05	1.70886e-05	1.3478e-05	1.82787e-05	1.3183e-05	2.49685e-05	2.39279e-05	1.37592e-05	1.7447e-05	1.51365e-05	1.6344e-05
k__Bacteria;p__Firmicutes;c__Bacilli;o__Lactobacillales;f__Lactobacillaceae;g__Lactobacillus;s__Lactobacillus paraplantarum	1.31411e-05	1.78196e-05	1.72412e-05	1.41352e-05	2.27424e-05	9.77265e-06	1.46756e-05	2.25948e-05	1.53253e-05	2.22142e-05	9.3835e-06	1.89162e-05
k__Bacteria;p__Actinobacteria;c__Actinobacteria;o__Streptomycetales;f__Streptomycetaceae;g__Streptomyces;s__Streptomyces albireticuli	6.88837e-06	1.75033e-05	1.27836e-05	1.59632e-05	1.74718e-05	1.08337e-05	2.70626e-05	1.81363e-05	9.48973e-06	2.30196e-05	2.05251e-05	2.00471e-05
k__Bacteria;p__Firmicutes;c__Bacilli;o__Lactobacillales;f__Enterococcaceae;g__Enterococcus;s__Enterococcus wangshanyuanii	1.56957e-05	2.17783e-05	1.35929e-05	1.26317e-05	2.47138e-05	1.66676e-05	1.42808e-05	2.15754e-05	1.68028e-05	1.51342e-05	9.53601e-06	1.53731e-05
k__Bacteria;p__Proteobacteria;c__Gammaproteobacteria;o__Pseudomonadales;f__Pseudomonadaceae;g__Pseudomonas;s__Pseudomonas alcaligenes	1.02386e-05	1.98862e-05	1.26396e-05	7.87071e-06	1.52195e-05	1.14035e-05	2.8287e-05	1.91949e-05	1.61829e-05	1.93027e-05	1.25819e-05	2.51515e-05
k__Bacteria;p__Proteobacteria;c__Gammaproteobacteria;o__Enterobacterales;f__Enterobacteriaceae;g__Citrobacter;s__Citrobacter rodentium	1.40046e-05	2.63586e-05	1.54827e-05	1.20772e-05	1.92491e-05	8.69093e-06	1.96533e-05	2.9697e-05	1.49291e-05	1.2386e-05	1.03748e-05	1.27859e-05
k__Bacteria;p__Actinobacteria;c__Actinobacteria;o__Streptomycetales;f__Streptomycetaceae;g__Streptomyces;s__Streptomyces sp. P3	8.11972e-06	2.1762e-05	1.65674e-05	1.43242e-05	2.14656e-05	1.15274e-05	2.40073e-05	2.23203e-05	1.19134e-05	1.40839e-05	1.92372e-05	1.58385e-05
k__Bacteria;p__Proteobacteria;c__Gammaproteobacteria;o__Enterobacterales;f__Enterobacteriaceae;g__Cronobacter;s__Cronobacter muytjensii	1.05424e-05	1.92482e-05	1.51692e-05	1.07668e-05	1.72266e-05	1.07883e-05	2.19133e-05	2.54289e-05	1.34516e-05	1.94769e-05	1.50814e-05	2.04024e-05
k__Bacteria;p__Firmicutes;c__Bacilli;o__Lactobacillales;f__Streptococcaceae;g__Streptococcus;s__Streptococcus iniae	1.19297e-05	2.18383e-05	6.86003e-06	8.20756e-06	1.35239e-05	1.2093e-05	2.3664e-05	3.84795e-05	2.34959e-05	1.83776e-05	9.00223e-06	1.35416e-05
k__Bacteria;p__Proteobacteria;c__Deltaproteobacteria;o__Desulfovibrionales;f__Desulfohalobiaceae;g__Desulfohalobium;s__Desulfohalobium retbaense	9.01125e-06	1.75579e-05	1.78598e-05	1.60372e-05	1.41316e-05	1.03218e-05	2.78922e-05	2.17714e-05	1.1424e-05	2.44128e-05	1.37681e-05	1.47326e-05
k__Bacteria;p__Proteobacteria;c__Betaproteobacteria;o__Neisseriales;f__Chromobacteriaceae;g__Microvirgula;s__Microvirgula aerodenitrificans	8.65544e-06	1.89538e-05	1.19404e-05	1.28166e-05	1.75535e-05	1.19196e-05	2.48083e-05	2.82071e-05	1.28876e-05	2.11313e-05	1.18279e-05	1.96568e-05
k__Bacteria;p__Deinococcus-Thermus;c__Deinococci;o__Deinococcales;f__Deinococcaceae;g__Deinococcus;s__Deinococcus gobiensis	6.47659e-06	2.18656e-05	1.11184e-05	1.32931e-05	1.70019e-05	1.08915e-05	2.32292e-05	2.19563e-05	1.10185e-05	2.35856e-05	1.36834e-05	2.60022e-05
k__Bacteria;p__Proteobacteria;c__Gammaproteobacteria;o__Chromatiales;f__Ectothiorhodospiraceae;g__Acidihalobacter;s__Acidihalobacter ferrooxidans	8.51951e-06	1.95481e-05	1.80123e-05	1.36875e-05	2.17567e-05	9.32675e-06	2.29889e-05	2.20795e-05	9.65753e-06	2.16972e-05	1.36919e-05	1.6439e-05
k__Bacteria;p__Firmicutes;c__Bacilli;o__Bacillales;f__Bacillaceae;g__Fictibacillus;s__Fictibacillus phosphorivorans	1.06704e-05	2.87415e-05	1.51776e-05	7.96519e-06	1.15474e-05	6.19719e-06	2.01053e-05	3.09124e-05	2.5393e-05	1.76974e-05	7.58305e-06	1.20553e-05
k__Bacteria;p__Actinobacteria;c__Actinobacteria;o__Actinomycetales;f__Actinomycetaceae;g__Actinomyces;s__Actinomyces sp. oral taxon 897	1.08943e-05	2.01697e-05	1.1182e-05	9.37009e-06	2.12511e-05	9.9378e-06	2.1919e-05	2.64259e-05	1.26545e-05	1.57981e-05	1.25438e-05	2.8094e-05
k__Bacteria;p__Actinobacteria;c__Actinobacteria;o__Streptomycetales;f__Streptomycetaceae;g__Streptomyces;s__Streptomyces sp. RTd22	1.37528e-05	2.41394e-05	1.19531e-05	1.36916e-05	1.65116e-05	1.25719e-05	2.11351e-05	1.75874e-05	1.19321e-05	2.03911e-05	1.05146e-05	2.23741e-05
k__Bacteria;p__Proteobacteria;c__Gammaproteobacteria;o__Enterobacterales;f__Yersiniaceae;g__Serratia;s__Serratia plymuthica	1.50281e-05	1.98698e-05	1.5131e-05	1.32438e-05	1.87639e-05	9.1038e-06	2.40588e-05	2.32613e-05	1.70032e-05	1.57709e-05	1.23023e-05	1.36216e-05
k__Bacteria;p__Firmicutes;c__Clostridia;o__Clostridiales;f__Heliobacteriaceae;g__Heliobacillus;s__Heliobacillus mobilis	9.83482e-06	2.21055e-05	1.82496e-05	8.76212e-06	1.97802e-05	2.04536e-05	1.87092e-05	1.73634e-05	1.65371e-05	1.83014e-05	1.09001e-05	1.44924e-05
k__Bacteria;p__Proteobacteria;c__Alphaproteobacteria;o__Rhodospirillales;f__Acetobacteraceae;g__Roseomonas;s__Roseomonas sp. FDAARGOS_362	1.12301e-05	1.64183e-05	1.71564e-05	7.68585e-06	1.39989e-05	9.80981e-06	2.23996e-05	1.81027e-05	2.12354e-05	1.84211e-05	1.52508e-05	2.26043e-05
k__Bacteria;p__Proteobacteria;c__Gammaproteobacteria;o__Pseudomonadales;f__Pseudomonadaceae;g__Pseudomonas;s__Pseudomonas xinjiangensis	1.45563e-05	2.21655e-05	1.21947e-05	1.34739e-05	1.55412e-05	1.00493e-05	2.26742e-05	2.69973e-05	1.29528e-05	1.98415e-05	1.23574e-05	1.80804e-05
k__Bacteria;p__Deinococcus-Thermus;c__Deinococci;o__Deinococcales;f__Trueperaceae;g__Truepera;s__Truepera radiovictrix	1.78746e-05	1.98644e-05	1.8703e-05	1.02985e-05	1.52297e-05	1.05819e-05	1.94416e-05	1.61984e-05	1.73668e-05	1.8715e-05	1.07773e-05	2.50364e-05
k__Bacteria;p__Proteobacteria;c__Gammaproteobacteria;o__Pseudomonadales;f__Pseudomonadaceae;g__Azotobacter;s__Azotobacter vinelandii	1.04305e-05	2.19255e-05	1.71776e-05	9.59602e-06	1.61235e-05	1.58914e-05	2.72571e-05	1.19303e-05	1.47473e-05	1.78987e-05	1.47764e-05	1.99821e-05
k__Bacteria;p__Proteobacteria;c__Alphaproteobacteria;o__Rhizobiales;f__Rhizobiaceae;g__Agrobacterium;s__Agrobacterium tumefaciens	9.41104e-06	1.6102e-05	1.41861e-05	1.39915e-05	2.6251e-05	1.16306e-05	1.8057e-05	1.95814e-05	9.62024e-06	2.70249e-05	1.2493e-05	2.05576e-05
k__Bacteria;p__Cyanobacteria;c__Gloeobacteria;o__Gloeobacterales;f__Gloeobacteraceae;g__Gloeobacter;s__Gloeobacter violaceus	1.28932e-05	1.90628e-05	1.9614e-05	1.52361e-05	1.7533e-05	1.17751e-05	2.47969e-05	1.44172e-05	1.20626e-05	1.81871e-05	1.25226e-05	2.02123e-05
k__Bacteria;p__Proteobacteria;c__Betaproteobacteria;o__Burkholderiales;f__Burkholderiaceae;g__Pandoraea;s__Pandoraea pnomenusa	1.53199e-05	2.18219e-05	1.06142e-05	1.23483e-05	2.32633e-05	1.29724e-05	2.94313e-05	1.61031e-05	1.33677e-05	1.97599e-05	1.2404e-05	1.25958e-05
k__Bacteria;p__Actinobacteria;c__Actinobacteria;o__Streptomycetales;f__Streptomycetaceae;g__Streptomyces;s__Streptomyces hygroscopicus	9.22714e-06	1.9739e-05	1.69742e-05	1.53922e-05	2.6011e-05	1.17297e-05	1.95503e-05	1.55766e-05	1.01702e-05	1.6326e-05	1.24803e-05	1.97118e-05
k__Bacteria;p__Proteobacteria;c__Gammaproteobacteria;o__Pasteurellales;f__Pasteurellaceae;g__Actinobacillus;s__Actinobacillus pleuropneumoniae	5.22125e-06	2.38558e-05	1.51437e-05	1.08407e-05	2.27628e-05	1.0297e-05	2.66907e-05	1.93798e-05	1.20253e-05	2.28945e-05	1.28488e-05	1.46475e-05
k__Bacteria;p__Bacteroidetes;c__Sphingobacteriia;o__Sphingobacteriales;f__Sphingobacteriaceae;g__Mucilaginibacter;s__Mucilaginibacter sp. BJC16-A31	9.89479e-06	2.70293e-05	1.14743e-05	9.76855e-06	1.52757e-05	1.08668e-05	2.22165e-05	3.57462e-05	1.33304e-05	1.53573e-05	1.00274e-05	1.76251e-05
k__Bacteria;p__Bacteroidetes;c__Cytophagia;o__Cytophagales;f__Cytophagaceae;g__Spirosoma;s__Spirosoma radiotolerans	8.57148e-06	1.55949e-05	8.59728e-06	1.15966e-05	2.32174e-05	1.32119e-05	1.69585e-05	3.23575e-05	1.25753e-05	2.6361e-05	1.07179e-05	1.80054e-05
k__Bacteria;p__Actinobacteria;c__Actinobacteria;o__Corynebacteriales;f__Nocardiaceae;g__Nocardia;s__Nocardia seriolae	6.58853e-06	1.84685e-05	1.54827e-05	1.65753e-05	1.27118e-05	1.30715e-05	2.62044e-05	2.7927e-05	8.92109e-06	1.43342e-05	1.78562e-05	2.05075e-05
k__Bacteria;p__Firmicutes;c__Bacilli;o__Bacillales;f__Bacillaceae;g__Virgibacillus;s__Virgibacillus phasianinus	7.76791e-06	2.5159e-05	1.17116e-05	8.16648e-06	1.82021e-05	1.10649e-05	1.72102e-05	3.3937e-05	1.59498e-05	1.1069e-05	1.12941e-05	1.7535e-05
k__Bacteria;p__Proteobacteria;c__Deltaproteobacteria;o__Desulfobacterales;f__Desulfobacteraceae;g__Desulfobacula;s__Desulfobacula toluolica	1.1378e-05	2.68439e-05	1.10167e-05	1.34122e-05	1.87537e-05	1.31128e-05	2.02598e-05	1.80915e-05	1.71524e-05	1.8198e-05	1.20227e-05	1.56384e-05
k__Bacteria;p__Proteobacteria;c__Alphaproteobacteria;o__Rhodobacterales;f__Rhodobacteraceae;g__Rhodobacter;s__Rhodobacter sphaeroides	8.70741e-06	2.20455e-05	2.40673e-05	1.41763e-05	2.28599e-05	1.12425e-05	1.89438e-05	1.93686e-05	1.20439e-05	1.27343e-05	1.05654e-05	1.64891e-05
k__Bacteria;p__Proteobacteria;c__Alphaproteobacteria;o__Rickettsiales;f__Rickettsiaceae;g__Rickettsia;s__Unclassified_spotted fever group	2.05452e-05	2.30106e-05	1.32328e-05	1.33013e-05	1.34728e-05	1.67048e-05	2.02083e-05	2.18779e-05	1.34842e-05	1.41274e-05	1.01884e-05	1.11495e-05
k__Bacteria;p__Proteobacteria;c__Betaproteobacteria;o__Neisseriales;f__Chromobacteriaceae;g__Pseudogulbenkiania;s__Pseudogulbenkiania sp. NH8B	1.29372e-05	2.18819e-05	1.46777e-05	1.04012e-05	1.44585e-05	1.30261e-05	1.96189e-05	2.69748e-05	1.45702e-05	1.8062e-05	1.23235e-05	1.94016e-05
k__Bacteria;p__Proteobacteria;c__Alphaproteobacteria;o__Rhizobiales;f__Hyphomicrobiaceae;g__Devosia;s__Devosia sp. A16	1.3213e-05	1.8992e-05	1.71352e-05	1.65794e-05	1.86873e-05	1.33068e-05	1.96819e-05	2.09089e-05	6.52536e-06	1.92102e-05	1.24421e-05	1.79603e-05
k__Bacteria;p__Firmicutes;c__Bacilli;o__Bacillales;f__Paenibacillaceae;g__Paenibacillus;s__Paenibacillus sp. IHB B 3084	7.42809e-06	2.24108e-05	1.17709e-05	1.15883e-05	1.34983e-05	1.24852e-05	1.72216e-05	2.43535e-05	2.09277e-05	1.53138e-05	1.19211e-05	2.75735e-05
k__Bacteria;p__Proteobacteria;c__Betaproteobacteria;o__Neisseriales;f__Chromobacteriaceae;g__Vogesella;s__Vogesella sp. LIG4	9.59095e-06	1.92591e-05	1.40929e-05	1.08777e-05	2.06689e-05	1.41367e-05	1.76965e-05	1.67137e-05	1.68494e-05	2.41951e-05	1.42341e-05	1.59686e-05
k__Bacteria;p__Firmicutes;c__Clostridia;o__Thermoanaerobacterales;f__Thermoanaerobacteraceae;g__Carboxydothermus;s__Carboxydothermus hydrogenoformans	8.69942e-06	2.05951e-05	1.23684e-05	8.08432e-06	1.74462e-05	9.80981e-06	1.90869e-05	3.27272e-05	1.67888e-05	2.51148e-05	9.61226e-06	1.39569e-05
k__Bacteria;p__Actinobacteria;c__Actinobacteria;o__Micrococcales;f__Micrococcaceae;g__Arthrobacter;s__Arthrobacter sp. U41	1.06144e-05	1.77596e-05	2.62367e-05	2.44008e-05	1.39376e-05	1.0714e-05	2.00023e-05	1.421e-05	7.87238e-06	1.73872e-05	1.34843e-05	1.68194e-05
k__Bacteria;p__Actinobacteria;c__Actinobacteria;o__Streptomycetales;f__Streptomycetaceae;g__Streptomyces;s__Streptomyces sp. TLI_053	1.07943e-05	2.01207e-05	1.78767e-05	9.39063e-06	1.1481e-05	1.33357e-05	2.47912e-05	1.3157e-05	1.62202e-05	1.81817e-05	1.44163e-05	2.34851e-05
k__Bacteria;p__Proteobacteria;c__Betaproteobacteria;o__Burkholderiales;f__Burkholderiaceae;g__Ralstonia;s__Unclassified_Ralstonia	1.10942e-05	1.51587e-05	1.772e-05	1.29275e-05	2.24666e-05	9.21528e-06	2.41332e-05	1.83828e-05	1.28783e-05	1.91014e-05	1.2421e-05	2.00121e-05
k__Bacteria;p__Firmicutes;c__Bacilli;o__Bacillales;f__Bacillaceae;g__Anoxybacillus;s__Anoxybacillus amylolyticus	9.47901e-06	1.75143e-05	1.19108e-05	1.14856e-05	2.03011e-05	1.14572e-05	2.38528e-05	1.82427e-05	1.84807e-05	1.62988e-05	1.38613e-05	1.32213e-05
k__Bacteria;p__Verrucomicrobia;c__Opitutae;o__Opitutales;f__Opitutaceae;g__Opitutus;s__Opitutus terrae	1.25174e-05	2.48264e-05	1.53175e-05	1.25537e-05	1.49437e-05	1.34472e-05	2.58153e-05	1.68761e-05	9.60626e-06	2.47883e-05	9.01917e-06	1.35866e-05
k__Bacteria;p__Aquificae;c__Aquificae;o__Aquificales;f__Hydrogenothermaceae;g__Persephonella;s__Unclassified_Persephonella	1.23535e-05	1.86975e-05	1.48302e-05	1.12022e-05	2.13073e-05	1.34431e-05	1.5305e-05	1.93686e-05	8.15669e-06	2.38305e-05	1.28827e-05	2.02223e-05
k__Bacteria;p__Proteobacteria;c__Alphaproteobacteria;o__Rhizobiales;f__Aurantimonadaceae;g__Martelella;s__Martelella endophytica	1.34409e-05	1.61947e-05	1.58302e-05	1.33054e-05	1.9438e-05	1.53423e-05	1.73418e-05	2.02087e-05	1.54045e-05	1.60756e-05	1.14254e-05	2.13582e-05
k__Bacteria;p__Proteobacteria;c__Epsilonproteobacteria;o__Campylobacterales;f__Campylobacteraceae;g__Arcobacter;s__Arcobacter butzleri	8.38358e-06	2.39921e-05	9.77098e-06	1.10215e-05	1.54084e-05	1.04291e-05	1.19007e-05	2.26284e-05	1.64765e-05	2.84181e-05	1.09891e-05	1.36366e-05
k__Bacteria;p__Actinobacteria;c__Actinobacteria;o__Streptomycetales;f__Streptomycetaceae;g__Streptomyces;s__Streptomyces scabiei	1.02426e-05	1.64401e-05	1.73683e-05	1.60906e-05	2.67618e-05	1.14778e-05	1.85433e-05	1.56494e-05	6.22705e-06	2.10496e-05	1.1239e-05	1.55333e-05
k__Bacteria;p__Proteobacteria;c__Betaproteobacteria;o__Burkholderiales;f__Comamonadaceae;g__Acidovorax;s__Unclassified_Acidovorax	1.48882e-05	1.76233e-05	1.21014e-05	1.08571e-05	2.42592e-05	1.03259e-05	2.25598e-05	1.63776e-05	9.26134e-06	1.76212e-05	1.49373e-05	2.01922e-05
k__Bacteria;p__unidentified;c__unidentified;o__unidentified;f__unidentified;g__unidentified;s__uncultured bacterium Contig99	9.51499e-06	1.95154e-05	1.31268e-05	1.24839e-05	2.60927e-05	9.58273e-06	2.19419e-05	1.90605e-05	1.11164e-05	1.92266e-05	1.10992e-05	1.60287e-05
k__Bacteria;p__Cyanobacteria;c__unidentified;o__Oscillatoriales;f__Coleofasciculaceae;g__Geitlerinema;s__Geitlerinema sp. PCC 7407	1.20337e-05	2.11785e-05	7.79645e-06	1.08161e-05	1.55055e-05	1.23201e-05	2.64275e-05	2.19451e-05	9.46177e-06	1.81545e-05	8.94716e-06	2.54818e-05
k__Bacteria;p__Proteobacteria;c__Alphaproteobacteria;o__Sphingomonadales;f__Sphingomonadaceae;g__Sphingomonas;s__Sphingomonas sp. LK11	9.85081e-06	2.17838e-05	9.6142e-06	1.17937e-05	2.94073e-05	8.1831e-06	1.67296e-05	1.76938e-05	9.17745e-06	2.67583e-05	1.10865e-05	2.10079e-05
k__Bacteria;p__Proteobacteria;c__Betaproteobacteria;o__Burkholderiales;f__Alcaligenaceae;g__Bordetella;s__Bordetella genomosp. 9	1.19937e-05	2.30815e-05	1.72073e-05	1.0812e-05	2.07965e-05	9.93367e-06	1.65465e-05	1.60359e-05	1.22117e-05	1.60484e-05	1.24337e-05	2.02373e-05
k__Bacteria;p__Proteobacteria;c__Alphaproteobacteria;o__Rhodospirillales;f__Rhodospirillaceae;g__Magnetospirillum;s__Magnetospirillum sp. ME-1	5.07733e-06	1.56331e-05	1.88005e-05	6.12897e-06	1.65269e-05	1.12177e-05	2.276e-05	2.81511e-05	1.72409e-05	1.71368e-05	1.11628e-05	1.97669e-05
k__Bacteria;p__Firmicutes;c__Bacilli;o__Bacillales;f__Alicyclobacillaceae;g__Kyrpidia;s__Kyrpidia sp. EA-1	6.99232e-06	2.08132e-05	1.66691e-05	9.10718e-06	1.71245e-05	1.45248e-05	1.91498e-05	1.69881e-05	2.2932e-05	1.55532e-05	1.32301e-05	1.56183e-05
k__Bacteria;p__Proteobacteria;c__Alphaproteobacteria;o__Sphingomonadales;f__Sphingomonadaceae;g__Zymomonas;s__Zymomonas mobilis	1.15019e-05	1.69908e-05	1.43344e-05	1.04422e-05	1.56689e-05	1.23655e-05	1.97734e-05	1.97999e-05	1.12749e-05	1.99667e-05	1.69623e-05	1.79904e-05
k__Bacteria;p__unidentified;c__unidentified;o__unidentified;f__unidentified;g__unidentified;s__uncultured bacterium Contigcl_1556	1.01786e-05	1.80704e-05	1.87115e-05	8.96341e-06	2.08425e-05	1.01442e-05	2.2823e-05	1.93294e-05	8.65542e-06	2.39176e-05	7.87536e-06	1.77802e-05
k__Bacteria;p__Actinobacteria;c__Actinobacteria;o__Micrococcales;f__Microbacteriaceae;g__Unclassified_Microbacteriaceae;s__Unclassified_Microbacteriaceae	1.15379e-05	1.95863e-05	1.61861e-05	1.45296e-05	1.99488e-05	9.4052e-06	1.89266e-05	1.98223e-05	1.26172e-05	1.68593e-05	1.06968e-05	1.758e-05
k__Bacteria;p__Proteobacteria;c__Betaproteobacteria;o__Burkholderiales;f__Alcaligenaceae;g__Orrella;s__Orrella dioscoreae	8.83934e-06	1.75088e-05	1.63471e-05	1.39874e-05	1.46219e-05	8.64964e-06	2.20506e-05	2.72101e-05	8.61347e-06	1.79912e-05	1.32174e-05	1.91764e-05
k__Bacteria;p__Proteobacteria;c__Deltaproteobacteria;o__Desulfovibrionales;f__Desulfovibrionaceae;g__Pseudodesulfovibrio;s__Pseudodesulfovibrio profundus	9.34708e-06	1.8523e-05	1.1682e-05	1.20484e-05	2.18384e-05	1.15067e-05	2.36011e-05	2.17714e-05	1.56189e-05	1.41437e-05	1.24421e-05	1.6409e-05
k__Bacteria;p__Actinobacteria;c__Actinobacteria;o__Micrococcales;f__Micrococcaceae;g__Micrococcus;s__Micrococcus luteus	9.499e-06	1.41335e-05	1.39023e-05	1.01424e-05	1.78701e-05	1.25306e-05	1.91841e-05	2.74453e-05	1.18109e-05	1.66525e-05	1.18109e-05	1.92414e-05
k__Bacteria;p__Proteobacteria;c__Gammaproteobacteria;o__Pseudomonadales;f__Moraxellaceae;g__Psychrobacter;s__Psychrobacter alimentarius	8.33561e-06	1.99898e-05	1.64276e-05	1.01917e-05	1.62103e-05	8.79415e-06	1.75592e-05	1.76658e-05	2.88048e-05	1.58253e-05	8.96834e-06	1.89162e-05
k__Bacteria;p__Proteobacteria;c__Deltaproteobacteria;o__Myxococcales;f__Archangiaceae;g__Melittangium;s__Melittangium boletus	1.04225e-05	2.14184e-05	1.35845e-05	8.77444e-06	1.58579e-05	1.18494e-05	2.40931e-05	2.10601e-05	1.47659e-05	1.5994e-05	1.27683e-05	1.71446e-05
k__Bacteria;p__Proteobacteria;c__Betaproteobacteria;o__Burkholderiales;f__Comamonadaceae;g__Rhodoferax;s__Rhodoferax ferrireducens	8.00378e-06	2.1811e-05	1.70081e-05	7.21345e-06	1.67006e-05	9.25244e-06	2.17531e-05	1.92341e-05	1.5507e-05	2.05326e-05	1.37724e-05	1.67543e-05
k__Bacteria;p__Proteobacteria;c__Gammaproteobacteria;o__Pseudomonadales;f__Pseudomonadaceae;g__Pseudomonas;s__Unclassified_Pseudomonas fluorescens group	7.4041e-06	1.42917e-05	9.4998e-06	1.10379e-05	1.43564e-05	1.03218e-05	2.97631e-05	2.08977e-05	1.15965e-05	1.70715e-05	2.05293e-05	2.1043e-05
k__Bacteria;p__Bacteroidetes;c__unidentified;o__Bacteroidetes Order II. Incertae sedis;f__Rhodothermaceae;g__Salinibacter;s__Salinibacter ruber	1.28412e-05	1.80541e-05	1.32794e-05	1.09681e-05	1.95912e-05	1.24109e-05	3.12507e-05	2.13345e-05	5.7796e-06	1.6277e-05	1.06671e-05	1.72597e-05
k__Bacteria;p__unidentified;c__unidentified;o__unidentified;f__unidentified;g__unidentified;s__uncultured bacterium Contig115	1.03625e-05	2.02843e-05	1.37328e-05	1.10708e-05	1.92695e-05	8.76938e-06	1.85147e-05	1.61031e-05	1.28223e-05	1.94823e-05	9.40044e-06	2.1108e-05
k__Bacteria;p__Proteobacteria;c__Alphaproteobacteria;o__Rhizobiales;f__Xanthobacteraceae;g__Azorhizobium;s__Azorhizobium caulinodans	8.44355e-06	1.89429e-05	1.50971e-05	1.07052e-05	2.10417e-05	1.04869e-05	2.65076e-05	1.66408e-05	1.15825e-05	2.14795e-05	1.25735e-05	1.23556e-05
k__Archaea;p__Euryarchaeota;c__Halobacteria;o__Halobacteriales;f__Haloarculaceae;g__Halorientalis;s__Halorientalis sp. IM1011	9.31509e-06	1.62765e-05	1.81903e-05	1.80008e-05	1.42695e-05	1.03507e-05	2.33951e-05	1.79627e-05	1.34282e-05	1.90361e-05	1.43485e-05	1.5223e-05
k__Bacteria;p__Acidobacteria;c__Blastocatellia;o__unidentified;f__unidentified;g__Chloracidobacterium;s__Chloracidobacterium thermophilum	1.41366e-05	2.2569e-05	1.5881e-05	9.85893e-06	1.34473e-05	1.16801e-05	2.37499e-05	2.11945e-05	1.27338e-05	1.42961e-05	1.11373e-05	1.4072e-05
k__Bacteria;p__Firmicutes;c__Bacilli;o__Bacillales;f__Paenibacillaceae;g__Aneurinibacillus;s__Aneurinibacillus sp. XH2	9.41904e-06	1.69908e-05	1.35717e-05	1.34533e-05	1.71347e-05	1.42523e-05	1.59114e-05	1.75034e-05	1.94036e-05	1.95422e-05	8.88785e-06	1.8731e-05
k__Bacteria;p__Proteobacteria;c__Betaproteobacteria;o__Burkholderiales;f__Burkholderiaceae;g__Burkholderia;s__Burkholderia cepacia	1.24774e-05	1.79614e-05	1.04277e-05	1.24181e-05	1.61235e-05	1.5462e-05	2.01968e-05	2.69636e-05	1.07808e-05	1.5945e-05	1.2421e-05	1.77001e-05
k__Bacteria;p__Proteobacteria;c__Alphaproteobacteria;o__Rhodospirillales;f__Acetobacteraceae;g__Granulibacter;s__Granulibacter bethesdensis	1.21016e-05	1.61402e-05	1.32073e-05	9.57959e-06	1.59038e-05	1.03878e-05	2.66278e-05	2.36702e-05	1.30367e-05	1.73872e-05	1.15737e-05	1.63189e-05
k__Bacteria;p__Proteobacteria;c__Alphaproteobacteria;o__Rhodobacterales;f__Rhodobacteraceae;g__Celeribacter;s__Celeribacter baekdonensis	9.95476e-06	1.88338e-05	1.07879e-05	8.69229e-06	1.69661e-05	1.25182e-05	1.97048e-05	2.00687e-05	1.56795e-05	2.39012e-05	1.02096e-05	1.63189e-05
k__Bacteria;p__Firmicutes;c__Bacilli;o__Lactobacillales;f__Enterococcaceae;g__Enterococcus;s__Enterococcus thailandicus	8.61546e-06	1.60965e-05	1.2398e-05	1.0775e-05	1.45709e-05	1.08544e-05	2.07346e-05	1.90773e-05	1.04825e-05	2.46359e-05	1.44375e-05	1.84758e-05
k__Bacteria;p__Firmicutes;c__Clostridia;o__Clostridiales;f__Peptococcaceae;g__Dehalobacter;s__Dehalobacter sp. DCA	9.6909e-06	2.01479e-05	1.56098e-05	9.91233e-06	1.76863e-05	1.30426e-05	1.65522e-05	1.91165e-05	1.30321e-05	2.19476e-05	1.12433e-05	1.22755e-05
k__Bacteria;p__Proteobacteria;c__Gammaproteobacteria;o__Xanthomonadales;f__Xanthomonadaceae;g__Pseudoxanthomonas;s__Pseudoxanthomonas suwonensis	9.41904e-06	1.6391e-05	1.17794e-05	1.1157e-05	1.48977e-05	1.16512e-05	2.37384e-05	1.92677e-05	1.3638e-05	1.71858e-05	1.4107e-05	2.01872e-05
k__Bacteria;p__Spirochaetes;c__Spirochaetia;o__Spirochaetales;f__Borreliaceae;g__Borrelia;s__Unclassified_Borrelia	1.01706e-05	1.65164e-05	1.20675e-05	9.44403e-06	1.12154e-05	1.29972e-05	2.07976e-05	2.1497e-05	1.25473e-05	2.06796e-05	1.46111e-05	1.88361e-05
k__Bacteria;p__Firmicutes;c__Bacilli;o__Lactobacillales;f__Enterococcaceae;g__Melissococcus;s__Melissococcus plutonius	9.00726e-06	2.4183e-05	1.10676e-05	8.03502e-06	1.48211e-05	1.15397e-05	1.92127e-05	1.78955e-05	1.77956e-05	2.26387e-05	8.70145e-06	1.13997e-05
k__Bacteria;p__Proteobacteria;c__Gammaproteobacteria;o__Aeromonadales;f__Aeromonadaceae;g__Oceanisphaera;s__Unclassified_Oceanisphaera	9.03124e-06	2.49573e-05	9.07184e-06	1.29234e-05	1.14146e-05	9.45474e-06	1.1483e-05	2.30933e-05	2.49781e-05	1.92374e-05	4.37191e-06	2.85894e-05
k__Bacteria;p__Firmicutes;c__Bacilli;o__Lactobacillales;f__Leuconostocaceae;g__Leuconostoc;s__Unclassified_Leuconostoc	3.81799e-06	2.00825e-05	1.03261e-05	1.32315e-05	2.1864e-05	7.36149e-06	1.47786e-05	4.3358e-05	4.24148e-06	2.24754e-05	8.58283e-06	1.22254e-05
k__Bacteria;p__Bacteroidetes;c__Chitinophagia;o__Chitinophagales;f__Chitinophagaceae;g__Chitinophaga;s__Chitinophaga caeni	9.85081e-06	2.24599e-05	1.40294e-05	1.31617e-05	1.66291e-05	8.25329e-06	1.98993e-05	1.97606e-05	1.26312e-05	1.79368e-05	9.16745e-06	1.91213e-05
k__Bacteria;p__Actinobacteria;c__Actinobacteria;o__Corynebacteriales;f__Corynebacteriaceae;g__Corynebacterium;s__Corynebacterium glutamicum	9.64292e-06	1.28031e-05	1.56268e-05	8.51975e-06	1.67823e-05	1.30674e-05	2.91509e-05	2.25556e-05	1.26639e-05	1.49764e-05	8.77347e-06	1.62189e-05
k__Bacteria;p__Firmicutes;c__Clostridia;o__Clostridiales;f__Clostridiaceae;g__Candidatus Arthromitus;s__Unclassified_Candidatus Arthromitus	1.31371e-05	1.91883e-05	1.03218e-05	9.0127e-06	1.28497e-05	8.12117e-06	2.58668e-05	2.59891e-05	8.11475e-06	1.87803e-05	2.13978e-05	1.41321e-05
k__Bacteria;p__Bacteroidetes;c__Sphingobacteriia;o__Sphingobacteriales;f__Sphingobacteriaceae;g__Mucilaginibacter;s__Mucilaginibacter gotjawali	3.15834e-06	1.38064e-05	7.28798e-06	1.03108e-05	1.79212e-05	4.80169e-06	3.03582e-05	2.19563e-05	1.30694e-05	2.06034e-05	1.80638e-05	2.14533e-05
k__Bacteria;p__unidentified;c__unidentified;o__unidentified;f__unidentified;g__unidentified;s__uncultured bacterium gwe2_scaffold_8	8.99126e-06	1.75252e-05	1.50887e-05	1.16459e-05	1.85289e-05	8.43082e-06	1.96361e-05	1.654e-05	1.43604e-05	1.32404e-05	1.11839e-05	2.11681e-05
k__Bacteria;p__Firmicutes;c__Bacilli;o__Bacillales;f__Bacillaceae;g__Bacillus;s__Bacillus sp. 1NLA3E	1.04985e-05	2.11621e-05	9.02523e-06	1.10173e-05	1.84064e-05	9.6075e-06	2.12496e-05	2.41407e-05	1.17456e-05	1.59178e-05	1.29674e-05	1.45224e-05
k__Bacteria;p__Bacteroidetes;c__Chitinophagia;o__Chitinophagales;f__Chitinophagaceae;g__Chitinophaga;s__Chitinophaga sp. MD30	6.42062e-06	1.52241e-05	1.27158e-05	8.43349e-06	1.56842e-05	7.50599e-06	2.62273e-05	2.35302e-05	1.05944e-05	2.35475e-05	1.29336e-05	2.13332e-05
k__Bacteria;p__Proteobacteria;c__Gammaproteobacteria;o__Xanthomonadales;f__Xanthomonadaceae;g__Xanthomonas;s__Xanthomonas oryzae	8.33961e-06	2.10258e-05	1.2237e-05	1.79268e-05	3.98924e-05	1.38312e-05	1.3045e-05	2.21747e-05	7.7978e-06	1.07262e-05	1.02223e-05	9.29294e-06
k__Bacteria;p__Proteobacteria;c__Gammaproteobacteria;o__Pseudomonadales;f__Pseudomonadaceae;g__Pseudomonas;s__Pseudomonas sp. MYb193	7.38011e-06	2.43793e-05	8.02526e-06	1.16007e-05	1.2196e-05	9.83871e-06	1.22668e-05	2.53001e-05	2.33095e-05	1.94823e-05	5.02007e-06	2.71182e-05
k__Bacteria;p__Chlorobi;c__Chlorobia;o__Chlorobiales;f__Chlorobiaceae;g__Pelodictyon;s__Pelodictyon phaeoclathratiforme	7.50405e-06	1.62928e-05	9.97437e-06	1.04751e-05	2.12868e-05	1.04374e-05	2.34867e-05	1.5571e-05	1.3363e-05	1.87749e-05	1.20778e-05	2.1118e-05
k__Bacteria;p__Bacteroidetes;c__Chitinophagia;o__Chitinophagales;f__Chitinophagaceae;g__Niabella;s__Niabella soli	4.16181e-06	1.57639e-05	1.11184e-05	1.31452e-05	1.6292e-05	6.94449e-06	2.69882e-05	2.43647e-05	8.16136e-06	1.80021e-05	1.77503e-05	1.79203e-05
k__Bacteria;p__Cyanobacteria;c__unidentified;o__Nostocales;f__Rivulariaceae;g__Calothrix;s__Calothrix sp. NIES-2098	1.10542e-05	2.19801e-05	1.43683e-05	1.15925e-05	2.25228e-05	1.1325e-05	1.39375e-05	1.52462e-05	1.34096e-05	1.89926e-05	7.29498e-06	1.7615e-05
k__Bacteria;p__Actinobacteria;c__Actinobacteria;o__Propionibacteriales;f__Nocardioidaceae;g__Kribbella;s__Kribbella flavida	1.23855e-05	2.25799e-05	1.27709e-05	9.72337e-06	2.1057e-05	1.16388e-05	1.79368e-05	1.93686e-05	1.2002e-05	1.47097e-05	7.74827e-06	1.70596e-05
k__Bacteria;p__Proteobacteria;c__Betaproteobacteria;o__Neisseriales;f__Chromobacteriaceae;g__Jeongeupia;s__Jeongeupia sp. USM3	8.1557e-06	2.11458e-05	1.18599e-05	7.93644e-06	1.86668e-05	1.03176e-05	2.25312e-05	1.88981e-05	1.01842e-05	2.11095e-05	1.41155e-05	1.39669e-05
k__Bacteria;p__Actinobacteria;c__Actinobacteria;o__Actinomycetales;f__Actinomycetaceae;g__Actinomyces;s__Actinomyces sp. Chiba101	9.45502e-06	2.18656e-05	1.56226e-05	8.37187e-06	2.739e-05	8.21613e-06	1.8715e-05	1.23504e-05	1.03194e-05	2.08755e-05	9.74359e-06	1.24106e-05
k__Bacteria;p__Proteobacteria;c__Betaproteobacteria;o__Nitrosomonadales;f__Gallionellaceae;g__Sulfuricella;s__Sulfuricella denitrificans	9.95076e-06	1.78523e-05	9.74556e-06	1.36998e-05	3.03623e-05	1.17833e-05	1.91326e-05	2.11553e-05	8.30585e-06	1.49546e-05	9.60379e-06	1.36216e-05
k__Bacteria;p__Proteobacteria;c__Alphaproteobacteria;o__Rhizobiales;f__Methylobacteriaceae;g__Methylobacterium;s__Methylobacterium sp. PR1016A	7.71993e-06	1.61565e-05	1.3898e-05	1.10091e-05	1.89631e-05	8.62487e-06	1.88694e-05	2.17378e-05	1.12236e-05	2.19258e-05	1.07222e-05	1.65692e-05
k__Bacteria;p__Bacteroidetes;c__Flavobacteriia;o__Flavobacteriales;f__Flavobacteriaceae;g__Flavobacterium;s__Flavobacterium gilvum	6.36465e-06	1.09164e-05	1.13642e-05	1.07668e-05	1.46883e-05	1.48055e-05	1.87207e-05	2.02311e-05	1.31859e-05	2.71773e-05	1.20609e-05	1.73048e-05
k__Bacteria;p__Cyanobacteria;c__unidentified;o__Oscillatoriales;f__Microcoleaceae;g__Planktothrix;s__Planktothrix agardhii	8.28763e-06	1.48806e-05	9.682e-06	1.04012e-05	1.79467e-05	1.05488e-05	1.92184e-05	1.33474e-05	1.46774e-05	2.10224e-05	1.21752e-05	1.50529e-05
k__Bacteria;p__Fusobacteria;c__Fusobacteriia;o__Fusobacteriales;f__Leptotrichiaceae;g__Leptotrichia;s__Leptotrichia sp. oral taxon 212	1.18058e-05	1.64837e-05	1.09532e-05	1.24839e-05	2.22827e-05	1.14654e-05	1.20609e-05	1.80299e-05	1.57448e-05	2.30087e-05	6.19353e-06	1.54882e-05
k__Eukaryota;p__Ascomycota;c__Sordariomycetes;o__Hypocreales;f__Hypocreaceae;g__Trichoderma;s__Unclassified_Trichoderma	1.23135e-05	1.53277e-05	1.25718e-05	3.56154e-06	7.49227e-06	1.38436e-05	2.80181e-05	1.19191e-05	2.14638e-05	2.13435e-05	1.57761e-05	1.94766e-05
k__Bacteria;p__Proteobacteria;c__Gammaproteobacteria;o__Enterobacterales;f__Pectobacteriaceae;g__Dickeya;s__Dickeya chrysanthemi	1.27653e-05	1.43517e-05	1.22836e-05	7.72693e-06	2.15473e-05	1.29063e-05	2.67021e-05	1.99903e-05	1.75299e-05	1.49056e-05	6.56633e-06	9.14281e-06
k__Eukaryota;p__Ascomycota;c__Eurotiomycetes;o__Eurotiales;f__Aspergillaceae;g__Aspergillus;s__Aspergillus nidulans	7.57601e-06	1.84085e-05	1.42285e-05	8.71283e-06	1.92899e-05	1.10154e-05	1.61231e-05	2.50033e-05	1.37545e-05	1.16948e-05	1.16669e-05	1.80354e-05
k__Bacteria;p__Proteobacteria;c__Gammaproteobacteria;o__Enterobacterales;f__Morganellaceae;g__Morganella;s__Morganella morganii	7.08027e-06	1.50114e-05	1.18006e-05	1.14487e-05	1.17364e-05	6.20132e-06	2.27143e-05	2.51545e-05	1.61456e-05	1.67613e-05	1.25819e-05	1.8761e-05
k__Archaea;p__Euryarchaeota;c__Methanomicrobia;o__Methanosarcinales;f__Methanosarcinaceae;g__Methanosarcina;s__Methanosarcina vacuolata	7.95581e-06	8.17913e-06	8.76677e-06	1.16623e-05	2.05412e-05	1.04456e-05	1.97048e-05	1.49101e-05	2.0457e-05	2.99963e-05	1.28234e-05	1.20053e-05
k__Bacteria;p__Proteobacteria;c__Gammaproteobacteria;o__Enterobacterales;f__Erwiniaceae;g__Pantoea;s__Pantoea vagans	9.69489e-06	2.19801e-05	1.50717e-05	1.10666e-05	1.90652e-05	9.32262e-06	1.55967e-05	2.05112e-05	1.51808e-05	1.98687e-05	8.65061e-06	1.42472e-05
k__Bacteria;p__Proteobacteria;c__Gammaproteobacteria;o__Aeromonadales;f__Aeromonadaceae;g__Aeromonas;s__Aeromonas schubertii	6.85639e-06	1.58239e-05	1.57454e-05	1.28741e-05	2.4249e-05	9.71898e-06	1.99966e-05	1.85172e-05	9.78337e-06	1.31859e-05	9.3835e-06	1.95267e-05
k__Bacteria;p__Bacteroidetes;c__Bacteroidia;o__Bacteroidales;f__Bacteroidaceae;g__Bacteroides;s__uncultured Bacteroides sp.	4.03388e-06	1.31793e-05	1.04786e-05	1.63453e-05	2.01377e-05	1.76089e-05	2.44936e-05	1.62152e-05	9.75541e-06	2.13381e-05	1.17093e-05	1.80104e-05
k__Bacteria;p__Proteobacteria;c__Betaproteobacteria;o__Burkholderiales;f__Oxalobacteraceae;g__Janthinobacterium;s__Janthinobacterium sp. 1_2014MBL_MicDiv	7.85186e-06	1.79505e-05	1.20675e-05	7.59137e-06	1.99385e-05	9.36804e-06	1.84232e-05	1.66016e-05	1.90913e-05	2.0217e-05	9.68004e-06	1.30612e-05
k__Bacteria;p__Actinobacteria;c__Actinobacteria;o__Micromonosporales;f__Micromonosporaceae;g__Micromonospora;s__Micromonospora sp. WMMA2032	7.73992e-06	1.76288e-05	1.5648e-05	8.29382e-06	2.21704e-05	1.26545e-05	1.56025e-05	1.5319e-05	1.27617e-05	1.80021e-05	1.27006e-05	1.66442e-05
k__Bacteria;p__Proteobacteria;c__Deltaproteobacteria;o__Desulfovibrionales;f__Desulfovibrionaceae;g__Desulfovibrio;s__Desulfovibrio salexigens	1.20896e-05	1.46243e-05	1.51226e-05	1.11693e-05	2.2579e-05	9.046e-06	2.08662e-05	2.37766e-05	1.06317e-05	1.27778e-05	8.94716e-06	1.53381e-05
k__Bacteria;p__Proteobacteria;c__Alphaproteobacteria;o__Caulobacterales;f__Caulobacteraceae;g__Caulobacter;s__Caulobacter vibrioides	9.27511e-06	1.57476e-05	1.06354e-05	9.96984e-06	1.39989e-05	9.62402e-06	2.56151e-05	1.91333e-05	8.75796e-06	1.83722e-05	1.5272e-05	1.97619e-05
k__Bacteria;p__Actinobacteria;c__Actinobacteria;o__Micrococcales;f__Micrococcaceae;g__Arthrobacter;s__Arthrobacter sp. YN	9.1032e-06	2.00225e-05	1.39361e-05	1.99356e-05	1.97036e-05	9.71072e-06	1.92528e-05	1.29721e-05	6.31095e-06	1.36648e-05	9.73935e-06	2.09779e-05
k__Bacteria;p__Proteobacteria;c__Acidithiobacillia;o__Acidithiobacillales;f__Acidithiobacillaceae;g__Acidithiobacillus;s__Acidithiobacillus ferrooxidans	9.14718e-06	2.67131e-05	8.30067e-06	9.47278e-06	1.22113e-05	7.39039e-06	1.44639e-05	2.3519e-05	1.78096e-05	1.75232e-05	8.27358e-06	2.36252e-05
k__Bacteria;p__Proteobacteria;c__Betaproteobacteria;o__Burkholderiales;f__Alcaligenaceae;g__Bordetella;s__Bordetella petrii	6.79642e-06	1.52023e-05	9.39811e-06	9.99449e-06	1.86924e-05	7.66701e-06	1.51047e-05	1.5319e-05	4.72156e-06	2.27747e-05	2.1474e-05	3.09664e-05
k__Bacteria;p__Actinobacteria;c__Actinobacteria;o__Micrococcales;f__Micrococcaceae;g__Arthrobacter;s__Arthrobacter sp. Hiyo8	1.00027e-05	7.45392e-06	1.45082e-05	8.77034e-06	9.00911e-06	1.13746e-05	1.8406e-05	1.81923e-05	1.70778e-05	2.48699e-05	1.9394e-05	2.13582e-05
k__Bacteria;p__Proteobacteria;c__Gammaproteobacteria;o__Enterobacterales;f__Enterobacteriaceae;g__Kosakonia;s__Kosakonia cowanii	1.53399e-05	1.86975e-05	1.18938e-05	9.13183e-06	1.71143e-05	1.06067e-05	1.97677e-05	1.6708e-05	1.35681e-05	1.36159e-05	1.01249e-05	1.67443e-05
k__Bacteria;p__Proteobacteria;c__Alphaproteobacteria;o__Sphingomonadales;f__Erythrobacteraceae;g__Croceicoccus;s__Croceicoccus marinus	1.06384e-05	1.63583e-05	1.13684e-05	1.17116e-05	1.63839e-05	1.25513e-05	1.89781e-05	1.73522e-05	1.07995e-05	1.95803e-05	1.27938e-05	1.47776e-05
k__Bacteria;p__Proteobacteria;c__Alphaproteobacteria;o__Rhizobiales;f__Methylobacteriaceae;g__Methylobacterium;s__Methylobacterium nodulans	9.07922e-06	1.82395e-05	1.00125e-05	1.00766e-05	1.84115e-05	7.54315e-06	1.78911e-05	1.57783e-05	1.46541e-05	2.10551e-05	1.27599e-05	2.18937e-05
k__Bacteria;p__Firmicutes;c__Bacilli;o__Lactobacillales;f__Carnobacteriaceae;g__Carnobacterium;s__Carnobacterium maltaromaticum	9.96275e-06	2.11185e-05	1.13387e-05	1.39175e-05	2.14196e-05	9.86348e-06	1.63405e-05	2.18555e-05	1.15126e-05	1.54444e-05	6.77815e-06	1.59086e-05
k__Bacteria;p__Proteobacteria;c__Alphaproteobacteria;o__Caulobacterales;f__Caulobacteraceae;g__Caulobacter;s__Caulobacter henricii	1.56957e-05	1.68436e-05	1.61903e-05	1.00273e-05	1.4673e-05	1.34142e-05	1.42465e-05	1.47589e-05	1.33816e-05	1.82416e-05	1.32767e-05	1.42422e-05
k__Bacteria;p__Firmicutes;c__Bacilli;o__Bacillales;f__Bacillaceae;g__Terribacillus;s__Terribacillus aidingensis	9.51899e-06	2.14075e-05	9.72861e-06	1.13542e-05	1.45811e-05	8.28632e-06	1.37029e-05	2.29589e-05	1.5232e-05	1.75668e-05	9.60379e-06	1.36767e-05
k__Bacteria;p__Firmicutes;c__Bacilli;o__Lactobacillales;f__Streptococcaceae;g__Streptococcus;s__Streptococcus dysgalactiae	1.47922e-05	1.89647e-05	1.28175e-05	9.58781e-06	1.74156e-05	7.4069e-06	2.8533e-05	1.14598e-05	1.6057e-05	1.48512e-05	1.00232e-05	1.0574e-05
k__Bacteria;p__Actinobacteria;c__Actinobacteria;o__Geodermatophilales;f__Geodermatophilaceae;g__Modestobacter;s__Modestobacter marinus	7.34813e-06	1.92482e-05	1.33811e-05	1.09804e-05	1.81357e-05	1.07594e-05	1.54537e-05	1.86516e-05	1.21511e-05	1.45464e-05	1.24125e-05	1.88461e-05
k__Archaea;p__Euryarchaeota;c__Methanomicrobia;o__Methanosarcinales;f__Methanosarcinaceae;g__Methanosarcina;s__Methanosarcina siciliae	1.21056e-05	2.13694e-05	8.22864e-06	1.03067e-05	1.31051e-05	1.02186e-05	2.53061e-05	1.90381e-05	7.83043e-06	1.29247e-05	1.34419e-05	2.12031e-05
k__Bacteria;p__Proteobacteria;c__Betaproteobacteria;o__Neisseriales;f__Neisseriaceae;g__Neisseria;s__Neisseria sp. KEM232	1.03905e-05	1.3212e-05	9.75403e-06	9.88768e-06	1.49233e-05	1.48014e-05	2.50429e-05	1.99287e-05	1.0119e-05	1.65001e-05	1.20227e-05	1.84758e-05
k__Bacteria;p__Proteobacteria;c__Alphaproteobacteria;o__Rhizobiales;f__Methylobacteriaceae;g__Microvirga;s__Microvirga ossetica	1.02026e-05	2.31797e-05	1.64615e-05	1.12474e-05	1.5577e-05	9.85936e-06	1.61918e-05	2.05392e-05	1.34982e-05	1.48566e-05	9.92151e-06	1.20203e-05
k__Bacteria;p__Chlorobi;c__Chlorobia;o__Chlorobiales;f__Chlorobiaceae;g__Chlorobaculum;s__Chlorobaculum tepidum	6.6405e-06	2.07968e-05	1.33557e-05	1.32274e-05	1.61592e-05	8.31522e-06	2.24339e-05	1.92509e-05	6.78637e-06	2.29108e-05	1.11839e-05	1.53481e-05
k__Bacteria;p__Proteobacteria;c__Alphaproteobacteria;o__Rhodobacterales;f__Rhodobacteraceae;g__Brevirhabdus;s__Brevirhabdus pacifica	9.43503e-06	1.81141e-05	1.17837e-05	1.26441e-05	1.75484e-05	9.56209e-06	1.80284e-05	1.82203e-05	1.17456e-05	1.70933e-05	1.51407e-05	1.80454e-05
k__Bacteria;p__Firmicutes;c__Negativicutes;o__Selenomonadales;f__Unclassified_Selenomonadales;g__Unclassified_Selenomonadales;s__Unclassified_Selenomonadales	4.81746e-06	2.6484e-05	6.07191e-06	5.70996e-06	1.02144e-05	1.12012e-05	1.29763e-05	2.74397e-05	2.36591e-05	1.42635e-05	4.77012e-06	3.07212e-05
k__Bacteria;p__unidentified;c__unidentified;o__unidentified;f__unidentified;g__unidentified;s__uncultured bacterium Contig1831	3.32225e-06	1.93191e-05	1.02667e-05	7.67353e-06	1.4244e-05	1.13003e-05	1.94988e-05	2.17602e-05	1.03986e-05	1.89817e-05	1.28488e-05	2.09579e-05
k__Bacteria;p__Proteobacteria;c__Gammaproteobacteria;o__Pseudomonadales;f__Pseudomonadaceae;g__Pseudomonas;s__Pseudomonas fulva	9.63492e-06	2.15657e-05	1.15167e-05	1.33342e-05	2.25075e-05	9.66943e-06	1.90182e-05	1.96374e-05	9.70414e-06	1.48566e-05	1.15229e-05	1.15048e-05
k__Bacteria;p__Proteobacteria;c__Gammaproteobacteria;o__Vibrionales;f__Vibrionaceae;g__Vibrio;s__Vibrio cholerae	9.95476e-06	2.00225e-05	1.44743e-05	1.01711e-05	1.57762e-05	6.22609e-06	2.33837e-05	1.82147e-05	9.70414e-06	1.55369e-05	1.03663e-05	2.04074e-05
k__Bacteria;p__Firmicutes;c__Tissierellia;o__Tissierellales;f__Peptoniphilaceae;g__Peptoniphilus;s__Peptoniphilus sp. ING2-D1G	9.18316e-06	1.72961e-05	1.47836e-05	1.00561e-05	1.39325e-05	1.25513e-05	1.55681e-05	1.80579e-05	1.2291e-05	2.29598e-05	9.30301e-06	1.56384e-05
k__Bacteria;p__Kiritimatiellaeota;c__Kiritimatiellae;o__Kiritimatiellales;f__Kiritimatiellaceae;g__Kiritimatiella;s__Kiritimatiella glycovorans	9.24313e-06	2.11131e-05	1.58132e-05	8.62656e-06	1.10724e-05	5.71e-06	3.1491e-05	1.53526e-05	1.21744e-05	1.51124e-05	6.94337e-06	1.97068e-05
k__Bacteria;p__Actinobacteria;c__Actinobacteria;o__Micromonosporales;f__Micromonosporaceae;g__Micromonospora;s__Micromonospora krabiensis	8.33161e-06	1.62547e-05	1.61098e-05	1.20402e-05	2.13686e-05	9.26482e-06	2.22222e-05	1.39691e-05	1.04592e-05	1.45138e-05	1.13195e-05	1.59236e-05
k__Bacteria;p__Proteobacteria;c__Gammaproteobacteria;o__Oceanospirillales;f__Alcanivoracaceae;g__Alcanivorax;s__Alcanivorax dieselolei	1.19177e-05	1.82231e-05	1.5381e-05	1.00356e-05	1.42338e-05	9.77678e-06	1.63863e-05	2.15586e-05	1.46541e-05	1.44811e-05	8.44727e-06	1.78102e-05
k__Bacteria;p__Actinobacteria;c__Actinobacteria;o__Pseudonocardiales;f__Pseudonocardiaceae;g__Actinoalloteichus;s__Actinoalloteichus sp. AHMU CJ021	7.4081e-06	1.7607e-05	1.66437e-05	1.31124e-05	1.9484e-05	9.38043e-06	1.94874e-05	1.41484e-05	1.13448e-05	1.51124e-05	1.14042e-05	1.62038e-05
k__Bacteria;p__Bacteroidetes;c__Sphingobacteriia;o__Sphingobacteriales;f__Sphingobacteriaceae;g__Pedobacter;s__Pedobacter steynii	6.10079e-06	1.28631e-05	2.0436e-05	9.09486e-06	1.75688e-05	7.67114e-06	1.65408e-05	1.94358e-05	1.72176e-05	1.86388e-05	1.36707e-05	1.79804e-05
k__Bacteria;p__Proteobacteria;c__Alphaproteobacteria;o__Rhizobiales;f__Rhizobiaceae;g__Agrobacterium;s__Unclassified_Agrobacterium	5.60105e-06	2.64568e-05	7.8939e-06	4.80212e-06	1.10775e-05	1.04415e-05	1.61231e-05	2.3799e-05	2.01447e-05	1.36866e-05	6.65529e-06	2.70281e-05
k__Bacteria;p__Proteobacteria;c__Gammaproteobacteria;o__Enterobacterales;f__Erwiniaceae;g__Erwinia;s__Unclassified_Erwinia	8.47953e-06	1.7945e-05	1.60081e-05	1.11776e-05	1.54851e-05	1.15439e-05	1.80684e-05	1.81755e-05	1.29948e-05	1.48185e-05	1.11967e-05	1.33214e-05
k__Bacteria;p__Bacteroidetes;c__Cytophagia;o__Cytophagales;f__Flammeovirgaceae;g__Flammeovirga;s__Flammeovirga sp. MY04	5.3132e-06	1.7427e-05	1.2665e-05	7.7598e-06	1.47139e-05	8.59597e-06	1.80913e-05	2.67956e-05	1.21465e-05	1.81545e-05	8.36678e-06	1.97369e-05
k__Bacteria;p__Firmicutes;c__Bacilli;o__Lactobacillales;f__Streptococcaceae;g__Streptococcus;s__Streptococcus pluranimalium	1.10822e-05	1.91501e-05	1.17159e-05	8.40884e-06	1.5245e-05	6.00314e-06	1.72159e-05	1.98223e-05	1.24028e-05	1.52321e-05	9.7563e-06	2.27795e-05
k__Bacteria;p__Cyanobacteria;c__unidentified;o__Chroococcidiopsidales;f__Chroococcidiopsidaceae;g__Chroococcidiopsis;s__Chroococcidiopsis thermalis	1.05145e-05	1.33865e-05	1.2237e-05	7.12718e-06	1.80744e-05	1.70929e-05	9.86955e-06	2.32109e-05	1.54231e-05	2.42441e-05	1.06417e-05	1.12646e-05
k__Bacteria;p__Bacteroidetes;c__Flavobacteriia;o__Flavobacteriales;f__Flavobacteriaceae;g__Nonlabens;s__Nonlabens dokdonensis	7.24818e-06	1.45589e-05	9.33879e-06	1.20156e-05	1.22215e-05	9.5786e-06	3.01636e-05	2.24324e-05	8.74864e-06	2.25353e-05	1.0091e-05	1.39669e-05
k__Bacteria;p__Firmicutes;c__Clostridia;o__Thermoanaerobacterales;f__Thermoanaerobacteraceae;g__Thermanaeromonas;s__Thermanaeromonas toyohensis	5.63703e-06	2.07096e-05	1.04405e-05	8.67996e-06	1.2339e-05	1.12961e-05	1.89324e-05	2.84983e-05	1.3885e-05	1.62879e-05	6.53244e-06	1.95717e-05
k__Bacteria;p__Proteobacteria;c__Gammaproteobacteria;o__Enterobacterales;f__Enterobacteriaceae;g__Kosakonia;s__Unclassified_Kosakonia	9.38706e-06	1.59493e-05	1.75844e-05	1.10584e-05	1.91418e-05	1.41078e-05	1.86978e-05	1.72682e-05	1.03567e-05	1.34907e-05	1.07984e-05	1.38018e-05
k__Bacteria;p__Proteobacteria;c__Alphaproteobacteria;o__Caulobacterales;f__Caulobacteraceae;g__Asticcacaulis;s__Asticcacaulis excentricus	4.58159e-06	1.82286e-05	9.85149e-06	9.13183e-06	1.00867e-05	5.66872e-06	2.77492e-05	2.14298e-05	1.52833e-05	9.61056e-06	8.86243e-06	2.68529e-05
k__Bacteria;p__Proteobacteria;c__Gammaproteobacteria;o__Enterobacterales;f__Pectobacteriaceae;g__Dickeya;s__Dickeya solani	1.10582e-05	1.60693e-05	1.26608e-05	1.17978e-05	1.3672e-05	8.91801e-06	2.28687e-05	1.83996e-05	1.01656e-05	1.81599e-05	1.26455e-05	1.55783e-05
k__Bacteria;p__Proteobacteria;c__Gammaproteobacteria;o__Pseudomonadales;f__Pseudomonadaceae;g__Pseudomonas;s__Pseudomonas sihuiensis	9.67091e-06	1.81904e-05	2.35504e-05	1.19786e-05	1.49692e-05	1.08709e-05	1.55739e-05	1.55486e-05	1.21511e-05	1.45029e-05	6.33757e-06	1.37768e-05
k__Bacteria;p__Bacteroidetes;c__Flavobacteriia;o__Flavobacteriales;f__Flavobacteriaceae;g__Capnocytophaga;s__Capnocytophaga stomatis	1.16499e-05	1.63855e-05	1.13048e-05	1.21799e-05	1.42236e-05	6.23022e-06	2.16444e-05	2.06456e-05	1.35774e-05	1.66743e-05	1.38528e-05	1.17851e-05
k__Bacteria;p__Actinobacteria;c__Actinobacteria;o__Micrococcales;f__Micrococcaceae;g__Arthrobacter;s__Arthrobacter sp. 7749	7.24818e-06	1.64073e-05	1.17837e-05	6.99162e-06	2.13839e-05	8.69919e-06	2.15757e-05	1.78507e-05	9.37787e-06	1.90633e-05	1.15059e-05	1.42772e-05
k__Bacteria;p__Spirochaetes;c__Spirochaetia;o__Spirochaetales;f__Spirochaetaceae;g__Treponema;s__Treponema pedis	7.54802e-06	1.00876e-05	1.24743e-05	8.35133e-06	1.71909e-05	7.72481e-06	2.11866e-05	2.39503e-05	1.30554e-05	1.85626e-05	8.20156e-06	1.84658e-05
k__Bacteria;p__Proteobacteria;c__Alphaproteobacteria;o__Rhodospirillales;f__Acetobacteraceae;g__Komagataeibacter;s__Unclassified_Komagataeibacter	8.39158e-06	1.51532e-05	1.05888e-05	9.01681e-06	1.63277e-05	1.23201e-05	2.02769e-05	1.51453e-05	7.99356e-06	1.88674e-05	1.4412e-05	1.82106e-05
k__Bacteria;p__Proteobacteria;c__Alphaproteobacteria;o__Rhodobacterales;f__Rhodobacteraceae;g__Ketogulonicigenium;s__Ketogulonicigenium vulgare	4.16581e-06	1.71707e-05	9.39811e-06	9.92054e-06	1.49845e-05	8.55881e-06	2.4116e-05	1.86908e-05	1.17876e-05	1.77463e-05	1.47001e-05	1.64791e-05
k__Bacteria;p__Proteobacteria;c__Betaproteobacteria;o__Burkholderiales;f__Alcaligenaceae;g__Alcaligenes;s__Alcaligenes faecalis	1.53879e-05	1.8414e-05	1.56988e-05	1.06723e-05	1.62154e-05	9.02536e-06	1.47214e-05	1.75202e-05	1.40388e-05	1.31805e-05	8.22698e-06	1.39319e-05
k__Bacteria;p__Calditrichaeota;c__Calditrichae;o__Calditrichales;f__Calditrichaceae;g__Caldithrix;s__Caldithrix abyssi	7.2122e-06	2.07259e-05	1.04447e-05	1.09804e-05	1.50254e-05	1.1453e-05	2.14727e-05	1.87356e-05	1.20113e-05	1.58634e-05	1.03324e-05	1.38919e-05
k__Bacteria;p__Actinobacteria;c__Actinobacteria;o__Streptomycetales;f__Streptomycetaceae;g__Streptomyces;s__Streptomyces sp. SCSIO 03032	8.76738e-06	2.13203e-05	1.57836e-05	7.18469e-06	1.31562e-05	1.25224e-05	2.30576e-05	1.48821e-05	1.33677e-05	1.3975e-05	8.45574e-06	1.64891e-05
k__Bacteria;p__Proteobacteria;c__Alphaproteobacteria;o__Rickettsiales;f__Rickettsiaceae;g__Rickettsia;s__Rickettsia felis	1.21016e-05	1.7078e-05	1.38472e-05	1.04628e-05	1.86158e-05	1.1003e-05	1.53221e-05	1.9391e-05	7.32238e-06	2.02497e-05	9.17168e-06	1.54032e-05
k__Bacteria;p__Proteobacteria;c__Betaproteobacteria;o__Rhodocyclales;f__Zoogloeaceae;g__Azoarcus;s__Azoarcus sp. CIB	7.48006e-06	1.77542e-05	9.02947e-06	1.07298e-05	1.59396e-05	1.12425e-05	2.00538e-05	1.89989e-05	1.13495e-05	1.28921e-05	1.36241e-05	1.74049e-05
k__Bacteria;p__Proteobacteria;c__Gammaproteobacteria;o__Thiotrichales;f__Piscirickettsiaceae;g__Thiomicrospira;s__Thiomicrospira aerophila	7.69195e-06	1.85994e-05	9.59302e-06	7.71872e-06	1.96576e-05	9.046e-06	1.42236e-05	3.04867e-05	1.3102e-05	1.17874e-05	1.10992e-05	1.11896e-05
k__Bacteria;p__Firmicutes;c__Clostridia;o__Clostridiales;f__Peptostreptococcaceae;g__Unclassified_Peptostreptococcaceae;s__Unclassified_Peptostreptococcaceae	9.1192e-06	2.09168e-05	1.24277e-05	1.21018e-05	1.67363e-05	1.0491e-05	1.50704e-05	1.78395e-05	9.8393e-06	2.08973e-05	9.6631e-06	1.24106e-05
k__Bacteria;p__Actinobacteria;c__Actinobacteria;o__Micrococcales;f__Micrococcaceae;g__Pseudarthrobacter;s__Pseudarthrobacter equi	1.09302e-05	1.69308e-05	1.97369e-05	7.40241e-06	1.08171e-05	1.32449e-05	2.42991e-05	1.50893e-05	8.00754e-06	1.31206e-05	9.26912e-06	1.57635e-05
k__Bacteria;p__Proteobacteria;c__Gammaproteobacteria;o__Methylococcales;f__Methylococcaceae;g__Methylocaldum;s__Methylocaldum marinum	8.41557e-06	1.55731e-05	1.3648e-05	8.69639e-06	1.57098e-05	1.19237e-05	1.88294e-05	1.92285e-05	1.10092e-05	1.85626e-05	1.12899e-05	1.35466e-05
k__Bacteria;p__Deinococcus-Thermus;c__Deinococci;o__Deinococcales;f__Deinococcaceae;g__Deinococcus;s__Deinococcus puniceus	1.19617e-05	1.52514e-05	1.09616e-05	1.04874e-05	1.54493e-05	9.78504e-06	1.61746e-05	1.25016e-05	1.34376e-05	2.59311e-05	1.23701e-05	1.37517e-05
k__Bacteria;p__Proteobacteria;c__Gammaproteobacteria;o__Oceanospirillales;f__Halomonadaceae;g__Halomonas;s__Halomonas sp. KO116	1.67832e-05	1.87139e-05	1.42794e-05	1.01917e-05	1.50969e-05	5.43751e-06	1.88694e-05	1.07261e-05	1.01796e-05	1.75069e-05	1.03875e-05	1.68844e-05
k__Bacteria;p__Proteobacteria;c__Oligoflexia;o__Bdellovibrionales;f__Bdellovibrionaceae;g__Bdellovibrio;s__Bdellovibrio bacteriovorus	1.12381e-05	1.90683e-05	1.67835e-05	8.93054e-06	1.62154e-05	1.11929e-05	1.98078e-05	9.43223e-06	1.06457e-05	1.12323e-05	1.09806e-05	2.04224e-05
k__Bacteria;p__Firmicutes;c__Bacilli;o__Bacillales;f__Bacillaceae;g__Anoxybacillus;s__Anoxybacillus gonensis	9.20315e-06	1.6849e-05	1.23938e-05	9.14415e-06	1.72726e-05	7.78674e-06	1.40405e-05	2.61459e-05	1.65278e-05	1.76157e-05	8.84972e-06	1.22354e-05
k__Bacteria;p__Chlorobi;c__Chlorobia;o__Chlorobiales;f__Chlorobiaceae;g__Chlorobium;s__Chlorobium phaeobacteroides	8.38758e-06	2.17674e-05	9.84301e-06	9.26739e-06	1.12512e-05	6.0403e-06	2.74402e-05	1.54702e-05	1.07109e-05	2.11857e-05	1.19041e-05	1.47076e-05
k__Bacteria;p__Proteobacteria;c__Betaproteobacteria;o__Burkholderiales;f__Burkholderiaceae;g__Burkholderia;s__Unclassified_pseudomallei group	9.97075e-06	2.22145e-05	9.30913e-06	6.66299e-06	1.68231e-05	1.30343e-05	2.19934e-05	1.77891e-05	8.88381e-06	1.58253e-05	1.21752e-05	1.53281e-05
k__Bacteria;p__Proteobacteria;c__Alphaproteobacteria;o__Sphingomonadales;f__Sphingomonadaceae;g__Sphingopyxis;s__Sphingopyxis fribergensis	5.61304e-06	1.60093e-05	8.30491e-06	9.85071e-06	1.96219e-05	9.5208e-06	1.89095e-05	2.40343e-05	1.49011e-05	1.0465e-05	1.16245e-05	1.51129e-05
k__Bacteria;p__Deinococcus-Thermus;c__Deinococci;o__Deinococcales;f__Deinococcaceae;g__Deinococcus;s__Deinococcus soli Cha et al. 2016	6.90037e-06	1.71816e-05	1.12032e-05	9.81785e-06	1.19202e-05	1.0008e-05	1.71873e-05	2.05336e-05	1.33117e-05	1.77953e-05	1.09171e-05	1.56334e-05
k__Bacteria;p__Actinobacteria;c__Actinobacteria;o__Micrococcales;f__Micrococcaceae;g__Rothia;s__Rothia dentocariosa	8.21967e-06	2.10695e-05	1.10082e-05	6.80266e-06	1.3626e-05	1.32738e-05	2.34867e-05	1.45572e-05	9.68083e-06	2.20129e-05	1.13026e-05	1.22605e-05
k__Bacteria;p__unidentified;c__unidentified;o__unidentified;f__unidentified;g__unidentified;s__uncultured bacterium Contig1604	2.2748e-06	2.05569e-05	2.31351e-05	5.84963e-06	1.50663e-05	8.97994e-06	2.07632e-05	1.75706e-05	9.43846e-06	1.43342e-05	1.07095e-05	1.43873e-05
k__Bacteria;p__Proteobacteria;c__Alphaproteobacteria;o__Rhodospirillales;f__Rhodospirillaceae;g__Magnetospirillum;s__Magnetospirillum sp. XM-1	1.17578e-05	1.37737e-05	1.49022e-05	1.02451e-05	1.80948e-05	1.23118e-05	1.70729e-05	1.61591e-05	9.88125e-06	1.39152e-05	1.14339e-05	1.55433e-05
k__Bacteria;p__Nitrospirae;c__Nitrospira;o__Nitrospirales;f__Nitrospiraceae;g__Nitrospira;s__Nitrospira defluvii	1.47642e-05	1.49569e-05	1.51014e-05	6.4083e-06	1.52042e-05	1.36413e-05	1.58714e-05	1.45292e-05	1.24867e-05	1.6092e-05	1.34292e-05	1.42922e-05
k__Bacteria;p__Actinobacteria;c__Actinobacteria;o__Propionibacteriales;f__Propionibacteriaceae;g__Unclassified_Propionibacteriaceae;s__Unclassified_Propionibacteriaceae	5.96086e-06	1.64346e-05	1.74064e-05	9.20988e-06	1.54289e-05	1.17049e-05	2.07003e-05	1.68201e-05	1.17363e-05	1.58852e-05	1.08027e-05	1.38518e-05
k__Bacteria;p__Proteobacteria;c__Gammaproteobacteria;o__Enterobacterales;f__Morganellaceae;g__Proteus;s__Proteus mirabilis	6.56054e-06	2.29834e-05	1.30718e-05	6.8766e-06	2.16954e-05	9.12857e-06	1.50017e-05	2.07128e-05	8.86982e-06	2.24265e-05	9.2437e-06	1.29961e-05
k__Bacteria;p__Chlorobi;c__Chlorobia;o__Chlorobiales;f__Chlorobiaceae;g__Chlorobaculum;s__Chlorobaculum parvum	7.60399e-06	1.24759e-05	1.44065e-05	6.68764e-06	1.65933e-05	6.50684e-06	2.10665e-05	1.92677e-05	1.00724e-05	2.3123e-05	1.22515e-05	1.62889e-05
k__Bacteria;p__Firmicutes;c__Bacilli;o__Lactobacillales;f__Lactobacillaceae;g__Lactobacillus;s__Lactobacillus helveticus	9.08322e-06	1.34792e-05	8.73287e-06	5.91125e-06	1.78854e-05	6.14765e-06	9.9096e-06	3.22511e-05	1.05851e-05	1.94497e-05	8.67603e-06	1.57384e-05
k__Bacteria;p__Proteobacteria;c__Betaproteobacteria;o__Burkholderiales;f__Alcaligenaceae;g__Achromobacter;s__Achromobacter sp. AONIH1	1.07583e-05	1.45043e-05	9.47014e-06	9.9e-06	1.43002e-05	1.20641e-05	1.82916e-05	1.13534e-05	1.61549e-05	1.79531e-05	1.41324e-05	1.38468e-05
k__Bacteria;p__Proteobacteria;c__Gammaproteobacteria;o__Vibrionales;f__Vibrionaceae;g__Vibrio;s__Vibrio alginolyticus	1.10462e-05	2.51372e-05	1.33726e-05	6.40419e-06	1.11541e-05	8.37302e-06	1.12027e-05	1.668e-05	2.00981e-05	1.22118e-05	7.57034e-06	2.23191e-05
k__Bacteria;p__Bacteroidetes;c__Chitinophagia;o__Chitinophagales;f__Chitinophagaceae;g__Chitinophaga;s__Chitinophaga pinensis	9.09921e-06	1.42808e-05	9.47014e-06	7.98984e-06	1.41316e-05	8.42256e-06	2.06603e-05	1.80915e-05	1.05944e-05	1.90143e-05	1.55177e-05	1.92965e-05
k__Bacteria;p__Firmicutes;c__Bacilli;o__Lactobacillales;f__Streptococcaceae;g__Streptococcus;s__Streptococcus salivarius	8.20368e-06	1.46188e-05	1.46734e-05	6.20291e-06	1.53421e-05	5.1774e-06	9.20586e-06	2.72829e-05	7.63467e-06	2.64481e-05	8.59978e-06	1.51429e-05
k__Bacteria;p__Proteobacteria;c__Gammaproteobacteria;o__Enterobacterales;f__Enterobacteriaceae;g__Enterobacter;s__Enterobacter asburiae	8.17569e-06	1.79232e-05	1.02244e-05	1.02656e-05	1.30949e-05	8.27806e-06	2.01339e-05	2.23091e-05	1.18109e-05	1.18146e-05	1.43146e-05	1.74299e-05
k__Bacteria;p__Cyanobacteria;c__unidentified;o__Nostocales;f__Nostocaceae;g__Unclassified_Nostocaceae;s__Unclassified_Nostocaceae	9.66691e-06	1.82831e-05	1.36353e-05	1.01136e-05	1.56076e-05	7.7661e-06	1.51562e-05	1.57167e-05	9.61558e-06	1.90089e-05	1.05781e-05	1.66392e-05
k__Bacteria;p__Bacteroidetes;c__Cytophagia;o__Cytophagales;f__Cytophagaceae;g__Spirosoma;s__Spirosoma aerolatum	6.96033e-06	1.49296e-05	1.15803e-05	8.10897e-06	1.30183e-05	7.58857e-06	1.90125e-05	2.56978e-05	7.63e-06	2.16809e-05	1.18999e-05	1.72447e-05
k__Bacteria;p__Firmicutes;c__Bacilli;o__Lactobacillales;f__Streptococcaceae;g__Streptococcus;s__Streptococcus intermedius	8.58748e-06	1.98589e-05	1.33726e-05	1.82965e-05	1.46168e-05	7.69178e-06	1.21181e-05	1.78507e-05	1.17363e-05	1.59287e-05	6.33757e-06	1.43473e-05
k__Bacteria;p__Proteobacteria;c__Betaproteobacteria;o__Burkholderiales;f__unidentified;g__Rhizobacter;s__Rhizobacter gummiphilus	6.02483e-06	1.37246e-05	1.0521e-05	8.37187e-06	1.81663e-05	1.45743e-05	2.43964e-05	1.60807e-05	1.15173e-05	1.61845e-05	7.94738e-06	1.44924e-05
k__Bacteria;p__unidentified;c__unidentified;o__unidentified;f__unidentified;g__unidentified;s__uncultured bacterium Contig1588_n_1603_cl	5.07733e-06	1.62928e-05	1.21692e-05	1.89949e-05	2.79007e-05	7.66288e-06	1.99336e-05	1.08437e-05	5.2063e-06	1.79586e-05	8.66756e-06	9.16783e-06
k__Bacteria;p__Proteobacteria;c__Gammaproteobacteria;o__Xanthomonadales;f__Xanthomonadaceae;g__Pseudoxanthomonas;s__Pseudoxanthomonas spadix	1.07343e-05	1.32557e-05	1.10506e-05	3.38079e-06	7.06837e-06	1.23944e-05	2.37556e-05	1.11518e-05	1.58193e-05	2.13381e-05	1.65175e-05	1.78552e-05
k__Bacteria;p__Firmicutes;c__Negativicutes;o__Veillonellales;f__Veillonellaceae;g__Veillonella;s__Veillonella parvula	9.81483e-06	1.58784e-05	1.19531e-05	7.72693e-06	1.6149e-05	8.16658e-06	1.63348e-05	2.52833e-05	1.23795e-05	1.58634e-05	1.07688e-05	1.09994e-05
k__Bacteria;p__Proteobacteria;c__Betaproteobacteria;o__Burkholderiales;f__Comamonadaceae;g__Comamonas;s__Comamonas aquatica	7.43208e-06	1.63146e-05	1.33768e-05	1.15021e-05	2.53828e-05	9.56622e-06	1.2942e-05	1.68537e-05	7.14993e-06	2.39448e-05	1.18025e-05	8.71244e-06
k__Bacteria;p__Tenericutes;c__Mollicutes;o__Acholeplasmatales;f__Acholeplasmataceae;g__Acholeplasma;s__Acholeplasma brassicae	1.08503e-05	1.86375e-05	1.17964e-05	9.15648e-06	1.14963e-05	8.1253e-06	1.87493e-05	1.58063e-05	1.26965e-05	1.34744e-05	1.09213e-05	1.70596e-05
k__Bacteria;p__Proteobacteria;c__Betaproteobacteria;o__Burkholderiales;f__Oxalobacteraceae;g__Herbaspirillum;s__Herbaspirillum seropedicae	7.7799e-06	1.57966e-05	1.4309e-05	1.25126e-05	1.58119e-05	9.3763e-06	1.31994e-05	1.63832e-05	1.37545e-05	1.60648e-05	8.0194e-06	1.83657e-05
k__Bacteria;p__Firmicutes;c__Clostridia;o__Thermoanaerobacterales;f__Thermoanaerobacteraceae;g__Caldanaerobacter;s__Caldanaerobacter subterraneus	1.04225e-05	1.89756e-05	1.10379e-05	1.01342e-05	1.2911e-05	8.86021e-06	1.73876e-05	1.53862e-05	9.62956e-06	2.09408e-05	1.01376e-05	1.44624e-05
k__Bacteria;p__Bacteroidetes;c__Flavobacteriia;o__Flavobacteriales;f__Flavobacteriaceae;g__Lutibacter;s__Lutibacter profundi	7.82388e-06	1.8932e-05	7.24137e-06	1.03601e-05	1.29519e-05	8.93865e-06	1.29534e-05	2.0444e-05	1.85973e-05	1.82035e-05	7.34158e-06	1.76951e-05
k__Bacteria;p__Actinobacteria;c__Actinobacteria;o__Pseudonocardiales;f__Pseudonocardiaceae;g__Kutzneria;s__Kutzneria albida	7.85586e-06	1.87847e-05	1.31184e-05	9.04556e-06	1.27169e-05	1.05984e-05	2.11008e-05	2.02311e-05	1.24867e-05	1.21248e-05	9.14626e-06	1.85508e-05
k__Bacteria;p__Firmicutes;c__Bacilli;o__Bacillales;f__Bacillaceae;g__Lysinibacillus;s__Lysinibacillus sp. 2017	1.07903e-05	2.18765e-05	1.12582e-05	1.05408e-05	1.46475e-05	1.08998e-05	1.31365e-05	1.96038e-05	8.65076e-06	1.3371e-05	8.14225e-06	1.756e-05
k__Bacteria;p__Proteobacteria;c__Deltaproteobacteria;o__Syntrophobacterales;f__Syntrophobacteraceae;g__Syntrophobacter;s__Syntrophobacter fumaroxidans	8.90331e-06	1.57966e-05	1.25082e-05	1.54908e-05	1.65014e-05	9.48777e-06	1.4195e-05	1.20703e-05	9.85795e-06	1.94497e-05	7.11706e-06	1.95517e-05
k__Bacteria;p__Firmicutes;c__Bacilli;o__Bacillales;f__Thermoactinomycetaceae;g__Novibacillus;s__Novibacillus thermophilus	1.143e-05	1.64237e-05	9.48709e-06	8.7498e-06	1.48569e-05	7.12615e-06	1.99966e-05	2.58602e-05	1.1205e-05	1.16404e-05	8.78617e-06	1.50228e-05
k__Bacteria;p__Firmicutes;c__Bacilli;o__Lactobacillales;f__Lactobacillaceae;g__Lactobacillus;s__Lactobacillus gasseri	8.81536e-06	1.61293e-05	1.28853e-05	8.6471e-06	2.2007e-05	5.73478e-06	2.21707e-05	2.62859e-05	7.75119e-06	1.29846e-05	8.95139e-06	1.10644e-05
k__Bacteria;p__Proteobacteria;c__Betaproteobacteria;o__Rhodocyclales;f__Unclassified_Rhodocyclales;g__Unclassified_Rhodocyclales;s__Unclassified_Rhodocyclales	7.11225e-06	1.5933e-05	1.34573e-05	8.85249e-06	1.36618e-05	1.22499e-05	1.63634e-05	1.85284e-05	9.88591e-06	1.06228e-05	1.36834e-05	1.96718e-05
k__Bacteria;p__Firmicutes;c__Bacilli;o__Lactobacillales;f__Lactobacillaceae;g__Lactobacillus;s__Lactobacillus farciminis	8.47953e-06	8.76803e-06	1.06142e-05	8.95108e-06	2.08425e-05	9.92954e-06	1.77995e-05	2.44207e-05	5.94273e-06	1.81218e-05	7.37971e-06	1.35215e-05
k__Bacteria;p__Firmicutes;c__Negativicutes;o__Veillonellales;f__Veillonellaceae;g__Negativicoccus;s__Negativicoccus massiliensis	1.07663e-05	1.83158e-05	6.49139e-06	6.71639e-06	1.77986e-05	8.74873e-06	1.87321e-05	1.70441e-05	1.25566e-05	1.88837e-05	8.62943e-06	1.6404e-05
k__Bacteria;p__Actinobacteria;c__Actinobacteria;o__Pseudonocardiales;f__Pseudonocardiaceae;g__Allokutzneria;s__Allokutzneria albata	7.08027e-06	1.61729e-05	1.23472e-05	7.27096e-06	1.95708e-05	1.12796e-05	1.87836e-05	1.39747e-05	1.06643e-05	1.75178e-05	9.8495e-06	1.48177e-05
k__Bacteria;p__Thermotogae;c__Thermotogae;o__Thermotogales;f__Thermotogaceae;g__Thermotoga;s__Unclassified_Thermotoga	3.37022e-06	1.79723e-05	1.15294e-05	9.70693e-06	8.48818e-06	7.10138e-06	1.59057e-05	2.98594e-05	1.51062e-05	1.3507e-05	1.13153e-05	1.53031e-05
k__Bacteria;p__Proteobacteria;c__Gammaproteobacteria;o__Xanthomonadales;f__Rhodanobacteraceae;g__Dokdonella;s__Dokdonella koreensis	7.87985e-06	1.60856e-05	9.1015e-06	7.09432e-06	1.0577e-05	7.09312e-06	2.47511e-05	1.99063e-05	1.1205e-05	2.31502e-05	1.02816e-05	1.2906e-05
k__Bacteria;p__Proteobacteria;c__Acidithiobacillia;o__Acidithiobacillales;f__Acidithiobacillaceae;g__Acidithiobacillus;s__Acidithiobacillus ferrivorans	7.03629e-06	1.22523e-05	1.01354e-05	7.65299e-06	1.36669e-05	8.97581e-06	1.91898e-05	1.60975e-05	2.2904e-05	1.63532e-05	8.18885e-06	1.78002e-05
k__Bacteria;p__Proteobacteria;c__Gammaproteobacteria;o__Pasteurellales;f__Pasteurellaceae;g__Haemophilus;s__Haemophilus influenzae	8.7394e-06	1.42644e-05	1.53005e-05	9.75623e-06	1.58987e-05	1.09658e-05	1.51734e-05	2.10993e-05	1.10745e-05	1.88021e-05	1.16288e-05	9.45808e-06
k__Bacteria;p__Actinobacteria;c__Actinobacteria;o__Corynebacteriales;f__Corynebacteriaceae;g__Corynebacterium;s__Corynebacterium humireducens	1.26613e-05	1.55076e-05	9.96166e-06	8.15826e-06	1.38048e-05	1.0681e-05	1.84575e-05	1.03004e-05	1.61969e-05	1.81273e-05	1.20905e-05	1.68194e-05
k__Bacteria;p__Actinobacteria;c__Actinobacteria;o__Micrococcales;f__Cellulomonadaceae;g__Cellulomonas;s__Cellulomonas fimi	1.11421e-05	1.89865e-05	1.00337e-05	1.30754e-05	1.03268e-05	1.54042e-05	1.96418e-05	1.36218e-05	1.3941e-05	8.09224e-06	8.08294e-06	1.77402e-05
k__Bacteria;p__Actinobacteria;c__Actinobacteria;o__Corynebacteriales;f__Corynebacteriaceae;g__Corynebacterium;s__Corynebacterium riegelii	7.09626e-06	1.46297e-05	1.32836e-05	1.07627e-05	1.68282e-05	1.09948e-05	1.52363e-05	2.41575e-05	9.01431e-06	8.82147e-06	1.24548e-05	1.35466e-05
k__Bacteria;p__Bacteroidetes;c__Cytophagia;o__Cytophagales;f__Flammeovirgaceae;g__unidentified;s__Flammeovirgaceae bacterium 311	4.26175e-06	2.21382e-05	1.24023e-05	1.31e-05	1.5388e-05	9.61989e-06	1.78224e-05	1.83436e-05	7.3317e-06	1.66688e-05	1.11035e-05	1.44874e-05
k__Bacteria;p__Actinobacteria;c__Actinobacteria;o__Micrococcales;f__Micrococcaceae;g__Kocuria;s__Kocuria turfanensis	7.25218e-06	1.61238e-05	1.18514e-05	1.11981e-05	1.54646e-05	9.49603e-06	1.85376e-05	1.33418e-05	7.50882e-06	1.82851e-05	1.07942e-05	1.78352e-05
k__Bacteria;p__Firmicutes;c__Bacilli;o__Lactobacillales;f__Lactobacillaceae;g__Lactobacillus;s__Lactobacillus curvatus	9.71088e-06	1.21869e-05	1.45082e-05	7.78855e-06	1.84217e-05	5.00812e-06	1.31937e-05	2.27908e-05	1.15965e-05	2.05653e-05	5.60045e-06	1.34565e-05
k__Bacteria;p__Proteobacteria;c__Betaproteobacteria;o__Burkholderiales;f__Comamonadaceae;g__Polaromonas;s__Polaromonas naphthalenivorans	9.41504e-06	2.03497e-05	1.2826e-05	7.53386e-06	1.76199e-05	8.70332e-06	1.5757e-05	1.68033e-05	1.26312e-05	1.16567e-05	1.28404e-05	1.2846e-05
k__Archaea;p__Euryarchaeota;c__Methanomicrobia;o__Methanomicrobiales;f__Methanomicrobiaceae;g__Methanolacinia;s__Methanolacinia petrolearia	8.00778e-06	1.42808e-05	1.18006e-05	1.62467e-05	1.1864e-05	9.05839e-06	1.26902e-05	1.32018e-05	1.6057e-05	1.27016e-05	1.68861e-05	1.45374e-05
k__Bacteria;p__Firmicutes;c__Bacilli;o__Bacillales;f__Bacillaceae;g__Bacillus;s__Bacillus smithii	5.72498e-06	1.7307e-05	9.6481e-06	7.34079e-06	1.05821e-05	6.11875e-06	2.03799e-05	2.3743e-05	1.34096e-05	1.55369e-05	1.1328e-05	1.79253e-05
k__Bacteria;p__Proteobacteria;c__Acidithiobacillia;o__Acidithiobacillales;f__Acidithiobacillaceae;g__Acidithiobacillus;s__Acidithiobacillus caldus	1.08703e-05	1.76397e-05	6.82189e-06	7.88714e-06	2.2007e-05	1.01814e-05	2.20849e-05	1.39411e-05	7.75119e-06	1.37682e-05	1.08069e-05	1.50729e-05
k__Bacteria;p__Proteobacteria;c__Gammaproteobacteria;o__Pasteurellales;f__Pasteurellaceae;g__Aggregatibacter;s__Aggregatibacter actinomycetemcomitans	6.56054e-06	1.71653e-05	1.08854e-05	6.7205e-06	1.47854e-05	9.42171e-06	2.2268e-05	1.6204e-05	8.79991e-06	1.73001e-05	1.25099e-05	1.72798e-05
k__Bacteria;p__Proteobacteria;c__Gammaproteobacteria;o__Oceanospirillales;f__Oceanospirillaceae;g__Marinobacterium;s__Marinobacterium aestuarii	1.27293e-05	1.7258e-05	1.03472e-05	1.11899e-05	1.53574e-05	9.17812e-06	1.75707e-05	1.9503e-05	1.12842e-05	7.72763e-06	1.05019e-05	1.73348e-05
k__Bacteria;p__Proteobacteria;c__Alphaproteobacteria;o__Rhizobiales;f__Xanthobacteraceae;g__Starkeya;s__Starkeya novella	9.65092e-06	1.391e-05	1.12074e-05	8.73747e-06	1.93257e-05	1.01401e-05	1.80856e-05	1.83884e-05	1.15825e-05	1.23043e-05	1.20482e-05	1.18001e-05
k__Bacteria;p__candidate division NC10;c__unidentified;o__unidentified;f__unidentified;g__Candidatus Methylomirabilis;s__Candidatus Methylomirabilis oxyfera	6.92435e-06	1.18488e-05	1.036e-05	6.68764e-06	1.42593e-05	5.84212e-06	1.83373e-05	1.84836e-05	1.72223e-05	1.67069e-05	9.26488e-06	1.9892e-05
k__Bacteria;p__Proteobacteria;c__Gammaproteobacteria;o__Acidiferrobacterales;f__Acidiferrobacteraceae;g__Sulfurifustis;s__Sulfurifustis variabilis	1.10582e-05	1.57966e-05	1.33218e-05	1.00356e-05	1.22879e-05	8.79002e-06	1.31193e-05	2.0612e-05	8.6461e-06	1.86497e-05	1.16923e-05	1.55583e-05
k__Bacteria;p__Actinobacteria;c__Actinobacteria;o__Micrococcales;f__Micrococcaceae;g__Arthrobacter;s__Arthrobacter sp. ERGS1:01	7.05228e-06	1.55404e-05	1.51692e-05	9.77266e-06	1.7819e-05	8.82305e-06	1.91155e-05	9.68428e-06	1.05105e-05	1.51668e-05	1.27133e-05	1.57084e-05
k__Bacteria;p__Proteobacteria;c__Alphaproteobacteria;o__Rhodobacterales;f__Rhodobacteraceae;g__Antarctobacter;s__Antarctobacter heliothermus	6.31667e-06	1.99789e-05	9.87267e-06	8.64299e-06	2.15882e-05	1.2993e-05	1.50418e-05	1.50501e-05	8.11941e-06	1.35342e-05	7.70591e-06	1.28109e-05
k__Bacteria;p__Firmicutes;c__Bacilli;o__Lactobacillales;f__Aerococcaceae;g__Aerococcus;s__Aerococcus urinaeequi	4.60158e-06	1.7307e-05	1.35548e-05	6.50278e-06	1.34983e-05	7.20872e-06	1.6003e-05	1.89485e-05	1.25194e-05	2.1387e-05	8.03211e-06	1.17951e-05
k__Bacteria;p__Proteobacteria;c__Gammaproteobacteria;o__Enterobacterales;f__Enterobacteriaceae;g__Leclercia;s__Leclercia sp. LSNIH1	7.87985e-06	2.00498e-05	1.07413e-05	8.10897e-06	1.59549e-05	1.27123e-05	1.57226e-05	1.53806e-05	1.14613e-05	1.20595e-05	1.02985e-05	1.60837e-05
k__Bacteria;p__Actinobacteria;c__Actinobacteria;o__Corynebacteriales;f__Nocardiaceae;g__Nocardia;s__Nocardia brasiliensis	8.78737e-06	1.42262e-05	1.43938e-05	1.14199e-05	1.82991e-05	1.37569e-05	1.70214e-05	1.51846e-05	7.70458e-06	1.71477e-05	6.03255e-06	1.2856e-05
k__Bacteria;p__Firmicutes;c__Negativicutes;o__Veillonellales;f__Veillonellaceae;g__Dialister;s__Dialister pneumosintes	7.57201e-06	1.93736e-05	9.73708e-06	1.03724e-05	9.95905e-06	1.06273e-05	1.78338e-05	2.24772e-05	1.03194e-05	1.46335e-05	7.51104e-06	1.51229e-05
k__Bacteria;p__Proteobacteria;c__Gammaproteobacteria;o__Enterobacterales;f__Pectobacteriaceae;g__Dickeya;s__Dickeya dadantii	9.95076e-06	1.88556e-05	1.0754e-05	1.09886e-05	1.27987e-05	1.10815e-05	1.87035e-05	1.31626e-05	1.23749e-05	1.63532e-05	8.83701e-06	1.31763e-05
k__Bacteria;p__Actinobacteria;c__Actinobacteria;o__Micromonosporales;f__Micromonosporaceae;g__Micromonospora;s__Micromonospora siamensis	8.77138e-06	1.76724e-05	1.13472e-05	8.82785e-06	1.49539e-05	1.09452e-05	1.79712e-05	1.69433e-05	8.91177e-06	1.56131e-05	1.08577e-05	1.31863e-05
k__Bacteria;p__Proteobacteria;c__Gammaproteobacteria;o__Pseudomonadales;f__Moraxellaceae;g__Acinetobacter;s__Acinetobacter lwoffii	2.40673e-05	1.40627e-05	1.29319e-05	8.67996e-06	8.40646e-06	6.53575e-06	3.33333e-05	9.39863e-06	6.60459e-06	1.81273e-05	6.9476e-06	9.53815e-06
k__Bacteria;p__Firmicutes;c__Bacilli;o__Bacillales;f__Bacillaceae;g__Bacillus;s__Bacillus flexus	7.2042e-06	2.01916e-05	1.66691e-05	1.05901e-05	1.40908e-05	7.36974e-06	1.61231e-05	1.74642e-05	1.09486e-05	1.74742e-05	6.79509e-06	1.2851e-05
k__Bacteria;p__Proteobacteria;c__Alphaproteobacteria;o__Rhizobiales;f__Bartonellaceae;g__Bartonella;s__Bartonella apis	5.48111e-06	1.54204e-05	1.47116e-05	6.71229e-06	1.34779e-05	1.13333e-05	1.81085e-05	1.96598e-05	1.38291e-05	1.77735e-05	6.64682e-06	1.45324e-05
k__Bacteria;p__Actinobacteria;c__Actinobacteria;o__Micromonosporales;f__Micromonosporaceae;g__Micromonospora;s__Micromonospora purpureochromogenes	7.52803e-06	1.74706e-05	1.13006e-05	1.47802e-05	3.31611e-05	1.25926e-05	1.19007e-05	1.99567e-05	5.2063e-06	6.43244e-06	8.39643e-06	1.03488e-05
k__Bacteria;p__Proteobacteria;c__Betaproteobacteria;o__Burkholderiales;f__Comamonadaceae;g__Melaminivora;s__Melaminivora sp. SC2-9	6.05281e-06	1.33047e-05	1.14786e-05	7.10664e-06	1.33962e-05	1.04167e-05	1.61346e-05	1.30561e-05	1.7982e-05	2.10333e-05	1.25735e-05	9.91847e-06
k__Bacteria;p__Proteobacteria;c__Alphaproteobacteria;o__Rhizobiales;f__Rhizobiaceae;g__Rhizobium;s__Rhizobium tropici	1.04025e-05	1.53768e-05	1.51141e-05	1.2336e-05	1.10724e-05	1.21714e-05	1.78853e-05	1.06757e-05	8.29652e-06	1.42852e-05	1.15186e-05	1.71196e-05
k__Bacteria;p__Proteobacteria;c__Deltaproteobacteria;o__Myxococcales;f__Myxococcaceae;g__Myxococcus;s__Myxococcus stipitatus	1.05305e-05	1.4428e-05	1.04108e-05	9.41938e-06	2.13277e-05	6.70915e-06	1.23698e-05	1.80355e-05	9.97913e-06	1.35614e-05	1.08027e-05	1.6339e-05
k__Bacteria;p__Proteobacteria;c__Alphaproteobacteria;o__Rhizobiales;f__Aurantimonadaceae;g__Aureimonas;s__Aureimonas sp. AU20	1.08743e-05	1.66091e-05	1.90759e-05	8.46635e-06	1.6292e-05	7.88996e-06	1.30049e-05	1.27257e-05	1.08274e-05	1.82742e-05	7.79487e-06	1.33164e-05
k__Bacteria;p__Acidobacteria;c__Acidobacteriia;o__Acidobacteriales;f__Acidobacteriaceae;g__Terriglobus;s__Terriglobus roseus	5.46912e-06	2.01479e-05	9.39387e-06	9.07021e-06	1.65678e-05	9.7644e-06	2.30633e-05	1.71897e-05	6.51137e-06	1.92647e-05	9.00223e-06	1.31963e-05
k__Bacteria;p__Bacteroidetes;c__Flavobacteriia;o__Flavobacteriales;f__Flavobacteriaceae;g__Chryseobacterium;s__Chryseobacterium gallinarum	8.49552e-06	2.29616e-05	6.64817e-06	9.93698e-06	1.07558e-05	7.60095e-06	8.27898e-06	2.07576e-05	2.07739e-05	1.1918e-05	4.33378e-06	2.52015e-05
k__Bacteria;p__Proteobacteria;c__Alphaproteobacteria;o__Rhodobacterales;f__Rhodobacteraceae;g__Pannonibacter;s__Pannonibacter phragmitetus	6.77643e-06	1.6102e-05	2.13512e-05	9.17291e-06	1.04902e-05	6.77521e-06	1.87722e-05	1.36443e-05	9.87193e-06	2.05598e-05	7.85842e-06	1.11095e-05
k__Bacteria;p__Proteobacteria;c__Gammaproteobacteria;o__Alteromonadales;f__Shewanellaceae;g__Shewanella;s__Shewanella baltica	1.01147e-05	1.32447e-05	1.4398e-05	1.03067e-05	1.78599e-05	9.73549e-06	1.64492e-05	1.51846e-05	1.40528e-05	1.49546e-05	6.54091e-06	1.03689e-05
k__Bacteria;p__Aquificae;c__Aquificae;o__Desulfurobacteriales;f__Desulfurobacteriaceae;g__Thermovibrio;s__Thermovibrio ammonificans	8.06775e-06	1.53659e-05	1.32794e-05	8.8566e-06	9.20829e-06	7.24175e-06	2.46252e-05	1.15999e-05	9.03296e-06	2.45325e-05	1.16457e-05	1.12546e-05
k__Bacteria;p__Proteobacteria;c__Gammaproteobacteria;o__Enterobacterales;f__Enterobacteriaceae;g__Salmonella;s__Salmonella bongori	8.31162e-06	1.89538e-05	9.75403e-06	1.26482e-05	1.26506e-05	1.1292e-05	1.44982e-05	2.09313e-05	1.11211e-05	1.02364e-05	1.13195e-05	1.37117e-05
k__Eukaryota;p__unidentified;c__Haptophyceae;o__Isochrysidales;f__Noelaerhabdaceae;g__Emiliania;s__Emiliania huxleyi	5.61704e-06	1.86048e-05	1.03388e-05	7.7105e-06	1.2293e-05	5.21043e-06	1.81771e-05	1.76826e-05	1.53626e-05	1.86987e-05	1.19041e-05	1.00186e-05
k__Bacteria;p__Firmicutes;c__Bacilli;o__Bacillales;f__Bacillaceae;g__Bacillus;s__Bacillus simplex	7.82388e-06	1.64019e-05	1.30929e-05	7.26274e-06	1.24156e-05	1.12755e-05	1.76794e-05	1.9559e-05	1.10465e-05	1.70062e-05	1.00571e-05	1.30361e-05
k__Bacteria;p__Proteobacteria;c__Gammaproteobacteria;o__Pseudomonadales;f__Moraxellaceae;g__Acinetobacter;s__Acinetobacter sp. TTH0-4	1.49721e-05	1.92264e-05	1.11226e-05	1.05573e-05	7.96214e-06	1.80425e-06	2.28802e-05	1.4462e-05	1.36473e-05	1.74525e-05	1.03028e-05	1.03588e-05
k__Bacteria;p__Proteobacteria;c__Gammaproteobacteria;o__Pseudomonadales;f__Pseudomonadaceae;g__Pseudomonas;s__Unclassified_Pseudomonas syringae group	8.17569e-06	1.47115e-05	1.40802e-05	1.18554e-05	1.4576e-05	1.15026e-05	1.79654e-05	1.58343e-05	8.04949e-06	1.47968e-05	1.09764e-05	1.22855e-05
k__Bacteria;p__Deinococcus-Thermus;c__Deinococci;o__Thermales;f__Thermaceae;g__Thermus;s__Thermus parvatiensis	7.2202e-06	2.06878e-05	9.99132e-06	1.1424e-05	1.79161e-05	8.64964e-06	1.60774e-05	9.81311e-06	9.48507e-06	1.50852e-05	8.02787e-06	1.90062e-05
k__Bacteria;p__Proteobacteria;c__Betaproteobacteria;o__Burkholderiales;f__Burkholderiaceae;g__Burkholderia;s__Burkholderia cenocepacia	9.13119e-06	1.46734e-05	9.35997e-06	1.14569e-05	1.84115e-05	1.27742e-05	1.65179e-05	1.96766e-05	1.07202e-05	1.49165e-05	7.00691e-06	1.08693e-05
k__Bacteria;p__Actinobacteria;c__Actinobacteria;o__Streptomycetales;f__Streptomycetaceae;g__Streptomyces;s__Streptomyces olivaceus	7.06428e-06	1.73779e-05	1.09404e-05	8.20345e-06	1.43002e-05	6.12287e-06	1.68326e-05	2.29813e-05	1.01935e-05	1.18255e-05	1.13915e-05	1.41271e-05
k__Bacteria;p__Actinobacteria;c__Actinobacteria;o__Actinomycetales;f__Actinomycetaceae;g__Actinomyces;s__Actinomyces radicidentis	1.19097e-05	1.90574e-05	1.40124e-05	1.26276e-05	1.09856e-05	1.37734e-05	1.54137e-05	1.54646e-05	1.07808e-05	1.00568e-05	1.10357e-05	8.83755e-06
k__Bacteria;p__Chlorobi;c__Chlorobia;o__Chlorobiales;f__Chlorobiaceae;g__Prosthecochloris;s__Prosthecochloris sp. CIB 2401	7.38811e-06	1.35665e-05	1.1843e-05	8.31025e-06	1.40295e-05	9.32262e-06	1.43151e-05	2.13289e-05	8.71601e-06	1.73273e-05	1.21922e-05	1.56083e-05
k__Bacteria;p__Proteobacteria;c__Betaproteobacteria;o__Burkholderiales;f__Comamonadaceae;g__Rhodoferax;s__Rhodoferax koreense	9.93077e-06	1.40027e-05	1.15294e-05	1.19704e-05	1.19662e-05	9.50016e-06	2.1055e-05	1.58903e-05	1.07575e-05	1.27071e-05	7.18484e-06	1.5228e-05
k__Bacteria;p__Proteobacteria;c__Alphaproteobacteria;o__Rhizobiales;f__Bartonellaceae;g__Bartonella;s__Unclassified_Bartonella	8.64345e-06	1.52841e-05	9.27523e-06	7.41063e-06	1.22215e-05	9.66943e-06	1.61861e-05	1.85732e-05	6.09189e-06	1.99558e-05	1.16372e-05	1.47726e-05
k__Bacteria;p__Actinobacteria;c__Actinobacteria;o__Corynebacteriales;f__Mycobacteriaceae;g__Mycobacteroides;s__Mycobacteroides abscessus	1.12461e-05	1.3392e-05	1.09235e-05	7.13129e-06	1.46934e-05	7.46883e-06	1.53622e-05	1.88533e-05	1.33164e-05	8.32625e-06	1.44332e-05	1.5193e-05
k__Bacteria;p__Actinobacteria;c__Actinobacteria;o__Pseudonocardiales;f__Pseudonocardiaceae;g__Saccharothrix;s__Saccharothrix espanaensis	6.24471e-06	1.58403e-05	1.45633e-05	5.87428e-06	1.24156e-05	1.00823e-05	1.96247e-05	1.48485e-05	8.85118e-06	1.57056e-05	1.09594e-05	1.59586e-05
k__Bacteria;p__Actinobacteria;c__Actinobacteria;o__Micrococcales;f__Micrococcaceae;g__Glutamicibacter;s__Glutamicibacter arilaitensis	1.19737e-05	1.94118e-05	1.14489e-05	9.60013e-06	1.35392e-05	7.25001e-06	1.77137e-05	1.80019e-05	1.0091e-05	1.06772e-05	1.09467e-05	1.12196e-05
k__Bacteria;p__Actinobacteria;c__Actinobacteria;o__Streptomycetales;f__Streptomycetaceae;g__Streptomyces;s__Streptomyces chartreusis	1.1378e-05	1.84521e-05	1.30463e-05	7.44349e-06	1.38916e-05	9.30611e-06	1.89266e-05	1.51453e-05	9.14948e-06	1.48675e-05	6.68071e-06	1.08843e-05
k__Bacteria;p__Planctomycetes;c__Phycisphaerae;o__unidentified;f__unidentified;g__unidentified;s__Phycisphaerae bacterium ST-PulAB-D4	4.90542e-06	1.34356e-05	9.75827e-06	7.23809e-06	1.16342e-05	6.16829e-06	1.27074e-05	3.83283e-05	6.94018e-06	2.20346e-05	8.11683e-06	1.23906e-05
k__Bacteria;p__Candidatus Peregrinibacteria;c__Candidatus Peribacteria;o__Candidatus Peribacterales;f__unidentified;g__Candidatus Peribacter;s__Candidatus Peribacter riflensis	7.05628e-06	2.14566e-05	9.81335e-06	1.08736e-05	1.41929e-05	6.04443e-06	1.22497e-05	1.32858e-05	1.5013e-05	1.22173e-05	9.95541e-06	1.30662e-05
k__Bacteria;p__Chloroflexi;c__Dehalococcoidia;o__unidentified;f__unidentified;g__Dehalogenimonas;s__Dehalogenimonas sp. WBC-2	8.93529e-06	1.03275e-05	1.14616e-05	5.86195e-06	1.4433e-05	8.90149e-06	1.60259e-05	1.80187e-05	1.15219e-05	1.50743e-05	1.30352e-05	1.79503e-05
k__Bacteria;p__Cyanobacteria;c__unidentified;o__Synechococcales;f__Prochlorotrichaceae;g__Halomicronema;s__Halomicronema hongdechloris	8.18769e-06	1.11127e-05	1.03176e-05	1.28947e-05	1.70479e-05	8.60836e-06	2.2617e-05	1.62208e-05	1.04219e-05	1.44866e-05	1.12263e-05	8.45722e-06
k__Bacteria;p__Proteobacteria;c__Gammaproteobacteria;o__Xanthomonadales;f__Xanthomonadaceae;g__Xanthomonas;s__Xanthomonas citri	8.5515e-06	1.85666e-05	9.83878e-06	8.95519e-06	1.25535e-05	1.46445e-05	1.65293e-05	1.43836e-05	7.76517e-06	1.22173e-05	1.10187e-05	1.62839e-05
k__Bacteria;p__Proteobacteria;c__Betaproteobacteria;o__unidentified;f__unidentified;g__Candidatus Accumulibacter;s__Candidatus Accumulibacter phosphatis	1.15739e-05	1.25959e-05	1.17074e-05	1.20936e-05	1.37844e-05	7.84455e-06	1.86062e-05	1.16671e-05	9.80202e-06	2.09027e-05	8.90903e-06	9.25791e-06
k__Bacteria;p__Proteobacteria;c__Gammaproteobacteria;o__Pseudomonadales;f__Pseudomonadaceae;g__Pseudomonas;s__Pseudomonas balearica	5.11331e-06	1.38936e-05	1.15803e-05	9.41117e-06	2.43716e-05	9.48777e-06	1.70214e-05	1.26585e-05	4.71224e-06	1.6375e-05	1.07857e-05	1.04139e-05
k__Bacteria;p__Proteobacteria;c__Alphaproteobacteria;o__Rhizobiales;f__Rhizobiaceae;g__Sinorhizobium;s__Sinorhizobium medicae	6.55655e-06	1.76996e-05	1.84784e-05	1.4353e-05	1.1481e-05	7.86932e-06	1.50132e-05	1.67305e-05	8.29652e-06	1.51451e-05	7.68896e-06	1.31712e-05
k__Bacteria;p__Actinobacteria;c__Actinobacteria;o__Micrococcales;f__Dermacoccaceae;g__Kytococcus;s__Kytococcus sedentarius	3.45418e-06	1.49078e-05	1.10252e-05	8.44992e-06	1.17925e-05	9.03361e-06	1.83717e-05	1.64448e-05	1.24308e-05	1.56076e-05	1.34123e-05	1.59486e-05
k__Bacteria;p__Planctomycetes;c__Phycisphaerae;o__unidentified;f__unidentified;g__unidentified;s__Phycisphaerae bacterium ST-NAGAB-D1	6.54055e-06	1.53113e-05	9.21591e-06	8.68407e-06	1.15474e-05	6.02791e-06	2.02769e-05	1.73074e-05	7.94229e-06	1.87531e-05	1.40308e-05	1.34064e-05
k__Bacteria;p__Actinobacteria;c__Actinobacteria;o__Micromonosporales;f__Micromonosporaceae;g__Actinoplanes;s__Actinoplanes sp. N902-109	4.06986e-06	1.57857e-05	1.36014e-05	9.02092e-06	1.61235e-05	6.24261e-06	1.29534e-05	1.41876e-05	7.57873e-06	2.06959e-05	6.90947e-06	2.17486e-05
k__Bacteria;p__Proteobacteria;c__Alphaproteobacteria;o__Rhizobiales;f__Phyllobacteriaceae;g__Mesorhizobium;s__Mesorhizobium oceanicum	1.28412e-05	1.85775e-05	1.3665e-05	5.86606e-06	1.54646e-05	8.18723e-06	1.63234e-05	1.22832e-05	1.06457e-05	1.49002e-05	1.03113e-05	1.12746e-05
k__Bacteria;p__unidentified;c__unidentified;o__unidentified;f__unidentified;g__unidentified;s__uncultured bacterium Lq_007_G03	1.42885e-05	1.93464e-05	6.01259e-06	9.34955e-06	1.01174e-05	7.89409e-06	1.55739e-05	1.89933e-05	9.51304e-06	1.21248e-05	9.31572e-06	1.94116e-05
k__Bacteria;p__Proteobacteria;c__Gammaproteobacteria;o__Oceanospirillales;f__Endozoicomonadaceae;g__Endozoicomonas;s__Endozoicomonas montiporae	8.51551e-06	1.16962e-05	8.84727e-06	1.07421e-05	1.82736e-05	9.1616e-06	1.35027e-05	2.18835e-05	1.00024e-05	1.31479e-05	1.02011e-05	1.32063e-05
k__Bacteria;p__Proteobacteria;c__Alphaproteobacteria;o__Rhodospirillales;f__Acetobacteraceae;g__Gluconacetobacter;s__Gluconacetobacter diazotrophicus	8.05975e-06	1.32284e-05	1.06481e-05	1.00808e-05	1.77322e-05	8.73635e-06	1.76736e-05	1.24568e-05	1.0366e-05	1.4639e-05	7.62965e-06	1.71697e-05
k__Bacteria;p__Firmicutes;c__Bacilli;o__Lactobacillales;f__Lactobacillaceae;g__Lactobacillus;s__Lactobacillus murinus	6.79242e-06	1.06929e-05	8.93625e-06	8.03913e-06	1.3146e-05	6.10223e-06	1.11912e-05	2.60955e-05	7.04272e-06	2.07013e-05	7.98974e-06	1.66692e-05
k__Bacteria;p__Firmicutes;c__Bacilli;o__Lactobacillales;f__Aerococcaceae;g__Aerococcus;s__Aerococcus urinaehominis	6.82441e-06	2.0317e-05	1.01905e-05	9.42349e-06	1.30949e-05	8.74048e-06	1.5202e-05	2.07072e-05	1.24914e-05	1.39478e-05	6.34604e-06	1.03188e-05
k__Bacteria;p__Proteobacteria;c__Gammaproteobacteria;o__Pseudomonadales;f__Pseudomonadaceae;g__Pseudomonas;s__Pseudomonas monteilii	7.2122e-06	1.47988e-05	1.30252e-05	1.01958e-05	1.76863e-05	5.39622e-06	1.75306e-05	1.57223e-05	7.08933e-06	1.66035e-05	7.93891e-06	1.22455e-05
k__Bacteria;p__Proteobacteria;c__Gammaproteobacteria;o__Pseudomonadales;f__Pseudomonadaceae;g__Pseudomonas;s__Pseudomonas sp. UW4	8.65144e-06	1.30975e-05	1.18303e-05	9.48511e-06	2.1389e-05	1.0553e-05	1.57169e-05	1.51509e-05	1.05338e-05	1.59559e-05	9.4767e-06	8.12694e-06
k__Bacteria;p__Proteobacteria;c__Alphaproteobacteria;o__Caulobacterales;f__Caulobacteraceae;g__Brevundimonas;s__Brevundimonas sp. GW460-12-10-14-LB2	6.79642e-06	1.93573e-05	1.43599e-05	6.55208e-06	1.64197e-05	5.66872e-06	1.04932e-05	1.93126e-05	1.05384e-05	1.39097e-05	8.99376e-06	1.39569e-05
k__Bacteria;p__Cyanobacteria;c__unidentified;o__Synechococcales;f__Synechococcaceae;g__Synechococcus;s__Synechococcus lividus	4.12583e-06	1.46734e-05	8.22864e-06	8.64299e-06	1.28446e-05	1.14778e-05	1.48186e-05	2.19059e-05	5.65375e-06	2.2938e-05	9.41315e-06	1.41771e-05
k__Bacteria;p__Proteobacteria;c__Betaproteobacteria;o__Burkholderiales;f__Comamonadaceae;g__Hydrogenophaga;s__Hydrogenophaga crassostreae	7.37212e-06	1.62601e-05	8.74982e-06	8.20345e-06	9.97948e-06	5.62743e-06	2.00423e-05	1.69713e-05	1.09533e-05	2.13816e-05	9.45975e-06	1.00236e-05
k__Bacteria;p__Actinobacteria;c__Actinobacteria;o__Corynebacteriales;f__Nocardiaceae;g__Rhodococcus;s__Rhodococcus opacus	9.13119e-06	2.25581e-05	1.14447e-05	3.57797e-06	1.68231e-05	6.97339e-06	1.31136e-05	9.91393e-06	1.1163e-05	1.73382e-05	1.13661e-05	1.13347e-05
k__Bacteria;p__Proteobacteria;c__Betaproteobacteria;o__Burkholderiales;f__Burkholderiaceae;g__Cupriavidus;s__Cupriavidus metallidurans	6.87238e-06	1.26613e-05	9.84301e-06	7.65299e-06	1.92184e-05	1.08626e-05	1.65007e-05	1.44396e-05	1.09719e-05	1.39642e-05	1.08366e-05	1.20603e-05
k__Bacteria;p__Proteobacteria;c__Alphaproteobacteria;o__Rhizobiales;f__Aurantimonadaceae;g__Martelella;s__Martelella mediterranea	4.40168e-06	1.30866e-05	1.30252e-05	1.02697e-05	1.07558e-05	7.43167e-06	1.65808e-05	2.45552e-05	9.42914e-06	1.34689e-05	1.03917e-05	1.22304e-05
k__Bacteria;p__Proteobacteria;c__Gammaproteobacteria;o__Pasteurellales;f__Pasteurellaceae;g__Pasteurella;s__Pasteurella multocida	9.99074e-06	1.38609e-05	9.92352e-06	1.00808e-05	1.41521e-05	1.46982e-05	1.9167e-05	1.50053e-05	7.83043e-06	1.63532e-05	5.70635e-06	1.25757e-05
k__Bacteria;p__Proteobacteria;c__Alphaproteobacteria;o__Rhodobacterales;f__Rhodobacteraceae;g__Salipiger;s__Salipiger profundus	9.01525e-06	1.82286e-05	1.31735e-05	1.24222e-05	1.16342e-05	8.33173e-06	1.49559e-05	1.59855e-05	9.46177e-06	1.96075e-05	5.49877e-06	1.10795e-05
k__Bacteria;p__Firmicutes;c__Bacilli;o__Bacillales;f__Bacillaceae;g__Bacillus;s__Bacillus muralis	4.44166e-06	1.25795e-05	6.07614e-06	1.25373e-05	1.47752e-05	5.83386e-06	2.04371e-05	1.61255e-05	1.45049e-05	1.26635e-05	6.40535e-06	1.76e-05
k__Bacteria;p__Fusobacteria;c__Fusobacteriia;o__Fusobacteriales;f__Fusobacteriaceae;g__Fusobacterium;s__Fusobacterium sp. oral taxon 203	7.58001e-06	1.68763e-05	1.04659e-05	8.65942e-06	1.95759e-05	1.25967e-05	1.37487e-05	1.85788e-05	1.18855e-05	1.03343e-05	6.85864e-06	1.21204e-05
k__Bacteria;p__Proteobacteria;c__Deltaproteobacteria;o__Myxococcales;f__Unclassified_Cystobacterineae;g__Unclassified_Cystobacterineae;s__Unclassified_Cystobacterineae	6.78443e-06	1.6042e-05	1.37201e-05	6.71229e-06	1.64146e-05	6.31279e-06	1.4195e-05	1.04796e-05	1.36147e-05	1.22554e-05	9.40044e-06	1.99671e-05
k__Bacteria;p__Proteobacteria;c__Gammaproteobacteria;o__Oceanospirillales;f__Halomonadaceae;g__Halomonas;s__Halomonas elongata	1.01147e-05	1.13036e-05	7.54221e-06	8.20756e-06	1.37077e-05	8.33173e-06	1.47729e-05	2.01639e-05	9.84863e-06	1.74361e-05	9.15474e-06	1.41971e-05
k__Bacteria;p__Actinobacteria;c__Thermoleophilia;o__Solirubrobacterales;f__Conexibacteraceae;g__Conexibacter;s__Conexibacter woesei	9.06722e-06	1.61293e-05	1.14701e-05	7.6078e-06	1.26097e-05	6.25499e-06	2.40016e-05	1.94638e-05	6.95883e-06	1.53301e-05	9.35808e-06	1.07192e-05
k__Bacteria;p__Firmicutes;c__Bacilli;o__Bacillales;f__Planococcaceae;g__Solibacillus;s__Solibacillus silvestris	8.5515e-06	1.55458e-05	9.82606e-06	8.92233e-06	1.60928e-05	9.5497e-06	1.45211e-05	1.57783e-05	1.28083e-05	1.45301e-05	9.46823e-06	1.27809e-05
k__Bacteria;p__Proteobacteria;c__Betaproteobacteria;o__Burkholderiales;f__Burkholderiaceae;g__Burkholderia;s__Burkholderia mallei	3.71005e-06	1.7318e-05	1.28133e-05	7.13951e-06	1.46628e-05	8.59597e-06	2.08662e-05	9.70109e-06	8.69737e-06	1.54716e-05	9.52753e-06	1.73949e-05
k__Bacteria;p__Actinobacteria;c__Actinobacteria;o__Catenulisporales;f__Catenulisporaceae;g__Catenulispora;s__Catenulispora acidiphila	6.0808e-06	1.85666e-05	1.036e-05	5.75104e-06	1.13074e-05	5.30126e-06	1.54537e-05	1.57223e-05	1.203e-05	2.10932e-05	1.16669e-05	1.27659e-05
k__Bacteria;p__Proteobacteria;c__Gammaproteobacteria;o__Alteromonadales;f__Alteromonadaceae;g__Alteromonas;s__Unclassified_Alteromonas	2.8545e-06	1.15435e-05	9.16506e-06	4.48581e-06	7.71188e-06	5.04941e-06	1.99279e-05	2.9613e-05	7.53679e-06	2.53216e-05	1.03367e-05	1.37918e-05
k__Bacteria;p__Proteobacteria;c__Betaproteobacteria;o__Nitrosomonadales;f__Nitrosomonadaceae;g__Nitrosospira;s__Nitrosospira briensis	7.36812e-06	1.70998e-05	7.47018e-06	5.59494e-06	1.07915e-05	3.15433e-06	1.76794e-05	2.89968e-05	1.22677e-05	5.57804e-06	9.85373e-06	1.28159e-05
k__Bacteria;p__Firmicutes;c__Bacilli;o__Bacillales;f__Bacillaceae;g__Bacillus;s__Bacillus megaterium	8.27164e-06	1.31302e-05	9.76251e-06	9.3742e-06	1.35086e-05	8.28632e-06	1.39833e-05	1.81419e-05	8.72533e-06	1.73001e-05	7.33735e-06	1.58135e-05
k__Bacteria;p__Actinobacteria;c__Actinobacteria;o__Micromonosporales;f__Micromonosporaceae;g__Plantactinospora;s__Plantactinospora sp. KBS50	7.26417e-06	1.29557e-05	1.05125e-05	7.49278e-06	9.89777e-06	8.96343e-06	1.78224e-05	1.60471e-05	1.10185e-05	1.79586e-05	8.28629e-06	1.91964e-05
k__Bacteria;p__Proteobacteria;c__Gammaproteobacteria;o__Legionellales;f__Coxiellaceae;g__Coxiella;s__Coxiella burnetii	1.58237e-05	1.33156e-05	1.2343e-05	8.48278e-06	9.90798e-06	8.07162e-06	2.84815e-05	1.17735e-05	8.18466e-06	1.26037e-05	8.78617e-06	9.31295e-06
k__Bacteria;p__Proteobacteria;c__Gammaproteobacteria;o__Pasteurellales;f__Pasteurellaceae;g__Histophilus;s__Histophilus somni	4.72151e-06	1.77215e-05	1.63937e-05	1.02492e-05	1.09601e-05	7.4069e-06	1.19865e-05	2.02255e-05	1.20672e-05	1.52213e-05	9.27335e-06	1.2866e-05
k__Bacteria;p__Proteobacteria;c__Alphaproteobacteria;o__Rhodobacterales;f__Rhodobacteraceae;g__Rhodobacter;s__Rhodobacter capsulatus	7.49205e-06	1.89156e-05	9.55912e-06	1.11611e-05	1.43819e-05	7.95189e-06	1.91612e-05	1.38739e-05	1.01096e-05	1.48131e-05	8.92597e-06	1.11445e-05
k__Bacteria;p__Proteobacteria;c__Gammaproteobacteria;o__Xanthomonadales;f__Rhodanobacteraceae;g__Ahniella;s__Ahniella affigens	9.50699e-06	1.46516e-05	1.21692e-05	6.13307e-06	9.58112e-06	1.10154e-05	1.22611e-05	7.26461e-06	8.54355e-06	1.0786e-05	1.38317e-05	2.99656e-05
k__Bacteria;p__Proteobacteria;c__Epsilonproteobacteria;o__Campylobacterales;f__Helicobacteraceae;g__Helicobacter;s__Helicobacter cinaedi	7.584e-06	1.01312e-05	7.61848e-06	6.43295e-06	5.93968e-06	7.2913e-06	1.63691e-05	2.10993e-05	1.21884e-05	1.68375e-05	1.32894e-05	1.53831e-05
k__Bacteria;p__Proteobacteria;c__Betaproteobacteria;o__Burkholderiales;f__unidentified;g__Thiomonas;s__Thiomonas intermedia	8.46354e-06	1.59493e-05	9.22015e-06	1.03642e-05	1.53778e-05	1.19237e-05	1.28619e-05	1.71057e-05	9.07491e-06	1.50961e-05	7.61694e-06	1.10895e-05
k__Bacteria;p__Proteobacteria;c__Gammaproteobacteria;o__Xanthomonadales;f__Rhodanobacteraceae;g__Dyella;s__Dyella jiangningensis	9.14318e-06	1.76615e-05	1.21142e-05	7.94465e-06	1.50816e-05	6.08159e-06	1.30335e-05	1.62432e-05	1.20346e-05	1.66525e-05	6.60446e-06	1.1715e-05
k__Bacteria;p__Firmicutes;c__Clostridia;o__Clostridiales;f__Lachnospiraceae;g__Lachnoclostridium;s__[Clostridium] symbiosum	5.71699e-06	1.70344e-05	9.07608e-06	7.51332e-06	1.858e-05	6.41601e-06	1.43266e-05	9.48264e-06	9.96981e-06	2.14687e-05	7.26533e-06	1.43122e-05
k__Bacteria;p__Actinobacteria;c__Actinobacteria;o__Propionibacteriales;f__Propionibacteriaceae;g__Microlunatus;s__Microlunatus phosphovorus	9.59894e-06	1.63746e-05	8.86846e-06	9.75623e-06	1.30234e-05	1.33192e-05	1.79139e-05	1.33138e-05	7.10332e-06	1.08731e-05	9.85373e-06	1.50529e-05
k__Bacteria;p__Proteobacteria;c__Gammaproteobacteria;o__Xanthomonadales;f__Xanthomonadaceae;g__Luteimonas;s__Luteimonas sp. JM171	8.97127e-06	1.30484e-05	1.16862e-05	7.55851e-06	1.28651e-05	1.32655e-05	1.38174e-05	1.87805e-05	9.28465e-06	1.15534e-05	8.52352e-06	1.42171e-05
k__Bacteria;p__Firmicutes;c__Bacilli;o__Lactobacillales;f__Lactobacillaceae;g__Lactobacillus;s__Lactobacillus jensenii	9.18716e-06	1.47224e-05	6.46597e-06	9.7932e-06	2.35289e-05	1.16884e-05	1.37258e-05	2.13121e-05	9.01897e-06	9.382e-06	1.21159e-05	6.96595e-06
k__Bacteria;p__Firmicutes;c__Bacilli;o__Bacillales;f__Planococcaceae;g__Planococcus;s__Planococcus sp. MB-3u-03	7.56002e-06	1.20342e-05	1.12625e-05	8.87303e-06	1.34217e-05	1.03218e-05	1.36858e-05	1.50277e-05	1.10884e-05	1.32295e-05	1.15991e-05	1.56684e-05
k__Bacteria;p__Actinobacteria;c__Actinobacteria;o__Streptomycetales;f__Streptomycetaceae;g__Streptomyces;s__Streptomyces xiamenensis	8.12772e-06	1.27649e-05	9.39811e-06	9.20577e-06	1.58323e-05	8.86021e-06	1.14658e-05	1.85788e-05	1.08694e-05	1.3273e-05	6.0961e-06	1.92364e-05
k__Archaea;p__Euryarchaeota;c__Methanomicrobia;o__Methanosarcinales;f__Methanosaetaceae;g__Methanothrix;s__Methanosaeta harundinacea	2.11489e-06	7.83016e-06	1.1076e-05	9.90822e-06	1.31562e-05	8.44321e-06	2.00938e-05	1.60919e-05	7.69992e-06	1.04432e-05	9.97659e-06	2.55668e-05
k__Bacteria;p__Actinobacteria;c__Actinobacteria;o__Streptosporangiales;f__Nocardiopsaceae;g__Nocardiopsis;s__Nocardiopsis alba	1.03266e-05	1.51859e-05	9.63963e-06	9.17291e-06	1.26608e-05	9.78504e-06	1.60259e-05	1.09949e-05	1.42299e-05	1.15316e-05	1.11035e-05	1.29761e-05
k__Bacteria;p__Proteobacteria;c__Gammaproteobacteria;o__Enterobacterales;f__Enterobacteriaceae;g__Citrobacter;s__Citrobacter amalonaticus	5.06133e-06	1.26886e-05	1.08557e-05	8.84839e-06	1.28599e-05	5.70175e-06	1.90811e-05	2.00239e-05	1.05944e-05	1.42471e-05	8.42185e-06	1.46425e-05
k__Bacteria;p__Actinobacteria;c__Actinobacteria;o__Corynebacteriales;f__Mycobacteriaceae;g__Mycobacterium;s__Unclassified_Mycobacterium	9.18716e-06	1.25795e-05	5.1143e-06	1.22703e-05	1.58426e-05	6.25912e-06	1.4584e-05	1.6288e-05	1.10465e-05	1.27016e-05	1.21286e-05	1.55132e-05
k__Bacteria;p__Proteobacteria;c__Gammaproteobacteria;o__Xanthomonadales;f__Xanthomonadaceae;g__Stenotrophomonas;s__Stenotrophomonas rhizophila	7.67596e-06	1.91337e-05	7.89814e-06	1.06271e-05	1.63124e-05	1.18742e-05	1.30335e-05	1.45236e-05	1.29016e-05	1.18799e-05	7.34582e-06	1.47476e-05
k__Bacteria;p__Proteobacteria;c__Betaproteobacteria;o__Burkholderiales;f__Burkholderiaceae;g__Burkholderia;s__Burkholderia gladioli	9.65092e-06	1.74434e-05	1.01057e-05	1.04012e-05	1.3197e-05	8.26155e-06	1.33825e-05	1.71729e-05	1.06643e-05	1.45247e-05	8.39219e-06	1.34165e-05
k__Bacteria;p__Proteobacteria;c__Alphaproteobacteria;o__Rhodobacterales;f__Rhodobacteraceae;g__Paracoccus;s__Paracoccus zhejiangensis	1.37847e-05	9.67864e-06	7.73289e-06	4.22291e-06	9.64241e-06	1.10237e-05	1.3188e-05	7.30382e-06	1.6113e-05	1.74851e-05	1.3946e-05	2.21139e-05
k__Bacteria;p__Proteobacteria;c__Deltaproteobacteria;o__Desulfuromonadales;f__Geobacteraceae;g__Geobacter;s__Geobacter sp. DSM 9736	5.97685e-06	1.6102e-05	9.2837e-06	1.32808e-05	1.2671e-05	6.91559e-06	1.28504e-05	1.22104e-05	1.18808e-05	1.40186e-05	7.75251e-06	1.90313e-05
k__Bacteria;p__Proteobacteria;c__Alphaproteobacteria;o__Rhodobacterales;f__Rhodobacteraceae;g__Confluentimicrobium;s__Confluentimicrobium sp. EMB200-NS6	8.43556e-06	1.69581e-05	1.00295e-05	1.10831e-05	1.57813e-05	8.93452e-06	1.68154e-05	1.39523e-05	8.08678e-06	1.16295e-05	7.94738e-06	1.24356e-05
k__Bacteria;p__Firmicutes;c__Bacilli;o__Bacillales;f__Bacillaceae;g__Bacillus;s__Bacillus sp. FJAT-22090	6.74045e-06	1.95045e-05	1.12455e-05	9.6905e-06	1.08988e-05	7.84867e-06	1.59286e-05	1.78619e-05	1.27804e-05	1.31152e-05	7.13824e-06	9.80337e-06
k__Bacteria;p__Proteobacteria;c__Gammaproteobacteria;o__Alteromonadales;f__Pseudoalteromonadaceae;g__Pseudoalteromonas;s__Pseudoalteromonas tunicata	6.76044e-06	1.47661e-05	1.20803e-05	1.14199e-05	1.0669e-05	9.4919e-06	1.20094e-05	1.65904e-05	1.00724e-05	1.64348e-05	1.16118e-05	1.32914e-05
k__Bacteria;p__Actinobacteria;c__Actinobacteria;o__Corynebacteriales;f__Corynebacteriaceae;g__Corynebacterium;s__Corynebacterium lactis	7.67196e-06	1.69635e-05	1.18557e-05	8.12951e-06	1.29008e-05	6.77521e-06	1.46756e-05	1.5347e-05	1.24634e-05	1.59178e-05	1.00317e-05	1.0579e-05
k__Bacteria;p__Proteobacteria;c__Gammaproteobacteria;o__Acidiferrobacterales;f__Acidiferrobacteraceae;g__Sulfuricaulis;s__Sulfuricaulis limicola	8.45954e-06	1.76615e-05	1.18387e-05	1.44844e-05	1.34166e-05	9.78917e-06	1.05905e-05	1.24792e-05	9.31728e-06	1.35234e-05	6.43077e-06	1.50479e-05
k__Bacteria;p__Fusobacteria;c__Fusobacteriia;o__Fusobacteriales;f__Leptotrichiaceae;g__Leptotrichia;s__Leptotrichia sp. oral taxon 498	6.0728e-06	1.5464e-05	8.38965e-06	9.19756e-06	1.31715e-05	9.10793e-06	1.39604e-05	1.75202e-05	7.38297e-06	1.53519e-05	8.98105e-06	1.49328e-05
k__Bacteria;p__Actinobacteria;c__Actinobacteria;o__Propionibacteriales;f__Nocardioidaceae;g__Friedmanniella;s__Friedmanniella sagamiharensis	9.53098e-06	1.47497e-05	1.30167e-05	1.21142e-05	1.18385e-05	9.96257e-06	1.75821e-05	1.42212e-05	5.61647e-06	9.55614e-06	9.84526e-06	1.36066e-05
k__Bacteria;p__Actinobacteria;c__Actinobacteria;o__Nakamurellales;f__Nakamurellaceae;g__Nakamurella;s__Nakamurella multipartita	8.90331e-06	1.38173e-05	1.25972e-05	7.57083e-06	1.74871e-05	8.22026e-06	1.05733e-05	1.46468e-05	7.1173e-06	1.26037e-05	8.22698e-06	1.85358e-05
k__Bacteria;p__Actinobacteria;c__Actinobacteria;o__Pseudonocardiales;f__Pseudonocardiaceae;g__Amycolatopsis;s__Amycolatopsis sp. AA4	1.14939e-05	1.53441e-05	5.89818e-06	1.47227e-05	1.41725e-05	8.00557e-06	1.59801e-05	1.60527e-05	1.01842e-05	1.03996e-05	9.06154e-06	1.34265e-05
k__Bacteria;p__Proteobacteria;c__Betaproteobacteria;o__Burkholderiales;f__Burkholderiaceae;g__Pandoraea;s__Pandoraea apista	6.52456e-06	1.22469e-05	1.22625e-05	8.01859e-06	1.29468e-05	1.03631e-05	1.935e-05	1.69097e-05	7.74653e-06	1.24894e-05	1.21583e-05	1.20803e-05
k__Bacteria;p__Firmicutes;c__Bacilli;o__Bacillales;f__unidentified;g__Exiguobacterium;s__Exiguobacterium sp. AT1b	1.10662e-05	1.17834e-05	1.51353e-05	1.32644e-05	1.22062e-05	1.00617e-05	1.01728e-05	1.12694e-05	1.15266e-05	1.76321e-05	4.7913e-06	1.23706e-05
k__Bacteria;p__Proteobacteria;c__Betaproteobacteria;o__Rhodocyclales;f__Zoogloeaceae;g__Thauera;s__Thauera humireducens	9.92677e-06	1.62928e-05	1.07752e-05	7.70639e-06	2.35136e-05	5.66046e-06	9.46905e-06	1.18967e-05	9.77405e-06	2.08102e-05	6.98997e-06	9.33798e-06
k__Bacteria;p__Firmicutes;c__Bacilli;o__Bacillales;f__Listeriaceae;g__Brochothrix;s__Brochothrix thermosphacta	9.17117e-06	1.77433e-05	9.48709e-06	7.81731e-06	1.16342e-05	8.80241e-06	8.43346e-06	1.61647e-05	9.09355e-06	1.77572e-05	7.63389e-06	1.18101e-05
k__Bacteria;p__Proteobacteria;c__Alphaproteobacteria;o__Rhodospirillales;f__Acetobacteraceae;g__Komagataeibacter;s__Komagataeibacter medellinensis	6.92835e-06	1.51314e-05	1.12201e-05	7.01627e-06	8.34007e-06	6.72567e-06	2.30118e-05	1.71897e-05	7.93297e-06	1.44376e-05	1.08196e-05	1.26008e-05
k__Bacteria;p__Proteobacteria;c__Alphaproteobacteria;o__Rhodobacterales;f__Rhodobacteraceae;g__Phaeobacter;s__Phaeobacter inhibens	8.44755e-06	1.98208e-05	6.40241e-06	7.13129e-06	1.14555e-05	6.77108e-06	2.10322e-05	1.44396e-05	1.18948e-05	1.37356e-05	5.56232e-06	1.26958e-05
k__Bacteria;p__Firmicutes;c__Bacilli;o__Bacillales;f__Bacillaceae;g__Lentibacillus;s__Lentibacillus amyloliquefaciens	4.86144e-06	1.40954e-05	1.03642e-05	1.00027e-05	1.18334e-05	6.74218e-06	1.57913e-05	1.92453e-05	9.71346e-06	1.77028e-05	1.01545e-05	1.38819e-05
k__Bacteria;p__Proteobacteria;c__Gammaproteobacteria;o__Pseudomonadales;f__Pseudomonadaceae;g__Pseudomonas;s__Unclassified_Pseudomonas aeruginosa group	6.37664e-06	1.36428e-05	8.12695e-06	7.49689e-06	1.25024e-05	7.45232e-06	1.81199e-05	1.31514e-05	1.11677e-05	1.39152e-05	1.12348e-05	1.48727e-05
k__Bacteria;p__Bacteroidetes;c__Flavobacteriia;o__Flavobacteriales;f__Flavobacteriaceae;g__Tenacibaculum;s__Tenacibaculum todarodis	9.77885e-06	1.42862e-05	1.24065e-05	9.17702e-06	1.40397e-05	7.86519e-06	1.36972e-05	1.40083e-05	1.19414e-05	1.20812e-05	1.00698e-05	1.15449e-05
k__Bacteria;p__Proteobacteria;c__Alphaproteobacteria;o__Rhizobiales;f__Brucellaceae;g__Ochrobactrum;s__Ochrobactrum sp. A44	6.60452e-06	1.54313e-05	7.3473e-06	9.69461e-06	1.24565e-05	7.55141e-06	1.52249e-05	1.48597e-05	1.258e-05	1.66797e-05	8.40914e-06	1.15198e-05
k__Bacteria;p__Proteobacteria;c__Gammaproteobacteria;o__Pseudomonadales;f__Pseudomonadaceae;g__Pseudomonas;s__Pseudomonas oryzihabitans	6.77643e-06	1.32502e-05	1.01142e-05	7.59137e-06	1.31153e-05	6.76695e-06	1.34283e-05	2.28132e-05	8.92575e-06	1.12704e-05	1.31538e-05	1.28109e-05
k__Bacteria;p__Proteobacteria;c__Gammaproteobacteria;o__Enterobacterales;f__Yersiniaceae;g__Serratia;s__Serratia proteamaculans	8.75939e-06	1.38773e-05	1.05718e-05	5.70175e-06	1.15627e-05	5.5944e-06	1.66381e-05	1.7369e-05	1.06596e-05	1.56675e-05	8.55741e-06	1.29411e-05
k__Bacteria;p__Actinobacteria;c__Actinobacteria;o__Pseudonocardiales;f__Pseudonocardiaceae;g__Saccharopolyspora;s__Saccharopolyspora erythraea	7.50804e-06	9.76589e-06	9.91928e-06	1.1843e-05	1.78497e-05	6.85366e-06	1.97849e-05	1.70833e-05	9.00033e-06	1.43288e-05	6.41806e-06	1.09193e-05
k__Archaea;p__Euryarchaeota;c__Methanomicrobia;o__Methanomicrobiales;f__unidentified;g__unidentified;s__methanogenic archaeon mixed culture ISO4-G1	5.54108e-06	1.8992e-05	1.22625e-05	1.26523e-05	1.63073e-05	8.90562e-06	1.40519e-05	1.3521e-05	7.05671e-06	1.28485e-05	7.134e-06	1.03889e-05
k__Bacteria;p__Bacteroidetes;c__Flavobacteriia;o__Flavobacteriales;f__Flavobacteriaceae;g__Capnocytophaga;s__Capnocytophaga haemolytica	6.60052e-06	1.41008e-05	7.27527e-06	8.44171e-06	1.46424e-05	5.89167e-06	2.26914e-05	1.4238e-05	9.34058e-06	1.53627e-05	9.09543e-06	1.38668e-05
k__Bacteria;p__Firmicutes;c__Bacilli;o__Lactobacillales;f__Lactobacillaceae;g__Unclassified_Lactobacillaceae;s__Unclassified_Lactobacillaceae	8.27964e-06	1.34192e-05	1.01184e-05	7.36955e-06	1.4576e-05	6.52336e-06	6.9802e-06	2.21355e-05	8.31983e-06	2.08156e-05	9.55295e-06	7.24118e-06
k__Bacteria;p__Chlorobi;c__Chlorobia;o__Chlorobiales;f__Chlorobiaceae;g__Chlorobaculum;s__Chlorobaculum limnaeum	5.85292e-06	1.27704e-05	1.06396e-05	7.63656e-06	1.4433e-05	1.13994e-05	1.9802e-05	1.44172e-05	9.48041e-06	1.13955e-05	1.09382e-05	1.11145e-05
k__Bacteria;p__Actinobacteria;c__Actinobacteria;o__Corynebacteriales;f__Corynebacteriaceae;g__Corynebacterium;s__Corynebacterium ulcerans	9.61494e-06	1.32011e-05	8.8388e-06	6.64245e-06	1.12512e-05	1.11475e-05	1.90926e-05	1.37899e-05	1.01469e-05	1.47913e-05	1.02731e-05	1.16499e-05
k__Bacteria;p__Firmicutes;c__Bacilli;o__Bacillales;f__Staphylococcaceae;g__Staphylococcus;s__Staphylococcus argenteus	6.61651e-06	1.54695e-05	8.80914e-06	9.67818e-06	1.43155e-05	9.12857e-06	1.6598e-05	1.68089e-05	1.36333e-05	1.22227e-05	7.71438e-06	5.78994e-06
k__Bacteria;p__Firmicutes;c__Erysipelotrichia;o__Erysipelotrichales;f__Erysipelotrichaceae;g__Erysipelothrix;s__Erysipelothrix larvae	9.31909e-06	1.30703e-05	1.0021e-05	1.08161e-05	1.10673e-05	1.46321e-05	1.08994e-05	1.52462e-05	8.96304e-06	1.26363e-05	8.9641e-06	1.10294e-05
k__Bacteria;p__Proteobacteria;c__Deltaproteobacteria;o__Syntrophobacterales;f__Syntrophaceae;g__Desulfobacca;s__Desulfobacca acetoxidans	7.14823e-06	1.35065e-05	1.06523e-05	7.62013e-06	1.19866e-05	5.98663e-06	1.29649e-05	1.26753e-05	9.28465e-06	1.75559e-05	1.22218e-05	1.88561e-05
k__Bacteria;p__Thermotogae;c__Thermotogae;o__Petrotogales;f__unidentified;g__Defluviitoga;s__Defluviitoga tunisiensis	9.06722e-06	1.71816e-05	9.02523e-06	7.55029e-06	6.93048e-06	1.33481e-05	1.594e-05	1.6344e-05	8.51559e-06	1.41329e-05	9.70122e-06	1.20153e-05
k__Bacteria;p__Proteobacteria;c__Alphaproteobacteria;o__Rhizobiales;f__Phyllobacteriaceae;g__Hoeflea;s__Hoeflea sp. IMCC20628	7.4081e-06	1.02348e-05	7.21171e-06	1.10009e-05	1.26506e-05	8.34825e-06	2.66735e-05	2.25724e-05	4.633e-06	1.07098e-05	9.43857e-06	1.11345e-05
k__Bacteria;p__Proteobacteria;c__Betaproteobacteria;o__Burkholderiales;f__Burkholderiaceae;g__Cupriavidus;s__Unclassified_Cupriavidus	1.19097e-05	1.53059e-05	1.31862e-05	6.00984e-06	1.07609e-05	7.29956e-06	1.05046e-05	1.61759e-05	8.41771e-06	1.14227e-05	1.13195e-05	1.32213e-05
k__Bacteria;p__Proteobacteria;c__Deltaproteobacteria;o__Desulfobacterales;f__Desulfobulbaceae;g__Desulfotalea;s__Desulfotalea psychrophila	9.43903e-06	1.46788e-05	1.56098e-05	7.92822e-06	1.18896e-05	6.63483e-06	9.92676e-06	2.05896e-05	7.18721e-06	1.53954e-05	6.85017e-06	1.42572e-05
k__Bacteria;p__Firmicutes;c__Bacilli;o__Bacillales;f__unidentified;g__Exiguobacterium;s__Exiguobacterium sibiricum	4.71352e-06	1.945e-05	6.84731e-06	7.3449e-06	1.29672e-05	9.11206e-06	1.02815e-05	1.44284e-05	1.21139e-05	1.08894e-05	6.10457e-06	2.54217e-05
k__Bacteria;p__Proteobacteria;c__Betaproteobacteria;o__Burkholderiales;f__Burkholderiaceae;g__Paraburkholderia;s__Paraburkholderia hospita	8.13172e-06	1.32884e-05	8.8049e-06	7.61191e-06	1.47394e-05	9.13683e-06	1.12713e-05	1.66968e-05	9.84863e-06	1.49328e-05	8.07871e-06	1.67093e-05
k__Bacteria;p__Bacteroidetes;c__Cytophagia;o__Cytophagales;f__Cytophagaceae;g__Spirosoma;s__Spirosoma sp. HA7	6.61252e-06	2.01207e-05	7.85577e-06	1.19745e-05	1.29366e-05	6.17242e-06	1.53679e-05	1.35154e-05	9.14016e-06	1.17003e-05	5.79532e-06	1.46775e-05
k__Bacteria;p__Firmicutes;c__Clostridia;o__Thermoanaerobacterales;f__Thermoanaerobacterales Family III. Incertae Sedis;g__Unclassified_Thermoanaerobacterales Family III. Incertae Sedis;s__Unclassified_Thermoanaerobacterales Family III. Incertae Sedis	7.65197e-06	1.08074e-05	6.97867e-06	6.78212e-06	8.41668e-06	8.38954e-06	1.57627e-05	1.64672e-05	8.19864e-06	1.87041e-05	1.14339e-05	1.4007e-05
k__Bacteria;p__Firmicutes;c__Bacilli;o__Lactobacillales;f__Lactobacillaceae;g__Lactobacillus;s__Lactobacillus alimentarius	9.13919e-06	1.07856e-05	6.58884e-06	9.09075e-06	1.21245e-05	7.94363e-06	4.91475e-06	1.81475e-05	1.25939e-05	1.84973e-05	6.41382e-06	1.73498e-05
k__Bacteria;p__Firmicutes;c__Bacilli;o__Bacillales;f__Bacillaceae;g__Bacillus;s__Bacillus horikoshii	5.24524e-06	1.05075e-05	9.13964e-06	9.66585e-06	2.86872e-05	7.13854e-06	1.87893e-05	1.59519e-05	5.12706e-06	1.06772e-05	9.14203e-06	9.46809e-06
k__Bacteria;p__Firmicutes;c__Bacilli;o__Lactobacillales;f__Streptococcaceae;g__Streptococcus;s__Streptococcus respiraculi	5.57306e-06	1.29394e-05	6.74562e-06	7.02448e-06	1.66904e-05	6.33757e-06	1.93043e-05	1.09333e-05	1.32465e-05	1.37955e-05	9.76477e-06	1.4012e-05
k__Bacteria;p__unidentified;c__unidentified;o__unidentified;f__unidentified;g__unidentified;s__uncultured bacterium Contig13	8.97127e-06	1.34956e-05	7.66509e-06	9.76444e-06	1.54646e-05	8.32348e-06	1.44124e-05	1.62096e-05	7.46687e-06	1.16731e-05	1.00232e-05	1.2826e-05
k__Bacteria;p__Firmicutes;c__Bacilli;o__Bacillales;f__Paenibacillaceae;g__Paenibacillus;s__Paenibacillus crassostreae	7.89584e-06	1.96299e-05	9.44472e-06	8.03913e-06	1.0051e-05	9.1616e-06	1.53393e-05	2.25724e-05	8.76262e-06	1.14227e-05	5.80803e-06	9.1328e-06
k__Bacteria;p__Actinobacteria;c__Actinobacteria;o__Micrococcales;f__Sanguibacteraceae;g__Sanguibacter;s__Sanguibacter keddieii	3.10636e-06	1.21106e-05	1.13981e-05	6.50278e-06	1.52705e-05	6.41188e-06	1.37659e-05	7.67349e-06	1.13588e-05	1.56022e-05	1.01545e-05	1.94766e-05
k__Bacteria;p__Proteobacteria;c__Alphaproteobacteria;o__Caulobacterales;f__Caulobacteraceae;g__Brevundimonas;s__Brevundimonas naejangsanensis	5.05334e-06	1.07692e-05	1.0254e-05	4.56386e-06	1.95197e-05	8.38954e-06	1.26731e-05	1.63776e-05	8.24059e-06	2.77106e-05	4.43121e-06	7.99683e-06
k__Bacteria;p__Tenericutes;c__unidentified;o__unidentified;f__unidentified;g__unidentified;s__Tenericutes bacterium MZ-XQ	5.10131e-06	1.48533e-05	1.05464e-05	8.93054e-06	1.2007e-05	9.76027e-06	1.26845e-05	1.6596e-05	5.8635e-06	1.51287e-05	6.95184e-06	1.20353e-05
k__Bacteria;p__Actinobacteria;c__Actinobacteria;o__Actinomycetales;f__Actinomycetaceae;g__Actinotignum;s__Actinotignum schaalii	6.91236e-06	1.42644e-05	9.58454e-06	1.11529e-05	1.60673e-05	6.58942e-06	1.364e-05	1.69041e-05	1.07995e-05	7.89633e-06	7.45173e-06	1.29811e-05
k__Bacteria;p__Proteobacteria;c__Betaproteobacteria;o__Burkholderiales;f__Comamonadaceae;g__Variovorax;s__Variovorax boronicumulans	6.20073e-06	1.96517e-05	9.47014e-06	7.1354e-06	1.57557e-05	7.87758e-06	1.80169e-05	7.94234e-06	9.78803e-06	1.18581e-05	7.69743e-06	1.10544e-05
k__Bacteria;p__Bacteroidetes;c__Cytophagia;o__Cytophagales;f__Cytophagaceae;g__Emticicia;s__Emticicia oligotrophica	8.46354e-06	1.2923e-05	1.00633e-05	8.51975e-06	1.59651e-05	8.60423e-06	1.0333e-05	1.51509e-05	6.64654e-06	1.65709e-05	7.60847e-06	1.54182e-05
k__Bacteria;p__Proteobacteria;c__Alphaproteobacteria;o__Rhodospirillales;f__Rhodospirillaceae;g__Azospirillum;s__Azospirillum thiophilum	3.24229e-06	1.88338e-05	1.19616e-05	6.2522e-06	8.63118e-06	4.85123e-06	1.34569e-05	1.55598e-05	1.43278e-05	1.03942e-05	1.0002e-05	1.08092e-05
k__Bacteria;p__Proteobacteria;c__Gammaproteobacteria;o__Aeromonadales;f__Aeromonadaceae;g__Aeromonas;s__Aeromonas sp. CA23	9.90678e-06	1.40245e-05	1.12498e-05	7.36544e-06	1.65474e-05	1.18122e-05	1.61746e-05	1.23504e-05	8.40839e-06	6.91133e-06	6.29097e-06	1.56634e-05
k__Bacteria;p__Proteobacteria;c__Alphaproteobacteria;o__Sphingomonadales;f__Sphingomonadaceae;g__Sphingomonas;s__Sphingomonas sp. NIC1	4.88543e-06	1.02948e-05	9.82183e-06	1.51663e-05	1.18691e-05	8.48037e-06	1.88866e-05	1.36331e-05	8.7533e-06	7.48818e-06	1.60049e-05	1.11795e-05
k__Bacteria;p__Firmicutes;c__Bacilli;o__Lactobacillales;f__Streptococcaceae;g__Lactococcus;s__Lactococcus piscium	4.10984e-06	1.14126e-05	1.1326e-05	9.35366e-06	7.7272e-06	1.12094e-05	2.05916e-05	1.82091e-05	6.91222e-06	1.34091e-05	8.4981e-06	1.11245e-05
k__Bacteria;p__Bacteroidetes;c__Flavobacteriia;o__Flavobacteriales;f__Flavobacteriaceae;g__Myroides;s__Unclassified_Myroides	7.596e-06	1.60965e-05	1.01778e-05	7.71461e-06	1.47343e-05	7.31194e-06	1.53393e-05	1.37451e-05	9.6249e-06	1.38934e-05	7.96432e-06	1.0514e-05
k__Bacteria;p__Chloroflexi;c__Chloroflexia;o__Chloroflexales;f__Roseiflexaceae;g__Roseiflexus;s__Roseiflexus castenholzii	7.48006e-06	1.28794e-05	1.07964e-05	7.20523e-06	1.22318e-05	8.81892e-06	1.28276e-05	1.67137e-05	1.30927e-05	1.03507e-05	9.20557e-06	1.41321e-05
k__Bacteria;p__Firmicutes;c__Bacilli;o__Bacillales;f__Paenibacillaceae;g__Brevibacillus;s__Brevibacillus formosus	1.01626e-05	1.46897e-05	1.02328e-05	8.35955e-06	1.34013e-05	1.02722e-05	1.5551e-05	1.36891e-05	1.08507e-05	1.0182e-05	7.37124e-06	9.60821e-06
k__Bacteria;p__Proteobacteria;c__Betaproteobacteria;o__Burkholderiales;f__Comamonadaceae;g__Verminephrobacter;s__Verminephrobacter eiseniae	6.80442e-06	1.33156e-05	5.66937e-06	7.78034e-06	1.31e-05	7.06835e-06	1.67697e-05	1.65344e-05	1.04126e-05	1.28975e-05	8.57859e-06	1.6354e-05
k__Bacteria;p__Proteobacteria;c__Betaproteobacteria;o__Burkholderiales;f__Alcaligenaceae;g__Castellaniella;s__Castellaniella defragrans	1.1318e-05	1.28958e-05	1.07794e-05	8.27739e-06	1.74769e-05	7.46058e-06	1.35141e-05	1.19751e-05	9.65287e-06	1.13357e-05	7.31616e-06	1.34765e-05
k__Bacteria;p__Proteobacteria;c__Gammaproteobacteria;o__Enterobacterales;f__Enterobacteriaceae;g__Cronobacter;s__Cronobacter sakazakii	5.46512e-06	1.29285e-05	1.0021e-05	1.00766e-05	1.32838e-05	6.9032e-06	1.74505e-05	1.27537e-05	9.00499e-06	1.26254e-05	6.93489e-06	1.66492e-05
k__Bacteria;p__Bacteroidetes;c__Flavobacteriia;o__Flavobacteriales;f__Flavobacteriaceae;g__Zobellia;s__Zobellia galactanivorans	5.28122e-06	1.35556e-05	7.0846e-06	1.14733e-05	1.83808e-05	9.69421e-06	1.93672e-05	1.62992e-05	7.8211e-06	8.6963e-06	9.43434e-06	9.61321e-06
k__Bacteria;p__Proteobacteria;c__Betaproteobacteria;o__Burkholderiales;f__Oxalobacteraceae;g__Herbaspirillum;s__Herbaspirillum sp. meg3	5.64103e-06	1.23396e-05	9.37692e-06	9.23042e-06	1.7676e-05	9.66943e-06	1.48015e-05	1.14654e-05	6.72112e-06	1.09166e-05	1.17897e-05	1.33964e-05
k__Bacteria;p__Deinococcus-Thermus;c__Deinococci;o__Deinococcales;f__Deinococcaceae;g__Deinococcus;s__Deinococcus deserti	7.06428e-06	1.60475e-05	9.80912e-06	8.00627e-06	1.04851e-05	8.82718e-06	1.11569e-05	1.61703e-05	6.59527e-06	9.8881e-06	9.82832e-06	1.97068e-05
k__Bacteria;p__Proteobacteria;c__Epsilonproteobacteria;o__Campylobacterales;f__Campylobacteraceae;g__Sulfurospirillum;s__Sulfurospirillum cavolei	1.26014e-05	1.49078e-05	7.44052e-06	7.50921e-06	1.01072e-05	9.03361e-06	2.18732e-05	1.02668e-05	8.72067e-06	1.22717e-05	8.47269e-06	1.06641e-05
k__Bacteria;p__Actinobacteria;c__Actinobacteria;o__Propionibacteriales;f__Propionibacteriaceae;g__Tessaracoccus;s__Tessaracoccus flavescens	1.10422e-05	1.1827e-05	1.08472e-05	9.47689e-06	1.32379e-05	7.00229e-06	1.249e-05	1.31962e-05	1.04126e-05	1.41383e-05	6.27402e-06	1.31863e-05
k__Bacteria;p__Acidobacteria;c__Acidobacteria subdivision 6;o__unidentified;f__Vicinamibacteraceae;g__Luteitalea;s__Luteitalea pratensis	7.68395e-06	1.44062e-05	9.18625e-06	1.23606e-05	1.17159e-05	5.52834e-06	1.73132e-05	1.67193e-05	7.45755e-06	1.03779e-05	1.0629e-05	1.09093e-05
k__Bacteria;p__Bacteroidetes;c__Flavobacteriia;o__Flavobacteriales;f__Flavobacteriaceae;g__Cellulophaga;s__Cellulophaga baltica	8.78337e-06	1.56876e-05	8.2244e-06	9.26739e-06	1.27884e-05	7.53902e-06	1.4235e-05	1.27033e-05	9.86727e-06	1.50308e-05	6.06644e-06	9.88344e-06
k__Bacteria;p__Actinobacteria;c__Actinobacteria;o__Micrococcales;f__Micrococcaceae;g__Kocuria;s__Kocuria rhizophila	6.80042e-06	1.61074e-05	1.01481e-05	5.94822e-06	1.17466e-05	9.21115e-06	1.79197e-05	1.43724e-05	8.02619e-06	1.0552e-05	1.07434e-05	1.14298e-05
k__Bacteria;p__Actinobacteria;c__Actinobacteria;o__Corynebacteriales;f__Corynebacteriaceae;g__Corynebacterium;s__Corynebacterium atypicum	7.94382e-06	1.70017e-05	7.68204e-06	7.97341e-06	1.16546e-05	1.02351e-05	1.22382e-05	1.53414e-05	8.40839e-06	1.56294e-05	6.85017e-06	1.04539e-05
k__Bacteria;p__Proteobacteria;c__Betaproteobacteria;o__Neisseriales;f__Neisseriaceae;g__Eikenella;s__Eikenella corrodens	4.90142e-06	1.2983e-05	8.77524e-06	5.91946e-06	1.00765e-05	6.74631e-06	1.76622e-05	2.13514e-05	9.86727e-06	1.77953e-05	7.79487e-06	1.20503e-05
k__Bacteria;p__Proteobacteria;c__Alphaproteobacteria;o__Rhizobiales;f__Phyllobacteriaceae;g__Chelativorans;s__Chelativorans sp. BNC1	6.11678e-06	1.61402e-05	1.00295e-05	7.31204e-06	9.9233e-06	7.22937e-06	1.63577e-05	1.39299e-05	6.1385e-06	1.34744e-05	1.29166e-05	1.09043e-05
k__Bacteria;p__unidentified;c__unidentified;o__unidentified;f__unidentified;g__unidentified;s__uncultured bacterium Contigcl_1748	1.19937e-06	1.25577e-05	4.52533e-06	7.44349e-06	1.09907e-05	1.80012e-06	2.83099e-05	1.66688e-05	5.81689e-06	1.55423e-05	1.50602e-05	1.20503e-05
k__Bacteria;p__Proteobacteria;c__Gammaproteobacteria;o__Pseudomonadales;f__Moraxellaceae;g__Acinetobacter;s__Acinetobacter baumannii	4.66554e-06	1.60202e-05	6.57613e-06	1.3441e-05	1.18181e-05	5.04941e-06	1.34798e-05	1.37339e-05	8.67406e-06	1.57219e-05	1.0701e-05	1.31262e-05
k__Bacteria;p__Proteobacteria;c__Gammaproteobacteria;o__Xanthomonadales;f__Xanthomonadaceae;g__Lysobacter;s__Lysobacter capsici	7.25618e-06	1.26395e-05	5.90666e-06	8.40063e-06	1.12205e-05	9.14922e-06	1.60945e-05	1.92789e-05	8.70203e-06	1.04432e-05	6.98149e-06	1.38568e-05
k__Bacteria;p__Actinobacteria;c__Actinobacteria;o__Corynebacteriales;f__Corynebacteriaceae;g__Corynebacterium;s__Corynebacterium timonense	5.09731e-06	1.01585e-05	1.26692e-05	6.31382e-06	1.07507e-05	1.03424e-05	1.78796e-05	1.24512e-05	7.84441e-06	1.57763e-05	9.64615e-06	1.27409e-05
k__Bacteria;p__Proteobacteria;c__Gammaproteobacteria;o__Enterobacterales;f__Pectobacteriaceae;g__Sodalis;s__Sodalis glossinidius	5.08132e-06	1.43953e-05	9.53794e-06	9.00449e-06	1.19866e-05	5.82974e-06	1.73418e-05	1.2524e-05	7.73255e-06	1.32785e-05	9.76053e-06	1.49778e-05
k__Bacteria;p__Firmicutes;c__Bacilli;o__Bacillales;f__Staphylococcaceae;g__Staphylococcus;s__Staphylococcus xylosus	1.1454e-05	1.25032e-05	1.11481e-05	7.28328e-06	1.15474e-05	7.57618e-06	1.18606e-05	1.53246e-05	8.74398e-06	1.5009e-05	5.79532e-06	1.13997e-05
k__Bacteria;p__Acidobacteria;c__Acidobacteriia;o__Acidobacteriales;f__Acidobacteriaceae;g__Acidobacterium;s__Acidobacterium capsulatum	7.20021e-06	1.43789e-05	1.1415e-05	9.88357e-06	1.41878e-05	6.68851e-06	1.30621e-05	1.5431e-05	1.10279e-05	1.01003e-05	7.97703e-06	1.08042e-05
k__Bacteria;p__Actinobacteria;c__Actinobacteria;o__Micrococcales;f__Micrococcaceae;g__Kocuria;s__Kocuria flava	6.73645e-06	1.23232e-05	1.13345e-05	8.68818e-06	1.03932e-05	1.06645e-05	1.51791e-05	1.24344e-05	9.53168e-06	9.61056e-06	9.34537e-06	1.06391e-05
k__Bacteria;p__Proteobacteria;c__Alphaproteobacteria;o__Rhizobiales;f__Rhizobiaceae;g__Sinorhizobium;s__Sinorhizobium sp. RAC02	1.12061e-05	1.80868e-05	8.99557e-06	8.21166e-06	1.40601e-05	6.68438e-06	1.18549e-05	1.5571e-05	8.43169e-06	8.53849e-06	5.48606e-06	1.62038e-05
k__Bacteria;p__Proteobacteria;c__Alphaproteobacteria;o__Rhodobacterales;f__Rhodobacteraceae;g__Celeribacter;s__Celeribacter manganoxidans	1.01507e-05	1.373e-05	8.23712e-06	6.98751e-06	1.45351e-05	6.71741e-06	1.15402e-05	1.64112e-05	9.19609e-06	1.19125e-05	6.47313e-06	1.66692e-05
k__Bacteria;p__Proteobacteria;c__Gammaproteobacteria;o__Oceanospirillales;f__Alcanivoracaceae;g__Alcanivorax;s__Alcanivorax xenomutans	4.78548e-06	1.54695e-05	1.21438e-05	7.6037e-06	9.57091e-06	8.71983e-06	1.20723e-05	1.51902e-05	9.74142e-06	1.35614e-05	7.94738e-06	1.57485e-05
k__Bacteria;p__Firmicutes;c__Bacilli;o__Bacillales;f__Staphylococcaceae;g__Staphylococcus;s__Staphylococcus lugdunensis	1.07783e-05	1.67072e-05	1.03218e-05	9.31668e-06	1.21807e-05	9.53319e-06	9.32601e-06	1.01436e-05	1.0063e-05	1.36376e-05	5.06667e-06	1.27209e-05
k__Bacteria;p__Proteobacteria;c__Alphaproteobacteria;o__Rhizobiales;f__Methylobacteriaceae;g__Unclassified_Methylobacteriaceae;s__Unclassified_Methylobacteriaceae	6.91636e-06	2.37358e-05	1.29616e-05	7.39419e-06	6.68533e-06	5.83799e-06	1.26788e-05	1.45572e-05	7.08467e-06	7.24873e-06	9.02341e-06	1.08092e-05
k__Bacteria;p__Fusobacteria;c__Fusobacteriia;o__Fusobacteriales;f__Leptotrichiaceae;g__Sneathia;s__Sneathia amnii	5.72498e-06	2.06878e-05	8.61423e-06	8.11307e-06	1.02144e-05	8.52991e-06	1.06019e-05	1.09333e-05	1.14054e-05	1.773e-05	6.44771e-06	8.92762e-06
k__Bacteria;p__Proteobacteria;c__Gammaproteobacteria;o__Xanthomonadales;f__Xanthomonadaceae;g__Xylella;s__Xylella fastidiosa	4.45365e-06	1.21215e-05	8.91083e-06	7.19702e-06	1.2436e-05	6.08984e-06	1.36057e-05	1.15102e-05	1.04126e-05	1.84484e-05	6.86711e-06	1.38618e-05
k__Bacteria;p__Proteobacteria;c__Betaproteobacteria;o__Neisseriales;f__Neisseriaceae;g__Neisseria;s__Neisseria gonorrhoeae	9.75486e-06	1.52405e-05	1.44319e-05	6.93411e-06	1.21858e-05	7.62572e-06	1.35942e-05	1.06309e-05	1.07016e-05	1.0182e-05	8.79888e-06	9.28793e-06
k__Bacteria;p__Proteobacteria;c__Gammaproteobacteria;o__Chromatiales;f__Chromatiaceae;g__Marichromatium;s__Marichromatium purpuratum	6.36065e-06	1.55785e-05	8.40237e-06	7.67353e-06	9.32576e-06	7.21285e-06	1.816e-05	1.06925e-05	7.26645e-06	1.50308e-05	7.99398e-06	1.4077e-05
k__Bacteria;p__Firmicutes;c__Clostridia;o__Clostridiales;f__Peptococcaceae;g__Desulfotomaculum;s__Unclassified_Desulfotomaculum	7.7839e-06	1.60311e-05	7.55916e-06	8.60602e-06	1.57047e-05	5.85864e-06	1.38288e-05	1.0222e-05	9.06092e-06	1.41709e-05	7.46867e-06	1.31462e-05
k__Bacteria;p__Proteobacteria;c__Alphaproteobacteria;o__Rhizobiales;f__Methylobacteriaceae;g__Methylobacterium;s__Methylobacterium sp. 4-46	5.30121e-06	1.09382e-05	7.24985e-06	1.0167e-05	1.74615e-05	7.52664e-06	1.30392e-05	1.74138e-05	8.72999e-06	1.18363e-05	9.74359e-06	1.12046e-05
k__Bacteria;p__Proteobacteria;c__Betaproteobacteria;o__Burkholderiales;f__Alcaligenaceae;g__Bordetella;s__Bordetella trematum	7.54403e-06	1.44171e-05	7.70323e-06	7.41884e-06	9.55558e-06	7.6505e-06	1.51905e-05	1.59351e-05	8.70669e-06	1.43886e-05	8.46845e-06	1.24757e-05
k__Bacteria;p__Firmicutes;c__Bacilli;o__Bacillales;f__Bacillaceae;g__Geobacillus;s__Geobacillus stearothermophilus	7.60799e-06	1.27595e-05	8.15661e-06	7.72283e-06	1.29672e-05	8.46385e-06	1.80856e-05	1.85676e-05	6.52069e-06	1.5809e-05	6.33757e-06	9.05774e-06
k__Bacteria;p__Firmicutes;c__Bacilli;o__Lactobacillales;f__Streptococcaceae;g__Lactococcus;s__Lactococcus garvieae	5.34119e-06	8.21185e-06	8.4744e-06	5.43062e-06	1.01072e-05	6.41188e-06	2.14555e-05	1.9671e-05	7.88636e-06	1.40403e-05	1.33657e-05	1.09644e-05
k__Bacteria;p__Proteobacteria;c__Gammaproteobacteria;o__Pseudomonadales;f__Pseudomonadaceae;g__Pseudomonas;s__Pseudomonas savastanoi	1.17218e-05	1.29721e-05	5.86852e-06	4.30506e-06	1.61235e-05	8.28632e-06	1.62547e-05	1.33642e-05	9.96049e-06	1.42308e-05	7.07893e-06	8.62737e-06
k__Bacteria;p__Actinobacteria;c__Rubrobacteria;o__Rubrobacterales;f__Rubrobacteraceae;g__Rubrobacter;s__Rubrobacter radiotolerans	9.91877e-06	1.36755e-05	1.77751e-05	6.78212e-06	7.88042e-06	5.58614e-06	2.21707e-05	1.10229e-05	9.07957e-06	7.67321e-06	5.84192e-06	1.14948e-05
k__Bacteria;p__Firmicutes;c__Bacilli;o__Lactobacillales;f__Carnobacteriaceae;g__Carnobacterium;s__Carnobacterium sp. CP1	7.75991e-06	8.5063e-06	1.01862e-05	7.20523e-06	9.19297e-06	5.36732e-06	1.17748e-05	1.35098e-05	1.43884e-05	1.63804e-05	7.66354e-06	1.50428e-05
k__Bacteria;p__Proteobacteria;c__Alphaproteobacteria;o__Rhizobiales;f__Methylobacteriaceae;g__Methylorubrum;s__Methylorubrum extorquens	5.16928e-06	9.17699e-06	9.92352e-06	6.85606e-06	1.05362e-05	8.62487e-06	1.55624e-05	1.17511e-05	1.54511e-05	1.47097e-05	8.5913e-06	1.24206e-05
k__Bacteria;p__Proteobacteria;c__Gammaproteobacteria;o__Pasteurellales;f__Pasteurellaceae;g__Unclassified_Pasteurellaceae;s__Unclassified_Pasteurellaceae	1.11901e-05	1.37191e-05	1.29023e-05	7.72693e-06	1.22522e-05	7.08899e-06	1.38574e-05	1.30169e-05	8.8372e-06	1.1401e-05	7.08317e-06	9.84841e-06
k__Bacteria;p__Actinobacteria;c__Actinobacteria;o__Streptomycetales;f__Streptomycetaceae;g__Streptomyces;s__Streptomyces pristinaespiralis	4.62157e-06	1.52295e-05	6.73715e-06	5.68121e-06	1.06383e-05	5.6811e-06	2.07175e-05	1.43388e-05	1.18855e-05	1.30717e-05	7.01962e-06	1.21954e-05
k__Bacteria;p__Actinobacteria;c__Actinobacteria;o__Micrococcales;f__Promicromonosporaceae;g__Cellulosimicrobium;s__Cellulosimicrobium cellulans	5.78895e-06	1.08019e-05	8.70744e-06	7.72693e-06	1.48313e-05	9.65705e-06	1.64664e-05	1.2468e-05	1.04359e-05	1.35995e-05	9.79442e-06	7.40132e-06
k__Bacteria;p__Firmicutes;c__Bacilli;o__Lactobacillales;f__Lactobacillaceae;g__Lactobacillus;s__Lactobacillus sp. wkB8	7.55602e-06	2.16202e-05	1.04913e-05	7.32025e-06	1.23799e-05	5.06593e-06	1.5488e-05	1.30281e-05	1.04546e-05	8.16299e-06	8.73958e-06	9.77335e-06
k__Bacteria;p__Proteobacteria;c__Deltaproteobacteria;o__Desulfurellales;f__Desulfurellaceae;g__Desulfurella;s__Desulfurella acetivorans	3.52614e-06	1.69472e-05	5.02108e-06	3.1754e-06	3.58015e-06	9.83871e-06	1.91212e-05	3.64575e-05	1.09952e-05	7.36846e-06	6.26555e-06	9.2529e-06
k__Bacteria;p__Firmicutes;c__Bacilli;o__Bacillales;f__Bacillaceae;g__Fictibacillus;s__Fictibacillus arsenicus	3.46617e-06	1.61674e-05	1.11015e-05	1.066e-05	1.53523e-05	9.1038e-06	8.65087e-06	1.17399e-05	8.98635e-06	1.03398e-05	7.35005e-06	8.57232e-06
k__Bacteria;p__Proteobacteria;c__Deltaproteobacteria;o__Myxococcales;f__Myxococcaceae;g__Myxococcus;s__Myxococcus hansupus	7.7879e-06	1.45207e-05	1.05972e-05	1.08859e-05	1.5531e-05	8.45559e-06	1.29077e-05	1.58007e-05	5.26223e-06	8.83235e-06	6.74002e-06	1.25357e-05
k__Bacteria;p__Actinobacteria;c__Actinobacteria;o__Actinomycetales;f__Actinomycetaceae;g__Actinomyces;s__Actinomyces meyeri	7.0283e-06	1.54749e-05	1.20167e-05	1.07298e-05	1.06843e-05	7.61747e-06	1.1134e-05	1.57391e-05	6.42748e-06	9.84457e-06	9.17168e-06	1.08843e-05
[truncated: 3,519 more rows]

## Sheet: Alpha index
	simpson	chao1	ACE	shannon
Model1	0.598186	4625.03	4530.85	3.30754
Model2	0.905985	5168.57	4898.98	5.56813
Model3	0.723158	5045.08	4781.42	4.11503
Model4	0.666399	4813.88	4657.84	3.76948
Model5	0.867318	4868.09	4802.37	5.21714
[truncated: 7 more rows]

## Sheet: Differential species
	Model1	Model2	Model3	Model4	Model5	Model6	BOH1	BOH2	BOH3	BOH4	BOH5	BOH6
[truncated: 11 more rows]

[truncated: 1 more sheets: Galaxy3-(B)_LDA_Effect_Size_(LE]
