# Supplementary material for: Bruceae Fructus Oil Inhibits Triple-Negative Breast Cancer by Restraining Autophagy: Dependence on the Gut Microbiota-Mediated Amino Acid Regulation
Source: Front Pharmacol. 2021 Oct 1;12:727082. doi: 10.3389/fphar.2021.727082 (PMC8517338; doi:10.3389/fphar.2021.727082)
Supplement: Supplementary file 1 [file DataSheet1.zip › Supplementary materials and raw data/Raw data/Raw data for Fig 5 E.xlsx]

## Sheet: Ko gene relative abundance
Ko number	Model1	Model2	Model3	Model4	Model5	Model6	BOH1	BOH2	BOH3	BOH4	BOH5	BOH6	log2 (fold change)	P val
K03852	0.210619	0.171795	0.244485	0.203735	0.211074	0.237177	0.0632309	0.0437542	0.0778898	0.0494234	0.114135	0.126842	-1.42805	1.79068e-05
K03851	0.266825	0.224434	0.360553	0.264584	0.299995	0.292084	0.206024	0.175017	0.161636	0.161749	0.159146	0.123959	-0.790811	0.000234783
K16843	0.185913	0.110542	0.256832	0.210798	0.169308	0.239441	0	0	0	0	0	0	#DIV/0!	0.000271914
K05343	3.20375	2.94157	2.83108	2.9403	2.97165	2.78386	1.83747	2.31091	2.73961	2.01647	1.99335	1.99823	-0.454554	0.000286361
K17462	1.13092	1.03938	0.871748	0.811679	0.890104	0.805496	0.583316	0.738448	0.482565	0.438071	0.61783	0.708679	-0.63683	0.00106331
K01236	0	0	0	0	0	0	0.0711871	0.168492	0.113614	0.0669462	0.101275	0.0744714	#NUM!	0.00147888
K01581	0.51512	0.346461	0.479091	0.373242	0.481428	0.572848	0.326623	0.308582	0.329714	0.25161	0.236308	0.327674	-0.636651	0.00178737
K16147	0	0	0	0	0	0	0.0644872	0.184612	0.140553	0.0449304	0.079841	0.0917679	#NUM!	0.00509904
K01920	0	0	0	0	0	0	0.0439685	0.167724	0.136454	0.0449304	0.0846637	0.078315	#NUM!	0.00613824
K16846	0.0784415	0.108149	0.161014	0.331952	0.0992497	0.290386	0	0	0	0	0	0	#DIV/0!	0.00966844
K16844	0.0975886	0.0741733	0.256832	0.076061	0.326491	0.170383	0	0	0	0	0	0	#DIV/0!	0.0115185
K07709	0.500914	0.514906	0.631215	0.679659	0.554182	0.643604	0.213561	0.310501	0.226642	0.224202	0.292572	0.363228	-1.11191	1.04197e-05
K12600	0.061765	0	0.0740863	0	0.0570349	0.0809459	0.248317	0.428714	0.300432	0.269133	0.233629	0.374279	2.75967	1.88067e-05
K13599	0.344648	0.409628	0.32598	0.337928	0.26766	0.250196	0.139024	0.14009	0.155194	0.0633518	0.197727	0.136931	-1.2179	9.53129e-05
K09800	0.311913	0.279466	0.36401	0.360203	0.369604	0.358879	0.203093	0.235275	0.244211	0.169387	0.229878	0.248878	-0.619239	0.000109713
K02446	0.37059	0.423505	0.401548	0.273276	0.327389	0.392276	0.213561	0.133182	0.192675	0.200389	0.25024	0.129244	-0.967413	0.000132934
K06940	13.6556	14.7117	13.2866	13.3878	13.3718	13.0498	11.361	10.7808	11.41	12.7436	10.7158	11.4124	-0.251656	0.000203885
K10228	0.18406	0.245011	0.203984	0.237962	0.20793	0.113211	0.109712	0.0383809	0.0585637	0.0898607	0.0910938	0.048046	-1.45231	0.000233711
K12278	0.061765	0.0478537	0.0913731	0.0543293	0.0471548	0.0566055	0	0	0	0	0	0	#DIV/0!	0.000291314
K10037	0.111795	0.0727376	0.155581	0.176027	0.112723	0.164722	0	0	0	0	0	0	#DIV/0!	0.000445791
K03387	0.308825	0.143561	0.245472	0.440067	0.402388	0.298877	0.775521	0.515071	0.484322	0.593081	0.628011	0.597693	0.966399	0.000683717
K02584	0.840003	0.52017	0.842608	0.811136	0.77783	0.676436	0.56196	0.446369	0.460897	0.469971	0.369198	0.496796	-0.671589	0.000702119
K13799	0	0	0	0	0	0	0.0741184	0.152756	0.111857	0.0655983	0.0884146	0.0821587	#NUM!	0.000740534
K10036	0.0815297	0.180408	0.246954	0.193412	0.207481	0.28982	0	0	0	0	0	0	#DIV/0!	0.000944286
K07237	0.193942	0.0928362	0.206948	0.265127	0.114968	0.179439	0	0	0	0	0	0	#DIV/0!	0.00103317
K16925	0.963533	0.594343	0.844583	0.952392	0.801183	0.682096	0.50166	0.643647	0.276421	0.388648	0.421175	0.468449	-0.841491	0.00104072
K00989	1.6868	1.06857	1.2565	1.13983	1.02259	1.05852	2.35504	1.3986	2.2102	2.00973	2.22644	2.76073	0.841518	0.00105794
K07235	0.105	0.0751303	0.175337	0.160815	0.0929624	0.190761	0	0	0	0	0	0	#DIV/0!	0.00106887
K11381	1.89742	2.27975	2.51548	2.02322	2.50954	1.78477	3.86839	2.75498	3.29187	3.70001	2.55063	3.6097	0.60408	0.00124036
K07274	0.140206	0.0617313	0.170398	0.0923598	0.0898187	0.166986	0	0	0	0	0	0	#DIV/0!	0.00127479
K02452	0.276707	0.301478	0.301284	0.364006	0.22814	0.242272	0.053181	0.109002	0.0696909	0.178373	0.188618	0.214285	-1.07568	0.00129058
K07278	0.279178	0.280423	0.318077	0.400407	0.337718	0.424541	0.194299	0.192288	0.268808	0.172083	0.245953	0.192665	-0.688426	0.00129477
K18008	0.205677	0.235919	0.170892	0.31674	0.249696	0.272272	0.161637	0.126657	0.156365	0.161749	0.140392	0.135009	-0.718705	0.0013815
K09139	0	0	0	0	0	0	0.0418748	0.113607	0.0896025	0.0462783	0.0932372	0.0590966	#NUM!	0.0015409
K05575	0	0	0	0	0	0	0.0661622	0.186915	0.102487	0.07099	0.137712	0.127322	#NUM!	0.00157571
K03811	1.97339	2.95545	2.16776	2.38723	3.18452	2.65084	3.67409	3.96359	3.15541	3.21611	3.41548	3.76873	0.468277	0.00171767
K17244	0.061765	0.0813513	0.107672	0.103226	0.103741	0.0566055	0.208536	0.293614	0.27115	0.272278	0.243274	0.560217	1.84595	0.00175239
K08300	0.267442	0.350768	0.401548	0.393887	0.306731	0.328878	0.494541	0.481296	0.388863	0.459188	0.610864	0.540998	0.538155	0.00198387
K00394	0.331678	0.283773	0.524531	0.425398	0.307629	0.590395	0.108874	0.113607	0.2202	0.108282	0.124316	0.130685	-1.61186	0.00203296
K11907	0.160589	0.262238	0.0987817	0.124957	0.174248	0.133023	0.278467	0.24794	0.281692	0.238131	0.301681	0.241672	0.736833	0.00203381
K10747	1.65468	1.45571	1.94106	1.27131	1.64009	1.76666	2.08076	1.81733	2.28633	2.39703	2.17393	2.61178	0.458255	0.00205235
K06118	0.061765	0.0540747	0.103227	0.127674	0.0790405	0.160194	0	0	0	0	0	0	#DIV/0!	0.00207579
K00990	0	0	0	0	0	0	0.0418748	0.118213	0.0585637	0.0611053	0.114671	0.0629403	#NUM!	0.002093
K02280	0	0	0	0	0	0	0.054856	0.218771	0.0901882	0.0530178	0.0959164	0.0850415	#NUM!	0.002093
K02391	0	0	0	0	0	0	0.0640684	0.242183	0.168078	0.0750337	0.0782335	0.0811978	#NUM!	0.002093
K10697	0	0	0	0	0	0	0.0418748	0.209176	0.0972158	0.0512206	0.0573355	0.048046	#NUM!	0.002093
K11329	0	0	0	0	0	0	0.0439685	0.27711	0.0843318	0.0449304	0.0803769	0.0811978	#NUM!	0.002093
K14120	0.061765	0.0478537	0.113599	0.0570457	0.108681	0.0566055	0	0	0	0	0	0	#DIV/0!	0.002093
K19003	0	0	0	0	0	0	0.0506685	0.12896	0.0614919	0.0552643	0.0643015	0.0701472	#NUM!	0.002093
K13607	0	0.152653	0.120514	0.0543293	0.0898187	0	0.559028	0.688553	0.402919	0.137038	0.270602	0.442984	2.58337	0.00211711
K03580	1.68062	1.70933	1.79733	1.81242	1.5615	1.43665	1.07451	0.873932	1.62514	1.27018	1.14189	1.05221	-0.506483	0.00212096
K06160	0.0907945	0.0593386	0	0	0.0449094	0	0.126043	0.159664	0.0585637	0.149618	0.236308	0.15615	2.18408	0.00221468
K00140	2.3693	2.63195	2.43398	2.90716	2.05505	2.44083	2.04893	2.10327	1.98882	1.57256	1.73828	1.94106	-0.381184	0.00238813
K02956	7.03318	7.44077	7.91142	6.47931	6.81455	6.84643	8.43191	8.1141	7.37728	8.51116	8.92934	9.20754	0.249986	0.00253316
K04217	0.22853	0.0957074	0.245472	0.238506	0.184128	0.235479	0.0669997	0	0.151094	0.0449304	0.129675	0.048046	-1.47809	0.0026313
K19721	0	0.302914	0.0987817	0.108659	0.161225	0.165288	0.391948	0.253698	0.486665	0.397184	0.470473	0.239269	1.41994	0.00275973
K12267	1.47371	1.77442	2.13517	2.01725	1.82063	1.15192	2.81147	2.08063	2.19321	2.79332	2.64761	2.40086	0.525089	0.00299598
K09004	0.253236	0.404364	0.183734	0.232529	0.224547	0.298311	0.127718	0.116294	0.169249	0.136588	0.129139	0.159032	-0.930054	0.0031057
K10231	1.30633	1.27339	1.10981	1.40441	1.81075	1.59967	0.724853	1.10268	1.04009	1.1264	0.66177	0.763452	-0.650108	0.00318729
K08723	0	0.140211	0.0493908	0.120611	0	0.113211	0.260461	0.155059	0.117127	0.25835	0.302217	0.354099	1.7732	0.00331426
K02118	10.1424	9.80714	10.8773	11.6743	10.5407	10.0656	8.94948	8.99494	9.12365	8.86161	9.3773	10.1046	-0.187624	0.00338209
K03298	0.0895592	0.0722591	0.109154	0.205908	0.112273	0.22529	0	0	0	0	0	0	#DIV/0!	0.00343783
K01235	1.76524	2.1003	1.82203	2.76047	2.5504	1.89176	3.27754	3.15683	2.21488	3.20174	3.2349	3.258	0.509025	0.00349883
K03820	3.70404	4.25898	4.25058	4.56964	4.22687	4.19617	5.08444	4.50054	4.47896	5.55564	5.38954	5.06213	0.254602	0.00360654
K05849	0.061765	0.0545532	0.0493908	0.0543293	0	0.113211	0	0	0	0	0	0	#DIV/0!	0.00362378
K02480	0	0	0	0	0	0	0.115574	0.314723	0.212001	0.0966003	0.312934	0.154228	#NUM!	0.00366024
K00786	1.81527	1.57678	1.98551	1.93521	1.20492	2.06214	0.985732	1.2351	1.23979	0.844691	1.01328	1.54036	-0.625256	0.00383184
K03676	0	0	0	0	0	0	0.0418748	0.112072	0.117713	0.0449304	0.116814	0.048046	#NUM!	0.00386231
K02083	1.94004	1.82179	2.11195	2.0819	1.77482	2.74084	1.49702	1.58359	1.65384	1.24502	1.56467	1.02963	-0.540613	0.00388487
K05970	6.09929	7.99301	6.62134	8.68562	7.50166	6.24585	12.4439	10.5912	7.27655	10.1718	10.2057	10.0632	0.49369	0.0042673
K16905	1.68557	2.00698	1.69707	2.19436	2.3299	2.0678	1.46478	1.36022	0.977429	1.70196	1.0031	1.73062	-0.540444	0.00451199
K07769	0	0	0	0	0	0	0.100918	0.176936	0.205559	0.0646997	0.0948447	0.0658231	#NUM!	0.00452652
K00260	0	0	0	0.0543293	0	0	0.131068	0.0487437	0.0585637	0.0835705	0.205765	0.0821587	3.4887	0.00461916
K14414	0.0932651	0.0780016	0.227198	0.164074	0.0889205	0.25246	0	0	0	0	0	0	#DIV/0!	0.00461919
K09583	0	0	0	0	0	0	0.0619747	0.140474	0.0773041	0.0620039	0.197191	0.0936898	#NUM!	0.00479508
K00437	0.105	0.248361	0.24646	0.231986	0.174697	0.179439	0.110968	0.126657	0.107757	0.0691927	0.0680524	0.142697	-0.92336	0.00480714
K17195	1.30324	1.02359	1.44666	1.55219	1.26824	1.24249	0.732809	0.599125	0.928235	1.05631	1.20673	0.712042	-0.581934	0.00481965
K03780	1.49348	1.88304	1.31972	1.49134	1.57946	1.19041	1.36805	0.776829	1.10744	0.924217	0.964523	1.07623	-0.526804	0.00485234
K19422	1.96289	2.70804	2.10109	2.20197	2.47046	2.15724	2.5418	2.50051	3.16888	3.03639	3.10576	3.57847	0.398737	0.00485852
K11181	0.225442	0.416327	0.345242	0.367809	0.390262	0.391144	0.25753	0.274807	0.234255	0.281264	0.183259	0.148462	-0.630838	0.00516031
K07265	0.061765	0.0555103	0.059269	0.0646518	0.0996988	0	0.152424	0.110153	0.122984	0.132095	0.103418	0.0778346	1.03578	0.00520848
K17907	0.12353	0.0488108	0.168423	0.146146	0.121704	0.183402	0	0.0383809	0.0585637	0.0467276	0.100203	0.048046	-1.43995	0.00523259
K02194	0.467561	0.51347	0.45242	0.635653	0.494003	0.613604	0.374361	0.363083	0.360167	0.415156	0.460292	0.209961	-0.541208	0.00528821
K07132	0.565149	0.744604	0.992756	1.00672	1.21839	0.794175	1.20055	1.33527	1.01784	1.39509	1.60968	1.43417	0.586752	0.00538963
K02796	3.49528	4.57194	3.49934	3.23368	4.00816	3.62841	2.54766	3.18523	3.23565	2.57406	2.76925	3.15182	-0.361511	0.00545551
K07684	0	0	0.0513665	0	0.0449094	0	0.0649059	0.0606418	0.0585637	0.0611053	0.0616223	0.0696668	1.96743	0.00552258
K01241	0.061765	0.269416	0.170892	0.260237	0.352539	0.082644	0.559866	0.800625	0.176277	0.756627	0.520306	0.525624	1.47954	0.00571921
K13006	0.185295	0.0478537	0.0987817	0.0543293	0.105537	0.179439	0	0	0	0	0	0	#DIV/0!	0.0057262
K03449	0.143912	0.191415	0.341291	0.274906	0.372299	0.0883046	0.451829	0.50893	0.473195	0.386401	0.355266	0.420883	0.878701	0.00581163
K00812	9.37283	12.4984	11.7565	11.1103	10.9925	12.0977	15.6976	13.3704	11.9406	14.0704	13.9299	13.0503	0.274775	0.00591341
K01674	0.704738	0.550318	0.689002	0.392257	0.630977	0.438127	0.855083	0.772223	0.641273	1.10574	0.929157	0.833599	0.593114	0.00595286
K11440	0	0.0957074	0.0987817	0	0	0.0832101	0.139443	0.191904	0.391206	0.075483	0.264708	0.242633	2.23287	0.00598457
K10038	0.061765	0.0478537	0	0	0	0	0.209374	0.0698532	0.117127	0.0840198	0.0535846	0.10474	2.54264	0.0060902
K15727	0.061765	0.181844	0.181758	0.31348	0.258229	0.0566055	0.251667	0.325086	0.408775	0.336528	0.477975	0.341607	1.02328	0.00627996
K18615	0	0	0	0	0	0	0	0.0821351	0.0609063	0.106036	0.0669807	0.0821587	#NUM!	0.00636018
K02538	1.44406	1.23941	1.06092	1.0203	1.17258	1.14626	0.732809	0.84246	1.07816	0.952523	0.406171	0.760569	-0.569668	0.00640789
K01185	2.47245	4.43604	3.27116	4.14641	3.1697	2.91858	6.03458	4.23878	4.36066	4.54201	4.57505	5.91687	0.539322	0.00643264
K19504	1.4873	1.92372	1.73708	2.20523	1.43126	1.80911	1.34962	1.35293	0.952247	1.52763	1.01436	1.35442	-0.488427	0.00663164
K07149	1.87086	1.7146	2.02502	2.12971	2.03484	2.19403	1.47064	1.91175	1.48635	1.54156	0.825203	1.47453	-0.458559	0.00684511
K02601	26.8999	30.2651	26.6883	32.4715	26.5522	26.141	23.4114	23.5079	23.5145	26.4038	21.7103	25.1507	-0.234132	0.0069291
K06143	0.615797	1.04034	0.855449	1.14417	1.13306	1.22381	1.80815	1.56018	0.976258	1.66018	1.56092	1.45531	0.585291	0.0070846
K07334	0.735003	1.13988	1.02486	0.532427	1.47213	0.967954	1.45012	1.89947	2.47666	1.50112	1.76829	1.25256	0.817399	0.00720917
K03744	4.66202	7.15078	6.29733	6.05663	6.20064	5.55583	9.65172	7.90108	5.88566	8.07039	7.96964	9.26664	0.440341	0.00729923
K00021	0	0	0	0	0	0	0.103849	0.109769	0.0948733	0	0.131818	0.106182	#NUM!	0.00739713
K16906	1.49039	1.50356	1.48963	1.89446	2.04787	1.98063	1.10089	1.13953	1.17127	1.64041	0.768939	1.36451	-0.53432	0.0075819
K06995	0	0.146911	0.189167	0.131477	0.223649	0.113777	0	0	0	0	0	0	#DIV/0!	0.00793967
K02624	0.061765	0.071302	0.114587	0.211341	0.0902678	0.221327	0.0418748	0	0	0.0871649	0	0	-2.57815	0.00797116
K00339	1.46321	2.1247	2.09516	2.27151	2.62899	1.74232	3.873	2.99179	1.98648	3.36124	3.16042	2.94666	0.571695	0.00812127
K09758	0.783797	1.07336	1.03721	1.52502	1.15462	1.33702	2.39063	1.71946	1.18065	2.0322	2.44989	1.58936	0.717269	0.00829697
K04844	3.14322	2.39316	2.42361	3.28366	3.29186	3.29953	1.82825	2.01807	2.02338	2.98068	2.21412	1.65278	-0.487925	0.00846898
K01295	2.76151	2.8473	2.84936	1.89338	3.1944	1.74005	1.73152	1.54713	1.90098	1.27512	1.25709	2.12219	-0.636354	0.00849104
K01843	0.799239	1.56912	1.97761	1.47721	1.89203	1.10381	2.63099	2.36848	1.84066	1.73701	2.38612	2.61707	0.622828	0.00849677
K17310	0	0	0	0	0	0	0.0778871	0.216852	0.111271	0.0907593	0.0691241	0.048046	#NUM!	0.00865389
K12460	0	0	0	0	0	0	0	0.0978712	0.059735	0.0449304	0.0851995	0.0634208	#NUM!	0.00869613
K01195	4.86399	4.62745	5.17715	3.81718	4.00322	3.80162	5.61583	5.81931	6.55621	4.68264	5.07768	5.47629	0.33785	0.00869823
K04308	0.244589	0.0583815	0.155581	0.325976	0.124399	0.210572	0	0.0767617	0	0	0.118422	0.0696668	-2.0796	0.00875616
K20345	0.430502	0.471838	0.462792	0.31674	0.688461	0.162458	0.243711	0.196126	0.175691	0.0916579	0.241667	0.0749518	-1.30679	0.00878324
K02169	2.25936	2.55108	3.31413	2.44808	3.34081	1.91949	3.98564	3.916	3.15776	3.56163	4.40948	3.01537	0.477579	0.00886651
K20013	0.0889415	0.0478537	0.0567995	0.0972494	0	0.0566055	0.0418748	0	0	0	0	0	-3.05265	0.00892511
K02570	0.701032	0.437383	0.690484	0.560678	0.833967	0.857007	1.05357	1.15027	0.888412	1.23244	1.05133	0.694265	0.573001	0.00899562
K01995	13.4796	16.5129	15.1571	15.9837	13.3138	13.6708	10.6948	11.8474	12.3119	11.2474	11.443	14.7852	-0.284846	0.0091979
K06968	0.174177	0.320141	0.383273	0.27382	0.259127	0.189062	0.141118	0.125122	0.168078	0.112775	0.125924	0.153747	-0.952164	0.00922039
K07497	6.57179	7.52595	5.58166	5.35415	6.85811	6.85776	8.13795	6.85521	8.42674	7.34521	7.77405	8.5964	0.282641	0.00930887
K00331	1.14018	1.9376	1.94402	2.09276	2.33484	2.18441	3.50157	3.28655	2.00112	3.02157	3.17435	2.32591	0.573372	0.009426
K09797	1.39836	2.67885	2.52782	3.02234	2.98917	2.11478	4.2193	3.19943	2.89832	3.58499	3.75628	3.18353	0.500597	0.00944832
K01035	0.868415	1.17289	0.808528	0.936637	0.820494	0.661718	1.05273	1.17561	1.18006	1.356	1.03365	1.09497	0.387691	0.00957608
K00917	2.5546	2.35823	1.71337	2.89847	2.59441	2.74367	1.47525	1.76936	1.98941	1.82193	1.9044	2.17072	-0.41711	0.00961391
K00265	0.799239	2.18404	2.32088	2.59314	2.95279	1.40608	4.02417	3.91945	2.07316	4.01138	3.82005	3.10041	0.773347	0.00966361
K14465	0.0753532	0.0478537	0.113599	0.0972494	0.0996988	0	0	0	0	0.0570615	0	0	-2.92629	0.00966812
K16089	3.59904	5.18878	5.25864	5.9822	5.80948	4.63146	8.87704	7.64662	4.90413	7.92032	7.9541	6.24887	0.515338	0.00970119
K04058	0.061765	0.065081	0.0493908	0.0706281	0.0449094	0.0667945	0.111806	0.0813674	0.121813	0.0943537	0.0535846	0.100897	0.652987	0.00972475
K11004	0	0	0.0933487	0.141256	0	0	0.0937995	0.28018	0.230741	0.108282	0.102882	0.200352	2.11493	0.00982783
K00341	2.1068	3.14399	2.7733	2.86587	3.51416	2.35932	5.44958	4.43299	2.69862	4.87404	4.96515	3.40791	0.623635	0.00984955
K06919	19.4646	20.0971	20.9402	21.5068	18.1398	20.1906	14.2433	15.3992	19.7284	15.8869	16.9547	19.0719	-0.248695	0.00987408
K09789	1.15995	1.83375	1.92229	2.07212	2.12601	1.67326	2.91951	2.57459	1.89864	2.77535	2.83195	2.07223	0.482551	0.0101807
K08304	0.202589	0.167967	0.137307	0.228726	0.154039	0.26548	0.343792	0.254849	0.268222	0.363936	0.507446	0.258968	0.788713	0.0102129
K19980	0.210619	0.204335	0.269674	0.200475	0.0916151	0.199817	0	0.0525818	0.137039	0.147372	0.138248	0.048046	-1.16887	0.0102164
K01130	0.559591	1.4203	1.32022	1.33215	0.652533	0.293216	1.7131	2.14856	1.12208	1.77744	2.08819	1.49135	0.890515	0.0103521
K07039	0.187148	0.198114	0.123971	0.17657	0.365113	0.195855	0.125624	0.146231	0.117127	0	0.107169	0.108584	-1.04382	0.0104056
K16302	0.389737	0.110542	0.254363	0.355314	0.170656	0.28699	0.0418748	0	0.125912	0.0449304	0.174686	0.17729	-1.47302	0.010643
K03606	0.612708	1.07097	0.952255	1.41528	1.4106	0.660586	2.14692	1.35024	1.47171	1.55369	1.61129	1.44426	0.645644	0.0106815
K06971	3.42301	4.59922	5.13615	4.68699	3.79933	3.82483	3.1159	2.82522	2.89071	2.81983	3.12505	4.21268	-0.42358	0.0107332
K04765	0.284119	0.399579	0.27807	0.468318	0.330084	0.470392	0.214399	0.180006	0.261194	0.121312	0.358481	0.174407	-0.768061	0.0107743
K13327	0.52809	0.724027	0.635166	0.515042	0.644	0.486807	0.215655	0.317026	0.530002	0.449753	0.446896	0.452113	-0.55105	0.0109919
K15923	9.01398	13.6302	12.5932	13.9561	13.211	11.7094	17.6904	14.2497	12.8038	15.8613	16.0507	16.9502	0.336859	0.0109972
K02001	0.061765	0.292865	0.204478	0.182546	0.384873	0.0605679	0.32788	0.418735	0.370123	0.480755	0.316149	0.35506	0.934431	0.0110602
K19137	0.663356	0.463224	0.726539	0.576434	0.612115	0.399069	0.363473	0.259071	0.497792	0.465029	0.341334	0.368513	-0.58409	0.0110899
K04498	0.346501	0.357467	0.358577	0.643259	0.195356	0.623793	0.0716059	0.10785	0.309802	0.185113	0.229878	0.129244	-1.28873	0.0113372
K09979	0	0.103843	0.0587751	0.116808	0.121255	0.092833	0.269674	0.124738	0.0831605	0.278568	0.222912	0.197469	1.25336	0.0119505
K10161	0.676944	0.2943	0.517122	0.595449	0.368257	0.662284	0.168337	0.0468247	0.398233	0.142879	0.435107	0.277706	-1.08401	0.0120315
K17591	0.122295	0.0478537	0.0859401	0.0972494	0.0790405	0.121702	0	0	0.0585637	0	0.0900221	0.048046	-1.4946	0.0120649
K11720	2.86157	3.49189	3.59022	4.19531	3.7432	3.48011	5.30847	4.86669	3.27547	5.09106	5.56315	4.29099	0.410613	0.0121899
K04570	0.103147	0.0478537	0.104215	0.231986	0.0691604	0.138117	0.0669997	0.0383809	0	0	0.0535846	0	-2.12722	0.0122708
K07669	0.118589	0.0478537	0.116562	0	0.0449094	0.0566055	0.194299	0.138939	0.137039	0.114123	0.0878787	0.144138	1.08625	0.0123996
K16053	1.85974	3.50481	2.85133	3.633	3.24111	2.32875	6.21129	4.646	2.48369	4.99985	5.77267	4.34576	0.708258	0.0124408
K09882	0.189618	0.33354	0.21485	0.398777	0.21287	0.263782	1.52759	0.875851	0.816964	0.24532	1.18422	1.57399	1.94769	0.012582
K11939	0	0.0684308	0.0493908	0.0543293	0.0691604	0.0566055	0.141118	0.0924979	0.117713	0.104688	0.0535846	0.0811978	0.987758	0.0129277
K07013	0.936357	0.934583	1.0382	0.450933	0.737412	0.553602	0.649059	0.274807	0.46851	0.436723	0.509589	0.295003	-0.82048	0.0130782
K03230	0.185913	0.209121	0.126441	0.212427	0.176494	0.229252	0.27093	0.234891	0.295161	0.212521	0.28507	0.216688	0.410978	0.0133337
K19312	0	0	0	0	0	0	0.111806	0.0648637	0.0585637	0.0449304	0.191297	0.048046	#NUM!	0.0134301
K02594	0	0	0	0	0	0	0.0473185	0.226831	0.12357	0.0449304	0.117886	0.0687058	#NUM!	0.0134506
K02798	2.88257	2.60563	1.75239	2.38669	2.8724	2.29252	1.82951	2.22187	1.94549	1.76217	1.71149	1.93001	-0.375735	0.0134968
K10212	0	0	0	0	0.0502985	0.0566055	0.0418748	0.1209	0.0585637	0.0449304	0.0535846	0.100897	1.97665	0.0136229
K06970	0	0	0.0563056	0	0	0	0.0783058	0.0767617	0.0585637	0	0.0535846	0.117232	2.77144	0.0137128
K11383	0	0	0	0.0608488	0	0	0.0636497	0.160432	0.159293	0	0.15218	0.0960921	3.37582	0.0138255
K13884	0.224207	0.0957074	0.126441	0.223293	0.0511967	0.130193	0.0766309	0	0.0761329	0	0	0.0960921	-1.77391	0.0145271
K07631	0.170471	0.0564674	0.0987817	0.298811	0.145057	0.178307	0	0.0452894	0	0	0.107169	0.0960921	-1.93119	0.0145496
K00652	2.30692	3.07843	3.02667	3.2402	3.45667	2.83254	4.90814	4.21153	2.6178	4.81114	4.65489	3.66735	0.471162	0.0148067
K05589	0.12353	0.29765	0.269674	0.426485	0.318856	0.505487	0.159124	0.119364	0.117713	0.191853	0.123245	0.226777	-1.04953	0.0149306
K07461	6.38711	6.76604	5.89727	5.00264	5.81846	6.00754	4.49316	4.72238	5.65492	4.98772	5.66282	4.79499	-0.243063	0.0149929
K10778	0	0.143561	0.148173	0	0.0898187	0.0566055	0.305686	0.110537	0.153437	0.234986	0.156467	0.169122	1.3671	0.0149991
K07403	1.32053	1.34469	1.54099	1.62716	1.74877	1.31438	2.22104	1.80045	1.46058	2.32784	2.27467	1.80845	0.418801	0.0150161
K02536	3.65401	6.38895	6.99572	5.28624	6.08432	5.24846	7.87037	7.14345	5.97584	7.01857	8.15504	9.51215	0.440481	0.015081
K10771	0	0.172752	0.0696411	0.110288	0.0458076	0	0.282655	0.174633	0.10073	0.165344	0.175757	0.145099	1.38981	0.0151367
K07723	0	0	0	0	0	0	0.0418748	0.102861	0	0.0718886	0.119494	0.0494874	#NUM!	0.0151953
K03525	13.9373	17.7882	15.5413	15.3915	16.6829	15.8252	18.9207	17.4038	17.7161	17.0686	17.3421	17.1938	0.150702	0.0152734
K11646	0.105	0.0933147	0.21485	0.251545	0.149099	0.254725	0.0716059	0.0679341	0.0585637	0.0588588	0.105562	0.0802369	-1.27103	0.0153805
K00374	0.159354	0.162703	0.0987817	0.190696	0.105537	0.175477	0.0854246	0.130879	0.0620776	0	0.119494	0.0629403	-0.953742	0.0154194
K01706	1.11671	1.01689	0.953737	0.980644	0.802081	1.14456	1.43924	1.14183	1.18474	1.02441	1.35194	1.57159	0.358957	0.0157293
K03628	11.1924	13.6196	13.2965	13.5497	13.5245	12.1713	14.7315	13.4556	13.5136	14.5597	15.247	14.4892	0.152802	0.0160666
K07763	0	0	0	0	0	0	0.0791433	0	0.0855031	0.0449304	0.0605506	0.142216	#NUM!	0.016125
K03651	0	0	0	0	0	0	0.139443	0.0445218	0.0585637	0.0741351	0.100739	0	#NUM!	0.0162339
K04561	0	0.102407	0.199045	0.141799	0.340413	0	0.430892	0.222993	0.227813	0.49693	0.47476	0.235426	1.41437	0.0164949
K04574	0.849886	0.446954	0.471683	0.795924	0.326042	0.614736	0.0837496	0.0383809	0.411118	0.134791	0.497801	0.353138	-1.20641	0.0165653
K01867	15.2226	17.8456	17.9906	17.6472	17.2744	16.2894	20.4583	18.3011	17.3817	18.7202	20.636	18.5496	0.157249	0.0166718
K16845	0.130324	0.16366	0.119032	0.108659	0.0619749	0.0566055	0	0.060258	0	0	0.107169	0.049007	-1.56472	0.0166827
K11784	1.32301	1.18582	1.5163	1.34682	1.40656	1.22041	1.6105	1.82309	1.27142	1.8062	1.97727	1.49952	0.320391	0.016778
K01815	5.64964	6.57845	5.53326	5.78607	5.54002	5.6481	7.00272	6.11292	6.22825	7.37532	6.51106	6.11722	0.17986	0.0168039
K00769	0.061765	0.0478537	0.134343	0.346078	0.145057	0.228686	0	0	0	0	0	0	#DIV/0!	0.0169068
K01159	7.9893	8.6888	7.55383	8.24338	8.74745	8.66517	9.32133	9.03831	8.40858	8.91463	8.96738	9.51648	0.118716	0.01695
K19169	2.07654	1.76819	1.67682	1.95857	2.56298	1.74854	1.57784	1.26695	1.21578	1.90639	1.55235	1.3573	-0.409683	0.0169501
K18471	2.77881	1.65861	2.22061	2.24434	1.71644	1.78647	1.24661	1.50645	1.59059	1.56358	1.61986	1.26986	-0.495879	0.0171214
K04525	0	0.0478537	0.0493908	0.0613921	0.0916151	0	0.193462	0.0940331	0.0585637	0.194998	0.06966	0.128283	1.56219	0.0171799
K09344	0.422472	0.116763	0.374876	0.305874	0.252391	0.206044	0.0489935	0.0971036	0.182133	0.175228	0.191297	0.101858	-1.07515	0.0172402
K02444	1.09139	0.931233	1.27725	0.961628	0.945342	0.980973	0.561122	0.615629	0.888998	0.771005	0.927013	0.947468	-0.393324	0.0175497
K18139	2.11483	3.1215	3.14669	3.18044	3.3965	2.76857	5.29925	4.59227	2.92292	3.46548	4.55844	3.74423	0.471564	0.0175701
K00342	1.73683	2.81906	2.77527	3.1386	3.53841	2.50819	5.09658	4.29674	2.57798	4.18616	4.17102	3.47133	0.527054	0.017794
K08965	0.816533	0.783844	0.578367	0.869269	0.917947	0.785684	0.381479	0.402615	0.45914	0.198143	0.217553	0.974374	-0.851552	0.0178501
K02537	0	0.0478537	0	0	0.0449094	0	0.0795621	0.0817512	0	0.0723379	0.0567997	0.0735104	1.97216	0.0179542
K08676	0.675091	1.36957	1.64373	2.0129	1.80446	1.61835	3.26749	2.69549	1.31417	2.76861	3.05861	2.0088	0.728052	0.0179673
K03296	3.1846	3.64741	4.31429	4.94233	4.63016	2.17818	5.23895	5.47503	3.97648	5.6437	6.59305	5.18128	0.487798	0.0180228
K19714	0.182824	0.17323	0.12002	0.220577	0.160326	0.132457	0.231986	0.226063	0.231327	0.159503	0.235772	0.226297	0.405934	0.0181179
K08325	0.061765	0.282815	0.264735	0.372156	0.134728	0.14208	0.444291	0.547311	0.415803	0.512655	0.43725	0.151825	0.995739	0.0182899
K04671	0.277325	0.0478537	0.190155	0.208624	0.134728	0.369068	0	0	0.0614919	0.172982	0.0900221	0	-1.91975	0.0185619
K01787	3.1531	3.66751	4.08561	3.58845	3.13647	3.07481	4.11797	3.80239	4.32025	3.53692	4.07029	4.53266	0.235681	0.0187012
K19425	0.830739	1.12217	0.504774	0.590016	0.735615	0.707003	1.06278	0.994448	0.928235	0.9678	0.998817	1.3549	0.490132	0.019106
K12406	0.189618	0.0478537	0.131874	0.113548	0.0449094	0.22529	0	0	0.0691052	0.0449304	0.0535846	0.048046	-1.80403	0.019235
K00395	0.166148	0.185672	0.163484	0.180917	0.149548	0.189628	0.101337	0	0	0.0597574	0.202014	0.048046	-1.33243	0.0192861
K07002	3.4644	0.549839	2.15492	2.40679	1.23815	3.32557	0.113062	0.228366	0.576853	0.261495	2.19161	0.274823	-1.84946	0.0193024
K01457	0.109324	0.228741	0.17435	0.0543293	0.0898187	0.0798137	0	0	0.0585637	0	0	0.117713	-2.0626	0.0194049
K01210	0.387266	0.478537	0.468225	0.53786	0.756274	0.5553	0.330392	0.397242	0.219028	0.538715	0.249704	0.275784	-0.66278	0.0194828
K05736	0.109942	0.0478537	0.0691472	0.0977927	0.134728	0.0860403	0	0.0433704	0	0	0.117886	0	-1.75823	0.0200505
K01284	2.93136	6.76269	6.20596	8.07713	7.32876	5.05317	11.0859	8.87711	5.59225	10.6018	10.7201	8.31389	0.60212	0.0200523
K04189	0.179118	0.109585	0.32351	0.0820372	0.121704	0.233215	0.0540185	0.0383809	0.132354	0.0449304	0	0.0917679	-1.53737	0.0201828
K20116	1.44098	1.18199	1.02338	1.55273	1.27228	1.53288	1.00876	1.0121	1.12032	1.10259	0.933979	1.13293	-0.342966	0.020283
K03489	0.12353	0.125377	0.132367	0.359117	0.264965	0.18227	0.0850058	0.139323	0.0585637	0.0449304	0.115743	0.048046	-1.27249	0.0204296
K13256	0.227295	0.166052	0.125453	0.131477	0.164817	0.14774	0.0850058	0.0798322	0.0585637	0.0480755	0.192905	0	-1.05198	0.0204378
K17923	0.226677	0.144997	0.216332	0.302614	0.133381	0.25246	0	0.0383809	0.239526	0.0449304	0.133426	0.0960921	-1.20848	0.0204975
K00574	0.834445	1.91989	1.21501	0.914905	1.84398	1.63703	1.66955	1.68492	2.66231	1.92302	2.16053	2.51761	0.592993	0.0205514
K11050	5.16664	4.92798	4.17896	3.87965	4.42088	5.08148	4.17115	3.42396	4.3425	4.18347	3.28902	2.86691	-0.312016	0.0205862
K16211	1.26618	2.15294	1.85512	2.22478	2.38648	1.86742	3.81437	2.87281	1.81489	3.1276	3.61857	2.29804	0.578146	0.0209108
K16681	0.252001	0.0957074	0.0987817	0.31348	0.0965551	0.223026	0	0	0.117127	0.054815	0.0535846	0.0903266	-1.7731	0.0210141
K06956	0.730062	0.743168	0.930523	1.02574	0.955222	0.921537	0.484491	0.781051	0.736732	0.381908	0.722856	0.790357	-0.445182	0.0210371
K02236	0.99071	1.3399	0.574909	1.08224	0.75807	1.13041	0.678372	0.483599	0.510676	0.90939	0.667664	0.213324	-0.762862	0.0211381
K19194	0.386031	0.31727	0.232631	0.209711	0.0875733	0.333406	0.0837496	0	0.204973	0	0.236844	0.048046	-1.44951	0.0211444
K01011	1.42801	0.645547	1.11228	0.802987	1.06256	1.19098	0.510454	0.476307	1.14434	0.661375	0.270602	0.41704	-0.842957	0.0212329
K01119	4.33652	4.79877	4.80622	3.34723	4.63285	3.62841	5.44665	4.99757	5.34628	4.52718	5.28344	7.06613	0.354522	0.0212643
K12996	1.95301	2.82768	1.62051	2.22696	2.21224	2.72838	1.59124	2.01998	1.40202	1.57032	0.955949	1.98815	-0.510098	0.0212841
K18554	0.0753532	0.256017	0.338327	0.251001	0.175596	0.106984	0.0774684	0	0.0585637	0.119515	0.134497	0.0754323	-1.37019	0.0213348
K13694	0.403943	1.26095	0.797168	1.15776	1.0675	0.955501	2.13813	1.94745	0.717992	1.53212	1.86849	1.41448	0.769422	0.0213762
K04564	4.04252	5.9286	5.43299	5.39435	5.7502	4.31447	7.33604	5.71453	5.22857	6.31002	6.7597	6.91238	0.309999	0.0214045
K00343	1.90421	2.85208	2.69427	2.78166	3.2968	2.1295	4.51787	4.01579	2.25763	4.66647	4.43145	3.03795	0.55011	0.0216723
K01058	1.69545	2.56017	2.05021	2.64258	2.21134	1.78477	4.30515	2.99025	2.17154	2.81983	4.04242	2.69682	0.555632	0.0218491
K18231	1.25321	1.67392	1.16315	1.77385	1.27318	0.988332	1.08665	0.7135	1.18884	0.968249	0.914153	0.960921	-0.478414	0.0218603
K09729	0.061765	0.256974	0.0987817	0.129304	0.185925	0.0611339	0.20058	0.300138	0.346697	0.272727	0.121637	0.295483	0.953365	0.0219532
K18546	0.0889415	0.14404	0.125947	0.153209	0.0970042	0.206044	0.15368	0.181925	0.285791	0.250262	0.267387	0.157111	0.669041	0.0220343
K03701	37.0324	42.4783	40.5375	40.2509	38.3629	37.9268	47.0534	39.7518	39.9141	43.4126	45.5319	45.1263	0.140507	0.0220781
K01166	0.0938827	0.0957074	0.0493908	0	0.0898187	0.211705	0	0	0	0	0.0535846	0	-3.33442	0.0221214
K03720	0	0	0	0	0	0	0	0.197278	0.111857	0.0678448	0.155931	0.048046	#NUM!	0.0223533
K01089	0.242736	0.784322	0.795686	0.997486	0.926031	0.496996	1.7244	1.23817	0.565726	1.37532	1.61343	1.06614	0.837632	0.022498
K00177	6.37106	6.82203	7.0293	7.22905	7.24792	7.03153	8.3603	7.4977	6.7852	7.66736	7.52274	8.24566	0.142992	0.0225866
K03474	2.0648	3.78331	3.2435	3.61344	3.52089	3.19198	5.68576	5.22863	2.76655	4.97469	5.08679	3.86771	0.507807	0.0228165
K07708	0.0759709	0.0646025	0.0982878	0.0543293	0.0449094	0.0945312	0.138187	0.124738	0.156365	0.0449304	0.125388	0.13597	0.745994	0.0228173
K00185	0.712768	1.11834	1.14241	1.80917	1.0401	1.59911	0.65534	1.07965	0.448598	0.782237	0.867535	0.578474	-0.750407	0.0228574
K03385	1.66765	1.86917	1.98946	1.82275	1.88889	2.02648	2.11175	2.25871	2.06496	2.43567	2.48204	3.5088	0.399852	0.0230054
K00113	0.78318	0.776666	0.757162	0.982817	0.831721	0.653793	1.17417	1.05778	0.735561	1.23873	1.0449	0.920082	0.366934	0.0230208
K02967	10.8194	14.2939	12.7196	12.2404	13.0529	11.6573	15.8605	13.3216	13.3443	13.6116	13.9422	15.4295	0.193369	0.0230395
K09987	0	0	0	0.0543293	0	0	0.0866808	0.0383809	0	0.0777295	0.126995	0.048046	2.79795	0.0230452
K03549	0.654091	1.20639	0.892492	1.33324	1.39893	1.33023	1.80606	1.73443	0.840975	1.95896	2.14767	1.92809	0.611963	0.023091
K07692	0	0.0478537	0	0	0.0705077	0	0.0837496	0.642496	0.463239	0.124906	0.290429	0.202754	3.93278	0.023279
K06127	0.0963533	0.341197	0.086434	0.358573	0.206134	0.40756	0.0418748	0.072156	0.0585637	0	0.100739	0.140775	-1.85327	0.0233315
K08314	0.254472	0.174666	0.243497	0.13039	0.198948	0.131325	0.354679	0.23988	0.332056	0.469971	0.302217	0.178731	0.728313	0.0233318
K13378	0.533649	2.67454	1.52074	2.15253	2.19517	1.38287	4.4404	2.79605	1.58356	3.24038	3.33189	2.90486	0.806804	0.023386
K00382	7.42662	9.28458	10.3741	9.09364	8.74116	7.89816	12.0943	9.41176	9.74091	9.59308	10.4485	11.4835	0.249085	0.0235198
K00389	0	0	0	0	0	0	0.0418748	0.0383809	0	0.137936	0.100203	0.0682254	#NUM!	0.0235432
K18330	1.94868	2.47069	2.19197	2.55728	2.24412	1.49495	1.58496	1.43199	1.72002	1.21582	1.4634	2.17504	-0.428444	0.0236183
K07735	0.463237	1.11882	0.822851	0.965431	0.897738	0.695682	2.15488	1.30879	0.947561	1.48899	1.19869	1.05893	0.716754	0.0236818
K00880	3.21116	3.4469	3.40303	2.78655	3.43961	2.87839	2.5887	2.55425	2.41985	2.53767	2.33307	3.45547	-0.270493	0.0237761
K06178	10.4259	11.6433	12.079	12.7011	12.0267	11.5866	14.0812	12.3924	11.5564	13.2563	13.1968	13.8132	0.152086	0.0240983
K11745	0	0	0	0	0	0	0.0891933	0.0729236	0	0.156807	0.201478	0.0509288	#NUM!	0.0241272
K07130	0.283501	0.643632	0.148173	0.13365	0.566307	0.215667	0.564053	0.837854	0.907738	0.355848	0.539597	0.749038	0.989917	0.0244119
K16210	0.225442	0.303393	0.450444	0.211884	0.476488	0.369068	0.636497	0.360013	0.383007	0.666317	0.704102	0.494874	0.671886	0.0245139
K05367	1.67754	1.7725	1.96921	1.69236	2.09817	1.95402	2.50453	2.54734	1.63803	3.23139	3.10951	2.14093	0.442558	0.0247801
K14080	1.00059	0.672823	0.46625	0.454193	0.807919	0.369068	0.189274	0.387647	0.403504	0.260147	0.290964	0.503042	-0.890158	0.02482
K07236	0	0.0693879	0.146691	0.101596	0.0848787	0.250762	0	0	0	0	0	0	#DIV/0!	0.0250753
K02982	11.5785	13.1516	12.1847	11.1446	11.9171	12.9445	13.5235	13.4122	12.1801	13.1269	13.2617	13.3429	0.112722	0.0250982
K10242	0.684356	0.430683	0.695917	0.742681	0.534421	0.49926	0.463554	0.313955	0.544057	0.401677	0.197727	0.502562	-0.565795	0.0252067
K07290	0	0	0	0.0543293	0	0	0.0841683	0.0498951	0	0.111877	0.190225	0.0581357	3.18559	0.0253367
K01939	18.8735	20.9614	20.8597	18.6409	21.6342	19.941	22.7066	20.7003	20.55	24.3397	21.848	22.8512	0.137439	0.0253773
K03931	1.029	0.928362	0.974975	0.809506	1.01091	0.805496	1.37475	1.83729	1.41841	1.23469	1.07116	0.860024	0.488162	0.0254782
K02841	0.96971	0.67378	0.817418	0.637282	1.10252	0.972482	1.23656	1.35676	0.769528	1.4517	1.24048	1.06902	0.461643	0.025591
K08153	1.54783	1.40642	0.962134	1.37399	1.22737	0.936821	0.71899	1.03436	1.01198	1.06844	0.799482	0.984944	-0.408015	0.0257933
K19052	0.128471	0.34024	0.117056	0.512868	0.350293	0.129627	0.746209	0.662838	0.198531	0.666317	0.465114	0.488148	1.03166	0.0258937
K02533	0.167383	0.247882	0.254363	0.302071	0.250145	0.276801	0.182993	0.138555	0.217857	0.142429	0.253991	0.109065	-0.520308	0.0259566
K19709	0.704121	0.752739	0.566019	0.904583	0.763459	0.937953	0.48491	0.717338	0.445084	0.756627	0.532631	0.461722	-0.445842	0.0259708
K18431	3.80225	4.16471	3.99473	3.93724	3.75891	3.57577	3.26456	3.06279	3.57649	4.13135	2.70281	3.04564	-0.231907	0.0260715
K02852	0	0.261281	0.220777	0.511239	0.275294	0.174345	0.765052	0.477458	0.295747	0.598023	0.466186	0.35506	1.03538	0.0262198
K16922	0.193942	0.47423	0.283503	0.519388	0.553732	0.161326	0.733227	0.706592	0.315659	0.720234	0.601219	0.595771	0.748468	0.0264698
K04063	0.12353	0.0555103	0.144221	0.192326	0.112723	0.0854743	0.109293	0.0752265	0.08726	0	0	0	-1.39305	0.0266178
K12340	2.00427	4.36091	3.65591	5.12814	4.58031	3.37652	7.94239	5.87765	3.19524	6.56612	6.35245	5.39845	0.612717	0.026672
K00969	16.3041	18.0849	17.0285	15.5958	16.2356	16.5316	18.7993	17.8264	17.7079	16.9572	17.318	19.8622	0.120479	0.0267721
K06990	0.218648	0.196679	0.278564	0.253174	0.288767	0.272838	0.207699	0.125505	0.118299	0.163546	0.282391	0.048046	-0.67415	0.026884
K00658	0	0.0957074	0.449951	0.230899	0.319306	0.113211	0.352167	0.460954	0.315073	0.383705	0.608185	0.342088	1.02603	0.0271104
K10716	9.03683	9.33291	8.25321	7.71476	9.78665	8.61875	8.85819	7.8036	6.68154	8.13734	7.24196	7.13195	-0.201917	0.0271636
K13990	0.654709	1.77154	1.16562	1.86186	1.67242	1.00588	3.29596	1.66688	1.5496	1.98323	2.66315	2.1491	0.710595	0.0273438
K16052	0.243972	0.836004	0.647514	1.05779	0.421699	0.41605	0.964795	1.06046	0.781826	1.12595	1.18047	0.74087	0.692319	0.027518
K03305	1.59848	3.04637	3.09088	3.96984	3.20114	2.66159	5.58777	4.32667	2.76772	4.0945	5.02463	3.71492	0.53844	0.0276773
K00156	0	0.184237	0.402535	0.254261	0.237121	0.0605679	0.340023	0.690856	0.202045	0.53512	0.465114	0.328635	1.16974	0.0277719
K16698	1.93386	1.86534	1.69164	2.30791	2.08065	1.68684	1.51419	1.69029	1.48459	1.82732	1.78383	1.40727	-0.252749	0.0277827
K08191	0.716474	1.92085	1.85611	2.23456	2.24502	1.61212	3.49696	2.51241	1.62866	2.69357	3.33993	2.46524	0.608313	0.0278869
K17466	0.717091	0.770445	1.23971	1.08115	0.67364	1.03079	0.278886	0.715419	0.513018	0.733263	0.691777	0.731261	-0.58952	0.0278878
K20373	0.551561	0.226348	0.715673	0.731272	0.572145	0.447183	0.259205	0.455197	0.374808	0.333833	0.281855	0.267136	-0.718171	0.0280061
K07071	0	0.0957074	0.356602	0.248285	0.172901	0.0566055	0.428798	0.438309	0.138796	0.59982	0.505303	0.207559	1.31779	0.0281737
K07018	0	0.0957074	0	0.0543293	0	0	0.169593	0.115526	0	0.20668	0.198799	0.048046	2.29956	0.0284111
K08093	0.999357	1.93712	1.68373	1.44842	1.89338	1.1989	1.12559	0.744205	1.30012	0.944436	0.812878	1.36499	-0.541923	0.0284424
K11003	0	0	0	0	0	0	0	0.202267	0.151094	0.0673955	0.0782335	0.048046	#NUM!	0.0284806
K02042	0.74365	0.563717	0.525519	0.895347	0.758519	0.490204	0.383573	0.517758	0.509505	0.542309	0.364375	0.472773	-0.511247	0.0285129
K18332	4.6997	5.32085	4.1266	4.59245	4.50755	4.20466	3.58699	4.24608	4.34953	4.04373	3.69305	4.21844	-0.185606	0.0289274
K05807	2.24022	3.2507	3.50823	3.75089	3.45533	2.85178	4.81686	4.57039	3.0254	4.27917	5.09482	3.40791	0.402779	0.0289913
K07406	8.45995	8.56294	8.26111	7.64141	7.98893	8.18346	7.43152	6.93235	8.16437	6.70675	6.72165	8.1414	-0.154944	0.0289998
K01205	0.871504	2.029	2.80392	1.78798	2.58633	1.53005	2.52463	3.75173	2.00405	2.88363	3.84309	2.85826	0.621952	0.0290203
K04612	0.497826	0.250753	0.315607	0.408013	0.127992	0.372464	0.0418748	0.0491275	0.218443	0.0930058	0.264172	0.265214	-1.08199	0.029068
K00348	0.968475	2.51471	1.76473	2.30682	1.66614	1.90647	3.33868	2.84901	1.63978	2.8369	2.79551	2.55076	0.524921	0.0291537
K00147	19.8327	21.382	20.1604	20.0529	19.2976	19.5164	19.0141	19.1805	19.5345	18.4273	17.4584	19.72	-0.0853507	0.0292493
K01911	0.720797	1.8596	1.23576	2.11015	1.81389	1.13494	3.37762	2.29364	1.15371	2.712	2.97127	2.18273	0.727089	0.0295965
K02230	0.809121	2.96119	1.24169	1.78961	2.19562	2.2246	2.73317	2.68858	3.39553	2.49229	2.16803	3.49775	0.597135	0.0296728
K18687	0	0.0540747	0	0	0.0754477	0	0.0418748	0.0383809	0.185647	0.0678448	0.138784	0.215727	2.40975	0.0297614
K00598	1.01356	0.822127	0.742838	0.70954	0.653431	0.775495	0.727784	0.635587	0.662356	0.691478	0.483333	0.557815	-0.327768	0.0298183
K03451	6.63726	8.39258	6.0889	8.04562	6.59494	6.26	5.22974	5.57175	6.23411	6.47536	4.34089	6.30748	-0.298773	0.029894
K03207	0.192707	0.439776	0.297333	0.779625	0.374993	0.24397	0.172943	0.160048	0.129426	0.168489	0.0535846	0.268097	-1.28942	0.0301516
K03254	0.418149	0.239269	0.247448	0.355857	0.162572	0.324349	0	0.123203	0.260023	0.116819	0.240595	0.185458	-0.916176	0.0302081
K02911	3.42981	3.71201	3.30968	3.32767	2.6739	3.05273	4.31352	3.22745	3.46932	4.18976	4.01134	3.70963	0.232767	0.0303351
K03787	4.34269	5.48451	5.99753	5.15422	5.46682	5.16865	7.63796	6.25263	4.96503	6.98083	6.51482	5.87123	0.273839	0.0304531
K03487	0.339707	0.318227	0.619361	0.319999	0.303138	0.45624	0.734484	0.625992	1.13087	0.617343	0.327938	0.694265	0.8097	0.030516
K07263	2.3551	5.23663	5.06009	6.50973	5.86292	4.41183	9.8054	6.78535	3.82773	7.94638	9.26799	7.64701	0.621273	0.0305406
K00046	6.24197	6.84308	6.40056	6.35001	7.89507	6.58945	7.1162	7.97593	7.54067	7.06709	7.24946	8.4758	0.171991	0.0305453
K00259	2.20624	4.60592	3.70086	4.3784	4.20172	4.1288	6.12879	5.18717	3.7229	5.13284	5.12001	5.07318	0.386916	0.0307193
K15502	0.338472	0.131598	0.148173	0.186349	0.229936	0.245102	0.0891933	0.110921	0.196189	0.146024	0.105562	0.107623	-0.760201	0.0307824
K04417	0.28906	0.0564674	0.0819888	0.133107	0.120357	0.113211	0	0	0.19326	0	0	0	-2.03894	0.0308885
K00833	5.60208	6.8292	7.10734	6.41792	7.38085	6.4785	8.96455	7.80129	6.0754	7.97064	9.26799	7.67391	0.262271	0.0309118
K18080	0.0697944	0.122984	0.118044	0.0950762	0.0682622	0.135853	0.0418748	0.0614094	0.0585637	0.0449304	0.114135	0.048046	-0.72538	0.0309149
K02049	24.5621	23.1741	23.8573	24.0157	21.6795	19.847	17.2177	18.4977	23.7148	20.2254	17.2762	21.183	-0.215415	0.0309355
K03748	0.932033	1.08724	1.11031	1.26587	1.438	0.910782	2.37346	1.55443	0.943462	1.97334	1.57592	1.52546	0.560474	0.0310822
K00337	1.84368	2.54869	2.21024	2.6203	3.18812	2.0995	4.30263	4.02308	2.09131	2.99955	3.92936	3.04756	0.491009	0.0313212
K05979	0.324266	0.266067	0.402041	0.311307	0.217361	0.162458	0.381479	0.449056	0.663527	0.612401	0.492442	0.211403	0.739265	0.0313827
K03455	3.6361	5.00885	6.58775	5.41011	6.63356	5.0543	7.94783	7.69728	5.22974	7.16549	7.67117	6.12827	0.371972	0.0315084
K11534	0.834445	0.594822	1.00905	0.699761	0.438765	0.496996	0.425029	0.345044	0.525317	0.403025	0.454933	0.377642	-0.686688	0.0316148
K00179	15.5697	16.0477	15.2035	17.7972	15.1125	14.2601	14.9124	13.6548	14.7627	12.5823	13.4792	15.0749	-0.15414	0.0316306
K05813	3.68675	4.40302	3.68061	4.33602	3.83346	3.55596	3.10669	2.74615	3.71938	2.97709	2.21572	4.07286	-0.318766	0.0316369
K01889	16.8878	19.7574	17.7688	16.7725	16.7454	17.1679	20.6263	18.8204	18.3703	18.1011	18.8077	19.3587	0.118343	0.0316529
K06975	0.19703	0.53979	0.390682	0.441697	0.636815	0.262649	0.817815	1.04204	0.278763	0.831211	0.738932	0.623157	0.811276	0.0320123
K07749	1.0463	1.76628	1.33503	1.60923	1.6823	1.33419	2.39021	1.59319	1.3376	1.99176	2.2886	2.22597	0.430926	0.0320155
K15552	0.586767	0.390008	0.527988	0.412359	0.172452	0.445485	0.271349	0.34466	0.0849174	0.240827	0.343477	0.192665	-0.778476	0.0323572
K03543	0.214324	0.95851	0.650971	1.09419	1.13037	0.404729	1.36051	1.79162	0.795881	0.994309	1.40284	1.23526	0.767471	0.0323732
K04103	0	0	0	0	0	0	0.0418748	0.36577	0.0907738	0.137038	0.170399	0.0533311	#NUM!	0.0324393
K06317	5.12217	5.30076	4.50988	4.46315	4.40022	4.64222	3.3391	3.80853	4.03094	4.24592	3.87042	5.02562	-0.225666	0.0326642
K02067	2.39895	3.88189	3.7542	3.52923	4.35486	3.84691	5.8922	4.81143	3.21983	5.07488	5.33167	4.3251	0.396714	0.0327233
K07257	2.23527	2.46734	2.38163	2.9729	2.05371	2.19007	1.99994	1.96817	2.07081	1.99715	2.07747	2.17456	-0.218843	0.032836
K03289	0.061765	0.256974	0.224728	0.435721	0.372299	0.0764174	0.825771	0.475155	0.190918	0.617343	0.54174	0.373318	1.08268	0.0332042
K10192	1.39527	1.84859	1.52815	1.97052	1.58485	1.96251	1.54895	1.16448	1.83129	1.05901	1.166	1.18482	-0.371379	0.0332409
K07270	1.42121	1.6165	1.94452	1.51633	1.6868	1.41967	1.82742	2.30592	1.58766	1.91628	2.24895	1.78971	0.281678	0.033257
K11710	0.238413	0.200986	0.245966	0.177113	0.169308	0.224158	0.281399	0.241416	0.241283	0.266437	0.227199	0.230621	0.244945	0.0332743
K07266	0.436061	0.292865	0.18324	0.317283	0.2973	0.390578	0.199324	0.250627	0.240111	0.213419	0.213267	0.253683	-0.484466	0.0333242
K02824	7.96089	7.3264	7.784	8.7606	7.37142	8.89159	6.44579	7.46201	7.38782	7.33129	7.11014	7.59031	-0.150606	0.0333761
K01935	3.50393	4.94185	4.68225	4.56638	5.15604	4.469	5.12045	5.11425	4.71145	5.89082	5.17091	5.55749	0.208414	0.033472
K00174	9.50377	13.7273	11.8548	13.1537	12.3335	11.3364	15.9535	14.2067	11.2647	13.7676	14.6854	15.4689	0.247156	0.0335976
K03771	2.97398	6.38273	5.93974	7.57133	6.56934	5.03562	11.5206	8.6119	4.96094	8.2865	9.32318	7.80796	0.551143	0.0337639
K09141	0.148854	0.0478537	0.227692	0.119524	0.140117	0.331708	0.0636497	0.0556523	0.0767185	0	0.0535846	0.0744714	-1.64814	0.0338352
K01838	4.81458	5.00933	4.83289	7.02152	6.41036	6.5102	4.67783	4.38655	5.16005	5.32155	4.17424	3.64429	-0.338419	0.0342679
K12541	0.135265	0.150261	0.14274	0.146689	0.146405	0.16359	0.300242	0.187299	0.209658	0.133892	0.259885	0.202274	0.547336	0.0343219
K03453	2.39092	3.47562	2.66068	4.01928	3.29455	2.79518	5.78919	4.14667	2.60199	4.26209	4.75778	4.24679	0.469513	0.0344296
K15738	9.24374	10.8384	9.25041	9.96073	10.6125	9.61048	12.8928	11.1938	10.8343	11.0084	12.109	9.51792	0.182805	0.0344399
K09740	0.12353	0.205771	0.287949	0.286859	0.265414	0.380955	0.0418748	0.115143	0.255338	0.0898607	0.214338	0.127802	-0.876788	0.0344911
K09942	0.222354	0.339283	0.267204	0.283599	0.25284	0.150571	0.135674	0.20764	0.0585637	0.218811	0.202014	0.169603	-0.611271	0.034735
K03332	4.13331	5.72618	4.85216	3.88943	4.40157	5.03053	5.96506	5.96093	4.61365	5.47297	5.44044	5.55316	0.235603	0.0350132
K09799	0	0	0	0	0	0	0.0418748	0.202267	0.0696909	0.0673955	0.100203	0	#NUM!	0.0350617
K00483	0.588002	0.365124	0.160026	0.240679	0.194008	0.169816	0.185087	0	0.159293	0	0.062694	0.188821	-1.52731	0.0353665
K03196	0.725121	0.699621	0.678136	0.670423	0.864056	0.872291	1.01169	1.20478	0.654743	1.02351	1.18208	0.814861	0.38566	0.035547
K06016	2.62872	1.53228	1.80277	1.9765	1.90146	1.74402	1.26294	1.56594	1.23452	1.45709	1.55985	1.8762	-0.371336	0.0356195
K06387	9.90772	9.8995	9.14817	8.7242	10.0754	9.03537	8.46415	8.39159	8.00801	9.28216	6.94242	9.39396	-0.169869	0.0357512
K03550	14.4456	16.5947	14.2927	14.6053	15.1493	13.5225	15.9417	15.9465	15.1727	15.8874	15.845	16.426	0.103781	0.0358417
K01996	11.8484	15.1251	15.3176	13.1298	12.8122	13.2519	11.5147	11.6555	13.4146	10.8772	10.5883	12.9412	-0.198886	0.0358808
K03933	0.22606	0.336412	0.253375	0.145059	0.156285	0.0566055	0.623097	0.146999	0.414631	0.276322	0.767331	0.799006	1.36689	0.0359032
K05791	0.0914121	0.462267	0.196576	0.421595	0.283827	0.226422	0.605509	0.629062	0.232498	0.550846	0.6398	0.339205	0.833219	0.0360667
K01960	2.61451	4.11781	3.41735	4.82172	4.60725	3.87182	6.84695	5.33839	3.36976	5.70166	5.9854	4.73061	0.447227	0.0361981
K07484	30.2055	70.7512	37.1019	53.6583	61.0004	39.0629	72.0158	78.8182	52.9967	74.2258	61.4471	61.5993	0.45909	0.0362339
K19158	6.87382	8.19208	7.135	6.10335	8.21707	6.30415	5.1573	6.79188	6.26632	5.4851	4.948	6.87154	-0.269832	0.0362414
K03269	1.97957	3.42058	2.81874	3.30322	3.3709	3.01481	4.83612	4.27524	2.77241	3.85907	4.22032	3.34785	0.380422	0.036449
K01057	0.494737	0.396229	0.319065	0.530254	0.501189	0.380955	1.04478	0.708511	0.431615	0.966003	0.791444	0.446348	0.742889	0.0364968
K17836	4.46499	5.04091	4.22588	5.04121	4.87806	3.36916	6.77115	5.3526	4.93985	4.95492	5.33327	5.20579	0.268955	0.0369292
K03470	16.028	19.1147	17.2354	17.2675	17.7235	16.0182	19.7695	17.9665	17.4034	18.5868	18.8259	20.8529	0.133425	0.0371912
K02806	0.252001	0	0.152124	0.198302	0.155836	0.169816	0.0866808	0	0	0.119964	0.0948447	0.048046	-1.40881	0.0372504
K07856	0.132795	0.0478537	0.070135	0.0543293	0.0830823	0.141514	0.0950558	0	0.0585637	0.0449304	0	0	-1.4157	0.0373457
K00448	0.0988239	0.0478537	0	0.121698	0	0.0939651	0	0	0	0	0	0	#DIV/0!	0.0373603
K03218	15.4239	17.403	15.1714	15.4697	15.302	15.4816	16.6029	15.5792	16.532	16.4715	16.5378	19.4404	0.102104	0.037373
K15739	0.12353	0.143561	0.286961	0.148862	0.149548	0.113211	0.0418748	0.0894274	0.0585637	0.0449304	0.265244	0.0826392	-0.728833	0.037373
K01697	0.184677	0.205771	0.283503	0.0543293	0.151345	0.113211	0.19723	0.0898112	0	0	0.0535846	0	-1.54337	0.0375212
K00641	0.478061	1.14323	0.86434	0.749744	1.37153	0.940217	1.39527	1.34909	0.834533	1.43238	1.59736	1.30397	0.512412	0.0376804
K08320	0	0.0478537	0.0493908	0.108659	0.0449094	0.0566055	0.0837496	0.0821351	0.0585637	0.133443	0.0916297	0.111947	0.869003	0.0377469
K00282	2.33101	3.41053	3.20349	2.51979	2.651	3.31595	4.53211	2.80411	3.32584	4.03205	3.24401	4.32558	0.352974	0.0378144
K03436	7.46615	6.56074	7.92575	5.873	7.94716	5.70923	5.47597	5.16491	6.8707	4.84349	5.47474	6.29163	-0.281808	0.0378826
K16643	0	0	0	0	0	0	0	0	0.059735	0.0449304	0.0916297	0.048046	#NUM!	0.0379448
K01993	3.1389	4.79829	5.03885	5.14661	5.29796	4.22617	8.17647	6.54739	3.56946	6.86311	7.51899	5.61946	0.470041	0.0380258
K03721	0	0	0	0	0.100148	0	0.0824933	0.184996	0.158122	0.0930058	0	0.048046	2.50036	0.0381517
K05895	2.68492	2.20797	2.82614	2.41222	2.24816	1.73835	2.04935	2.19692	1.76745	1.7078	1.87868	2.01265	-0.28179	0.0381727
K09974	0.523767	0.696272	0.360059	0.446043	0.814207	0.673605	1.0297	0.598358	1.33291	0.724727	1.15743	0.673125	0.650592	0.0383508
K18820	0.507708	0.947982	0.862364	1.04475	1.10791	0.559828	1.7981	1.18597	0.905981	1.31062	1.31229	0.923925	0.563982	0.0385171
K17242	1.79304	0.920227	0.90731	1.36095	0.608522	0.814553	0.648222	0.498184	0.764257	0.505017	0.344549	0.879243	-0.815379	0.0387048
K07068	0.723268	0.749868	0.390682	0.782885	0.652533	1.14003	0.430892	0.549614	0.377736	0.584993	0.596397	0.364669	-0.612131	0.038789
K02173	0.600973	0.63454	0.686039	0.863836	0.610318	0.366238	0.368917	0.592984	0.482565	0.474465	0.37027	0.416559	-0.475444	0.0389094
K19286	0.315001	0.879551	0.971024	0.992053	0.895942	0.790213	1.92038	1.17637	0.602035	1.31781	1.47947	1.24391	0.676195	0.0389327
K18478	0.061765	0.0885294	0.130886	0.155925	0.16347	0.0566055	0.327042	0.451359	0.312145	0.0898607	0.169863	0.192184	1.23087	0.0389757
K08322	2.67689	3.08226	2.80738	2.43504	3.23168	2.53932	2.12724	2.26793	2.6342	2.78748	2.30414	2.33888	-0.21405	0.039065
K02488	0.106236	0.0478537	0	0	0.0651186	0.164156	0.0418748	0.191137	0.14231	0.190055	0.231485	0.122998	1.2627	0.0391217
K15773	0.366266	0.17993	0.704807	0.195585	0.361071	0.164722	0.0837496	0	0.157536	0.192302	0.11735	0.162396	-1.46729	0.0391492
K08815	0.499061	0.143561	0.202009	0.291205	0.229936	0.528695	0.0443873	0.117829	0.231912	0.0449304	0.234165	0.164317	-1.17756	0.0394424
K15578	0	0	0.0987817	0	0.0898187	0	0.0837496	0.0383809	0.0585637	0.132545	0.127531	0.105701	1.53481	0.0394695
K02482	0.113648	0.0646025	0	0	0	0.0781156	0.053181	0.204954	0.124155	0.123109	0.0771618	0.0932093	1.39833	0.0395093
K17551	0.211854	0.0612528	0.165953	0.189066	0	0.200383	0.0837496	0.0383809	0	0	0.0712675	0.048046	-1.77883	0.0395269
K09011	0.0759709	0.768052	0.747777	0.835041	1.15731	0.233215	1.35674	1.18827	0.672897	1.14887	1.28442	0.931132	0.786021	0.0395538
K01356	19.456	24.1652	19.746	18.6415	21.0598	18.8893	17.6573	16.3399	19.3102	19.3901	17.1915	18.2541	-0.173436	0.0398325
K04751	0.853592	0.994879	0.714685	1.29956	0.797141	0.571149	1.5925	1.85687	1.06293	1.21582	0.86432	1.19394	0.573864	0.0401232
K01531	1.66457	1.54089	1.06289	1.86023	1.71419	1.73439	0.980707	1.29804	1.01901	1.8071	1.0599	0.694265	-0.481595	0.0402798
K03564	5.22099	6.89333	6.09977	4.94451	5.92265	6.62454	7.72883	6.42265	6.49003	6.19859	7.4011	8.96059	0.274934	0.0402801
K02626	0.539208	0.561324	1.16809	0.455279	0.833967	0.874555	0.366404	0.385344	0.300432	0.654186	0.47476	0.530909	-0.708721	0.0405028
K02859	0.0772062	0.0957074	0.130392	0.209168	0.165266	0.146042	0.0418748	0.136636	0.107172	0	0.0750184	0.07303	-0.925463	0.0405375
K04149	0.245825	0.136862	0.214356	0.235789	0.0970042	0.172081	0	0	0.0884313	0.184214	0.186474	0.048046	-1.11948	0.0405603
K02821	0.628767	0.950853	1.0377	0.93392	0.789956	0.69738	0.304011	0.711965	0.768942	0.643852	0.388488	0.75144	-0.497619	0.0405796
K00175	7.81821	10.3665	9.79223	11.5607	10.8232	10.8388	12.977	12.3406	9.46156	11.965	12.7146	12.2171	0.227962	0.0406884
K01468	2.19883	2.8138	3.31166	3.40916	2.58902	2.88914	4.76158	3.47884	2.34255	3.57421	4.55148	4.24439	0.415303	0.0407341
K00045	0.0938827	0.237833	0.17188	0.196129	0.195805	0.146608	0.306523	0.371143	0.120641	0.495582	0.323651	0.217168	0.816005	0.0407858
K08969	0	0.0507249	0.053836	0.0646518	0.124399	0.176609	0	0	0	0	0.0535846	0	-3.13345	0.0409137
K14949	0	0	0	0.0543293	0.0449094	0	0.129393	0.0533494	0	0.0449304	0.0680524	0.121076	2.07039	0.0409288
K09474	0.0802944	0.271809	0.197563	0.302071	0.31212	0.183402	0.554841	0.37383	0.10073	0.425041	0.522986	0.429051	0.836895	0.0409567
K05031	0.109942	0.0478537	0.0745802	0.141256	0.0642204	0.16076	0	0	0	0.0588588	0.11735	0.048046	-1.41648	0.04123
K11905	0.162442	0.170359	0.119032	0.0782342	0.113172	0.113211	0.094637	0.163502	0.190918	0.298338	0.229342	0.217649	0.658952	0.0416763
K06285	0.061765	0.0617313	0	0.0543293	0.0449094	0.0939651	0.0418748	0.110921	0.135282	0.170286	0.0594789	0.125881	1.02332	0.0418833
K02547	4.98073	5.2285	3.67962	7.37466	6.60123	5.53772	3.32276	4.04035	3.98468	5.71424	3.42566	4.05412	-0.444711	0.041983
K02989	0	0	0	0	0	0	0	0.107083	0.0931164	0.0449304	0.0535846	0	#NUM!	0.0424843
K00332	0.947474	0.662295	0.957194	0.5873	1.19055	0.849082	1.27048	1.14106	1.07699	1.31242	1.09848	0.850895	0.378141	0.0426302
K13711	0.185295	0.0478537	0.0493908	0.0858403	0.0485021	0.116607	0	0	0.0585637	0	0	0.090807	-1.83656	0.042994
K02195	0.487943	0.518256	0.362035	0.651408	0.615707	0.791911	0.304011	0.444834	0.334985	0.504119	0.409922	0.474695	-0.471047	0.0431262
K05991	0.235942	0.203857	0.0740863	0.300984	0.223649	0.249064	0.105943	0.242951	0.130597	0	0.0814486	0.105221	-0.950723	0.0432072
K07121	0.061765	0.0870938	0.0632203	0.0934464	0.0538912	0.071889	0.0971495	0.149685	0.140553	0.0768309	0.0664449	0.138373	0.633374	0.043252
K07365	0.155648	0.0717806	0.179783	0.172224	0.052544	0.196421	0.0439685	0.0383809	0.105415	0.079976	0.0632298	0.0960921	-0.955881	0.0432819
K13016	0.12353	0.26511	0.35759	0.299898	0.366011	0.327746	0.534741	0.284402	0.283449	0.413359	0.616223	0.608263	0.655415	0.0434796
K13919	1.30818	0.849882	0.592196	1.1257	1.05447	1.174	0.67879	0.668211	0.952832	0.811442	0.722856	0.685617	-0.433615	0.0435858
K00054	0.251383	0.320141	0.275107	0.508522	0.396101	0.406993	0.694703	0.634052	0.558113	0.435375	0.318828	1.05557	0.776355	0.0436452
K01802	0.200118	0.573766	0.492921	0.595449	0.372299	0.505487	0.877277	0.970268	0.292819	0.8384	0.644623	0.713484	0.662458	0.0437104
K02198	0.697944	0.741254	0.640105	0.959455	0.674988	1.06022	0.473604	0.727317	0.576853	0.65149	0.603363	0.599615	-0.394329	0.0439577
K00622	0.151324	0.0478537	0.200527	0.26241	0.134728	0.179439	0	0.0767617	0.168078	0.0449304	0	0.127322	-1.22693	0.0440328
K14054	0	0	0	0	0	0	0	0.229134	0.0585637	0.0449304	0.0910938	0.0860024	#NUM!	0.0442798
K01676	1.52374	2.86835	2.14554	3.44285	2.79246	2.45724	4.28379	3.72102	2.05207	3.49558	3.68073	3.61643	0.453088	0.0444206
K09922	1.18218	2.0156	1.36615	2.43558	1.71015	1.77628	3.19086	2.28097	1.38152	2.59383	2.88285	2.46957	0.497102	0.0444665
K19871	0.425561	0.143561	0.24893	0.467775	0.334575	0.41039	0	0.0383809	0.408775	0.0449304	0.288821	0.0960921	-1.21139	0.0446022
K14652	8.25612	10.7154	8.23197	10.1411	10.7396	9.6886	11.6889	10.9512	9.98161	10.4535	11.0727	10.8132	0.169187	0.0447779
K11312	0	0	0	0	0	0	0.0590434	0.0667827	0	0.0804253	0.140927	0	#NUM!	0.0448339
K00313	0.365649	0.55941	0.748271	0.4091	0.261373	0.408126	0.413723	0.772607	0.839804	0.463681	0.947911	1.00272	0.690263	0.0449414
K09230	0.148236	0	0.0775436	0.160271	0.0449094	0.156797	0.120181	0	0	0	0	0	-2.29002	0.044998
K02160	8.67118	7.78006	7.09796	6.73194	6.49704	6.62624	6.14387	6.45758	6.82912	6.27183	6.11722	6.12203	-0.19406	0.0451464
K02119	9.82186	9.54586	11.3001	9.54891	10.5973	11.5832	9.57258	8.15747	8.93566	7.65119	8.19684	11.1558	-0.217378	0.0455088
K00406	1.1235	1.04369	1.20267	0.812766	1.19818	0.790779	1.48153	1.33796	1.15136	1.30523	1.24209	1.01954	0.288484	0.0455844
K13788	0.40456	0.390965	0.303754	0.610661	0.439214	0.4936	0.405348	0.36884	0.220785	0.186461	0.292036	0.391575	-0.502831	0.0457956
K00183	0.0654709	0.0957074	0.189661	0.493853	0.273498	0.325482	0.0724434	0.163886	0	0.0898607	0.124852	0.048046	-1.53238	0.0459196
K10510	0.52809	0.154567	0.453902	0.368896	0.400142	0.749457	0.0933808	0.180774	0.182133	0.101992	0.381522	0.393978	-0.993221	0.046165
K07214	0.735621	1.36766	0.87323	1.31803	1.30237	0.916443	2.30228	1.42048	0.860301	1.6476	1.56199	1.74263	0.549873	0.0463192
K16363	1.22171	2.68986	2.76638	3.27877	2.65369	1.82779	4.80848	3.47999	2.09014	3.91568	3.91328	2.89718	0.547676	0.0464261
K03644	1.26618	1.53036	1.81413	1.90424	1.51973	1.8193	2.54054	1.98583	1.53964	2.1589	2.41291	1.74936	0.330075	0.0464472
K02474	8.79965	11.3054	9.34129	11.8389	10.2371	9.18877	8.65677	7.82855	9.2314	8.86521	7.79013	10.0128	-0.212811	0.0465337
K02954	1.62751	2.71187	2.24037	2.96584	2.77001	2.26196	4.58236	3.4205	2.27344	2.97843	3.80772	2.7934	0.445817	0.0468662
K01372	3.33963	4.87055	4.07919	5.42315	4.58839	4.20975	6.12042	5.06244	4.35246	4.82462	6.91134	8.12555	0.417047	0.0470801
K06204	1.29151	1.24659	1.24959	1.0127	1.535	1.15079	1.77465	1.53485	1.19939	1.78149	1.32354	1.48654	0.281712	0.0473263
K01926	12.0151	13.6694	13.7919	12.7446	12.4004	11.376	14.1495	13.1466	13.5394	13.2729	13.4095	14.396	0.108158	0.0473587
K00677	2.96534	5.36679	5.09713	5.68393	5.78522	4.74071	9.14043	7.00029	4.32318	6.69867	6.99493	5.91975	0.43528	0.0474996
K03797	21.6566	30.7848	27.0998	28.5272	27.7401	25.3644	34.0551	29.6634	26.2881	30.6268	31.3448	31.4457	0.186573	0.0476165
K03113	0.807268	2.00268	1.42789	2.13351	1.90101	1.45023	3.2298	2.60836	1.30539	2.60506	2.83355	1.86755	0.571628	0.0476883
K07165	0.061765	0.0607742	0.114093	0.165704	0.0875733	0.0566055	0.212305	0.297068	0.111857	0.294743	0.109313	0.111467	1.05658	0.0477325
K08826	0.221119	0.118199	0.184228	0.354227	0.143261	0.414352	0.0418748	0.0464408	0.195603	0.0449304	0.247025	0	-1.31761	0.0477537
K13663	0.163059	0.217734	0.0977939	0.137996	0.265863	0.092833	0.216074	0.0921141	0.412874	0.372473	0.464578	0.269058	0.905723	0.0482488
K02041	0.753532	0.31392	0.673691	0.432461	0.219607	0.487373	0.25083	0.292846	0.278178	0.228695	0.277568	0.251281	-0.866987	0.0485386
K08159	0.15503	0.289994	0.236088	0.2673	0.253289	0.346426	0.55191	0.429866	0.224299	0.740003	0.341334	0.332959	0.759248	0.0486982
K00560	8.29071	11.4495	10.2298	10.5964	10.2344	11.0828	13.1592	11.2187	10.3564	11.3696	11.4066	12.6337	0.180766	0.0487311
K18347	0.12353	0.0957074	0.435627	0.372156	0.268109	0.256423	0.056531	0	0.129426	0.164894	0.06966	0.249839	-1.21072	0.0487556
K06075	0.572561	0.415849	0.4297	0.379218	0.471099	0.250196	0.633984	0.515455	0.807594	0.392691	0.480118	0.792279	0.524199	0.0489539
K10793	0.707209	0.977173	0.965097	0.831238	0.972288	1.25211	0.478629	0.843995	0.945805	0.824472	0.611936	0.59481	-0.408039	0.0491551
K07728	0.0815297	0.0923577	0	0.0771476	0.0992497	0	0	0	0	0	0	0.048046	-2.86604	0.0495102
K10193	1.05371	1.0145	1.01943	1.48156	1.20133	1.41401	0.741184	0.876619	1.38972	0.894114	0.809127	0.689941	-0.411746	0.0495309
K02526	1.06853	1.45188	0.972012	1.58642	1.0163	0.996823	1.12518	0.898496	0.750202	0.678898	0.576034	1.13052	-0.459002	0.0497931
K00702	4.64781	5.06149	3.8105	3.07558	3.51326	3.49879	4.69165	4.4541	5.88273	5.10274	3.94811	5.01793	0.301642	0.0498934
K06610	0.797386	0.890079	0.930029	1.10288	1.23411	1.02116	0.455179	0.793716	0.660599	1.17088	0.518163	0.743753	-0.460638	0.0499093
K04842	0.372443	0.0957074	0.13138	0.177657	0.0898187	0.262083	0.0942183	0	0.164564	0.0898607	0.0862712	0	-1.37636	0.0500502
K00186	0.103147	0.0942718	0.116562	0	0	0.0566055	0	0	0	0.0449304	0	0	-3.04405	0.0504512
K09127	0.279795	0.0669952	0.0740863	0.161358	0.0898187	0.0617	0.0418748	0.0383809	0	0.121761	0	0	-1.86082	0.050461
K02548	2.67319	4.1202	4.12315	5.13738	3.89634	4.00427	5.4052	4.88857	3.55189	5.04343	5.68747	5.2769	0.3176	0.0512052
K06188	0.714003	1.07814	0.701844	1.24523	1.28531	0.982671	2.3073	1.38209	0.849174	1.3214	1.6713	1.42072	0.575518	0.0512591
K17950	0.147618	0.293822	0.225716	0.201562	0.0758968	0.113211	0.0837496	0.125889	0.0942876	0.0898607	0.0712675	0.0960921	-0.914652	0.0512914
K05164	0.337854	0.180408	0.194106	0.13039	0.182781	0.290386	0.0678372	0.0940331	0.250653	0.0449304	0.18701	0.048046	-0.926173	0.0513062
K05873	1.01727	1.14801	0.798156	0.632936	0.706424	1.03079	1.70137	1.46039	1.11857	0.610603	1.49072	1.29724	0.525795	0.051688
K02348	1.41133	0.992965	1.33553	1.79667	1.21076	1.07607	0.97987	1.26887	0.853859	0.912985	1.00042	1.0671	-0.362971	0.0517301
K00832	0.396531	0.518256	0.651959	0.713887	0.612564	0.926066	0.936739	0.670898	0.971573	0.660925	1.14885	0.838403	0.452797	0.0517821
K09295	0.170471	0.212949	0.119032	0.166248	0.354335	0.212271	0.149912	0.14508	0.122984	0.157256	0.105562	0.0994553	-0.662862	0.0518644
K06076	0.720797	1.35522	1.80869	1.75647	2.01508	1.45986	2.24616	1.85418	1.38503	2.37592	2.25055	2.18994	0.432377	0.0519698
K13789	15.5895	17.6451	18.2292	16.8111	17.3386	15.1227	18.3566	17.5086	17.931	17.4887	17.6899	19.2352	0.103253	0.0520025
K00973	10.946	13.9762	11.1589	12.8641	12.7803	10.832	13.8019	13.2145	13.568	14.5956	12.8887	12.7442	0.155465	0.0520412
K09767	0.230383	0.246447	0.218308	0.187436	0.421699	0.264348	0.244967	0.514304	0.323858	0.307324	0.497265	0.422325	0.558423	0.0520992
K07017	1.43789	1.64521	1.31133	1.21752	1.36794	1.43212	1.68002	2.11901	1.33642	1.56762	2.22108	1.62444	0.326528	0.0522671
K02014	10.5593	16.0276	17.5688	17.5799	18.1892	13.441	23.091	19.5029	13.465	22.1718	24.6966	17.8063	0.37086	0.052282
K00413	0.867798	0.837919	1.03424	0.520475	1.00103	1.05116	1.34167	1.09884	0.811108	1.61165	1.19815	1.06566	0.423886	0.0524498
K01858	0.608385	2.19457	1.58594	1.53806	1.97826	1.26457	3.20468	2.01922	1.45472	2.84364	2.40113	1.86467	0.588459	0.0524513
K02068	0.24706	0.551275	0.184722	0.548726	0.610318	0.592093	0.685909	0.98754	0.503063	0.644751	0.730894	0.552049	0.585987	0.0524787
K12741	3.47922	0.619706	2.73625	3.47218	0.96645	3.1184	0.343792	0.506627	1.54667	0.718886	2.01692	1.16752	-1.19177	0.0525554
K16498	0.25756	0.0478537	0.0987817	0.195042	0.144159	0.173779	0.058206	0	0.120641	0	0.0889504	0.139334	-1.1717	0.0525653
K03885	1.6831	2.39651	2.43546	2.65888	3.88466	2.2229	4.93117	3.99775	1.92616	3.50906	4.19139	3.4401	0.52543	0.0526442
K19479	0.0963533	0.0478537	0.101745	0.103769	0.0597295	0	0	0	0	0.0449304	0.0535846	0.048046	-1.48219	0.0527626
K08195	0	0.0478537	0.0493908	0.0543293	0.103741	0.0566055	0.0418748	0.0924979	0.140553	0.151415	0.0535846	0.159993	1.03671	0.0530707
K13929	0.55712	0.555103	0.448963	0.541663	0.338617	0.399069	0.320761	0.362315	0.502477	0.29699	0.303289	0.404067	-0.375298	0.0532062
K00946	3.53172	4.19534	4.76967	4.76142	4.83404	4.23409	7.20456	5.9617	3.61338	5.17553	6.55232	5.1169	0.353004	0.0532941
K03118	2.71395	4.43939	3.80408	4.21813	4.78105	3.59275	6.10492	5.06819	3.44531	6.0975	6.2903	4.07238	0.400234	0.0533718
K15977	1.23901	1.95291	1.87043	1.23382	1.67692	1.60363	2.39649	2.5293	1.41314	2.30583	2.70013	1.54132	0.428225	0.0538466
K05692	1.53054	0.598171	1.05696	1.27348	0.671844	1.64948	0.312386	0.331994	1.14844	0.416504	1.02561	0.498237	-0.860987	0.0541342
K10539	0.750444	1.19539	0.943859	1.18927	1.4856	0.94701	0.51171	0.648637	0.960445	1.05002	0.834312	0.766334	-0.448574	0.054231
K05414	1.4138	0.35316	0.966085	0.764956	0.341311	1.04494	0.177968	0.148918	0.807008	0.208028	0.582465	0.317104	-1.12368	0.0542933
K15780	0.061765	0	0.0992756	0	0.0754477	0.181138	0.268417	0.115143	0.154023	0.283511	0.0535846	0.143177	1.28525	0.0543047
K04762	1.08521	1.99119	1.46691	2.43721	2.29487	1.92176	3.42368	2.68704	1.42076	2.39973	2.94019	2.84481	0.489122	0.0544432
K07078	0.513884	1.08963	0.844089	1.01378	0.836661	0.730777	1.42081	1.10153	0.658842	1.23963	1.37873	1.06854	0.449687	0.0544739
K02804	0.269913	0.61157	0.519592	0.508522	0.755825	0.375294	0.493704	0.295533	0.180376	0.347312	0.356873	0.304131	-0.62042	0.0545331
K00926	11.3907	13.1033	10.2041	10.522	12.3276	10.4256	9.4302	9.96559	11.4762	8.89306	8.85646	10.8752	-0.192159	0.054596
K17686	14.613	16.5335	14.8415	14.7151	13.5438	14.1899	12.3681	13.5281	13.3982	14.1513	13.3801	14.765	-0.116237	0.0546391
K10798	0.353296	0.328276	0.356108	0.528624	0.711364	0.365105	0.295217	0.218387	0.253581	0.771454	0.195048	0.242152	-0.419587	0.0546639
K12167	0.153177	0.143561	0.0987817	0.176027	0.0606276	0.167552	0.0837496	0.0383809	0.177448	0.0449304	0.0535846	0	-1.0064	0.0547345
K08854	0.649767	0.382351	0.411426	0.605228	0.290564	0.337369	0	0.0383809	0.497206	0.214318	0.276497	0.367552	-0.941276	0.0548924
K07221	0.615179	1.25999	1.29651	1.18384	1.17169	0.690021	2.1063	1.59319	0.736732	1.47506	1.85403	1.40823	0.56121	0.0549494
K00789	24.5003	26.6684	23.0798	22.852	25.6091	23.7409	27.4355	24.8531	25.0829	26.1629	25.5883	27.0566	0.0927901	0.0549589
K20450	0.209383	0.143561	0.270662	0.270017	0.231283	0.146608	0.0837496	0.153523	0.137625	0.12895	0.163433	0.21957	-0.519783	0.054976
K06311	0.12353	0.21917	0.132367	0.12876	0.15853	0.0566055	0.151587	0.154291	0.207316	0.386401	0.195048	0.278667	0.745786	0.0551778
K02992	7.36115	7.58003	8.78218	6.99435	8.10839	7.92307	9.95824	8.40925	8.23582	8.35435	8.51834	8.16254	0.143508	0.0553106
K03195	1.42183	1.22123	1.40813	1.15015	1.61629	1.2623	1.71561	1.81618	1.35575	1.6103	1.87171	1.28139	0.256327	0.055538
K08717	0.890651	2.08307	1.80919	1.95477	1.95895	1.4542	2.98316	2.72159	1.38152	2.23663	2.45525	2.15246	0.456662	0.0556681
K09015	1.32239	3.50911	2.93727	3.74981	3.62868	2.51328	5.26869	4.35891	2.40814	4.20009	4.90781	3.74807	0.495136	0.0558964
K01630	1.33659	1.06618	1.52618	1.19687	1.12678	0.953237	0.90952	0.841692	1.02369	1.18571	0.449039	1.0623	-0.39711	0.0563973
K02117	15.6043	15.7195	16.5978	15.9853	13.599	14.2074	13.665	14.0819	14.3001	14.167	14.2331	14.3677	-0.112814	0.0564034
K18979	2.44033	4.35086	3.30474	4.32841	3.28602	3.1133	5.52245	4.11865	3.32584	4.2275	4.77224	4.35681	0.338126	0.0565038
K01991	0.843092	2.7803	2.6266	3.24454	2.95459	1.73326	5.63048	3.80393	1.84417	3.76471	4.42984	2.98702	0.663267	0.0565629
K01239	4.46931	5.35627	3.84261	4.21921	5.5014	5.35092	4.12969	4.20616	4.39697	4.16145	4.09547	3.42376	-0.235367	0.056625
K02082	1.6831	1.17816	1.12858	1.44462	1.81479	1.6359	0.87602	1.17637	1.39557	1.10888	1.4066	1.10122	-0.330774	0.0566286
K20283	1.13462	0.11437	0.843102	1.32237	0.27754	1.12022	0.0858433	0.0917303	0.573339	0.224652	0.584072	0.376681	-1.31339	0.0566712
K03086	22.7283	23.7637	24.4243	22.3212	21.7586	20.2393	22.7749	23.3006	26.6266	23.2618	24.7068	26.3278	0.120329	0.0568292
K12111	2.2501	1.97301	1.78498	2.72461	2.56028	2.36724	1.32534	1.99235	2.308	2.10274	1.65951	1.58984	-0.315395	0.056859
K08372	1.09756	0.56276	1.07573	0.774736	0.75807	0.618132	0.33793	0.385728	0.685196	0.420997	0.514948	0.900863	-0.590434	0.057091
K12491	0.155648	0.139733	0.14274	0.183633	0.113172	0.184534	0.0686746	0.181925	0.120056	0.0732365	0.128067	0.0643817	-0.530985	0.0570976
K00459	1.17106	1.50117	1.3375	1.11266	1.87317	1.22664	1.36972	1.88527	2.40521	1.2248	1.97138	2.26441	0.435661	0.057104
K03779	1.18156	1.04273	0.757162	1.65378	1.52422	1.2674	0.841683	0.905021	0.797638	1.2275	0.854674	0.904226	-0.42528	0.0571312
K01588	13.1738	15.2716	12.7552	12.6087	12.5513	11.9415	15.2625	13.0998	14.4623	14.5547	13.6024	14.691	0.129787	0.0571777
K18930	1.49471	1.4337	1.37553	1.28869	1.4865	1.25551	2.57111	2.00924	1.26263	2.33144	2.34701	1.25977	0.499293	0.0572488
K04032	0.39406	0.521127	0.269674	0.793751	0.493105	0.501525	0.570753	0.796403	0.860887	0.626329	0.490835	0.891254	0.510823	0.0573103
K18443	0	0.138297	0	0	0.066915	0	0.161637	0.0683179	0.170421	0.0664969	0.0985957	0.048046	1.57998	0.0573608
K02241	5.95476	5.71613	4.82104	4.31537	4.90365	4.52844	3.8663	3.88376	5.27484	3.68654	3.57784	4.88724	-0.26435	0.0574187
K10824	1.25753	0.914963	1.15624	0.94533	1.16405	1.13834	1.38731	1.6926	0.887826	1.38565	1.68256	1.26313	0.33564	0.0574201
K09366	0.233472	0.0957074	0.196082	0.148862	0.0714059	0.344161	0	0.0660151	0.0585637	0.0817732	0.173614	0.10426	-1.17017	0.0574383
K02549	0.720179	0.725462	0.827297	0.927401	1.37288	1.10381	0.55861	0.696613	0.922965	0.621836	0.60497	0.766334	-0.444629	0.0574709
K08095	0.12353	0.105757	0.0563056	0.0543293	0.0916151	0.100192	0.0753746	0.0817512	0	0	0.0535846	0.0739909	-0.90124	0.0577779
K00346	0.748591	2.54295	2.28235	3.02886	2.72465	1.95459	4.27793	3.36024	1.59879	3.32844	3.68019	3.35361	0.561325	0.0578355
K12373	7.153	13.2995	15.9453	17.9732	16.3973	13.6136	19.9877	19.6172	13.1042	19.4468	22.438	16.2054	0.392942	0.058087
K05996	0	0	0.0928548	0	0	0	0.0644872	0.0383809	0.14231	0.0642504	0	0.133568	2.25425	0.0581325
K07075	2.79795	3.89003	3.39216	3.14675	3.01521	2.72782	4.3131	2.58188	4.27691	4.13404	3.52855	4.69025	0.310464	0.0584654
K01322	1.18342	2.79849	2.27494	3.20597	2.81088	2.05195	4.76368	3.34873	2.01576	3.53287	3.70216	2.99279	0.506854	0.0584893
K08307	2.59969	4.76336	4.11426	4.70655	5.52116	4.18032	6.97131	5.49038	3.9472	5.78883	6.22117	4.95835	0.366731	0.058502
K02304	4.22163	4.55376	5.59895	4.78641	4.9068	5.01298	3.34119	3.58362	5.06576	4.15291	3.86023	4.78202	-0.230543	0.0585255
K07069	0.301413	0.406278	0.0498847	0.881764	0.353886	0.408126	0.0992432	0.148918	0.150509	0.243073	0.207908	0.10474	-1.33119	0.0585287
K04150	0.108089	0.0478537	0.121501	0.137453	0.0449094	0.196421	0	0.0675503	0.117127	0.0449304	0	0.048046	-1.24091	0.058582
K02484	1.73807	1.68254	2.2863	1.67823	2.31777	1.80402	2.50997	2.76726	1.88224	3.34866	2.38987	1.90262	0.363156	0.0588548
K03199	0	0.0478537	0	0.0565025	0.0449094	0	0.130231	0.0606418	0	0.122211	0.232557	0.0509288	1.99881	0.0589323
K19142	0.111795	0	0.150148	0.108659	0.0839805	0.0900027	0	0	0	0.124457	0	0.048046	-1.65853	0.0589494
K06187	14.0281	15.6238	14.6419	13.7545	13.136	13.6385	16.6084	14.4911	15.1996	14.1391	15.397	15.4084	0.105271	0.0589515
K17241	1.09448	0.63454	0.758149	1.19198	0.785016	0.848516	0.600903	0.452127	0.828677	0.700464	0.686419	0.74087	-0.406032	0.0589983
K01856	0	0	0	0	0	0.0566055	0.0678372	0	0.0585637	0.146922	0	0.136451	2.85581	0.0590722
K03263	0.061765	0	0	0.0543293	0	0.0566055	0.0866808	0.0383809	0.144067	0.133892	0.105026	0	1.5567	0.059148
K00351	0.933269	2.40752	2.19789	2.7132	2.36627	1.84874	4.22768	2.9227	1.70596	2.92182	3.71234	2.60265	0.537342	0.0593104
K18427	0.251383	0.329712	0.360553	0.303157	0.344006	0.412088	0.0837496	0	0.514775	0.0898607	0.185939	0.147021	-0.970179	0.0595411
K06183	11.8953	13.2507	12.1872	10.1569	11.9508	11.132	9.22962	10.1241	11.6753	9.05931	10.3622	11.8904	-0.178935	0.0596044
K01673	3.29393	4.06517	4.18093	4.14804	4.02927	3.51407	5.74313	4.8594	3.3598	4.72488	4.50432	4.48029	0.252341	0.059743
K08217	1.22109	1.69115	1.84969	2.39158	2.16104	1.41457	2.13771	2.09444	2.45206	1.86012	2.74514	3.8826	0.499887	0.0597783
K00187	0	0.123463	0.109154	0.0543293	0.0996988	0.115475	0.139024	0.140858	0.172177	0.140632	0.0621581	0.253203	0.854744	0.0598471
K03711	9.74033	10.4044	7.8245	8.54056	9.43725	7.54381	10.3029	9.30429	9.72334	10.3699	9.48072	11.4465	0.180684	0.0602856
K11261	0.720797	0.85036	0.763582	0.492223	0.804327	0.589263	0.791015	0.975642	0.810522	0.740901	0.843957	1.22565	0.352235	0.0603797
K03186	1.65036	1.68302	1.53309	1.20013	2.08155	1.83458	2.01878	2.11517	1.82426	2.05466	2.13267	1.65326	0.241135	0.0606098
K05520	0.12353	0.278987	0.406981	0.408013	0.205236	0.298311	0.15033	0.11591	0.215515	0.25835	0.222376	0.0682254	-0.739662	0.0606845
K08714	0.859151	0.990093	1.08215	0.828522	1.15282	0.980407	1.20641	1.44043	1.06879	1.08956	1.19869	0.959479	0.240745	0.0607004
K03781	1.94004	2.14241	2.87307	2.5236	2.62585	1.80685	3.25576	2.80948	1.97301	3.02516	3.54194	2.82126	0.324983	0.0608373
K10954	0	0.0780016	0.168917	0.0994226	0.0449094	0.0911348	0.0418748	0	0	0.0898607	0	0	-1.87254	0.0608701
K03345	2.91345	0.528305	1.95933	2.3367	0.687562	2.13289	0.235755	0.214165	1.42544	0.336528	1.5711	0.929691	-1.16375	0.0608852
K02666	0	0.143561	0.138294	0.239592	0.13877	0.0566055	0.399904	0.355791	0.0720334	0.291598	0.594789	0.100897	1.34029	0.0609749
K00794	5.13452	6.45068	5.8864	6.58634	6.35378	5.19921	7.82807	6.98263	5.66546	6.23768	6.78167	7.25351	0.194445	0.0612139
K07085	2.80907	5.80466	5.14949	7.03564	5.57011	4.22503	8.7355	7.56525	4.25407	7.14348	7.27089	6.39156	0.435014	0.0612922
K00762	16.747	20.0349	20.7748	16.8073	18.3657	17.1786	19.2988	19.4357	22.3532	19.7694	19.112	21.0398	0.138814	0.0613729
K07001	13.1627	15.6898	16.0491	14.0572	13.5442	12.6445	18.3231	15.9526	13.5657	16.8651	17.183	14.7131	0.182099	0.0614422
K12559	0.23903	0.0478537	0.348699	0.358573	0.0449094	0.183968	0	0.0767617	0.0837462	0.0588588	0.197191	0	-1.55388	0.0617046
K01730	1.32918	0.476144	0.566019	0.817656	0.509721	0.704738	0.573685	0.510082	0.471438	0.332485	0.258814	0.504003	-0.73237	0.0618285
K07054	0.759709	1.2686	0.952255	1.36149	1.21615	1.38627	2.37137	1.51758	0.934677	1.49304	1.96012	1.49039	0.492076	0.0618908
K07460	10.1677	12.5233	13.1231	11.9997	11.3814	10.6503	13.8857	12.8092	12.422	11.9241	12.1492	14.1058	0.146224	0.0621902
K07005	3.74234	2.75111	2.77774	2.491	2.55669	2.78895	3.00284	3.04283	3.37503	3.64969	3.18453	4.33664	0.267397	0.0621927
K07442	0.450267	0.386179	0.448963	0.697045	0.471997	0.525299	0.222355	0.356942	0.274078	0.507264	0.404564	0.43818	-0.435471	0.0621996
K00923	0.188383	0.0478537	0.203984	0.116808	0.113172	0.167552	0.0527622	0	0.156951	0.126704	0.0535846	0	-1.10305	0.0622226
K13282	0.357001	0.445997	0.339809	0.507436	0.377688	0.292084	0.414979	0.1612	0.252995	0.412461	0.18701	0.139334	-0.565228	0.062372
K01820	0.12353	0.0914006	0.0711228	0	0.0898187	0.0566055	0.161218	0.101325	0.180376	0.0983975	0.0535846	0.215246	0.90556	0.0625084
K03814	0.129706	0.655117	0.466743	0.826348	0.851482	0.255857	1.13774	0.857812	0.535273	0.836603	1.36801	0.650063	0.757673	0.0630641
K09812	11.6075	13.0435	11.2206	12.0437	10.3368	10.9883	13.276	11.9602	11.6712	12.4969	12.549	12.9792	0.113978	0.0631898
K03327	2.45763	6.1181	5.51893	7.84243	6.31516	5.28469	10.3887	7.92526	4.64176	7.98188	9.47054	6.87058	0.495441	0.063447
K09698	0.403325	0.481408	0.46131	0.569914	0.801632	0.686059	0.660365	0.973723	0.754301	0.649693	0.75072	0.627001	0.375594	0.0638053
K01575	0.738709	0.449346	0.706289	0.404753	0.699239	0.423409	0.39111	0.53004	0.378907	0.420997	0.461899	0.283952	-0.472029	0.0640541
K03775	1.17909	2.58697	1.59681	2.69636	2.39726	1.4457	3.61379	2.80449	1.54491	2.96765	3.21186	2.64253	0.495965	0.0641162
K02005	16.2572	22.2443	18.5448	18.8153	20.0561	18.0311	24.7928	19.5915	20.0991	22.4805	20.7881	20.4647	0.170199	0.0642465
K07568	19.6332	23.8216	23.0428	22.8379	22.1628	20.8274	24.9243	22.6397	22.1699	23.53	23.9159	25.0829	0.104465	0.0643432
K00927	14.8582	17.3369	15.5043	16.0695	15.3177	16.5328	17.9124	17.9166	16.0342	16.5119	15.9762	18.5069	0.105281	0.0643473
K03322	0.199501	0.489543	0.474646	0.628047	0.737861	0.421145	0.702659	0.951462	0.386521	0.676202	1.01061	0.698589	0.584938	0.0643714
K18829	0.686209	1.24994	0.976457	0.98336	0.95612	0.975313	1.34418	0.903102	1.67609	1.30208	1.31497	2.8573	0.689459	0.0644214
K07277	3.60769	5.53332	5.23148	6.69391	6.48312	4.79279	8.76104	6.94809	4.24821	7.68848	8.15558	6.50159	0.387337	0.064681
K05845	2.91345	3.06886	3.16892	3.65147	4.34543	2.70574	2.16576	2.72197	3.39904	2.71559	2.60046	2.60313	-0.292896	0.0650738
K02589	0	0.0478537	0.117056	0	0.0893696	0.0667945	0	0	0	0.0449304	0	0	-2.83714	0.0654096
K03585	4.12775	7.12494	7.3543	8.2423	7.25286	6.20509	11.3661	9.35418	5.69942	8.77759	10.7046	7.31213	0.400767	0.065541
K12218	0.147618	0.268938	0.0493908	0.217317	0.150895	0.136419	0.182155	0.224912	0.281106	0.163546	0.347764	0.293561	0.62134	0.0656987
K01213	0	0.0478537	0	0	0.11901	0	0.0837496	0.0594903	0	0.224652	0.148965	0.111947	1.91394	0.0657145
K01580	0.361943	1.08006	0.917682	1.03986	1.12453	0.981539	1.54183	1.28576	0.932335	1.35869	1.18583	1.02098	0.412008	0.0659171
K06320	1.64604	1.43178	1.46394	1.30499	1.36075	1.64382	1.12266	1.10921	1.40202	1.3524	0.855746	1.55141	-0.259648	0.0659322
K08305	0.499061	0.417763	0.345736	0.700848	0.542505	0.496996	0.256274	0.292846	0.232498	0.375168	0.622653	0.263773	-0.555522	0.0661211
K07800	0.0796768	0.441211	0.105696	0.180373	0.160776	0.178307	0.509197	0.245254	0.394134	0.362588	0.12378	0.559256	0.937043	0.0661858
K06297	2.53916	2.86069	2.64241	3.40047	2.91731	3.59388	2.82571	2.45829	2.64767	2.20428	2.75318	2.65887	-0.207571	0.066273
K02108	11.3271	13.4105	11.1441	10.5643	12.0294	11.9545	12.9854	12.3333	12.5485	12.0184	12.6181	13.6946	0.113569	0.0662742
K02065	2.84366	3.80485	4.25749	4.52074	4.03062	3.37991	5.98726	4.67134	3.26317	4.69477	5.9286	4.33375	0.338625	0.066292
K03620	1.20009	1.10925	1.23675	0.71443	1.05178	1.2657	1.21981	1.39169	1.23335	1.35465	1.9044	1.17905	0.332497	0.0663168
K09020	0.061765	0	0.0973	0.115721	0.0871242	0.0645303	0	0.0445218	0	0.054815	0	0.0687058	-1.34352	0.0664654
K00748	2.63983	4.31975	3.92064	4.97874	4.45411	3.6352	6.34612	5.1177	3.48513	5.87599	5.98915	4.1531	0.370819	0.0664915
K16481	0.332913	0.0478537	0.286467	0.235246	0.177841	0.199817	0.0418748	0	0.26178	0.0453797	0.172542	0.048046	-1.16822	0.0665726
K18369	1.68001	2.52811	2.31791	2.89358	2.40714	2.29762	3.1783	2.98488	2.13172	2.84634	2.66048	3.09897	0.258895	0.0665833
K06890	3.77446	4.9275	4.75782	3.54118	4.63869	4.60089	6.28122	4.75347	4.70267	4.20413	5.50046	5.54307	0.239774	0.0667924
K10122	0.884474	1.30928	0.97942	0.75572	0.913906	0.72172	1.24201	1.69682	1.19529	1.18302	0.871286	1.09977	0.389303	0.0672932
K08281	0.132177	0.229698	0.330919	0.182003	0.247451	0.146608	0.476116	0.342741	0.117127	0.358994	0.271674	0.495835	0.700858	0.0673211
K19304	0.061765	0.11437	0.0518604	0.0543293	0.203889	0.0566055	0.482816	0.148534	0	0.310469	0.426533	0.20852	1.53852	0.067403
K03299	2.3168	2.33287	2.7812	2.32855	2.11837	2.01572	1.94257	2.03841	2.4872	1.9019	1.90815	1.82479	-0.199045	0.0674158
K07259	0.847415	2.26348	1.60619	3.06906	2.09188	1.29853	4.17492	2.56423	1.50977	2.77849	3.25955	2.78042	0.610766	0.0677261
K09223	0.127853	0.0957074	0.0691472	0.134737	0.0449094	0.191327	0	0.0383809	0.0585637	0.0570615	0.108241	0.0807173	-0.95243	0.0677477
K11690	11.198	12.6071	15.5003	13.1884	13.5977	14.0144	11.4871	11.4417	13.2301	9.66721	10.5856	13.4092	-0.198247	0.0679787
K18925	0.885092	0.619706	0.878663	0.777452	1.06031	0.864932	1.19594	1.28998	1.19646	0.939494	0.920047	0.78219	0.314288	0.0682494
K00940	2.59042	2.63961	2.9511	2.99028	2.98019	3.35614	4.14477	3.67113	2.66582	3.7081	3.96044	2.85297	0.262618	0.0683495
K00024	3.10987	6.03818	5.78663	5.58233	5.37071	4.93657	10.0767	7.51344	3.61573	6.81189	8.39831	6.45258	0.475857	0.0683874
K18888	0.46262	0.489543	0.438097	0.375415	0.716753	1.03418	0.309873	0.500103	0.330885	0.270481	0.323651	0.457879	-0.681364	0.0684979
K05063	0.160589	0	0.0928548	0.124414	0.0934115	0.121136	0	0.0383809	0.0679339	0	0.0535846	0.0984944	-1.19701	0.0686025
K05967	0.116736	0.158874	0	0.31674	0.0781423	0.118872	0	0	0.0585637	0.0449304	0.0851995	0.048046	-1.73739	0.0688421
K11527	0.632473	0.525912	0.347712	0.638369	0.718999	0.339633	0.707684	0.773758	0.437471	0.656882	0.93773	0.890293	0.459287	0.0689509
K01577	1.22789	2.09839	2.06503	2.46981	2.20011	2.08421	3.37511	2.95226	1.60875	2.87554	3.04682	2.16399	0.399682	0.068953
K03769	1.27606	1.0614	0.728021	1.71952	1.23276	0.972482	0.986989	0.862418	0.74903	1.00419	0.927013	0.643336	-0.434348	0.0690932
K01817	2.94063	3.5785	3.32944	2.89684	3.18542	2.49291	3.65483	2.80065	4.25934	4.27153	3.15024	3.78843	0.251013	0.0692199
K06996	0	0.234005	0.301284	0.316196	0.22814	0.113211	0.368498	0.386112	0.0761329	0.446608	0.475831	0.372357	0.833433	0.0694816
K01277	1.12227	3.38421	3.12545	3.79925	3.50787	2.60215	5.06434	4.22458	2.2711	4.24457	4.58898	3.92824	0.471503	0.0695326
K02246	0.179736	0.0957074	0	0	0.0898187	0.0566055	0	0.0383809	0	0	0	0	-3.45833	0.0695809
K00771	0	0.0478537	0	0.0543293	0.0449094	0	0.0644872	0.0710046	0	0.109181	0.0809127	0.048046	1.34489	0.0696193
K06260	0.24706	0.0478537	0.259796	0.215144	0.156734	0.16076	0.0837496	0	0.142896	0.0570615	0.173614	0.129244	-0.89045	0.0696717
K20527	0.227913	0.22252	0.287949	0.145602	0.249696	0.211138	0.136512	0.178471	0.15578	0.247566	0.143607	0.174888	-0.375242	0.0696877
K06275	0.0759709	0	0	0	0	0	0.0418748	0.0383809	0.0790611	0.0700913	0	0.054292	1.90085	0.0698981
K04743	0.614561	0.109585	0.291406	0.35314	0.205685	0.379823	0.215236	0.111305	0.215515	0.0534671	0.214338	0.215727	-0.930128	0.0699563
K13895	0.694238	0.692922	0.834211	0.666077	0.993844	0.884744	1.12559	1.09347	0.690467	1.0981	1.24799	0.778826	0.34043	0.0702195
K19944	0.592944	0.501985	0.304248	0.66499	0.834865	0.498694	0.402835	0.514304	0.254752	0.534222	0.386881	0.145099	-0.6023	0.0702321
K09859	0.594179	0.548882	0.713204	0.472665	0.732023	0.711531	0.73909	0.984469	0.544643	0.979032	1.09473	0.672164	0.410485	0.07054
K12990	0.450884	0.629276	0.731478	1.18003	0.92154	0.494732	0.394042	0.44445	0.331471	0.661375	0.488692	0.588084	-0.600022	0.0705419
K07710	0.70165	0.881944	1.01103	0.780169	1.08636	0.768703	1.03347	1.16025	0.888998	1.42744	1.09045	0.881164	0.309617	0.0705533
K09161	0.179118	0	0.0987817	0.0994226	0	0.0566055	0	0	0	0	0	0.048046	-3.17497	0.0708631
K00912	2.81339	3.59621	3.93546	4.30886	4.44693	3.51633	5.94245	5.16107	2.99378	5.24876	5.075	4.131	0.336176	0.0710541
K10794	0.100059	0.168445	0.190155	0.206451	0.214218	0.178307	0.0456435	0.273272	0.0585637	0.0449304	0.0535846	0.0960921	-0.886538	0.0710694
K08035	0.204442	0.0478537	0.134837	0.147776	0.081735	0.143778	0	0	0.10073	0	0.130211	0.113869	-1.141	0.0711813
K04601	0.663356	0.143561	0.376852	0.424855	0.174248	0.309066	0.291448	0.0767617	0.256509	0.0449304	0.248097	0.0960921	-1.04501	0.0712005
K05825	6.53844	7.012	6.72357	5.65731	5.50364	5.49073	5.52622	5.29848	5.77321	5.65404	5.87502	4.80124	-0.165302	0.0714689
K18012	0.358237	0.724984	0.876687	0.504176	0.601786	0.590961	0.736159	0.878922	0.848589	0.717538	0.874501	0.621716	0.35512	0.0715012
K01834	3.44031	4.38627	3.7784	3.61616	3.33721	3.69294	6.28457	3.54985	3.792	4.63052	4.33178	4.7801	0.298644	0.07152
K20375	0.24706	0.143561	0.27807	0.162988	0.273049	0.113211	0.212305	0.0475923	0.194432	0	0.163433	0	-0.979319	0.0715687
K03482	0	0	0.0498847	0	0	0.0566055	0.100081	0.0537332	0.0585637	0	0.0535846	0.048046	1.56008	0.0721664
K15539	0.157501	0.112935	0.102239	0.22275	0.14371	0.0566055	0.293961	0.176552	0.154608	0.134791	0.206301	0.224855	0.581887	0.0723749
K00303	1.32609	1.19634	1.89513	1.3202	1.57318	1.50401	1.01044	0.900031	1.15429	1.00644	1.10438	1.73158	-0.35186	0.0726143
K06994	0.686209	0.534526	0.471683	0.281426	0.299545	0.264914	0.23743	0.142393	0.388863	0.137038	0.449039	0.048046	-0.855545	0.0726403
K06911	0.061765	0.232091	0.379322	0.35151	0.459872	0.0566055	0.427123	0.526585	0.285791	0.397184	0.66177	0.320467	0.764951	0.0726949
K11203	0.419384	0.341197	0.381297	0.509065	0.2232	0.712097	0.203511	0.364618	0.331471	0.350457	0.195048	0.24023	-0.617821	0.0728739
K02655	0	0	0.0493908	0	0	0	0.0703496	0.0959522	0	0.0449304	0.12646	0	2.77339	0.0730885
K15194	0.458296	0.143561	0.288936	0.377045	0.181883	0.433032	0.0556935	0.0410675	0.218443	0.125356	0.365983	0.200352	-0.902932	0.0730892
K15043	3.65587	0.650332	2.26753	2.50893	0.720795	2.30328	0.332067	0.275191	1.66614	0.451101	1.8342	0.977256	-1.12891	0.0734253
K01126	18.2015	19.8531	14.9995	16.3167	16.7359	14.7418	18.999	15.8198	21.3629	17.8845	19.4078	22.4908	0.201498	0.0735047
K20198	0.132177	0.0478537	0.110635	0.195042	0.0781423	0.082078	0	0.0383809	0.0843318	0.0449304	0.127531	0	-1.12981	0.0736923
K02044	1.26989	0.67713	0.716661	0.502003	0.576636	0.683794	0.359286	0.516606	0.628389	0.517598	0.512805	0.493433	-0.547619	0.0738433
K08218	0.890651	3.21577	2.96938	4.96515	3.39784	2.47366	5.99354	4.74311	2.24358	4.86506	5.42758	3.81486	0.596676	0.0740651
K00333	0.875209	0.875244	1.25552	0.825805	1.12094	1.09588	1.16412	1.59549	1.09397	1.47057	1.26406	0.929691	0.313731	0.0741791
K07719	0.91721	0.910178	0.73049	1.1458	0.870793	0.838893	0.704753	0.916919	0.784754	0.873895	0.49405	0.602497	-0.306628	0.0742072
K10706	0.810974	0.283294	0.628251	0.752461	0.453136	0.817949	0.284749	0.0383809	0.57451	0.224652	0.730358	0.27146	-0.818518	0.074398
K09870	0.237795	0.0478537	0.129898	0.161901	0.0934115	0.0871725	0.087937	0	0.115371	0	0.0948447	0.0533311	-1.1088	0.0745861
K02342	10.9046	12.8262	12.5981	13.7051	13.0367	12.7662	16.922	12.8491	12.1186	14.4707	13.8061	15.2147	0.171017	0.0746598
K03152	10.5297	14.6691	10.2353	11.6172	12.2881	10.0712	13.0842	13.5707	13.4468	12.8069	12.6444	13.4707	0.187129	0.0747356
K08092	1.18712	1.45906	1.17501	1.46472	1.63021	1.34098	0.734902	1.37787	1.18709	1.14527	0.572283	1.3818	-0.367738	0.0749037
K04456	0.374296	0.0478537	0.287949	0.211884	0.182781	0.103022	0	0.0898112	0.0702765	0.0597574	0.237916	0.048046	-1.25571	0.0749152
K08775	1.18589	0.384744	0.776424	1.03823	0.344455	0.984936	0.339186	0.115143	0.655914	0.428186	0.686419	0.49007	-0.796251	0.0749711
K20490	3.46254	5.38354	5.11146	4.28441	4.77836	4.08182	2.92202	3.98278	4.30034	4.0981	3.48246	4.05797	-0.246612	0.0753453
K01728	0.285354	0.354117	0.181264	0.535687	0.313916	0.331708	0.367242	0.536564	0.344355	0.578254	0.866463	0.410794	0.6325	0.0753862
K02221	0.970945	0.819256	0.376852	0.356943	0.79265	0.690021	0.710615	0.881608	0.890169	1.06844	0.830561	0.975335	0.41895	0.075752
K07386	5.24508	8.46006	6.66085	8.66009	8.01183	7.1855	10.614	8.63032	6.09531	9.91253	10.0696	8.94617	0.295291	0.0759725
K01903	0.966622	1.45762	1.5321	1.02519	1.25117	0.956067	0.810277	0.878922	0.9786	0.935899	1.07491	1.09065	-0.317364	0.076018
K02770	2.69913	3.00426	2.34804	2.74309	3.38617	2.2846	1.80271	2.55079	2.53815	2.64595	1.891	2.37395	-0.254491	0.0760561
K05786	0.460149	0.471838	0.753704	0.611204	0.423944	0.418881	0.300242	0.491275	0.516532	0.327542	0.429213	0.17777	-0.48548	0.0761358
K05595	0.817768	1.47294	1.13895	1.57283	1.57138	0.961161	2.26082	2.0292	0.88197	1.84304	2.03568	1.41736	0.47431	0.0761515
K01785	18.8853	21.7127	19.7899	18.974	18.0001	17.6173	22.442	18.9486	20.7474	19.2378	21.2565	23.2759	0.130998	0.0761667
K16370	1.1303	0.953246	0.957688	0.994226	1.08321	1.46948	0.767984	1.01709	0.80818	1.20908	0.741611	0.701472	-0.328817	0.0768653
K15915	0.137118	0.238311	0.200527	0.131477	0.164368	0.0809459	0.0418748	0.126273	0	0.0894114	0.134497	0.161435	-0.783533	0.0768796
K18841	0.12353	0.169402	0	0	0.0898187	0.0758514	0.126462	0.0767617	0.12357	0.181968	0.137177	0.27146	1.0003	0.0772319
K01201	2.9221	3.37895	3.37241	3.68516	2.59621	2.26818	3.91445	3.47615	3.42247	4.02396	2.87696	3.80669	0.239963	0.0773051
K08077	0.734385	0.724984	1.00214	0.556875	0.951629	0.854177	1.19553	0.93419	0.73029	1.18931	1.2871	0.836001	0.355548	0.0774458
K00340	1.49595	2.45585	1.8892	1.99225	2.1579	2.04459	3.12302	2.75498	1.40202	3.19185	2.7998	2.30909	0.37244	0.0776085
K04468	0.340943	0.190458	0.194106	0.154838	0.237121	0.35435	0.101337	0	0.234255	0.0898607	0.283998	0.122037	-0.823831	0.077739
K08156	0.741797	1.78734	1.04116	1.99225	1.42902	1.16834	2.79221	1.97316	1.05063	2.17328	1.81652	1.88965	0.519324	0.0777844
K07267	0	0.142604	0.0795192	0.214601	0.133381	0.0566055	0.053181	0.0383809	0	0.0449304	0.0916297	0	-1.45799	0.0777917
K03749	1.07656	0.780494	0.877675	0.600339	0.85238	0.973614	0.971076	1.20478	0.842732	1.20548	1.166	0.889332	0.282957	0.0780329
K00806	15.9835	20.6541	18.4643	18.3736	19.0214	15.9067	20.8917	19.3681	19.4391	19.7977	19.1217	19.8224	0.127751	0.0780457
K19268	0.565767	0.5953	0.430688	0.522104	0.426639	0.569451	0.761702	0.439461	0.551085	0.862663	0.755543	0.612587	0.356979	0.0782116
K00244	16.5203	22.1079	19.4852	20.8532	18.883	25.6168	20.6003	17.8483	16.7258	17.5759	18.1271	15.6971	-0.212257	0.0784577
K07091	2.49345	4.59587	4.4348	4.57887	5.46098	3.61539	7.21628	5.25511	3.43418	5.65269	6.82775	4.96748	0.405595	0.0786798
K08961	0	0.727855	0.32598	0.632393	0.616157	0.309066	1.05357	1.14605	0.244796	0.8712	0.788229	0.567904	0.839113	0.0787611
K07107	6.17588	9.40373	8.43546	9.81567	8.75239	7.83873	12.4615	10.3237	7.52017	10.3389	9.67791	9.90902	0.256462	0.078784
K07322	1.39527	3.01478	3.0973	4.23714	3.64754	2.6865	5.6041	3.84538	2.61429	4.41845	4.73688	3.60393	0.457402	0.0790022
K09681	0.226677	0.509642	0.493908	0.688352	0.362868	0.2468	0.280561	0.235275	0.407604	0.0898607	0.263636	0.274823	-0.704233	0.0792276
K12318	0.353296	0.0957074	0.269674	0.431918	0.159428	0.269442	0.0418748	0.080216	0.281106	0.110079	0.220769	0.11435	-0.896629	0.0792361
K12372	0.061765	0.185194	0.0493908	0	0.0449094	0.156797	0.0418748	0	0	0.0633518	0	0	-2.24281	0.0792822
K13010	2.90172	3.75269	2.35397	1.72169	2.58094	2.11365	2.89229	2.00924	5.58757	3.23139	4.41269	6.04563	0.648505	0.0796795
K04477	9.7811	10.3077	9.13187	9.8173	8.78248	7.74307	8.31382	9.0268	7.98341	9.06694	6.96278	8.45514	-0.157734	0.0796947
K02622	2.0333	4.77245	3.81692	5.53181	4.45456	4.85449	7.29501	5.71645	3.59874	5.07713	7.44236	5.37107	0.438195	0.0797643
K07741	0.632473	0.759438	0.600593	0.568828	0.448645	0.425673	0.460204	0.671281	0.875528	1.07114	0.637121	0.958999	0.444159	0.0799198
K00090	0	0	0	0	0	0.0566055	0.0494122	0.110921	0.148752	0.0732365	0	0	2.75577	0.0800413
K03471	0	0.259367	0.244979	0.234159	0.0898187	0.387182	0.628122	0.551917	0.366609	0.240827	0.578178	0.0768737	1.00682	0.0802654
K01232	3.40448	2.82959	2.32186	2.64529	2.92809	2.45838	1.98612	2.44678	2.57798	2.2901	2.00728	2.84673	-0.228804	0.0805914
K02347	0	0.0507249	0.0987817	0	0.170206	0.0566055	0.0456435	0.273272	0.117127	0.133892	0.119494	0.157111	1.16962	0.0807518
K11202	0.061765	0.191415	0.250905	0.334668	0.146405	0.336803	0.112224	0.191137	0	0.134791	0.198263	0.048046	-0.949639	0.0808834
K01945	18.8865	22.8846	21.407	18.491	18.9369	19.3976	23.2782	19.9653	22.0563	20.3557	21.549	24.9734	0.139404	0.0811301
K02197	0.51512	0.571852	0.479585	0.844277	0.457626	0.590395	0.360542	0.495881	0.298089	0.40662	0.413673	0.623638	-0.412648	0.0811671
K03559	3.95234	5.23089	4.94995	4.88964	6.28956	4.09994	7.99013	7.23633	3.60284	6.62004	7.02708	5.42392	0.365791	0.0813537
K09404	0.332295	0	0.213862	0.161901	0.0449094	0.227554	0	0.0383809	0	0	0.172542	0.0960921	-1.67524	0.0814172
K20459	4.6682	5.13422	4.16019	4.14098	4.30591	3.38388	3.2654	2.42529	4.37588	3.78448	2.20769	4.42744	-0.33235	0.0815707
K06861	1.94683	3.92927	3.62183	3.54336	3.73466	3.20387	4.94122	4.59304	2.57271	4.75812	4.78618	3.82543	0.350635	0.0816054
K01176	3.95481	4.01971	3.21979	4.26431	4.25786	3.86276	6.89845	4.55965	2.81984	5.21956	5.972	4.90358	0.365277	0.0816816
K09685	0.371825	0.404842	0.314126	0.27219	0.269007	0.213403	0.212305	0.31741	0.233669	0.155459	0.261493	0.243113	-0.374537	0.0817147
K08987	0.366266	0.135426	0	0.142886	0.169757	0.289254	0.107199	0.127041	0	0.0449304	0.144143	0	-1.38241	0.0817187
K01897	14.5957	20.4833	15.2257	21.0004	16.9259	13.6963	23.9641	20.2781	15.0093	22.857	21.2404	19.4764	0.269068	0.0819271
K18814	0.42309	0.573287	0.665788	0.522648	0.662862	0.90682	0.895702	0.806766	1.00261	0.673506	0.604434	0.811498	0.352766	0.0819336
K11892	0.204442	0.211992	0.138294	0.228726	0.180536	0.280763	0.222355	0.263677	0.219028	0.439419	0.243274	0.313741	0.450942	0.0819411
K05286	0	0	0.0612446	0.142886	0.0714059	0	0.117668	0.233356	0	0.106036	0.184331	0.100416	1.4288	0.0820745
K06856	4.54158	1.12456	3.35611	4.26268	1.00013	3.66577	0.235336	0.399161	2.67402	0.916579	3.00931	1.52546	-1.03507	0.0821403
K08678	3.88193	4.62745	4.57063	4.56366	5.01593	4.5941	4.57356	4.3877	5.54599	5.33278	5.73409	7.93769	0.298218	0.0822675
K03800	3.09442	5.02943	4.59582	4.06383	4.32792	4.17466	6.06849	3.91446	4.84966	4.31062	5.27058	6.27673	0.279452	0.082604
K02914	1.76833	2.8138	3.00099	1.7695	2.26658	1.84138	3.27084	2.67092	2.6178	2.61629	2.83838	2.39942	0.286156	0.0826428
K18216	0	0	0.0493908	0.0543293	0	0	0.0418748	0.0456732	0	0.0655983	0.0535846	0.0711081	1.42155	0.0828254
K02120	10.2147	8.2294	9.47613	9.04583	9.29265	9.01782	8.10235	7.68577	7.73803	9.62363	8.92076	8.52048	-0.127785	0.0828313
K04140	0.410119	0.144997	0.230161	0.382478	0.100148	0.193025	0.151587	0.118981	0.152266	0.0898607	0.125388	0.151345	-0.888008	0.0829145
K16494	3.6151	1.01354	2.24333	3.41623	1.19549	3.11783	0.532647	0.542705	1.68019	0.795267	2.91339	1.2761	-0.915655	0.0830361
K02768	2.18833	2.35632	1.95884	2.66539	2.82839	2.09837	1.57365	2.68205	1.30363	1.77385	2.01103	2.01361	-0.311562	0.0831042
K09396	0.618267	0.224912	0.305235	0.423225	0.304486	0.451712	0.0837496	0.160432	0.397062	0.110978	0.421175	0.201793	-0.759359	0.0833133
K01190	57.3673	71.2834	67.6941	63.3795	67.3825	56.8659	70.1524	67.4501	66.5349	67.2931	68.7635	76.632	0.118442	0.0833226
K07387	1.61207	3.0301	2.63006	3.70906	3.03048	2.12214	5.07983	3.53718	2.12411	3.57017	3.97491	3.5285	0.435204	0.0833337
K06644	0.592326	0.181844	0.222753	0.40258	0.154937	0.536054	0.110968	0.0840541	0.343184	0.0772802	0.317757	0.0922484	-1.02753	0.0835697
K19174	0.169854	0.150261	0.144715	0.167877	0.268558	0.266046	0.150749	0.197661	0.448598	0.321701	0.660698	0.301729	0.834184	0.0836785
K16710	0.825797	0.627362	0.826309	1.36855	0.473345	0.655492	0.494122	0.270201	0.374222	0.633069	0.371877	0.858102	-0.670334	0.0839029
K11903	0.250766	0.0478537	0.115575	0.12876	0.197152	0.16642	0.172524	0.206489	0.195017	0.412461	0.165576	0.3344	0.713467	0.0841803
K12343	0.604679	1.74714	1.68719	2.06451	1.63964	1.19211	2.85628	2.29057	1.13965	2.33144	2.23823	1.75032	0.496582	0.0841907
K07693	0.061765	0	0.200033	0.107572	0.0597295	0	0	0	0.0585637	0	0	0	-2.87323	0.084242
K07638	0	0.0478537	0	0.0972494	0.105986	0.126796	0.181737	0.0990226	0.0825749	0.182867	0.335975	0.048046	1.29963	0.0844944
K00895	1.0883	2.57166	1.88327	3.04353	2.4552	1.7276	4.18413	3.11729	1.41256	3.10918	3.97812	2.66704	0.532345	0.0852711
K01846	0.298325	0.259846	0.79865	0.699218	0.274396	0.195289	0.315736	0.122819	0.292819	0.152763	0.108241	0.164317	-1.12669	0.085407
K01006	19.5888	24.2992	21.1131	22.344	20.0318	21.1116	23.2376	20.7656	24.3268	23.0241	22.5811	25.7878	0.12093	0.0854122
K18334	0.131559	0.143083	0.123477	0.117895	0.180985	0.177175	0.14698	0.128192	0.220785	0.6452	0.448503	0.330076	1.13492	0.085487
K15509	0.153795	0.070345	0.227198	0.157012	0.159428	0.165288	0.100918	0.080216	0.117127	0	0.204157	0	-0.893087	0.0854968
K00809	0.061765	0.143561	0	0	0.0898187	0	0.0628122	0.101325	0	0.179721	0.283463	0.293561	1.64159	0.0855598
K01997	14.7729	17.7442	17.4157	17.4696	15.5297	13.8633	12.1663	13.7261	15.8251	12.3298	14.7818	16.5605	-0.180875	0.0855706
K06859	1.11115	1.5452	1.81906	1.71626	1.7335	1.74798	0.883139	1.43621	1.7534	1.32634	0.634977	1.38421	-0.382902	0.0857277
K01840	1.40886	3.0033	2.55598	3.56998	2.32406	2.43913	4.90731	3.4489	1.99234	3.73551	3.95347	2.95339	0.456111	0.0858004
K04910	0.158736	0.0957074	0.164965	0.272733	0	0.276801	0.053181	0	0.122398	0	0.162897	0.048046	-1.32586	0.0858374
K07666	0	0	0.0493908	0	0	0.0566055	0.0418748	0.0767617	0	0.0449304	0.0535846	0.0682254	1.42885	0.0859017
K07096	0.126001	0.229698	0.182746	0.1782	0.175147	0.22812	0.186343	0.142009	0.131768	0.0561629	0.197191	0.101377	-0.458775	0.0859478
K00349	1.1513	2.18022	1.74942	2.08896	2.09996	1.49948	3.15945	2.41876	1.35341	2.47297	2.73817	2.0703	0.400288	0.0860776
K00590	0.238413	0.265588	0.445999	0.359117	0.588313	0.254159	0.71229	0.455581	0.476123	0.563876	0.361696	0.43866	0.483511	0.0862886
K06714	2.27789	3.10666	3.61738	3.32224	2.66178	2.26818	4.08824	4.02231	3.11618	3.77056	3.04628	2.84673	0.275891	0.0863081
K13640	0.131559	0.356032	0.0987817	0.309677	0.226343	0.193025	0.209374	0.344276	0.339084	0.503669	0.296323	0.277226	0.58264	0.0863912
K13277	0.770209	1.32746	0.736911	0.49494	0.843398	0.557564	1.26462	1.38094	1.28665	0.788528	0.771618	1.07959	0.474333	0.0864876
K02527	2.57004	4.57481	4.04758	5.24984	4.97955	4.27655	7.47381	6.10908	3.44179	5.46668	6.53303	4.6547	0.390177	0.0866336
K18350	16.3331	17.2173	16.7015	16.1825	15.9473	15.8977	14.5163	13.9714	17.083	13.9419	12.4273	16.8286	-0.14684	0.0867173
K03321	4.60396	7.22495	6.08298	6.488	5.03748	5.45394	8.04331	6.47025	5.22213	6.3208	7.85711	9.9782	0.331083	0.0867188
K16555	0.061765	0.115327	0.10866	0.118981	0.141465	0.0566055	0.245805	0.133565	0.117127	0.10963	0.259885	0.113869	0.700921	0.0868629
K05878	5.74105	5.19021	5.62068	6.33425	4.4101	4.84996	4.34618	3.56174	5.60396	4.32679	4.59917	5.12651	-0.221846	0.0868847
K04034	0	0	0	0	0.0485021	0	0.0657434	0.0383809	0	0.069642	0.148965	0	2.73421	0.0872278
K01938	19.2948	22.1989	16.9875	18.5002	18.3275	17.3451	17.3152	16.9248	18.6397	16.6058	16.5678	17.2183	-0.125453	0.0873055
K11069	15.8798	17.5403	16.1967	14.1973	13.7813	14.2736	13.4925	13.0434	14.9548	13.471	12.8174	15.5636	-0.140525	0.0873288
K14742	7.951	10.5202	9.01185	7.5534	8.40075	9.57369	11.7291	9.34305	8.94561	8.87419	10.3552	11.7967	0.203561	0.0875915
K03832	5.07337	7.79106	7.1671	8.19775	8.45329	7.38815	11.0893	9.11584	6.21771	9.46683	9.85421	7.94057	0.284683	0.0878068
K18025	0.235942	0	0.075568	0.125501	0.117213	0.270574	0	0.0383809	0.0585637	0.0449304	0.107169	0.048046	-1.47314	0.088232
K02278	2.13213	2.15198	1.57458	2.11395	2.32271	1.83572	1.48027	1.65114	1.73173	1.75992	1.14457	2.26009	-0.274713	0.0884902
K07713	2.23466	3.89721	2.92048	4.50227	4.04813	3.32727	6.12586	4.94192	2.69979	5.02366	4.41055	4.20787	0.389111	0.088803
K09181	0.367502	0.655117	0.87076	0.876875	1.19908	0.441523	1.18422	1.44619	0.679339	1.44496	1.27639	0.614028	0.591237	0.0888577
K19933	0.162442	0	0.154593	0.22112	0.0597295	0.30567	0.0418748	0.0383809	0.108343	0.0449304	0.0535846	0.048046	-1.43076	0.0888863
K15257	0.954886	0.691486	1.05696	0.692155	0.908966	0.854177	1.18422	1.23663	0.64303	1.30792	1.25817	0.907109	0.341657	0.0889588
K06138	0.139589	0.0799157	0.0493908	0	0.0565858	0.0566055	0	0.0383809	0	0	0.0535846	0.048046	-1.44835	0.0890666
K01681	26.2625	27.1924	27.4796	25.4017	25.1277	22.0427	22.4089	23.1107	26.315	21.4205	21.8738	25.4442	-0.126979	0.0894112
K11476	0	0.0660381	0	0	0.0449094	0	0.0665809	0.0452894	0.113614	0	0.0535846	0.048046	1.55992	0.0901117
K02361	0.358854	1.46719	1.56717	1.84448	1.81119	0.978709	2.65989	2.15278	0.891926	1.92257	2.08766	2.06021	0.55269	0.0904379
K03770	2.92519	4.61214	4.80425	5.21724	5.45873	4.57486	7.48889	5.54258	3.939	6.04583	7.25911	4.8416	0.347898	0.0904508
K08060	0.297089	0.0478537	0.225222	0.281426	0.0449094	0.31416	0.0657434	0.0855893	0.175691	0.0898607	0.0535846	0.097053	-1.09305	0.0909483
K20489	0.407649	0.740775	0.460817	0.789948	0.78771	0.717758	0.160799	0.629062	0.676997	0.402127	0.295787	0.534272	-0.532747	0.0909782
K08375	0.187765	0.13399	0.170892	0.123871	0.114968	0.0911348	0.049831	0	0.163978	0.0498727	0.107169	0.129244	-0.718026	0.0914187
K03281	2.22601	5.40364	4.37405	5.74152	4.44513	3.84238	8.71372	5.3668	3.35805	6.10154	6.53411	5.75111	0.460653	0.091434
K01259	1.71089	1.31071	1.29305	1.27891	1.48246	1.57646	2.06024	0.897728	2.32088	1.68264	1.98156	3.02113	0.467535	0.091522
K16178	0.061765	0.0478537	0.0987817	0.108659	0	0.0611339	0.290192	0.0767617	0.117127	0.125805	0.144678	0.048046	1.08558	0.0915553
K02429	2.59783	5.47877	4.55137	6.44128	5.16682	4.27541	8.93608	6.53319	3.63739	6.37652	7.64706	5.55797	0.44035	0.0916523
K08002	0.156883	0.0478537	0.0889035	0.155382	0	0.190761	0.0628122	0	0.0790611	0	0.0621581	0.048046	-1.34371	0.0917606
K03260	0.217413	0.101928	0.238558	0.162988	0.0449094	0.0713229	0.0720246	0.044138	0.151094	0.0449304	0.0535846	0.048046	-1.01644	0.0918131
K11528	0.061765	0.0957074	0	0	0.0898187	0.0566055	0.118087	0.129727	0.0585637	0.0705407	0.107169	0.0595771	0.839137	0.0920937
K16961	0.351443	0.187587	0.40945	0.402037	0.639509	0.551904	0.214818	0.336216	0.374808	0.305077	0.133426	0.343529	-0.573722	0.092098
K06605	1.08953	0.495764	0.8189	0.855686	0.57484	0.476052	0.440941	0.607953	0.453283	0.594878	0.477439	0.489109	-0.492718	0.0925201
K05516	1.77821	3.24305	2.95604	3.28312	3.04935	2.45385	3.28466	4.0131	2.33142	4.0972	3.43209	3.52081	0.302853	0.0927598
K10241	1.47804	1.10446	1.65904	0.730186	1.40836	0.983803	1.28891	0.781818	0.852103	0.98083	0.814486	0.844169	-0.404783	0.0928454
K10188	2.59598	3.02292	2.38953	2.90064	2.58139	2.55347	2.51709	2.01308	3.14956	2.03759	1.41517	2.04436	-0.284023	0.0930001
K02835	16.7445	19.7358	16.8709	15.7544	17.0036	16.9069	18.5983	17.8532	18.4692	17.885	17.6122	19.3496	0.0915805	0.0930228
K16435	2.0333	2.7291	3.08149	2.70017	2.32316	2.2246	1.78638	1.47152	2.33259	2.12071	2.15142	2.65118	-0.270245	0.0930792
K08311	0.844327	0.702014	0.881626	0.718776	1.11151	0.60115	1.18966	1.18558	0.876699	1.11023	1.28389	0.61547	0.365737	0.0931362
K00324	0.445325	0.155525	0.159038	0.406926	0.0952079	0.258687	0.157449	0.153523	0.134111	0.172083	0.0707317	0.0965725	-0.954953	0.0931549
K16628	0.106853	0.195722	0.15163	0.312937	0.0449094	0.151703	0.111387	0.130111	0	0.0849184	0.112528	0.060538	-0.948232	0.093185
K12941	7.59647	7.14934	8.49473	9.03387	7.8313	6.43718	5.36081	7.07897	6.90174	5.33233	7.23392	8.08999	-0.218642	0.0932935
K01708	0.68065	0.761831	0.697893	0.907299	0.63906	0.870592	0.618072	1.18482	1.24741	1.01363	0.730894	0.988787	0.343782	0.0935485
K08369	0.768974	0.897736	0.88212	1.12951	1.18875	1.41231	0.515479	0.865489	0.695152	1.23918	0.830561	0.423286	-0.458701	0.0936453
K18691	1.09571	2.79705	2.50412	3.29018	2.70803	2.03327	4.89558	3.5226	1.51622	3.68654	3.78843	3.10954	0.508046	0.0936456
K01147	0.253236	0.359381	0.344254	0.408013	0.2973	0.474354	0.26423	0.318561	0.337327	0.298338	0.2915	0.22918	-0.296905	0.0936935
K18122	2.36436	3.534	2.84837	3.11307	3.0233	2.96669	2.5619	2.31168	2.70213	2.10319	2.24198	3.30749	-0.229146	0.0938052
K02614	3.8881	5.84725	4.37455	4.03395	3.91295	2.94179	4.59618	3.99468	5.79723	4.91987	5.20092	7.51969	0.357513	0.0942026
K11741	0.49659	0.780016	0.471189	0.858946	0.692952	0.414352	1.05483	0.89389	0.518289	0.775049	0.977383	0.707238	0.407623	0.0943525
K07058	13.3468	18.1753	14.6987	13.8121	15.6797	13.4308	17.198	15.5707	16.5115	15.0809	16.3905	18.1287	0.149554	0.0944329
K19049	0.12353	0.250753	0.698386	0.569371	0.476937	0.288688	0.480723	0.800625	0.491935	0.673506	0.87075	0.398302	0.626053	0.0945096
K02193	0.641738	0.426377	0.385742	0.529167	0.594151	0.404729	0.264649	0.487821	0.416974	0.376966	0.465114	0.36515	-0.32729	0.0945669
K01959	0.922768	0.554625	0.698386	0.5346	0.855973	0.797005	1.06153	1.11074	0.627803	0.914333	1.16493	0.714925	0.358508	0.094605
K18784	0	0.52017	0.444518	0.108659	0.276642	0.426239	0.170849	0.119748	0.0691052	0.118167	0.19612	0.0566943	-1.2815	0.0946856
K19720	0.19456	0.123941	0.104709	0.22764	0	0.155665	0.0808183	0.0483599	0.0878456	0.0727872	0.0932372	0.0538116	-0.88453	0.0949642
K01734	6.94856	7.65994	7.33306	8.19557	6.58057	6.27245	8.26148	7.04097	8.15032	8.04748	7.52864	7.77673	0.122675	0.0949689
K00605	3.35075	5.14427	5.37323	5.06023	5.1767	4.74524	6.65265	4.64677	4.85435	5.44781	5.88037	6.26136	0.226009	0.0949978
K01433	1.17848	0.905392	1.70102	1.02302	1.42947	1.02965	1.86636	1.84382	0.944633	2.18811	1.89422	1.12476	0.440499	0.0955934
K09684	3.67193	3.28324	3.09038	3.56943	2.74082	2.02082	2.16032	3.09004	2.76772	2.4195	2.37701	2.42729	-0.26983	0.0956047
K19921	1.03209	0.325405	0.498847	0.820915	0.471099	1.15079	0.380223	0.191137	0.641859	0.106934	0.678381	0.465566	-0.802991	0.0956526
K07752	0.192707	0.0478537	0.0676654	0.122241	0.0898187	0.176043	0.109712	0.0383809	0.106586	0	0.0637657	0.0533311	-0.905336	0.0956595
K10376	0.956122	0.218691	0.53836	0.818742	0.269905	0.811157	0.195974	0.173865	0.567483	0.222855	0.554065	0.290679	-0.849644	0.0962258
K03979	19.2595	21.348	19.4358	18.5008	18.0275	20.0066	22.5906	19.423	19.141	20.1441	21.6653	21.9397	0.0995178	0.0967879
K10004	0	0.0478537	0.0493908	0.0543293	0.0579331	0.325482	0	0.139706	0	0.0471769	0	0	-1.51737	0.0968362
K13529	0.217413	0.505335	0.364998	0.261867	0.246103	0.306236	0.509616	0.38189	0.461482	0.483001	0.555136	0.223895	0.459341	0.096872
K01918	4.54714	7.01823	5.58363	6.93568	6.43551	6.45416	7.90135	7.50231	5.7943	7.2248	6.78863	7.07862	0.193793	0.0973566
K03561	3.42981	6.61721	5.52338	7.25731	7.23714	5.00223	10.8246	8.62341	4.1223	7.71589	8.88004	6.97917	0.427001	0.0973878
K06400	8.28206	9.67793	10.1804	7.22036	7.80839	7.6774	9.37032	8.03503	11.5482	8.84184	10.928	15.959	0.347222	0.0975566
K03839	2.22786	2.59224	3.23016	2.29215	3.15129	2.42611	3.81186	3.36485	2.73434	3.41426	3.70859	2.23558	0.275494	0.0975794
K07469	1.09386	1.50931	2.15492	1.47341	1.17034	1.17626	1.58454	1.52679	1.72295	1.69837	2.33522	1.91704	0.330283	0.0976674
K09014	1.2563	3.79863	3.05433	4.13826	3.60532	3.08047	5.47471	4.73121	2.75132	4.40946	4.97104	3.18593	0.43091	0.0978726
K02493	15.5388	20.5747	19.0165	16.5541	18.7797	16.7445	19.1338	19.56	18.502	19.25	18.8977	21.8821	0.128871	0.0980189
K00060	2.23342	1.93185	3.26375	2.85229	1.94323	2.93896	1.79727	2.2307	2.19555	2.10454	1.87332	2.11835	-0.299633	0.0980741
K04419	0.206913	0.0607742	0.118044	0.17983	0.0615258	0.131891	0.0418748	0	0.12884	0	0.136641	0.0715886	-1.00207	0.0981046
K20276	1.21739	2.7937	2.22901	1.55762	2.55265	2.32705	2.77672	1.94821	2.91823	2.26898	2.88499	3.58039	0.369457	0.0983795
K00872	3.39398	3.52395	3.03655	3.61616	3.87882	3.61426	3.21263	3.34528	2.90593	3.17703	3.45513	3.4204	-0.110073	0.0985079
K02045	2.1241	2.49031	2.18851	1.94825	2.36313	1.43778	1.31571	1.48918	2.25119	2.23933	1.44143	0.937378	-0.37571	0.0985481
K06972	16.5617	20.3005	17.5372	19.3331	17.7545	15.6429	14.631	14.6699	17.9609	15.075	14.0552	18.8931	-0.169035	0.0986046
K13920	1.176	1.50931	0.943859	1.46146	1.61898	1.59967	0.724434	0.929201	1.14609	1.49573	0.844493	1.36162	-0.353934	0.0986641
K00347	0.985151	2.62669	2.0754	2.46655	2.4543	2.25403	4.08949	3.17103	1.62456	2.92047	3.06933	2.48927	0.432982	0.0989688
K01659	0.946239	0.78193	1.05845	0.412903	0.989353	0.93116	1.68881	1.19019	0.740246	1.23558	1.36266	0.799486	0.454696	0.0991032
K03273	3.26613	5.22563	4.51185	4.08828	4.32432	3.85653	4.6033	4.70703	5.43589	4.582	4.15816	5.69778	0.207603	0.0991553
K09408	0.655326	0.193808	0.329931	0.370526	0.332329	0.713795	0.0837496	0.0917303	0.35841	0.11592	0.531023	0.201793	-0.90872	0.0993113
K10383	0.921533	0.301478	0.485018	0.640542	0.393855	0.84229	0.182155	0.153907	0.498963	0.304178	0.688562	0.330557	-0.731948	0.099353
K02899	6.02332	5.9262	7.31133	5.75075	5.81801	6.33246	8.05503	7.21483	6.17906	6.66003	6.62038	6.41655	0.146917	0.0997038
K19353	1.88074	1.90553	1.94649	1.5875	2.59396	2.27724	2.90946	2.52201	2.03509	2.54306	3.18185	1.79116	0.297418	0.0997684
K04965	0	0.0478537	0.157063	0.098336	0.0449094	0.082078	0	0	0.0855031	0	0.0535846	0	-1.62915	0.0998969
K07148	1.1618	2.13428	1.95687	3.04298	2.12152	1.08513	2.96934	3.16028	1.38503	2.73536	3.02378	2.55124	0.460253	0.099984
K11901	0.149471	0.210556	0.0493908	0.0543293	0.176494	0.0809459	0.172105	0.122819	0.215515	0.278119	0.730358	0.230141	1.27813	0.100051
K11357	0.061765	0.116285	0.0642081	0.0787775	0.052544	0.127928	0.0984057	0.088276	0.210244	0.132095	0.159682	0.0768737	0.610276	0.100298
K02858	0.634944	0.28138	0.544287	0.57589	0.379035	0.401899	0.120599	0.211862	0.411703	0.326194	0.50691	0.37572	-0.528698	0.100486
K00859	12.2813	13.243	13.6882	11.5928	13.5245	11.8889	15.1474	12.4519	14.2837	13.329	13.4058	13.327	0.104509	0.100678
K12292	0.14453	0.0478537	0.0908791	0.160815	0.198948	0.0566055	0.0452248	0.096336	0.0585637	0	0.138248	0	-1.04798	0.100812
K02395	0.646679	1.21261	0.876687	0.645975	1.01854	0.563225	0.677115	1.17791	0.904224	1.0972	1.60164	2.26201	0.637196	0.100876
K03612	12.2498	13.6441	11.4868	11.2016	11.0634	12.7142	12.9159	12.1901	12.9473	12.7274	12.7215	14.1582	0.101989	0.10092
K07393	0	0.064124	0.0493908	0	0.0449094	0.0764174	0	0.0805998	0.0767185	0.0822225	0.11092	0.119635	1.00127	0.101085
K03283	1.82886	0.660381	0.705795	1.50003	0.551038	1.73326	0.109712	0.422957	0.69398	0.664071	1.28067	0.655348	-0.86698	0.101138
K11138	0.443472	0.141168	0.446493	0.308047	0.150446	0.513978	0	0.0383809	0.414046	0.0449304	0.281319	0.209961	-1.01909	0.101414
K08981	1.14142	1.11786	1.19229	1.21209	0.9413	1.62571	0.670415	1.18251	0.995584	1.19155	1.04061	0.770658	-0.305363	0.101518
K09457	1.47556	1.99071	2.1485	2.35409	2.67211	2.00893	3.63013	2.2756	2.17506	2.45814	3.00234	2.21636	0.316924	0.101566
K05919	3.56507	4.41307	3.77346	3.09677	4.25471	3.87408	3.08073	3.54908	4.13167	3.27048	3.15828	2.95771	-0.189568	0.101637
K07102	0	0	0.0508726	0.120068	0.0498494	0	0.30108	0.127041	0	0.173431	0.347228	0	2.1034	0.101707
K03190	1.58736	2.12901	1.5242	1.71355	1.53904	1.55382	2.50244	1.88373	1.99117	2.27932	1.52019	1.74936	0.247373	0.101901
K07813	5.88929	6.36885	4.47975	4.66254	6.06815	5.06166	5.57353	5.12807	7.27889	5.83645	7.83568	10.8425	0.385517	0.101935
K00951	26.6547	33.8369	29.9842	31.1095	32.0289	30.3773	35.3172	31.2274	30.4338	34.0918	31.8217	35.2509	0.106902	0.101994
K06201	7.61068	8.70268	7.5968	7.93696	7.58654	8.96744	9.44779	8.1947	9.66126	7.93515	8.16736	11.3264	0.177361	0.102302
K02426	1.23777	2.80758	2.06059	2.65344	2.76687	2.30271	4.59743	2.64981	1.89688	3.34866	3.17114	2.89718	0.42459	0.102746
K02314	22.6554	27.1608	26.0295	24.6264	24.4657	24.5226	28.4929	25.083	24.9405	26.0695	26.0871	30.1532	0.10574	0.102779
K13747	5.09314	7.13068	6.49835	5.6948	5.91546	5.20431	8.26148	6.28679	5.79781	6.79032	6.80578	6.59768	0.19003	0.103033
K01186	2.91778	4.21161	4.29108	5.52583	5.51397	3.57747	5.91439	4.72775	4.45084	5.63022	5.81768	4.83535	0.269069	0.103404
K02468	0.061765	0.0478537	0.0493908	0	0.101495	0.0798137	0.0590434	0.125505	0.0591494	0.0750337	0.112528	0.105701	0.657932	0.103776
K01662	22.7542	27.6958	24.4366	25.732	26.885	25.3921	28.5749	25.4131	26.3619	26.0758	27.2703	29.8875	0.0974795	0.103815
K06281	0.560826	0.475187	0.829766	0.845364	0.839356	0.545677	0.780965	0.906556	0.561626	1.00734	1.31389	0.856661	0.405888	0.104368
K00432	0	0.0617313	0	0	0.0449094	0	0.172524	0.0598741	0	0.0912086	0.0948447	0	1.9723	0.104478
K03687	15.2856	18.1016	14.2972	14.2321	16.9699	15.8371	18.8617	16.6964	16.3832	17.8059	15.5845	17.8592	0.123523	0.104485
K18723	0.461384	0.0957074	0.234113	0.108659	0.196703	0.210572	0.0418748	0.0767617	0.173349	0.0449304	0.213803	0.102819	-1.00007	0.104571
K01364	0	0.0966645	0.148173	0	0.0898187	0	0.125624	0.153523	0	0.195447	0.107169	0.161915	1.152	0.104645
K07644	0.626297	0.700578	0.0898913	0.0722579	0.109579	0.138683	0.0418748	0.0383809	0.0585637	0.0624532	0.0535846	0.0696668	-2.42044	0.104709
K01821	3.42857	4.44752	4.46641	4.94668	5.88807	4.19107	3.73858	4.38425	2.9686	4.12775	2.98948	4.51152	-0.268533	0.104738
K15009	0.361325	0.116285	0.166447	0.372156	0.184577	0.590395	0.0418748	0.0886598	0.117127	0.179721	0.231485	0.267616	-0.951074	0.104893
K05801	0	0.0985786	0.0987817	0.421595	0.105986	0.157363	0	0.0383809	0.0614919	0.0449304	0.0546563	0.048046	-1.83382	0.105201
K02808	1.218	1.39637	0.965097	1.1621	1.85476	1.71911	1.00416	1.40666	1.21754	1.02261	1.08402	0.885489	-0.328858	0.105413
K09808	2.76645	6.15016	5.08331	7.80223	5.90603	5.35262	9.38875	7.75677	3.73812	7.61749	9.35212	6.78698	0.433223	0.105449
K01436	1.79118	1.53467	1.90155	1.31803	1.15956	1.42136	1.86301	1.32069	2.18384	1.87629	1.59039	2.58728	0.323642	0.105485
K07704	2.62254	2.14528	1.84129	2.66702	2.73004	2.87103	1.73529	2.53813	1.95779	2.29819	2.28056	1.88869	-0.22843	0.105733
K11065	0.75168	2.42523	1.4674	1.83035	1.62437	1.3574	2.71349	2.22993	0.947561	2.10004	2.69798	2.52722	0.482942	0.105735
K08352	0.273001	0.643632	0.472176	0.896976	0.658371	1.28494	0.300242	0.721944	0.36251	0.328441	0.561031	0.218129	-0.762876	0.106252
K08811	0.977122	0.318706	0.796674	0.828522	0.317509	1.10098	0.225705	0.246405	0.722677	0.18691	0.74429	0.398782	-0.78138	0.106332
K02786	0.33106	0.602957	0.544287	0.303157	0.26272	0.615868	0.0418748	0.119748	0.203216	0.345514	0.128067	0.640454	-0.846953	0.106343
K04084	1.72324	3.83069	3.14323	4.36916	3.56041	3.26217	6.36748	4.26949	2.70096	4.78823	4.54826	3.76393	0.410667	0.106416
K00739	0.211236	0.208642	0.295851	0.240135	0.182332	0.384917	0	0.0387647	0.272321	0.151865	0.258814	0.20852	-0.711281	0.106451
K02793	1.91904	1.90506	2.83602	2.65507	2.42331	2.2478	1.68127	2.45215	2.13289	1.66467	1.9119	2.04148	-0.23495	0.106477
K03830	3.34766	4.26951	3.98238	4.68264	3.63676	3.05783	3.53256	3.55867	3.37913	2.4514	2.90643	3.77017	-0.229444	0.106656
K09848	0.378619	0.0478537	0.28301	0.171137	0.0511967	0.129627	0.0418748	0	0.122984	0.094803	0.16129	0	-1.3343	0.107012
K09398	0.28906	0.0478537	0.285973	0.212971	0.144159	0.324349	0.0640684	0.0767617	0.232498	0.130298	0.170399	0.0960921	-0.760199	0.107026
K01067	0.301413	0.190936	0.148173	0.154838	0.183679	0.194723	0.0841683	0.122051	0.112442	0.221956	0.168791	0.14558	-0.457163	0.107042
K08151	0.26806	0.164617	0.115081	0.079864	0.112723	0.113211	0.0958933	0.0472085	0.155194	0.0611053	0	0.117232	-0.840604	0.107182
K01916	3.34395	4.33411	4.70102	4.18064	4.883	4.30202	3.07947	3.63544	3.72875	4.62513	3.93257	3.5434	-0.191485	0.107751
K18698	0.12353	0.0823084	0.135825	0.0543293	0.0449094	0.113211	0.0418748	0.0479761	0	0.0449304	0.141999	0	-1.00144	0.107947
K13744	0.145765	0.0478537	0.0493908	0.157012	0.0893696	0	0.0418748	0	0	0	0.090558	0.048046	-1.43916	0.108062
K06950	12.1572	15.6812	13.9588	14.0642	13.136	12.1583	17.2968	13.2798	15.4509	13.5101	14.1571	16.9607	0.159699	0.108146
K00791	19.6981	24.7002	22.781	23.1215	22.628	20.8178	25.9427	22.4651	22.6876	22.5047	24.6468	26.4763	0.113793	0.108324
K10189	1.83874	1.26573	1.3296	1.26044	1.4618	1.19268	1.3982	1.05701	1.44184	1.00779	1.0958	1.0181	-0.250391	0.108543
K00638	1.99501	2.46877	1.80277	1.83524	1.8808	1.77628	1.70723	2.20843	1.59293	1.39733	1.73668	1.40583	-0.226778	0.108709
K06295	5.19443	5.27109	5.53177	6.17398	4.93689	5.8281	5.2356	4.96341	4.78759	5.87015	4.5638	4.66287	-0.130708	0.108725
K15726	1.75845	1.48107	3.08347	1.99714	2.8971	1.08003	2.28259	3.09273	2.56568	2.40332	4.11851	2.3999	0.455501	0.10874
K09688	0.158118	0.143561	0.0493908	0.228183	0.0615258	0.0566055	0.208955	0.221841	0.121227	0.125805	0.224519	0.16672	0.616327	0.108919
K03718	1.25321	3.31626	2.69032	4.04319	3.21192	2.44819	5.85577	3.9421	1.91035	4.16594	4.12816	3.75143	0.485757	0.109023
K01278	1.58551	4.79446	3.58133	6.6461	5.63298	2.9265	8.52403	6.03846	3.02306	6.74494	7.02494	5.16447	0.537156	0.109119
K04613	10.9312	2.48217	7.70053	9.30063	2.36403	9.15594	1.36512	1.09616	7.07157	1.56088	7.09192	3.78026	-0.93287	0.109184
K17898	0.296472	0.242618	0.229173	0.457453	0.383526	0.247366	0.504172	0.510849	0.40409	0.401228	0.503159	0.192184	0.438281	0.1092
K11891	0.201971	0.205292	0.208923	0.201562	0.305384	0.262083	0.235755	0.23988	0.245382	0.994758	0.233093	0.650063	0.907808	0.109315
K07172	1.13524	1.49591	2.75354	1.63694	1.91089	1.94213	1.16119	1.21245	1.4518	1.5128	1.31336	1.70611	-0.37979	0.109452
K00782	1.45024	1.73135	1.63879	1.48373	2.07302	1.3874	2.14608	2.15509	1.37508	2.26808	1.82563	1.78827	0.243299	0.109634
K03730	0.061765	0.0478537	0.0493908	0.149949	0	0.146042	0	0	0.0714478	0	0.0776977	0	-1.60915	0.109648
K06936	1.95424	1.9041	1.52568	1.88523	1.69218	1.79496	1.44761	1.27424	1.16776	2.19934	1.26138	1.6278	-0.260707	0.109656
K03823	6.75029	7.235	6.03358	7.47843	6.39285	5.90112	5.93449	5.75943	5.43882	4.76531	6.24261	7.19778	-0.171214	0.109819
K05663	0.772062	0.557974	0.691966	0.889914	0.980371	0.723984	0.590434	0.521596	0.562798	0.992961	0.285606	0.471812	-0.430537	0.109869
K19505	1.43233	1.57152	1.12562	2.48393	1.83275	2.26196	1.22902	1.74863	1.61812	1.04104	0.76358	1.55813	-0.42813	0.109963
K09132	0	0.057903	0	0.063022	0	0	0.0435498	0.0383809	0	0.0588588	0.185939	0.195067	2.10937	0.110089
K15712	0.0957357	0.0478537	0.172374	0.0543293	0.0898187	0.167552	0	0	0.120056	0.0939044	0.0535846	0.048046	-0.991937	0.110158
K07482	0	0.27468	0.0493908	0.118981	0.0758968	0.113211	0.118506	0	0.0585637	0	0	0	-1.83598	0.11043
K02509	0.271148	0.234005	0.148173	0.180373	0.216463	0.287556	0.269674	0.417584	0.302775	0.25161	0.345085	0.174407	0.396731	0.11046
K07458	5.81579	7.38957	7.3785	6.50213	6.97892	6.26736	8.68651	7.13385	7.32691	6.96465	6.42158	8.55844	0.160935	0.110546
K07282	17.9291	19.2989	17.9131	16.8334	17.4203	15.6412	19.6154	16.5026	19.7143	18.5814	18.7927	24.7855	0.167803	0.110621
K02110	7.44947	6.79331	6.52502	5.16997	7.13745	6.37378	9.12452	7.04826	7.7515	5.8032	7.11711	9.09992	0.219903	0.110794
K02884	8.90404	10.545	9.44748	9.09364	7.98803	7.56532	10.4159	10.1325	9.07211	9.92287	9.02525	10.205	0.134458	0.110863
K16495	1.52498	0.445518	1.01745	1.10886	0.521847	1.17626	0.26423	0.333146	0.827506	0.352703	1.10384	0.6467	-0.715885	0.110877
K13194	0.397149	0.109585	0.161014	0.126044	0.0839805	0.341331	0.0418748	0.105931	0.148166	0	0.213803	0.0504483	-1.12175	0.110885
K14842	5.10982	1.08915	2.72341	4.11273	1.3383	4.23975	0.608859	0.635971	2.99554	0.719784	3.52747	1.08968	-0.95863	0.111003
K07485	0	0.0492893	0.148666	0.0543293	0.0449094	0.201516	0	0.964511	0.401747	0.0642504	0.206837	0.588084	2.15781	0.111106
K02517	2.62933	3.73929	4.32318	4.7185	4.11864	3.68728	5.77998	5.0586	2.73141	5.68863	5.71801	4.23286	0.331304	0.111247
K03148	1.75721	2.30081	1.80869	3.05874	2.60385	2.32988	1.68127	1.86608	1.38445	2.5143	1.95316	1.82479	-0.304249	0.111534
K15383	0.147618	0.481408	0.359071	0.998572	0.854625	0.47492	1.56025	0.801776	0.351968	0.882432	1.01061	0.857141	0.720467	0.111535
K03270	4.39705	5.91137	5.84343	4.76902	5.36038	4.10446	7.19199	5.26317	5.69942	5.52239	5.93449	5.2548	0.198438	0.111566
K05823	0.198266	0.0717806	0	0.0543293	0.249247	0.237743	0.208955	0.286321	0.196774	0.227797	0.338119	0.11435	0.758189	0.111587
K16248	3.20066	4.45757	2.98913	2.89358	3.62553	3.3652	2.716	2.30055	3.46873	2.3876	2.74782	3.56357	-0.256763	0.111636
K14059	0.358854	0.980044	0.600099	0.663361	0.438765	0.731909	0.523435	0.431785	0.416388	0.581399	0.424926	0.400224	-0.441596	0.111778
K00330	1.53115	2.21467	2.03391	1.66628	2.09951	1.5708	3.44253	2.5742	1.2802	2.49319	2.2393	2.31198	0.367504	0.112064
K00647	0.221736	1.07575	0.626276	0.914905	1.1142	0.562093	1.56737	1.16486	0.526488	1.35914	1.02293	0.992151	0.554935	0.112099
K09225	0.106853	0	0.0958182	0.17983	0.0642204	0.12057	0	0.0426028	0.110685	0	0.055728	0.048046	-1.14197	0.112119
K02066	2.17721	4.28674	3.99621	4.73697	3.67673	3.82144	5.49732	4.68285	3.07518	5.03265	5.59209	4.26216	0.310344	0.112638
K02912	2.12533	0.384265	1.46938	1.29304	0.441459	1.07041	0.258367	0.166573	1.13204	0.236783	1.16171	0.404548	-1.01364	0.112643
K11927	4.0036	4.45087	5.84639	4.05677	4.03062	4.4424	5.93449	4.47636	5.10617	4.56582	4.8762	5.96299	0.204753	0.113092
K07588	1.41133	3.06503	2.43892	3.51184	2.95863	2.36441	4.44626	3.48537	1.9777	3.70451	3.93365	2.98942	0.382852	0.11319
K00752	0.061765	0.253146	0.304248	0.0994226	0.145057	0.16642	0.0418748	0	0.156951	0.15501	0.107169	0.0975335	-0.882999	0.113705
K03664	11.2974	12.9215	11.9076	11.5021	12.1839	10.5077	13.343	11.8478	11.6694	12.16	13.0452	12.7846	0.0900614	0.114109
K01847	2.12163	6.42436	5.83503	7.6023	6.50153	4.93996	11.096	6.92659	4.53342	7.50382	9.07134	6.73798	0.456604	0.114136
K11896	0.204442	0.144997	0.131874	0.108659	0.141015	0.196421	0.136093	0.191904	0.169249	0.46458	0.238987	0.247918	0.643515	0.114455
K20533	0.311295	0.248839	0.169411	0.183633	0.204338	0.220195	0.154518	0.170027	0.156951	0.175228	0.252919	0.158071	-0.32524	0.11447
K13583	0	0.0622098	0	0.0706281	0	0	0.0925433	0.0383809	0	0.0732365	0.182188	0.048046	1.70934	0.114626
K08530	0.061765	0	0.0498847	0.0543293	0.0588313	0.122268	0	0	0.0585637	0	0.0707317	0	-1.42459	0.114663
K09126	0.27856	0.108628	0.112117	0.344448	0.145955	0.266046	0.178805	0.193823	0.148752	0.134791	0.0535846	0.049007	-0.726832	0.114904
K01627	4.24263	4.97439	4.79881	4.72991	5.48388	5.32771	7.19241	5.68382	3.83593	6.35495	5.95968	5.59688	0.228242	0.114966
K07776	0.12353	0.369909	0.502799	0.267843	0.491758	0.438693	0.241618	0.391485	0.149923	0.200839	0.244346	0.257046	-0.563201	0.115165
K11893	0.061765	0.165574	0.139282	0.159728	0.203889	0.208308	0.216911	0.18039	0.170421	0.472667	0.158075	0.34401	0.716747	0.115336
K04172	0.477443	0.127769	0.0987817	0.319999	0.167512	0.352652	0.0917058	0.151604	0.131183	0.0898607	0.299538	0.048046	-0.927379	0.11539
K06942	15.3091	18.5127	17.429	16.7611	15.8373	15.1352	19.187	16.4838	16.1554	17.9029	18.1845	18.5616	0.105246	0.115948
K17204	0.497208	0.578073	0.805565	0.998572	0.881571	0.350388	0.216493	0.396474	0.780655	0.612401	0.311326	0.431934	-0.580566	0.116114
K10708	0.367502	0.484758	0.456371	0.53623	0.319306	0.563791	0.220261	0.423725	0.561626	0.302381	0.207908	0.319506	-0.422503	0.116211
K03520	0.183442	0.137819	0.184228	0.135823	0.127094	0.195289	0.167499	0.22069	0.294576	0.179721	0.156467	0.192184	0.329715	0.116803
K03320	10.5013	11.995	9.49885	10.1009	11.5853	9.41066	9.61906	9.54302	9.33155	10.2095	8.40046	10.513	-0.130973	0.116826
K18775	0.061765	0.248361	0.2351	0.0787775	0.105537	0.176609	0.0611372	0.140474	0.0585637	0	0.109313	0.130685	-0.857323	0.117073
K07679	0.171707	0	0.0493908	0.120068	0	0.0566055	0	0.046057	0	0	0	0.048046	-2.07962	0.117109
K10545	1.3298	2.07494	1.95489	1.24251	1.37198	1.12362	1.5569	1.68722	2.62834	1.40991	2.17714	2.21925	0.360309	0.117211
K10143	0.324884	0.0981001	0.230161	0.283599	0.105537	0.164156	0	0.0606418	0.166907	0.0983975	0.214338	0.154228	-0.796681	0.117941
K15256	2.85354	2.56974	2.33915	3.17718	2.52256	2.29592	3.12428	2.13206	3.26083	2.93395	3.22686	3.57607	0.212124	0.117964
K03083	0.0988239	0.0693879	0	0	0.0579331	0	0.140699	0.0855893	0.161636	0.0898607	0.0535846	0	1.23247	0.118049
K12940	1.34586	2.35823	1.94155	1.74343	1.86733	1.22834	2.35169	1.97278	2.46143	1.76352	1.80687	2.25432	0.266347	0.118187
K02002	0.140824	0.170838	0.463286	0.165161	0.260474	0.0566055	0.208536	0.391869	0.338498	0.469522	0.359017	0.215727	0.657606	0.118463
K03282	8.28948	10.5503	9.4292	8.45038	7.96108	8.55309	11.717	10.6683	8.00625	8.33458	10.5572	12.2263	0.208478	0.118772
K00184	0.347119	0.894864	1.12907	1.75321	0.839805	1.21306	0.569497	1.01901	0.464996	0.522091	0.831097	0.631805	-0.613117	0.118906
K04567	17.0731	21.927	21.6406	19.9046	18.8633	18.9583	22.5098	21.4169	21.7283	19.9428	21.2356	20.1976	0.101914	0.119154
K04388	17.3572	14.0135	13.2585	16.7535	18.0733	15.2665	3.6854	2.79259	21.7312	12.7184	12.7692	8.41142	-0.608921	0.119192
K04566	1.00739	0.99775	1.25107	1.33922	0.659269	1.32796	0.771752	0.806382	0.660013	0.988468	0.732501	1.22469	-0.344657	0.119193
K15226	0.0864709	0.161267	0.113105	0.155382	0.246552	0.0566055	0.126462	0.12397	0.0585637	0.0449304	0.0953806	0.0509288	-0.71193	0.119634
K07717	1.30633	1.28344	0.998683	0.821459	0.929624	0.617566	0.623516	0.535029	0.917694	0.842893	0.546027	1.05845	-0.397134	0.119982
K05816	0.882004	0.944632	0.633191	0.873615	0.66915	0.592093	0.880627	0.429482	0.59735	0.315411	0.420103	0.810537	-0.411902	0.120245
K12268	5.68794	3.73785	3.8841	4.4224	3.93631	2.37347	3.18248	3.09925	3.74047	2.39119	2.60635	3.90903	-0.344979	0.120394
K17467	0.749827	0.86376	0.862364	1.73202	0.690257	0.917009	0.426704	0.888517	0.364852	0.836154	0.480654	0.910953	-0.573468	0.120514
K09775	4.29575	4.48102	3.5349	3.09188	3.57209	3.65671	4.69374	4.12402	4.57324	3.17298	4.41108	5.34945	0.21802	0.120673
K08456	0.140206	0	0.142246	0.0543293	0	0.0996257	0.0418748	0	0	0	0.0809127	0	-1.82951	0.120724
K19200	1.25692	0.330191	0.330919	0.308047	0.552385	0.218497	0.225705	0.196894	0.3303	0.222855	0.062694	0.303651	-1.15901	0.120781
K01051	3.80657	6.11666	4.81166	5.47694	5.9231	4.67278	7.01361	5.99931	5.06108	6.69417	5.57869	5.30861	0.210832	0.120807
K07341	2.96039	4.07044	3.82334	2.85337	3.94439	3.22595	4.18287	3.8212	4.29565	3.45784	3.50604	4.38564	0.179818	0.120979
K09251	0.287825	0.24214	0.36895	0.247742	0.713161	0.355482	0.40451	0.619851	0.648886	0.410214	0.540669	0.44827	0.471865	0.121015
K00171	1.85851	1.98258	1.76819	1.35226	2.21897	1.46155	1.21144	1.45233	1.45531	1.61929	1.53788	1.79692	-0.230099	0.121097
K00350	0.823945	1.75815	1.39677	1.92108	1.74922	1.33419	2.47899	1.77742	0.944048	2.87689	2.36737	1.81614	0.448732	0.121243
K02860	13.4129	15.2768	14.3332	13.1667	11.8938	14.3359	14.92	15.1758	13.3104	14.9411	14.2262	17.9884	0.135922	0.121401
K08651	0.539208	0.834569	0.199045	0.239049	0.285174	0.195855	0.653247	0.160432	0.972744	0.460087	0.936123	2.14141	1.21535	0.12159
K06555	0.500914	0.0957074	0.439085	0.292292	0.0449094	0.383785	0.0732809	0	0.309802	0.0898607	0.267387	0.0960921	-1.07056	0.121732
K01012	14.2381	15.7927	14.8415	14.1278	14.9966	13.664	14.4133	15.1113	13.814	13.0869	13.6603	12.984	-0.0776043	0.121804
K13749	0.0840003	0	0	0.27056	0.0965551	0.202648	0	0	0	0.0898607	0	0.078315	-1.9588	0.122171
K03313	3.24637	4.63272	5.00082	5.51877	5.6725	4.46164	6.97006	6.63375	3.69127	6.10693	6.36263	5.0112	0.285463	0.122408
K07707	8.84845	10.9432	9.70728	8.48243	10.0723	8.55479	7.94867	7.36721	9.72744	8.32874	7.53667	9.74806	-0.160261	0.122471
K03444	0	0.109585	0.201515	0.416162	0.40643	0.114909	0.469835	0.285554	0.117127	0.481204	0.583	0.301729	0.842188	0.122987
K07795	0.132795	0.185672	0.496872	0.504176	0.374095	0.141514	0.177968	0.197278	0.117127	0.150517	0.181116	0.217168	-0.817666	0.123531
K19507	2.23095	1.69881	1.24712	3.15164	2.22526	1.69477	1.37684	1.63848	1.61577	2.04882	1.42214	1.16223	-0.402858	0.123799
K02585	0.061765	0.0478537	0.0493908	0.0804073	0.0565858	0	0	0.0763779	0	0.0449304	0	0	-1.28693	0.123836
K17464	0.061765	0.201464	0.121008	0.199388	0.0449094	0.177175	0.0418748	0.129344	0	0.0678448	0.138248	0.0711081	-0.845411	0.124165
K02856	0.490414	0.937454	1.09895	1.23708	1.1398	0.540582	1.47567	1.28538	0.637759	1.48675	1.46018	1.01569	0.435244	0.124255
K11900	0.363178	0.216777	0.207442	0.247742	0.333677	0.280197	0.280561	0.31741	0.311559	0.722031	0.296859	0.475175	0.543592	0.124595
K07552	0.489178	1.16715	1.05449	1.13929	1.0181	0.677568	1.24829	1.50415	0.738489	1.10124	1.25709	1.23334	0.352891	0.124703
K04257	42.9872	10.4417	28.0698	34.8875	12.2724	36.0362	6.55089	6.38696	25.32	10.52	30.3616	16.9612	-0.777177	0.124718
K03758	0.631238	1.20974	0.865327	1.19796	1.4371	1.44004	1.66159	1.79469	1.1742	1.43912	1.98317	0.874438	0.396623	0.124788
K17321	0.275472	0.0478537	0.0651959	0.102682	0	0	0	0	0.0585637	0	0	0	-3.06824	0.124926
K16496	0.374296	0.0583815	0.198057	0.249915	0.0974533	0.267178	0.0535997	0.0763779	0.11947	0.0570615	0.225055	0.162396	-0.843546	0.125485
K16087	0.0802944	0.14069	0	0.0880134	0.0705077	0.124532	0.175455	0.135101	0.0849174	0.179721	0.0718034	0.129244	0.622975	0.125621
K06206	8.08936	8.65099	8.68785	8.05269	9.23516	8.8548	7.85822	6.25762	7.38313	6.89187	7.00994	10.2083	-0.177234	0.125677
K19360	0	0	0.0493908	0	0.0449094	0	0.0598809	0	0.0585637	0.0664969	0	0.110986	1.64991	0.125687
K15421	0.061765	0.0478537	0.0493908	0.260781	0.195356	0.14774	0.0837496	0.119364	0	0.0898607	0.0535846	0	-1.13837	0.125689
K07609	4.85473	0.872852	2.98815	3.2641	0.996539	3.7286	0.502079	0.508163	2.67344	0.623633	3.04253	1.42312	-0.929141	0.125888
K05772	0.639267	1.14801	1.27626	1.0002	0.968695	1.16324	0.871414	0.38189	0.902467	0.85143	0.91844	0.989268	-0.334097	0.125932
K02975	231.527	61.4906	148.414	189.7	58.9961	190.226	39.9691	20.8005	131.403	56.8782	164.289	95.1177	-0.791955	0.126079
K01999	18.4053	21.2241	21.0222	21.6578	19.1561	16.7467	16.9375	16.7225	18.601	16.941	17.9589	20.8669	-0.129977	0.126249
K08289	1.10436	2.0534	1.95933	2.76156	2.18619	1.5442	4.30808	2.38998	1.36102	2.97978	2.80944	2.34513	0.48016	0.126272
K09889	0.192707	0.266545	0.261771	0.433548	0.136524	0.234913	0.169174	0.221074	0.162807	0.0804253	0.264172	0.143177	-0.552029	0.126444
K00963	6.9152	7.02205	6.74876	7.07748	7.24074	7.42098	7.79038	7.15573	5.56004	5.87195	6.06042	6.08311	-0.139253	0.126531
K06566	0.998739	0.0631669	0.923609	0.80353	0.364215	0.629453	0.0950558	0.0383809	0.431615	0.147372	0.795731	0.404548	-0.983809	0.126671
K12484	0.298942	0.0957074	0.0607507	0.116265	0.0678131	0.100758	0	0	0.0650058	0	0.137712	0.101377	-1.28346	0.126991
K05668	0.153795	0.292865	0.113599	0.0543293	0	0.0628321	0.0418748	0.104396	0	0.0745844	0	0	-1.61695	0.127338
K07787	0.280413	0.169881	0.278564	0.327062	0.502536	0.0566055	0.151168	0.385344	0.398233	0.361689	0.761437	0.625559	0.73249	0.127713
K12369	0.061765	0.125377	0	0.169507	0.172452	0.123966	0	0.0429866	0.0585637	0.0530178	0.129675	0.048046	-0.974793	0.12781
K01524	14.4196	15.7793	14.7525	13.6763	13.1665	12.9859	12.7174	12.3057	14.4623	13.6391	12.9267	13.4087	-0.0935009	0.127913
K04739	0.441619	0.129684	0.221765	0.124957	0.323797	0.243404	0.157868	0.207257	0.211415	0.171634	0.0862712	0.120596	-0.637048	0.128048
K02018	5.36182	5.34813	6.32894	4.34852	5.84001	5.25752	4.65145	4.83369	3.67839	5.17912	4.31142	5.82078	-0.190083	0.128262
K02519	26.6646	32.5912	26.756	29.8262	28.1146	27.9156	32.6117	28.251	29.0137	29.9308	30.7174	34.9693	0.110069	0.128392
K00034	0.575649	0.558931	0.648008	0.431918	0.383077	0.318123	0.403673	0.304744	0.305117	0.253856	0.534238	0.442984	-0.377378	0.128395
K03587	4.10305	6.35976	6.23806	7.17798	7.11409	5.80603	9.90506	7.82509	4.70853	7.65164	8.90737	6.50495	0.306285	0.128415
K02897	2.77881	3.95607	3.19015	3.62811	4.10427	3.4501	5.70795	4.58229	2.50594	4.3897	4.52843	4.05701	0.28801	0.128626
K05833	11.0528	13.9537	12.2637	12.0834	12.6766	11.5209	11.2547	11.4149	11.4	11.7282	10.5101	12.4319	-0.097603	0.12893
K02340	18.6376	21.8562	18.6599	17.1192	20.0179	17.7917	20.1497	19.0883	20.9342	19.9936	19.994	21.7231	0.0954196	0.129196
K04516	1.3403	3.20763	2.67106	3.55694	2.65953	2.66216	4.69333	3.4892	2.24592	3.39314	3.8806	2.9385	0.358643	0.129208
K07656	0.12353	0	0	0	0.110477	0.16076	0	0	0	0	0	0.060538	-2.70509	0.12981
K01961	12.9533	12.6473	12.9824	13.5372	12.1677	13.433	11.5482	12.8449	12.7036	11.4707	11.3267	13.5182	-0.0822796	0.12983
K11183	0.061765	0.0478537	0	0.109745	0.140117	0.0583037	0.0925433	0.0383809	0.241868	0.0939044	0.134497	0.163357	0.871853	0.129917
K16786	20.1465	20.1904	16.9865	18.9082	18.059	16.1756	15.9124	16.3691	18.2842	16.1174	15.2523	19.326	-0.12552	0.130117
K14356	43.5591	9.64731	29.1282	36.343	10.445	36.3871	4.22642	3.57825	27.2989	7.64625	32.5275	13.8863	-0.892391	0.130276
K18786	0.330443	0.168924	0.434145	0.177657	0.420801	0.189628	0.233243	0.270201	0.232498	0.122211	0.163433	0.120115	-0.592564	0.13048
K14407	0.269295	0.0502464	0.0973	0.287945	0	0.491336	0	0	0.242454	0	0.06966	0.048046	-1.73166	0.130597
K11845	1.15562	0.325405	0.713204	0.786688	0.468854	1.00814	0.171687	0.191521	0.610234	0.353602	0.875036	0.576552	-0.681995	0.130865
K03446	0.138971	0.101928	0.265723	0.194499	0.259127	0	0.0917058	0.404151	0.274664	0.27722	0.371877	0.169603	0.72684	0.13091
K01297	3.15063	5.02655	4.19575	5.53833	3.90442	4.30315	6.91855	4.70703	4.99607	4.96121	5.00534	4.44282	0.248621	0.131076
K04749	1.2773	1.36574	1.95291	1.51524	1.19279	1.59288	1.08749	1.03705	1.14375	1.82462	1.25763	0.670242	-0.341666	0.131223
K10777	0.552179	0.143561	0.50675	0.508522	0.220056	0.443221	0.125624	0.115143	0.312145	0.271829	0.432428	0.276745	-0.630279	0.131421
K01661	0.587385	1.53371	1.37307	2.26173	1.97601	1.31325	3.27335	2.20383	1.18474	2.2254	2.08819	1.70708	0.487634	0.131469
K02778	0.147001	0.112456	0.0553177	0.0847537	0.21781	0.226422	0.139443	0.298219	0.0585637	0.253407	0.269531	0.327194	0.674156	0.13182
K02783	1.35265	1.19443	0.496378	0.849167	1.35851	0.588131	0.556097	0.687017	0.847417	0.753482	0.315077	0.882606	-0.530826	0.132718
K15784	0.12353	0.089965	0	0	0	0.135853	0	0	0	0.0557136	0	0	-2.64856	0.133175
K03684	0.12353	0.143561	0.167929	0.324346	0.309426	0.28416	0.281399	0.283251	0.490764	0.542309	0.406171	0.0960921	0.63427	0.133391
K03900	0.34959	0	0.426243	0.380305	0.211972	0.298877	0.125624	0.100942	0.264708	0.0898607	0.310791	0	-0.902248	0.133557
K00077	5.5187	6.32722	5.68785	6.15442	6.5918	5.29488	6.51823	6.10371	6.7483	6.11817	6.51267	5.9481	0.0932104	0.133635
K03646	0.336001	0.241183	0.277083	0.338471	0.317509	0.280763	0.186343	0.260222	0.244796	0.355399	0.128067	0.270019	-0.309858	0.133665
K16199	0.111177	0.144518	0.0493908	0	0.276642	0.0566055	0.345886	0.190369	0.175691	0.134791	0.130211	0.164798	0.83886	0.133686
K01079	2.2853	3.34641	3.72555	3.14349	3.2694	2.76235	5.02791	3.9183	2.1733	3.90849	4.39019	3.45643	0.30369	0.133897
K18009	0.185295	0.177059	0.114587	0.239049	0.0920642	0.0566055	0.0686746	0	0.127083	0.0943537	0.0535846	0.164798	-0.7659	0.133936
K13880	0.0883239	0	0.146197	0.0543293	0.081735	0.122268	0	0	0.0954589	0	0.079841	0.048046	-1.14188	0.133945
K03216	13.4938	14.6389	14.2715	12.0339	13.3942	11.5798	11.7961	10.6898	12.7862	11.8526	10.6473	14.3052	-0.139815	0.134018
K01712	2.92951	3.85701	4.11376	4.49901	4.0113	3.9437	5.90016	3.95246	3.55365	3.9377	5.33327	5.06838	0.248571	0.134213
K00281	0.891886	1.97827	2.17468	2.27911	1.99487	1.39476	2.46014	2.32857	1.34755	2.33054	3.37744	2.21684	0.392266	0.134336
K03316	1.82083	2.28262	1.38689	2.70831	2.47496	3.03519	1.63647	1.96932	1.67785	2.39434	1.82777	1.48991	-0.318169	0.134562
K01077	2.08704	3.80198	3.62331	5.03415	3.85861	2.89254	5.88927	4.37388	2.6096	4.98682	5.01605	4.33183	0.353309	0.134612
K10524	0.061765	0.077523	0.0493908	0.0543293	0	0.0566055	0	0	0.0585637	0	0.0546563	0	-1.40397	0.135084
K01497	0.880768	0.568981	0.738393	0.610661	1.14205	0.748325	0.991176	1.18904	0.846832	0.781788	1.09795	0.83504	0.292176	0.135252
K18891	0.243972	0.204335	0.162002	0.178743	0.256432	0.237177	0.172524	0.201116	0.0749616	0.274974	0.131282	0.0994553	-0.426607	0.135403
K09835	0.200736	0.161746	0.276589	0.375415	0.442357	0.457372	0.75249	0.353872	0.457383	0.296091	0.45279	0.405989	0.506118	0.135422
K07240	26.3001	31.3767	26.1529	24.1553	25.4147	22.7452	28.7395	25.9478	31.2561	26.4469	27.2103	32.04	0.136503	0.135438
K04437	0.335384	0.0957074	0.0987817	0.167877	0.0449094	0.116607	0	0.135101	0.117127	0.0449304	0.0621581	0.048046	-1.07679	0.135758
K02621	2.49901	5.51275	5.47053	6.16094	5.47984	4.51372	9.54494	5.9997	3.72758	6.50412	8.00983	5.43929	0.404401	0.13595
K03828	0.061765	0.479016	0.623806	0.574804	0.218709	0.195289	0.535997	0.65401	0.373051	0.664071	0.326866	0.724534	0.60644	0.136066
K10562	1.08336	2.00938	1.60767	1.6565	1.54623	1.06758	1.19553	1.28307	1.43657	1.24502	0.808592	1.32607	-0.298345	0.136071
K00887	0.403325	0.251711	0.172374	0.395517	0.335024	0.396238	0.566566	0.383809	0.269393	0.289351	0.667128	0.516014	0.462249	0.136157
K11742	1.05309	0.657989	1.07326	0.789948	1.17932	0.93116	0.882302	1.08464	0.525317	0.678448	0.804305	0.578474	-0.32013	0.136395
K11275	0.734385	0.109585	0.341785	0.200475	0.190416	0.360011	0.0418748	0.0990226	0.240111	0.0602067	0.305968	0.207078	-1.02111	0.136422
K11614	0.19703	0.213428	0.339315	0.304787	0.191763	0.279065	0.421679	0.155443	0.379493	0.269582	0.382058	0.386771	0.387231	0.136517
K16209	1.5503	0.937933	1.28515	1.04258	1.39219	1.67099	1.16412	1.5314	1.93729	1.50966	1.5577	1.68738	0.252709	0.136633
K01635	0.400855	0.242618	0.158545	0.200475	0.654779	0.0894367	0.190949	0.191137	0.175691	0.0691927	0.116279	0.0984944	-1.05319	0.13667
K08469	0.605914	0.126334	0.444518	0.371612	0.216463	0.484543	0.127718	0.233739	0.296333	0.139284	0.435107	0.176329	-0.67536	0.136717
K08613	0.263119	0.138776	0.379816	0.652495	0.0678131	0.460769	0.0824933	0.103245	0.333228	0.0898607	0.2631	0.140294	-0.955379	0.136984
K03250	10.6588	2.36397	7.31528	10.2242	8.41602	8.15459	1.28556	1.01441	6.11874	2.548	12.4091	3.00336	-0.837333	0.13783
K06392	3.23092	4.50016	3.1462	3.18478	3.13018	3.9154	2.82445	2.94074	3.14077	3.46368	2.80194	3.41896	-0.183197	0.137915
K07031	7.15979	8.47394	7.55087	7.73323	6.05693	5.22129	5.50109	5.20137	6.9849	5.61	5.23682	7.53602	-0.2263	0.138059
K03785	4.48043	6.88998	6.02914	6.30709	6.30123	4.70109	4.18915	5.70301	5.61626	4.82956	4.8762	5.07558	-0.196477	0.138071
K05306	0.0864709	0.149782	0.129404	0.369982	0.151794	0.0900027	0.140281	0.386495	0.198531	0.166692	0.573891	0.283472	0.839754	0.138302
K10536	2.27048	2.24865	1.80672	3.07667	1.94817	2.37686	1.97565	2.32818	1.43481	1.30927	1.81545	2.38645	-0.287173	0.138443
K03929	10.7953	11.037	10.4936	10.5296	10.8003	10.3305	11.6399	9.95446	14.3522	10.484	11.4875	15.1475	0.191433	0.138994
K00057	12.9583	16.8469	15.0094	15.536	15.8741	14.5652	16.8705	15.5331	15.072	17.256	15.5326	16.8315	0.0968751	0.139264
K07319	0.600355	1.05278	1.01893	0.2673	0.711813	0.827006	1.46394	0.591449	0.918865	1.0352	0.999889	1.06182	0.439056	0.13931
K19333	0.12353	0.100493	0.0617385	0.216774	0.189068	0.181704	0.258786	0.17233	0.176863	0.0916579	0.269531	0.482382	0.733033	0.139854
K07590	1.26618	2.02565	2.15344	1.33433	1.73665	1.7559	2.42664	1.64385	1.96189	1.84529	2.12892	4.20787	0.468622	0.140198
K12997	1.03456	0.908742	1.12858	0.679659	1.12633	0.90965	0.833308	1.01479	0.880799	0.880186	0.659091	0.651504	-0.234382	0.140555
K00974	23.6893	25.2237	22.4146	22.4988	22.6541	22.3314	21.5416	20.0413	22.9353	20.4105	20.1178	24.9388	-0.0947821	0.141105
K03801	0.481149	1.62128	1.29157	1.36747	1.23097	1.34042	2.07699	1.84919	0.777727	1.55504	1.99067	1.48318	0.408479	0.141116
K02840	0.061765	0.1048	0.0493908	0.0912732	0.198948	0.210572	0.129393	0.36884	0.117127	0.248016	0.107169	0.228699	0.742585	0.141134
K10284	0.238413	0.0478537	0.15163	0.340645	0.152692	0.226988	0.0523435	0.0383809	0.151094	0.0777295	0.23738	0.116271	-0.782804	0.14129
K06237	0.258178	0.141168	0.272144	0.192326	0.0449094	0.31133	0.208955	0.0932655	0.093702	0.220608	0.0680524	0.0595771	-0.713261	0.141791
K01081	2.74669	4.16184	2.72489	3.8601	3.81999	2.73405	4.79676	3.64043	2.79232	4.51999	4.61953	3.68081	0.262601	0.141971
K01447	1.84863	2.25008	2.32977	2.28672	2.05775	2.36385	2.84623	2.26447	2.32498	1.81878	3.24937	2.94378	0.233772	0.142592
K10754	0	0.101928	0.0493908	0	0	0.0854743	0.26088	0	0.240697	0	0.101811	0.109065	1.58916	0.142598
K11914	0.106853	0.103364	0	0.0597622	0.0687113	0.0566055	0.142374	0.115526	0.0609063	0.0957016	0.0653732	0.109545	0.576378	0.142744
K20529	0.245825	0.128726	0.103721	0.108659	0.345353	0.266046	0.125624	0.132414	0.117127	0.0745844	0.123245	0.18786	-0.655331	0.142763
K00856	1.12845	0.793893	0.953737	0.549269	0.85238	0.587565	0.419167	0.832097	0.73029	0.576456	0.63337	0.658231	-0.337813	0.142788
K09116	3.12531	2.75781	2.73922	2.77514	3.44859	3.13934	2.38309	2.65135	2.45909	3.49064	2.34325	2.6555	-0.170294	0.142798
K02753	0.061765	0.0957074	0.105696	0.340645	0.108681	0.113211	0	0.0383809	0	0.115022	0.158075	0.048046	-1.19954	0.142923
K12370	0	0.0478537	0.148173	0.0565025	0.0449094	0	0.0418748	0.22069	0	0.12895	0.0916297	0.277226	1.35411	0.143029
K03530	15.5487	19.309	20.4552	17.2273	17.7742	15.4295	21.0375	17.0526	16.891	21.0018	19.3639	21.7822	0.147522	0.143221
K07768	0.164912	0.0727376	0.0898913	0.094533	0.134728	0.0566055	0.0757934	0.115143	0	0.0449304	0	0.118193	-0.792855	0.143521
K03342	0.918445	0.83074	1.16464	0.579693	1.05896	0.79927	1.20683	1.14797	0.743174	1.30208	1.23298	0.891254	0.285812	0.143621
K06221	0.193942	0.551275	0.369443	0.236332	0.394304	0.369068	0.301917	0.249476	0.327371	0.160401	0.214338	0.307975	-0.437311	0.143642
K16959	0.12353	0.13399	0.227692	0.503089	0.175147	0.179439	0.129393	0.070237	0.08726	0.145125	0.220769	0.100416	-0.834234	0.143656
K02558	0.12353	0.0598171	0.217814	0.108659	0.0992497	0.0566055	0.26088	0.214165	0.13294	0.101543	0.428141	0.0811978	0.872651	0.144011
K05051	2.04442	0.478537	1.64274	1.36964	0.893696	1.49722	0.309873	0.453278	1.33291	0.384155	1.60539	0.825431	-0.690609	0.144137
K02959	6.45629	7.74799	7.5158	6.67001	6.51949	6.34774	9.32803	7.71417	6.84025	6.96286	6.88241	7.91703	0.145798	0.144237
K03563	14.9996	15.5056	13.3069	14.0262	14.5408	12.6157	11.913	10.1517	11.9622	12.7413	11.6375	16.8416	-0.175731	0.144417
K02861	0.0642356	0.0478537	0.0869279	0.104856	0.0592804	0.0866064	0	0	0.117713	0	0.0927013	0	-1.09592	0.144512
K03604	1.77883	1.64856	1.64175	1.86186	1.80221	1.57476	1.12266	0.982166	1.73817	2.07309	1.30157	1.34769	-0.267178	0.144735
K02048	1.7146	1.98736	1.38986	2.3454	2.42286	2.17931	1.44049	1.55865	2.11005	2.1607	1.46018	1.05509	-0.299094	0.145194
K08996	0.151324	0.0957074	0	0.0689982	0.101495	0.263216	0	0.0633284	0	0	0.176829	0	-1.50312	0.145292
K03306	3.91775	3.4359	4.19575	3.39123	4.28256	4.01503	4.63847	3.73216	4.40458	4.14168	3.90685	4.38132	0.117214	0.14534
K15924	0.16553	0	0.18324	0.0586756	0	0.0933991	0.0494122	0	0.0585637	0	0	0.0499679	-1.66495	0.145416
K03292	26.6306	29.319	26.3787	31.0595	32.4811	25.6689	26.5917	26.9315	27.3399	26.3359	21.5941	28.5216	-0.124873	0.145487
K19350	14.6599	17.4144	16.9188	15.6604	15.2889	14.1808	14.2052	14.3299	14.7985	14.1266	13.9422	16.5557	-0.0977385	0.145525
K14188	0.997504	0.694357	1.06338	0.384651	1.00642	0.566621	0.448898	0.41221	0.359581	0.681144	0.23738	1.03059	-0.572234	0.145528
K00338	1.53054	2.43528	2.25519	2.55239	2.68468	2.18724	4.31478	3.24664	1.56307	3.22645	3.36994	2.06406	0.38225	0.145915
K16960	0.28906	0.324927	0.752222	0.614464	0.683521	0.67587	0.510454	0.255617	0.195603	0.383256	0.520306	0.525143	-0.482636	0.146001
K03519	0.586767	1.00541	1.11771	0.325976	0.771992	0.554734	0.42796	0.397242	0.544643	0.482552	0.599612	0.63661	-0.498223	0.146783
K07657	0.722032	1.7792	1.45802	1.88468	1.19908	1.77628	3.32611	1.74518	1.06293	2.11083	1.93012	1.96028	0.460492	0.147187
K03715	0	0.35986	0.0740863	0.149949	0.0462566	0.0798137	0.0494122	0	0	0	0.0535846	0.0922484	-1.86246	0.147231
K08138	0.570091	1.47437	1.62891	1.88794	1.51614	1.52042	2.40864	1.83844	1.21168	1.76441	2.20715	1.56438	0.354757	0.147329
K11498	0.134648	0.0622098	0.136813	0.195042	0	0.177175	0.0418748	0.0383809	0.0802323	0.0449304	0.105026	0.0912875	-0.813206	0.14735
K04614	6.334	1.24659	3.61245	4.4838	1.92077	5.01525	0.994107	0.847066	3.3598	1.08237	4.72187	2.08376	-0.78879	0.147673
K01151	15.0286	18.1547	15.7967	15.0682	15.3541	16.3454	17.4124	15.6993	17.9135	15.7126	16.7452	19.056	0.0988616	0.147802
K09003	0.0815297	0.0502464	0.14916	0.18472	0.137423	0	0.0971495	0.241416	0.0585637	0.310918	0.504767	0.0980139	1.12006	0.14781
K10563	3.15372	4.36474	3.43859	3.20271	3.45398	2.5614	4.02626	3.7429	3.79142	3.5149	3.33618	4.55957	0.18725	0.148132
K08692	0.061765	0.154089	0.0493908	0	0.0449094	0.0752853	0	0	0	0.0921072	0	0.048046	-1.4595	0.148377
K04593	0.58862	0.189979	0.362035	0.352054	0.0449094	0.481147	0.125624	0	0.20673	0.18736	0.374556	0.235906	-0.83691	0.148594
K04343	0	0.0957074	0.194106	0.0586756	0.101495	0.0883046	0.20728	0.090195	0.156951	0.210723	0.107169	0.757686	1.50708	0.149204
K01844	0.617032	0.914006	1.12957	0.607401	0.605378	0.510015	0.570753	0.523899	0.513604	0.417403	0.531023	1.02386	-0.291872	0.149541
K03813	0.176648	0.0985786	0.18324	0.180917	0.181434	0.157929	0.096312	0.0786808	0.0954589	0.292497	0.163969	0.106182	-0.232447	0.149541
K07738	11.1368	12.0352	8.44485	8.37486	9.43411	9.59237	9.04788	7.66466	9.37781	8.63427	7.92945	9.87058	-0.168166	0.149616
K09131	0.284119	0.462745	0.553177	0.6237	0.283827	0.357181	0.893189	0.956067	0.279935	0.497379	0.719641	0.421364	0.554818	0.149636
K09860	0.893121	0.765659	0.770991	0.698675	0.903576	0.916443	1.10926	1.43967	0.845075	0.986671	1.15582	0.581357	0.306044	0.149807
K12807	2.61698	0.574723	1.52667	1.94662	0.765705	2.44196	0.421679	0.404534	1.81021	0.539614	1.56842	1.12188	-0.750981	0.149811
K00231	0.206295	0.23879	0.426243	0.367809	0.375442	0.360577	0.40116	0.351569	0.290476	0.428636	0.447431	0.475656	0.278015	0.150134
K16323	0	0.111499	0.0770497	0.210254	0.247451	0.0775495	0.134418	0.226447	0.117127	0.22555	0.249704	0.178731	0.645177	0.150231
K05792	1.67198	2.31229	2.26803	1.69779	2.08335	1.41004	1.11722	1.43583	1.76863	1.81294	1.21583	2.0852	-0.278332	0.150287
K09810	1.37242	2.83103	2.56635	3.36353	2.86252	2.39781	4.61167	3.21785	1.66028	3.88019	3.87149	2.83376	0.383081	0.150453
K16667	0.12353	0.118677	0.0987817	0	0.0449094	0.0900027	0	0	0	0.065149	0.107169	0.0533311	-1.07658	0.1508
K04139	0.12353	0	0.117056	0.0543293	0.0848787	0.0566055	0	0	0.0814036	0	0.0535846	0.0720691	-1.07562	0.151005
K02428	15.2912	20.1144	17.6049	17.6711	17.8995	17.4424	20.7494	18.47	16.4254	18.7184	20.2196	19.7291	0.108593	0.151918
K13001	0.0685591	0.10145	0.201515	0.0543293	0.0898187	0.165854	0.274699	0.114375	0.0585637	0.341021	0.228806	0.128763	0.750054	0.152273
K07106	3.85907	4.46571	3.09582	3.64278	3.82448	3.56954	3.99109	3.77246	3.9431	4.02621	4.10565	4.72581	0.129372	0.152465
K01585	2.4323	4.45422	3.95028	4.50933	4.30905	3.7337	6.52325	5.10696	2.7361	5.05377	5.11894	4.39237	0.306812	0.152665
K19117	8.04736	10.1038	8.47695	6.9623	7.72261	6.6019	6.67693	5.69342	8.11986	6.20174	5.31023	8.83038	-0.230756	0.152671
K05788	0.69362	1.34182	0.503293	1.40061	1.05402	0.986068	0.642359	0.596439	0.672312	0.640707	1.14189	0.745194	-0.429806	0.153058
K02022	0	0	0.27807	0.395517	0.235774	0.0577376	0.368079	0.2963	0.240697	0.201288	0.390632	0.193626	0.805818	0.153073
K00134	34.3821	18.6744	25.6669	27.3466	18.508	30.306	17.7537	16.3372	23.3628	17.4649	29.2325	20.5171	-0.313096	0.153174
K02890	8.57112	9.76646	8.58116	8.56555	8.31452	8.33912	9.60063	9.13656	8.12396	9.08267	9.61147	9.56164	0.080162	0.153457
K03855	0.185295	0.269416	0.124465	0.101052	0.0938606	0.0566055	0.195974	0.364618	0.0585637	0.153662	0.25024	0.324311	0.697754	0.153492
K03457	0.919063	1.41647	1.37603	1.16917	2.01149	1.18872	1.05901	1.0904	1.29719	0.974989	1.14832	1.0474	-0.288277	0.153504
K06672	0.339707	0.116763	0.266711	0.509065	0.0449094	0.535488	0.0418748	0	0.171592	0.0898607	0.398669	0.181614	-1.03661	0.153513
K07289	0.229766	0.312963	0.0987817	0.299898	0.238918	0.278499	0.28768	0.345428	0.328543	0.283511	0.280247	0.254644	0.287113	0.153599
K13797	0.894974	0.845575	0.960652	0.698131	1.05133	0.94701	1.00206	1.22205	0.784169	1.26569	1.24638	0.834079	0.235424	0.154013
K07110	0.0815297	0.0794372	0.0563056	0.0695415	0.129339	0	0	0.0383809	0	0.0449304	0	0.107623	-1.12404	0.154622
K00426	2.11854	2.97267	3.1867	4.16869	3.72748	2.94292	4.75907	3.85267	2.51238	4.23873	4.36661	3.4204	0.276148	0.154773
K08474	1.84986	0.531176	1.2812	1.73691	0.521847	1.80628	0.290192	0.211095	1.45882	0.458739	1.29943	0.91816	-0.736943	0.154858
K01421	12.8508	16.4602	15.7651	16.7177	14.8349	15.5597	13.0239	13.5903	15.199	13.0285	13.6801	16.3515	-0.119274	0.154918
K03631	22.8438	26.4913	25.0738	25.287	25.191	25.1923	27.0494	24.1101	25.8998	25.8291	25.8288	29.7333	0.0783093	0.155238
K01000	18.8037	22.4061	20.149	19.4374	19.2387	19.0806	23.0119	20.0851	19.6979	21.9476	20.188	21.1297	0.0817513	0.155246
K02437	1.93818	3.14638	3.21584	3.69602	2.61732	3.2735	4.56393	3.42703	2.30156	3.47042	3.48032	4.64557	0.291264	0.155506
K06133	11.1535	13.245	10.0723	9.74233	11.623	9.38576	8.72419	9.553	11.4609	9.58319	8.78037	10.4245	-0.156271	0.155612
K01775	25.7226	27.2192	27.1037	25.2278	26.6241	24.6217	28.3949	26.0779	27.6901	25.1457	26.9954	28.8271	0.0596932	0.155744
K19046	0.355149	0.517299	0.525519	0.410186	0.433375	0.227554	0.314061	0.512768	0.701594	0.472667	0.458684	0.937859	0.460556	0.15576
K17250	0	0.0765659	0	0	0	0	0	0.0617932	0.0585637	0.0449304	0	0.0922484	1.75	0.156196
K16181	0	0.0478537	0.0987817	0.0543293	0.0449094	0.0566055	0.206443	0.2157	0	0.153662	0.129139	0	1.22067	0.156415
K20485	1.07286	0.930755	0.7784	0.589473	1.01136	0.642472	0.574522	0.404534	0.802909	0.655085	0.753935	0.860024	-0.310933	0.156959
K16072	0.36256	0.0957074	0.328449	0.279796	0.0449094	0.22246	0.0724434	0	0.184476	0.150966	0.270602	0.048046	-0.87653	0.157091
K20201	0.180354	0.133512	0.0987817	0	0.121255	0.0566055	0.126043	0.153907	0.219028	0.183765	0.107169	0.0960921	0.585359	0.157127
K17947	0.529943	0.934104	0.89348	0.893173	0.91166	0.82644	1.01295	1.17676	0.882556	0.806051	1.70238	3.33488	0.837634	0.157307
K02759	4.05116	6.35784	4.64323	5.08033	4.68584	4.47466	3.32109	3.8212	5.6555	4.52224	2.78426	4.37796	-0.258824	0.157434
K03710	14.6809	17.1771	14.7175	16.0385	16.0035	16.6601	13.0855	13.228	16.2415	13.0078	12.5758	17.852	-0.147961	0.157554
K09928	0.361943	0.34359	0.4297	0.372699	0.340862	0.39171	0.266324	0.212246	0.171006	0.378314	0.380986	0.412715	-0.298624	0.157699
K00318	0.0864709	0.0957074	0.288442	0.108659	0.33188	0.169816	0.215236	0.168492	0.435129	0.350906	0.391168	0.134529	0.649342	0.157928
K19482	0.084618	0.0478537	0.13138	0.131477	0	0.221327	0	0	0.115956	0.0678448	0.0535846	0.048046	-1.11132	0.157972
K01028	1.29583	1.14705	1.04363	1.48373	1.36075	1.27419	0.870996	1.22857	0.959274	1.60761	0.786086	0.838403	-0.273708	0.158091
K03795	0	0.0478537	0	0	0.0507476	0	0	0.0510466	0	0.0678448	0.0535846	0.120596	1.57157	0.158264
K06446	0.061765	0	0.0493908	0.0543293	0	0	0.0678372	0.0472085	0.108929	0	0.0680524	0.0485265	1.04118	0.158447
K12740	0.603444	0.0478537	0.41834	0.465059	0.108232	0.462467	0.0837496	0.0767617	0.344355	0.232739	0.347764	0.048046	-0.893414	0.158686
K09279	0.240266	0.0478537	0.225222	0.255348	0	0.157929	0	0	0.0878456	0.045829	0.105562	0.19795	-1.08373	0.15876
K17899	0	0.20625	0.0528482	0.0543293	0.21287	0.131891	0.29773	0.327005	0.0585637	0.17388	0.222376	0.0960921	0.836883	0.159044
K01085	0.151942	0.775709	0.575897	0.828522	0.619749	0.476618	1.20432	0.912697	0.316244	0.60656	0.989172	0.872997	0.515816	0.159226
K07668	4.58358	4.11781	4.82647	3.68896	3.85367	4.27202	4.54383	4.22535	5.74803	4.55549	4.06171	7.15742	0.257369	0.159359
K05210	0.609002	0.143561	0.31462	0.53949	0.274396	0.359445	0.182574	0.0383809	0.432786	0.164894	0.408315	0.144138	-0.708509	0.159623
K00558	82.3043	110.698	91.2476	88.1145	91.9658	91.8186	102.591	94.2542	125.577	95.8149	85.962	119.467	0.165304	0.160201
K00596	0	0.0478537	0.0493908	0.0543293	0	0	0.121437	0.046057	0.156365	0	0	0.305573	2.05403	0.160278
K09759	3.86093	4.27094	4.38196	3.64332	4.72716	3.37991	3.50283	3.44084	4.37881	3.27587	2.83355	4.05268	-0.175528	0.160641
K00073	0.0796768	0.15696	0.0493908	0.301528	0.159428	0.113211	0.123949	0.281332	0.351382	0.188707	0.289893	0.113389	0.648784	0.160659
K03973	0.112412	0.279466	0.199045	0.174397	0.313467	0.314727	0.331648	0.228366	0.16105	0.483451	0.324723	0.90807	0.806561	0.161024
K06386	0.269913	0.320141	0.293382	0.209168	0.226792	0.313028	0.513385	0.308198	0.364267	0.126704	0.371341	0.50112	0.420627	0.161034
K08621	0.235324	0.0765659	0.104215	0.0543293	0.0449094	0.324349	0	0.0383809	0.197945	0	0.0535846	0.048046	-1.31302	0.161048
K09803	2.75472	3.63688	3.60158	2.58607	2.56432	2.45951	2.95133	2.10941	2.56451	1.97379	1.98906	3.2138	-0.250046	0.161197
K19485	0.329207	0.0957074	0.125947	0.108659	0.170206	0.161326	0	0.0767617	0.214343	0.0898607	0.107169	0.0960921	-0.762432	0.161216
K01845	10.668	13.4402	13.378	11.4993	12.6541	12.9723	11.6571	11.0529	13.1241	11.3665	10.0246	11.7963	-0.112361	0.161246
K01684	3.06478	3.5541	3.02963	3.17337	3.24335	3.13708	2.34708	3.2877	3.34868	2.64056	2.60475	3.1917	-0.140497	0.161341
K11910	0.187765	0.25506	0.114093	0.139626	0.240265	0.221327	0.188437	0.260222	0.217272	0.247566	0.222376	0.255124	0.264313	0.161529
K12524	0.81715	2.37594	1.92427	2.95171	2.07167	1.02852	3.28508	2.65979	1.37918	2.67021	2.83516	2.19234	0.427521	0.161816
K10440	34.6514	40.0469	40.6847	38.0761	35.9046	32.7112	27.5507	32.3094	37.8105	32.9573	30.3417	40.2025	-0.142615	0.162001
K01758	0.677562	0.65081	0.768028	0.504719	1.0172	0.656624	0.74244	0.524666	0.474366	0.673506	0.603898	0.514573	-0.274826	0.162001
K15600	0.12353	0.205771	0.241027	0.185263	0.167063	0.218497	0.163312	0.202267	0.30336	0.249363	0.187546	0.309897	0.311072	0.162108
K01823	0.276089	0.303393	0.0987817	0.217317	0.2973	0.266612	0.150749	0.358093	0.284034	0.248016	0.70946	0.507847	0.629706	0.162813
K17255	0.129706	0.0880508	0.26029	0.167334	0.149548	0.0577376	0.0837496	0.0383809	0.219614	0	0.108241	0	-0.922104	0.162856
K09397	0.290913	0.110064	0.206948	0.199932	0.123052	0.412088	0.0837496	0.0383809	0.256509	0.120863	0.141463	0.195547	-0.682995	0.163307
K15633	22.4516	23.7134	23.7945	21.5274	21.592	21.6963	25.6311	21.9228	21.2135	23.4078	25.5293	25.167	0.0841633	0.163399
K16493	4.09872	1.20591	2.84639	3.51076	1.88799	3.6969	0.907427	0.804463	2.93756	1.10394	3.55319	2.004	-0.608646	0.163413
K03724	4.20866	5.5027	3.41291	3.83184	3.7176	3.58822	4.22433	4.00581	7.39016	4.56987	3.98294	5.81838	0.305858	0.16366
K07032	0.210001	0.24214	0.313138	0.162988	0.363766	0.219629	0.295217	0.176552	0.180962	0.0898607	0.151109	0.240711	-0.414192	0.16375
K18195	0.220501	0.399579	0.170398	0.237962	0.191763	0.0781156	0.391529	0.322015	0.23894	0.165793	0.355802	1.02002	0.941873	0.163836
K14591	0.988857	0.490979	0.249424	0.380848	0.898187	0.277367	0.485329	0.394171	0.336742	0.194998	0.366519	0.196989	-0.734516	0.163883
K14394	0.719562	0.162224	0.318077	0.312937	0.180087	0.24963	0	0.0383809	0.143481	0.054815	0.454933	0.265214	-1.0216	0.163962
K08794	0.15503	0.0478537	0.0987817	0.0700848	0.152692	0.147174	0.309455	0.111688	0.117127	0.234536	0.33919	0.048046	0.78847	0.164035
K16043	0	0.0478537	0.0889035	0	0	0	0.0418748	0.0456732	0.0767185	0	0.0535846	0.12492	1.32563	0.164229
K01501	0.402708	0.401493	0.415377	0.722036	0.451339	0.427371	0.505429	0.329308	0.471438	0.269582	0.267923	0.38629	-0.338837	0.164286
K01628	10.0955	10.747	11.2552	9.36202	9.88859	9.73841	10.6982	10.2385	10.4683	10.4858	10.7694	11.3557	0.067572	0.164353
K18908	0	0	0.0493908	0	0.0449094	0	0	0.0383809	0	0.0588588	0.0664449	0.11531	1.56491	0.164748
K05134	0.12353	0.0478537	0.0523543	0.113005	0.0449094	0.165854	0.0418748	0.0491275	0.0585637	0	0.111456	0.0600575	-0.769945	0.165313
K11013	0.914121	0.751303	0.911261	0.545466	1.1416	1.0506	1.224	1.44466	0.745517	1.2895	1.02079	0.850895	0.307177	0.165471
K01910	6.18329	4.96626	4.35528	3.68081	4.37552	5.31469	4.91233	4.31554	7.98927	5.16609	5.41526	9.18064	0.356848	0.165679
K01919	0.916592	0.793893	0.724564	0.75409	1.44204	0.850215	0.909102	1.30994	1.4272	1.13988	0.872893	1.08632	0.299348	0.165961
K07595	0.148854	0.122506	0.0582812	0.126587	0	0.303971	0.0418748	0.0767617	0	0.0449304	0.131818	0.0566943	-1.11048	0.166279
K01420	10.6106	12.5984	12.5942	10.472	12.1601	10.6605	9.97122	10.7071	10.0273	11.2488	9.74061	12.2417	-0.111955	0.166497
K04518	2.31495	2.42235	1.99144	2.26933	2.26702	1.89345	3.28382	2.63485	1.57244	3.12536	3.06022	2.16015	0.267282	0.166497
K17810	4.04437	4.31832	3.9241	3.15219	3.72838	3.39746	3.74026	4.58882	3.84412	4.97334	3.50336	4.56101	0.159973	0.166784
K20531	0.293384	0.378044	0.281034	0.473751	0.31706	0.297745	0.376873	0.256768	0.117127	0.313614	0.323115	0.224375	-0.340551	0.166882
K15669	0.101295	0.0770445	0.129898	0.108659	0	0	0.137349	0.0859731	0	0.124008	0.200406	0.245035	0.927219	0.166961
K02667	1.94065	2.37259	1.91241	2.69799	1.93425	1.7293	1.51545	1.87452	1.78327	2.38086	1.56146	1.72822	-0.215091	0.167473
K03654	23.1267	35.808	28.6734	30.9291	28.3666	25.6378	34.5069	27.6841	29.9079	29.3939	34.9741	37.1362	0.16616	0.167528
K15441	0.0772062	0	0.0898913	0.160815	0.0449094	0.153401	0	0.15314	0	0	0.0535846	0	-1.34797	0.167996
K07659	0.061765	0.0937933	0.0493908	0.172224	0.134728	0	0.234918	0.0383809	0.0585637	0.266886	0.317221	0.0960921	0.98336	0.168112
K09469	1.24951	2.61712	1.9702	1.96183	1.55746	1.55439	1.7378	1.60662	3.0377	1.82417	3.32707	6.92247	0.75836	0.16842
K07492	0	0.186629	0.216826	0.0543293	0.208379	0.0973614	0.306105	0.170027	0.0585637	0.510409	0.153252	1.37892	1.7551	0.168648
K09925	2.38907	1.86869	1.27379	1.51796	1.39219	1.09192	0.836658	1.01556	1.74813	1.63277	0.872357	1.20932	-0.382207	0.16911
K07217	0.90671	1.57439	1.87685	2.29433	2.26433	1.25325	2.24574	2.27138	1.38328	1.86506	2.19	3.04804	0.354602	0.16916
K01998	17.3492	19.1697	18.5887	18.9175	16.6201	15.7743	15.7843	14.7214	17.5668	14.1886	15.3632	19.7546	-0.128081	0.169242
K01963	11.8965	13.3048	11.5476	12.0263	10.78	9.73841	10.0504	10.6776	11.7555	10.1403	9.55842	11.6488	-0.118468	0.169303
K02523	2.39463	4.52696	3.86483	5.40902	4.67417	4.64448	6.86202	4.65867	3.34165	5.94743	6.19438	4.54179	0.30616	0.16931
K02231	10.0522	9.23337	8.78021	8.6916	9.52707	8.22251	7.6455	7.76905	8.9585	8.30223	8.20327	9.82638	-0.104316	0.169372
K04279	0.12353	0.0957074	0.145703	0.215687	0.0920642	0.113211	0.0661622	0.0383809	0.180376	0	0.166112	0	-0.801122	0.169372
K08679	1.83998	2.74489	1.96576	2.7458	2.70354	2.48555	2.9371	2.50013	2.57622	2.73581	2.65404	2.74103	0.156416	0.169466
K02115	12.3728	14.7389	12.4746	12.5897	13.1104	11.9704	13.8128	13.3681	14.7305	12.5724	12.9637	14.556	0.0860244	0.169555
K04981	0.061765	0	0.150148	0.192869	0.0467057	0.164722	0.0418748	0.0383809	0.117127	0.0449304	0.0535846	0	-1.05832	0.169623
K00666	4.44275	4.84567	4.77165	5.02274	4.43121	3.32897	4.99106	4.49709	5.62505	4.82911	4.37572	5.32927	0.143355	0.169685
K02006	5.53661	5.6587	4.44666	4.94233	4.30546	4.43844	4.62298	4.18428	5.39021	4.49393	3.76271	3.79516	-0.160012	0.169731
K08068	0.966622	1.36335	0.825321	0.551986	1.44204	0.901159	0.95307	0.690088	1.43305	1.85472	1.51591	1.59609	0.410673	0.169803
K15022	0.229766	0.346939	0.353144	0.26404	0.328737	0.301141	0.192205	0.241032	0.178619	0.334731	0.249168	0.329596	-0.25778	0.169852
K11051	3.18645	2.72623	3.67764	2.25358	3.55727	3.59049	2.55855	2.47288	2.31327	3.47222	3.02378	2.5623	-0.211407	0.170155
K07455	2.75039	3.1861	2.69081	2.46329	3.17554	2.77763	4.14225	3.1054	3.28074	3.45739	2.18732	3.38773	0.198723	0.170213
K06208	0.378619	0.476144	0.584294	0.173854	0.29236	0.113211	0.286424	0.858964	0.42283	0.528381	0.498873	0.387251	0.563359	0.170279
K00226	0.999357	1.85672	1.61903	1.45222	1.41869	1.68741	2.28553	2.01998	1.23277	1.60761	1.82777	1.74119	0.246265	0.170795
K04242	0.296472	0.116285	0.299308	0.348794	0.0449094	0.229818	0.0418748	0	0.120641	0.0898607	0.295251	0.206118	-0.825324	0.170801
K07183	10.736	11.4696	10.5212	8.56012	10.017	10.0005	9.07385	6.92813	10.203	10.5478	8.66624	9.93016	-0.147429	0.170888
K07337	0.707826	0.593865	0.85051	0.763326	0.983515	0.821346	1.02551	1.11151	0.714478	0.979482	1.04758	0.66784	0.232646	0.170951
K06894	4.8257	4.10681	4.5242	4.48488	5.18703	3.81408	4.49526	4.94844	4.20195	5.89621	5.81714	4.67824	0.156858	0.171197
K05606	1.00121	1.91367	1.8571	2.18078	1.86913	1.65345	3.03802	2.04954	1.37449	1.89561	2.34218	2.23222	0.303957	0.171361
K08770	2.82019	0.577116	1.36911	2.61541	1.06435	2.64348	0.268836	0.488205	2.03158	0.833458	2.13213	0.838403	-0.750293	0.171413
K15656	0	0.0478537	0	0	0.0449094	0	0	0.0383809	0.16515	0.0498727	0	0.048046	1.70029	0.171492
K07712	0.405178	0.174188	0.178795	0.124414	0.243858	0.10189	0.0699309	0.159281	0.115956	0.158604	0.14575	0.161915	-0.598138	0.17203
K08316	0.59912	1.1504	0.926078	1.40822	0.677233	1.05173	0.795621	0.584157	0.463825	0.624532	0.773762	1.16848	-0.398327	0.172197
K01442	13.991	15.4922	13.3726	14.6282	12.571	13.351	14.8542	13.5523	14.0014	14.1176	16.2544	16.3136	0.0951695	0.1723
K01066	2.3446	2.22089	2.45077	2.77297	3.2209	2.11138	3.45216	2.75421	3.05293	2.85712	2.39791	2.59689	0.17834	0.172559
K14827	0.122295	0	0.122489	0.335212	0.0601786	0.135853	0	0	0	0	0.185403	0.0960921	-1.463	0.172562
K16499	0.300795	0.143561	0.364504	0.293921	0.198948	0.28699	0	0	0.254752	0.237232	0.372949	0.110506	-0.703742	0.172937
K04914	0.061765	0.171316	0.120514	0.148319	0.127992	0.176043	0.0837496	0.0383809	0.118884	0.133892	0.155395	0.048046	-0.478748	0.173086
K01968	0	0	0.0493908	0	0	0	0.164568	0	0	0.0543657	0.0991315	0	2.68701	0.173135
K11749	16.9755	21.7457	20.6429	19.3184	18.9181	18.8162	21.393	20.2981	21.8355	18.7683	19.4078	22.758	0.0963909	0.173157
K09134	0.723885	0.914484	1.04956	0.770389	0.720346	0.39171	0.572847	0.270201	0.491935	0.700464	0.297395	0.987346	-0.461046	0.17341
K07074	5.44273	7.43455	5.75107	6.13432	6.13103	4.66599	5.18326	4.30595	5.90791	6.16399	4.74599	5.11258	-0.178574	0.173457
K16172	0.163059	0	0.12891	0.17494	0.0547894	0.0650963	0.0837496	0.0383809	0.0585637	0.0449304	0.0809127	0	-0.936796	0.173586
K03656	0.0877062	0.11437	0	0.128217	0.0646695	0.082644	0.20393	0.193056	0.0860887	0.0633518	0.0600147	0.15615	0.675085	0.173737
K00718	0.321178	0.0478537	0.239052	0.303701	0.0920642	0.194723	0	0.130111	0.205559	0.126254	0.195584	0.048046	-0.764487	0.173908
K03276	0	0.0488108	0	0.0603055	0.0449094	0	0.131068	0.0656313	0	0.0543657	0.181116	0	1.48846	0.174654
K06928	0.22606	0.112456	0.295851	0.486247	0.057484	0.114343	0.182574	0.0940331	0.139382	0.194099	0.0535846	0	-0.961555	0.174817
K19430	0	0	0	0.0543293	0	0	0	0	0.180962	0.138835	0	0.048046	2.75929	0.174853
K01270	15.6871	20.0349	17.0275	16.4444	17.0647	15.4856	18.6594	16.597	18.177	17.2663	18.0339	21.0643	0.109907	0.174962
K18682	15.8785	18.7654	17.0191	18.429	16.1256	17.4322	20.0245	17.0311	16.5003	18.4547	19.06	18.9191	0.0856517	0.175008
K07029	1.07903	0.478059	0.531445	0.427571	0.478285	0.847384	0.701821	0.634436	0.317416	0.380111	0.42439	0.243593	-0.507871	0.175027
K16743	0.735621	0	0.442048	0.57589	0.179637	0.640774	0.162893	0.0959522	0.395891	0	0.445288	0.279147	-0.900194	0.175122
K02564	15.705	18.4505	19.1967	17.8472	17.5416	16.5022	19.3792	16.6999	19.295	17.9793	17.8924	22.7729	0.115545	0.175175
K02015	17.3807	21.5251	19.664	18.3378	17.3121	18.18	21.7908	18.0735	20.8165	18.3779	19.3108	25.695	0.142454	0.175523
K13019	0.423708	0.779537	1.11722	0.98499	0.928277	0.531526	0.864714	0.788343	1.06762	0.734162	1.37498	2.46284	0.61389	0.175634
K00065	3.48787	4.20634	4.80622	4.17901	3.65877	3.0867	3.5313	2.88087	3.56478	3.44391	3.7252	3.799	-0.161433	0.175751
K01247	0.591708	1.03938	1.29503	1.1746	0.938606	0.704738	0.913708	1.06545	0.623704	0.493785	0.87718	0.462203	-0.372802	0.175906
K08612	0.490414	0.11772	0.249424	0.40747	0.20299	0.296047	0.0837496	0.0767617	0.351968	0.0449304	0.372413	0.118674	-0.750581	0.175943
K01682	0.871504	0.760874	0.920645	0.492767	0.891002	0.951538	1.05859	1.14413	0.692809	1.10708	1.08402	0.739429	0.25318	0.175959
K03458	1.30571	1.15088	2.53968	1.64563	0.92154	1.07267	0.931714	0.698532	1.13497	0.935001	0.914153	1.623	-0.469447	0.175984
K00137	0	0	0	0	0.0449094	0	0.0803996	0	0.0585637	0	0.055728	0	2.1161	0.176422
K05083	0.332913	0.0478537	0	0.141799	0.136075	0.144344	0	0	0.124155	0	0.123245	0.0912875	-1.24542	0.17651
K00098	0.122295	0.089965	0.0493908	0.111918	0.157183	0.0900027	0.127718	0.0752265	0.133525	0.210274	0.135033	0.139814	0.404398	0.176537
K05776	0.709679	1.44662	1.35973	1.66737	1.37243	1.174	2.23821	1.84305	0.729704	1.93111	1.71685	1.45243	0.358647	0.177188
K10217	0.229766	0.156482	0.0987817	0.187979	0.185476	0.135287	0.100918	0.0840541	0	0.120863	0.103418	0.252242	-0.587183	0.177546
K08824	0.171707	0	0.125453	0.0581323	0	0.125664	0	0	0	0.0449304	0.0830561	0.0590966	-1.36223	0.177608
K11425	0.355149	0.0478537	0.185216	0.289032	0.0907169	0.31416	0	0.0383809	0.224885	0.100644	0.274889	0.048046	-0.900483	0.177949
K00093	0.0907945	0.0478537	0	0.142886	0.180536	0.0713229	0.139862	0.0383809	0	0	0.0535846	0	-1.20215	0.17832
K02834	11.0714	14.4155	12.0691	11.9454	12.4615	12.7566	14.4778	13.3462	13.2091	13.4041	11.5636	14.0097	0.0987043	0.179139
K01220	0.142059	0.0569459	0.0548238	0	0.177841	0.156797	0.0418748	0.0652475	0.0860887	0	0.102347	0	-0.993524	0.179187
K01449	560.678	123.463	198.018	385.474	145.721	431.912	75.1384	63.5714	331.165	102.591	394.964	50.4085	-0.85832	0.1792
K00086	0.061765	0.11437	0	0.0749744	0.123501	0.0792477	0.131906	0.0614094	0.175691	0.0498727	0.229342	0.0960921	0.713668	0.179472
K03534	1.27174	2.96119	1.93958	2.51708	2.83827	1.96025	3.47979	2.62141	2.12879	3.08761	2.22537	2.85778	0.282075	0.179574
K03699	12.2702	13.6259	11.2063	11.8101	12.3604	10.8649	14.1344	11.9729	13.7068	11.3476	12.5308	13.6826	0.101115	0.179838
K07605	2.16239	0.315356	1.03079	0.900236	0.649389	1.76383	0.230311	0.0948007	0.93292	0.276322	1.4066	0.829755	-0.855358	0.179843
K05209	0.577502	0.170838	0.408462	0.700848	0.105537	0.669643	0.185924	0.240648	0.379493	0.204882	0.3199	0.310858	-0.681419	0.179893
K07647	0.148854	0.334497	0	0.0880134	0.253289	0.0566055	0	0	0.215515	0.0817732	0	0.048046	-1.35157	0.180182
K00004	0.598502	0.652725	0.485512	0.767129	0.593702	0.479449	0.748721	1.04703	0.527074	0.691478	0.527808	1.52738	0.503084	0.1802
K03043	29.8442	35.1983	34.3172	32.6497	31.9041	32.9778	35.7979	33.1342	32.4332	34.2711	34.1805	34.9679	0.056709	0.180301
K05989	23.1878	25.038	27.0464	28.7353	24.3997	20.4589	26.9967	26.3005	28.6008	23.5642	25.8079	31.9146	0.132489	0.180425
K01895	8.14618	7.87337	9.97102	8.67476	7.78324	8.02666	7.29752	7.89686	7.16235	7.87404	8.82913	7.84448	-0.105853	0.180938
K03309	0	0	0.0661837	0	0.0449094	0.0566055	0	0.113607	0	0.0705407	0.148965	0.0725495	1.27441	0.181012
K03311	1.70533	2.58936	2.68489	2.71538	2.87195	2.55517	2.34499	2.42222	2.56275	2.12835	2.12141	1.79452	-0.1772	0.18106
K00366	8.3605	8.11312	8.28581	7.79517	8.10659	7.03833	6.29713	6.88629	7.05635	6.41785	7.53935	9.28442	-0.133576	0.181259
K00864	23.2045	27.691	25.5449	24.3281	24.5951	23.9068	22.1522	21.686	25.7669	21.013	20.7142	27.035	-0.109425	0.181439
K07164	2.94125	4.73656	4.0219	4.91789	4.39438	4.21258	5.68031	5.50382	3.22159	5.34986	5.72926	4.11658	0.230838	0.181617
K02760	3.71949	5.06867	4.92328	4.89018	5.13	5.35262	2.65486	3.62277	5.71406	4.96391	2.64869	4.46828	-0.272847	0.181692
K02016	20.2163	27.2589	22.2219	23.1182	21.4671	20.3621	24.6571	22.8512	25.771	23.7758	21.4638	31.6604	0.15753	0.181742
K09667	0.12353	0.18328	0.137307	0.108659	0.154937	0.0798137	0.125624	0.164654	0.143481	0.208926	0.126995	0.195067	0.292825	0.181745
K09220	0.174177	0.0698664	0.106684	0.235789	0.0449094	0.150005	0.0552747	0.0383809	0.0679339	0.0898607	0.176293	0.048046	-0.715794	0.181897
K02107	0.211854	0.386179	0.519098	0.139626	0.460321	0.718324	0.620584	0.678957	0.686367	0.470421	0.477439	0.370435	0.440143	0.182411
K01466	1.82454	2.25439	1.81413	2.24543	2.70848	1.75647	1.67834	1.72944	2.27344	1.56223	1.82134	1.96172	-0.19284	0.182422
K07791	1.4348	1.55477	1.72078	1.39735	2.46148	1.65288	2.43292	2.28942	1.25092	2.07309	2.5442	1.80173	0.277756	0.182537
K07798	0.061765	0.146911	0.216826	0.108659	0.224098	0.0730211	0.0418748	0.258687	0.279349	0.108282	0.305968	0.30221	0.641074	0.182602
K00610	6.39391	7.25606	5.79206	5.82193	5.41337	4.95298	7.49433	5.8005	7.13716	6.37786	5.84554	6.67504	0.142541	0.182697
K11072	15.0441	16.4784	14.8192	14.7906	14.0086	13.6946	12.6956	13.4053	16.0184	11.3782	13.9711	14.7564	-0.111561	0.182843
K06985	0	0.0564674	0.0493908	0.0825805	0.121704	0	0.166662	0.125505	0	0.163546	0.0916297	0.048046	0.940899	0.183018
K11694	0	0	0	0	0.0449094	0.0769835	0.0418748	0.0383809	0.0673483	0.0449304	0.0803769	0	1.16282	0.183232
K11631	0.061765	0	0.0493908	0	0.057484	0	0.0418748	0	0	0	0	0	-2.00979	0.183409
K06142	3.1074	6.76077	5.68884	8.98172	6.72203	6.14	10.8946	8.1544	4.51234	7.45619	8.32437	7.83919	0.33514	0.183453
K18757	0.40209	0.0957074	0.118044	0.287945	0.118561	0.404729	0.044806	0.0383809	0.271736	0.0620039	0.242202	0.143658	-0.829974	0.183649
K09035	0.26003	0.0880508	0	0.231986	0.224547	0.245668	0.0418748	0.0383809	0.117127	0.0912086	0.248633	0.048046	-0.843602	0.183872
K01255	2.80413	3.55553	3.56503	3.35049	3.49081	3.18406	3.35585	2.85554	3.99873	3.66497	3.77396	4.69506	0.163503	0.18394
K10641	0.061765	0	0.0528482	0.0613921	0.0449094	0.248498	0.0845871	0.0529656	0	0	0	0	-1.77087	0.184075
K00939	14.7847	16.7306	14.2181	14.9688	15.019	14.0948	17.015	14.8906	16.406	14.8594	15.0583	16.1973	0.0722208	0.184243
K19508	3.25316	3.0746	1.86944	3.67049	2.62361	2.96556	2.56399	2.54772	3.15541	2.08477	1.91833	2.55557	-0.235684	0.184253
K07374	2.63551	0.481887	1.80326	1.8836	0.519601	2.49574	0.245386	0.306279	1.7124	0.403475	2.12517	0.712523	-0.83486	0.184321
K03099	0.233472	0.0478537	0.0691472	0.205908	0	0.157929	0.0418748	0.0529656	0	0	0.197191	0	-1.29042	0.184422
K01226	2.53792	3.51964	3.02716	2.91966	2.93528	2.61348	2.1285	2.46904	3.00315	2.68144	2.2184	3.15662	-0.164907	0.184525
K19166	0.12353	0.0478537	0.197069	0.193956	0.374544	0	0.102174	0.153523	0.210829	0.407518	0.412066	0.300288	0.759707	0.184542
K01150	1.04074	0.902042	1.29997	0.860033	1.21794	1.32287	1.16831	1.89333	1.11271	1.15651	1.4425	1.14782	0.25375	0.184544
K17074	0.912886	1.07192	0.833717	0.743768	0.803429	0.537186	0.984476	1.11189	0.706279	0.798862	1.0031	1.19106	0.241339	0.184771
K16013	0.28906	0.379958	0.378828	0.578064	0.466159	0.501525	0.310292	0.356174	0.350211	0.323049	0.519771	0.259449	-0.291606	0.184937
K01486	10.4809	9.92342	9.81495	9.1898	8.56736	9.38123	7.80211	8.20468	9.33858	9.34147	8.64587	10.1978	-0.0996255	0.184962
K06640	0.061765	0.0875723	0.123971	0.0825805	0.421699	0.184534	0.0699309	0.0383809	0.0708621	0.0669462	0.130211	0.101858	-1.00864	0.185139
K08641	2.63057	2.96789	3.22226	2.68006	3.0709	2.58517	3.18123	3.4823	2.44445	3.0957	3.09451	3.4598	0.12872	0.185311
K06909	5.06226	4.25898	3.03852	3.7949	4.38899	3.61766	3.79637	3.94325	3.11735	3.52928	3.42459	3.70195	-0.167504	0.185353
K11635	0.379237	0.271331	0.0681594	0.201018	0.213769	0.0690587	0.422517	0.400312	0.0737903	0.213419	0.268995	0.540998	0.675006	0.185624
K16885	0.12353	0.198593	0.138294	0.143429	0.0934115	0.194157	0.155774	0.108234	0.0720334	0.0732365	0.173078	0.105221	-0.374575	0.185751
K05939	1.11362	1.06235	1.3785	0.871985	1.48605	1.47514	1.12601	1.10652	0.949318	1.17358	1.17082	0.847532	-0.212964	0.186638
K02334	24.9215	26.6253	22.3578	23.2785	25.0967	20.5891	23.4796	23.0811	29.9185	26.0987	23.6045	30.7187	0.135164	0.186796
K11480	0.759709	0.153132	0.294369	0.424855	0.291462	0.508317	0.0418748	0.0383809	0.555184	0.196346	0.428677	0.12492	-0.811767	0.187079
K09943	0.773915	0.574245	0.99078	0.35477	0.770645	0.738702	0.788921	1.11228	0.676997	1.0671	0.783943	0.748557	0.300898	0.187083
K08223	3.82016	6.46408	5.30952	4.47021	3.7634	3.75181	7.48135	4.831	5.09095	4.95941	5.04285	5.32734	0.247161	0.187948
K04301	0.34959	0.0478537	0.220777	0.335212	0.0449094	0.238309	0.0418748	0	0.207316	0.132545	0.193976	0.118193	-0.833629	0.1884
K03473	1.3718	3.01957	2.34409	3.59551	3.26042	2.55064	4.75028	3.28809	1.78444	3.78538	3.98455	2.98366	0.350168	0.188696
K04764	0.290913	0.390486	0.306223	0.561221	0.413166	0.400767	0.579128	0.474771	0.602035	0.377415	0.9313	0.262331	0.449702	0.188828
K09502	1.91595	0.257932	1.38788	1.51959	0.412268	1.51929	0.268417	0.235659	1.28313	0.353602	1.36534	0.590005	-0.775745	0.189048
K01883	18.9118	25.474	22.0431	22.4125	20.9058	20.3508	24.9419	22.2628	22.335	21.669	22.8394	25.4971	0.101134	0.189268
K00283	2.48419	3.4402	3.29832	3.19782	3.10144	2.8099	4.37801	3.27926	3.53432	3.50277	2.35611	3.91527	0.19368	0.189553
K10546	2.58116	4.12882	2.55499	2.70125	3.15892	2.98141	3.02378	3.41628	3.74691	3.37427	2.93322	4.27418	0.197894	0.189722
K19575	0.113648	0.0478537	0.137307	0.0711714	0.163919	0.181704	0.0418748	0.0564199	0.141724	0.0453797	0.138248	0.048046	-0.60131	0.19006
K03272	2.42489	2.52763	2.18999	2.06614	2.39861	1.98232	2.43292	2.22763	3.38791	2.85577	2.1048	2.38549	0.179915	0.190198
K10218	0.12353	0.205771	0.305729	0.270017	0.282929	0.238309	0.200161	0.173098	0.117127	0.293844	0.188082	0.14558	-0.351481	0.190327
K03837	1.09448	0.723548	1.09648	0.816569	0.97633	0.919273	1.02886	1.26427	0.78534	1.10304	1.4425	0.953233	0.2252	0.190598
K05837	15.3078	18.7309	16.9351	17.0534	17.3867	15.755	18.9257	16.7544	17.3647	16.2513	18.1534	20.6963	0.0962121	0.190926
K02282	0.297707	0.334976	0.27807	0.676943	0.492207	0.861536	0.412885	0.464025	0.442156	0.215216	0.25024	0.261851	-0.523452	0.191258
K05303	2.60648	2.77025	2.3436	2.57575	2.74711	2.41536	2.75578	2.68973	1.70596	1.91763	2.24198	2.51089	-0.161441	0.19159
K08998	7.05603	8.13657	7.40517	5.69534	6.39195	5.28922	5.82395	4.86708	5.79664	6.67036	5.53315	6.82686	-0.17052	0.191739
K00690	2.8381	2.58889	2.20975	2.3932	2.54367	2.45781	2.82613	2.50781	4.72258	3.01797	2.65029	2.36723	0.267372	0.19177
K00626	13.8755	17.0771	14.8958	13.9376	16.6677	14.2425	14.7889	13.4698	14.0477	15.2116	12.9337	14.5796	-0.093048	0.192029
K03640	0.975269	1.44805	1.6215	1.34737	1.64368	1.36646	1.6306	1.82501	0.975672	2.02052	2.54741	1.41688	0.309953	0.192848
K02443	1.18218	1.71508	1.04807	1.78146	1.49548	1.44853	1.21856	1.48342	1.21403	1.47641	1.16332	0.839845	-0.229503	0.19349
K00176	5.14379	3.97329	5.12776	4.2692	4.33286	4.64731	6.65139	4.33857	4.24587	4.73656	5.06053	6.32382	0.189648	0.19359
K13731	0.208148	0.0717806	0.0745802	0	0.0449094	0.0747193	0	0	0.0802323	0	0.0744826	0.048046	-1.22552	0.193723
K00633	2.26986	2.11944	2.18604	2.1748	1.9302	2.01742	1.40406	1.83345	1.89395	1.79991	1.94083	2.52434	-0.155978	0.194105
K16915	0.0852356	0.13399	0.169904	0.0570457	0.110926	0.0566055	0.120181	0.175017	0.156951	0.156358	0.055728	0.164798	0.433875	0.194173
K17243	1.05989	0.531655	0.78729	1.07789	0.513314	0.508317	0.586666	0.520061	0.726776	0.611502	0.431892	0.576072	-0.375132	0.194227
K03827	2.86589	4.15083	3.17484	3.81174	3.93676	3.90635	4.71301	4.22688	3.09099	3.74899	4.1094	4.63308	0.166701	0.194229
K17723	0.86718	0.936497	0.891999	0.722036	0.831721	0.901159	1.01211	0.969501	0.51419	0.940842	1.98638	2.48446	0.618481	0.194371
K05927	1.92521	1.58157	2.18851	1.35932	2.04203	1.98402	2.0012	2.40111	1.67317	2.46892	2.47293	1.72149	0.201187	0.194662
K07315	3.97581	4.25754	5.31198	3.74383	4.01714	3.7937	3.42787	3.21478	3.92611	4.84709	3.52051	3.29932	-0.174812	0.196156
K00793	8.05292	9.50949	8.43052	8.71713	8.46362	8.56894	10.0068	8.86214	8.5099	8.75333	9.25031	8.81116	0.066771	0.196249
K00699	0.204442	0.0684308	0.21485	0.217317	0.0723041	0.221894	0	0.0518142	0.140553	0.0449304	0.222912	0.157591	-0.693687	0.196435
K08600	36.8051	41.2633	31.8433	36.3707	37.8775	35.5267	27.9326	30.3416	36.4981	32.7003	27.4251	42.5688	-0.153839	0.196575
K02554	0.127853	0.181844	0.234606	0.0543293	0	0.208874	0.188437	0.197661	0.262951	0.192302	0.236844	0.0960921	0.540237	0.196587
K04416	0.200118	0.0478537	0.317583	0.13528	0.0462566	0.131891	0.14698	0.122819	0.0585637	0	0	0.13597	-0.920674	0.196832
K03648	9.53898	13.2057	11.1579	12.7348	12.4606	10.9775	13.5624	13.2406	11.5435	13.3794	11.421	12.5568	0.111456	0.197481
K07047	9.99728	13.0114	10.8852	12.2817	11.7007	12.1453	12.3673	12.0597	12.0934	11.9452	12.4214	13.0075	0.0776672	0.197513
K00036	0.200118	0.710628	0.579848	1.23816	0.975431	0.511148	1.03556	1.24508	0.412874	1.03025	1.50787	0.763932	0.508248	0.197561
K00298	0	0	0	0	0.0449094	0.113211	0.0418748	0.178471	0.133525	0	0	0.0975335	1.5134	0.197732
K06518	7.63291	7.98726	6.44649	5.69317	5.59167	6.46944	7.95788	7.16264	7.19573	7.24727	6.37442	7.67824	0.131336	0.198295
K00818	2.50642	2.97172	2.68489	3.46838	3.47554	3.14274	4.06102	3.954	2.27403	3.65868	3.73485	3.18065	0.193091	0.198573
K05346	0.525002	0.240226	0.760125	0.371612	0.586965	0.613604	0.182574	0.435239	0.525902	0.241725	0.531023	0.388212	-0.426556	0.198609
K03527	14.1275	16.6225	16.1953	14.8873	15.9523	13.6787	16.5351	15.5116	14.7926	16.081	16.5383	16.77	0.0732711	0.198846
K03694	5.29326	8.31267	4.95489	4.89507	5.54226	4.39768	5.30512	5.07318	7.47391	5.54441	5.31131	8.07318	0.139296	0.200185
K10709	3.07095	4.22788	3.1057	2.32203	3.0224	2.8665	2.82445	2.62487	2.72439	2.65898	2.16053	4.64317	-0.0779465	0.200185
K06124	0.374913	0.0478537	0.0987817	0.0776909	0.071855	0.1234	0	0.0383809	0.0585637	0	0.133426	0.11435	-1.20461	0.20063
K00831	14.9836	16.3224	14.6528	13.2982	14.6427	13.5083	15.582	13.7434	14.6825	16.1758	15.2775	18.9013	0.11045	0.201145
K07467	4.19693	4.8361	6.94435	3.40536	2.94471	5.99396	6.49813	3.82696	6.8994	6.1923	4.39287	7.69361	0.326059	0.201229
K06988	0.0704121	0.0622098	0.194106	0.0543293	0.194907	0.0628321	0.286005	0.103245	0.258266	0.134791	0	0.358423	0.83653	0.201476
K12217	0.262501	0.48428	0.270662	0.309134	0.308078	0.350954	0.314898	0.359245	0.533516	0.223304	0.52888	0.617392	0.376243	0.202153
K10121	1.38045	0.897257	1.06141	0.708997	0.638162	0.755683	1.42667	1.41741	1.16718	0.726524	0.945768	1.05797	0.308949	0.202391
K17865	1.02653	2.00746	1.55235	0.938267	0.998784	1.09418	1.74325	1.46884	1.82543	1.30792	1.40445	1.43946	0.270629	0.20259
K02761	11.7075	15.7793	14.3752	13.6535	12.1071	11.6222	10.2782	10.7839	14.6029	12.12	9.03919	13.4841	-0.172625	0.203077
K15553	0.977739	0.898214	0.933981	0.939353	0.913906	0.920405	0.774684	0.84553	0.653571	0.646098	0.783943	1.19827	-0.187797	0.203167
K07082	13.8885	17.2623	14.8296	14.5733	14.4074	14.405	17.8353	14.3752	15.9686	14.4536	15.4275	17.8943	0.102625	0.203287
K19173	0.415061	0.643154	0.299308	0.388454	0.335922	0.27114	0.283492	0.346963	0.561041	0.516699	0.62694	0.751921	0.391706	0.203559
K03732	0.187765	0.220606	0.202009	0.203192	0.175596	0.159061	0.0984057	0.116294	0.12357	0.227348	0.142535	0.227738	-0.294998	0.203651
K19271	4.70031	6.26453	7.26934	5.32318	4.34588	5.02713	7.69282	4.90891	5.76384	6.19275	5.75284	8.13467	0.223408	0.203772
K17335	1.73868	0.419199	0.569476	1.03497	0.392508	1.30362	0.179643	0.103245	0.990899	0.431781	1.01061	0.519378	-0.754484	0.204924
K17734	6.38464	7.7145	6.55861	7.93696	6.08252	5.10695	5.63928	5.78899	6.80979	5.76861	4.92603	6.65101	-0.160978	0.205053
K01200	3.2859	5.78121	2.76984	2.62791	2.86881	2.22007	4.59283	2.87166	3.79727	3.52703	4.46253	5.61898	0.34698	0.20524
K04931	0.293384	0.0957074	0.230655	0.145602	0.0898187	0.336237	0.0418748	0.103628	0.199702	0.144226	0.175222	0.126361	-0.590886	0.205377
K19409	0.588002	0.115327	0.309187	0.26893	0.227241	0.523035	0.0954745	0.0383809	0.528831	0.156807	0.295251	0.048046	-0.805113	0.205516
K01488	4.71205	5.84868	4.5084	5.72413	6.5635	3.96182	2.90444	4.97646	5.66897	3.62947	4.73473	4.76473	-0.231325	0.206003
K19076	0.061765	0	0.139282	0	0.0866751	0	0	0	0	0.0718886	0	0	-2.00084	0.206148
K04182	0.324884	0.0478537	0.134343	0.123327	0.0866751	0.152835	0	0	0.144652	0.0673955	0.158075	0.108584	-0.861738	0.20652
K02113	8.2765	10.0866	8.70859	8.92902	10.317	7.85741	10.0311	9.58293	10.0173	9.34551	9.33712	9.44297	0.0923635	0.206543
K09985	0.179736	0.132555	0.121995	0.0956195	0.113621	0.100192	0.152424	0.177703	0.0954589	0.236334	0.557816	0.10474	0.832594	0.206748
K18331	4.60643	5.24716	4.19872	5.27809	4.7586	4.09145	3.31062	4.28676	5.18348	3.99476	4.05046	4.66719	-0.144578	0.206764
K14575	0.170471	0	0.0869279	0.0717147	0.0826332	0	0	0.0383809	0	0.0449304	0.0535846	0.049007	-1.14721	0.206912
K07715	0.061765	0	0.0493908	0	0.0552385	0.111513	0	0.0514304	0.0585637	0	0	0	-1.33718	0.207347
K09760	5.32599	7.30965	5.76194	6.5532	6.33177	7.19456	10.0298	7.73912	4.68627	7.56537	8.06609	6.70627	0.219272	0.208254
K09680	1.82763	1.50261	1.46147	1.7092	1.18112	1.45646	1.72398	0.852439	2.20434	1.78463	1.99281	3.03699	0.343501	0.208487
K11584	0.516355	0.123463	0.334376	0.509609	0	0.456806	0.0615559	0.204954	0.149338	0.0633518	0.441537	0.172005	-0.828558	0.208883
K18581	7.69838	9.01516	7.86401	7.84352	7.6795	6.23793	7.5651	7.66044	10.5819	7.60761	8.14539	13.0829	0.237835	0.208903
K01505	0.621355	0.423027	0.305729	0.355314	0.282031	0.257555	0.468998	0.187299	0.268222	0.214318	0.280783	0.276265	-0.404685	0.209011
K01677	14.6303	15.0926	14.1194	12.6403	13.2433	12.0168	12.3401	11.5265	14.1057	11.6868	11.7072	14.5152	-0.10734	0.20911
K10206	16.288	18.5864	16.0802	16.5715	17.9655	15.5473	17.2763	16.5855	17.6441	17.9578	17.4236	18.6361	0.0626507	0.209369
K04076	0.19456	0.284251	0.321534	0.287945	0.189068	0.29265	0.24748	0.208408	0.440399	0.672158	0.296323	0.298366	0.46235	0.209446
K07636	21.3633	27.1106	25.7623	24.4362	26.0591	21.4529	26.941	23.4841	26.5745	27.4035	24.6827	26.5445	0.090333	0.209753
K01807	0.933886	0.747475	0.666282	0.931747	1.33111	0.870592	0.711871	0.975642	0.639516	0.846488	0.893791	0.378122	-0.302142	0.209997
K18831	0.520061	0.396229	0.628745	0.581323	0.597744	0.260385	0.385667	0.396091	0.135282	0.568369	0.367054	0.468449	-0.362791	0.21021
K05099	0.253236	0.0957074	0.113105	0.156468	0.0974533	0.193591	0.0837496	0	0.107172	0	0	0.29212	-0.913025	0.210325
K14084	0.061765	0.0478537	0.0493908	0.117351	0.178739	0.140948	0.126043	0.208024	0.0585637	0.204882	0.295251	0.0595771	0.676052	0.210373
K00971	9.47351	14.5715	11.0171	13.3786	11.6692	9.0365	14.8308	11.7154	11.7942	13.7842	12.5468	12.603	0.160334	0.21047
K15599	0.15503	0.323013	0.255845	0.239592	0.114968	0.239441	0.0837496	0.133565	0.125326	0.259248	0.282391	0.048046	-0.510227	0.210576
K06213	13.0194	15.1467	13.5894	14.155	13.5231	12.6202	16.0213	12.828	14.2603	14.2294	13.6041	16.941	0.0990336	0.210751
K01173	1.25692	4.19629	2.75502	4.88638	3.56805	2.82575	5.58986	4.17315	2.34665	4.56537	4.52575	3.74327	0.356081	0.210853
K00929	6.43406	8.82853	7.59878	7.7191	7.6063	5.9815	8.7288	7.82893	9.48967	7.66781	6.9601	7.90694	0.137419	0.210876
K13968	0	0.0478537	0.0493908	0	0	0.0769835	0	0.0752265	0.0585637	0.0449304	0.107169	0.048046	0.938594	0.211222
K06867	0.944386	0.722591	0.974481	0.673683	0.899535	0.799836	1.16621	1.04703	0.760157	1.09271	1.06901	0.660153	0.208767	0.211233
K02781	1.03271	0.431162	0.541324	0.26567	0.655228	0.451146	0.347142	0.399545	0.41346	0.457391	0.267923	0.567424	-0.461365	0.211294
K01848	0.314384	0.285208	0.313138	0.252631	0.388915	0.294349	0.262136	0.220306	0.160465	0.323499	0.365447	0.232543	-0.240847	0.211477
K03739	1.13153	1.05948	0.988311	1.38268	1.21704	1.17626	0.852152	1.07236	1.00495	0.914782	0.828954	1.42985	-0.188584	0.211786
K19062	0.339707	0.51682	0.288936	0.434634	0.626037	0.451712	0.382317	0.414513	0.886069	0.533323	0.531559	0.622677	0.342687	0.211957
K14281	0.131559	0	0.172868	0.0749744	0.0970042	0.172081	0	0	0.144652	0.069642	0.0712675	0.0826392	-0.816583	0.212039
K00425	2.10495	4.4169	3.42723	5.08087	4.16085	3.29274	5.94496	4.30633	3.1929	4.75767	4.91049	3.93929	0.266847	0.212112
K10441	39.7587	43.109	45.563	41.7211	39.0015	33.3446	30.2608	34.5462	41.6218	35.1692	32.6561	45.2017	-0.144042	0.212182
K19167	1.48174	2.26444	1.77412	1.78635	1.94817	1.67722	2.247	1.41318	1.93963	2.02232	2.2602	2.65262	0.197395	0.212526
K02518	4.6262	4.72843	4.6704	4.89344	4.3616	4.89015	5.10495	4.11251	3.91791	4.5811	4.67258	4.1531	-0.0858845	0.2126
K15778	1.25383	1.66722	1.57507	1.05181	1.52018	1.29344	2.00329	1.71371	1.39792	1.37038	1.55288	1.4236	0.178339	0.212774
K07507	9.42224	12.9334	11.7535	10.7175	10.9503	9.69652	11.9527	11.4536	12.7423	11.2973	10.3654	12.9571	0.112194	0.213107
K02990	11.7588	10.78	11.1915	9.65812	10.3449	9.7752	11.6106	11.3216	10.4226	11.6096	10.5154	11.1976	0.0702487	0.213232
K00863	1.39959	1.77489	1.66694	1.76733	1.33426	0.939085	1.56737	1.3418	1.89571	1.53168	1.73989	2.50993	0.253235	0.213311
K01034	0.636797	1.44327	1.07178	1.07518	1.24534	1.04833	1.11596	1.13991	1.62163	1.33848	1.00203	1.46012	0.23573	0.213657
K01754	15.1948	16.3712	15.449	13.2395	15.103	14.4186	16.0598	14.9616	16.5665	14.9802	14.695	17.4532	0.0772838	0.213862
K02329	0.314384	0.152175	0.176325	0.159728	0.224547	0.170383	0	0	0.291062	0.0449304	0.265244	0.127802	-0.716009	0.21401
K04773	4.30625	6.17265	5.96888	7.5007	6.39689	5.77319	8.99638	7.30388	4.74191	7.30523	6.89473	6.48333	0.208187	0.214246
K01745	3.14816	4.51404	4.23724	4.63103	4.68001	3.95163	7.43906	4.72814	3.31119	4.2567	4.96408	5.32206	0.25473	0.21482
K00773	16.3751	21.7849	18.6016	20.2214	19.8868	16.8101	20.2724	19.1379	19.0104	20.4483	20.3037	22.2967	0.0956155	0.215129
K07627	0.460149	0.0478537	0.181264	0.197215	0.114968	0.498128	0	0	0.288719	0.0561629	0.283998	0.132127	-0.978575	0.215888
K01692	0.061765	0.22587	0.21485	0.356943	0.349844	0.463033	0.407023	0.397242	0.262366	0.269582	0.600147	0.343049	0.446822	0.215892
K01663	0.413825	0.0669952	0.263253	0.153752	0.0664659	0.0696248	0.0418748	0	0.135282	0.249363	0.0535846	0	-1.1067	0.215943
K12555	1.90915	1.87347	1.80672	1.68529	1.45911	1.76949	1.57533	1.72752	1.76394	1.74914	1.39749	1.59128	-0.0992877	0.215981
K12382	0.061765	0.077523	0.674679	0.279253	0	0.131325	0.138187	0.0733075	0.0585637	0	0.125924	0	-1.62874	0.216
K01551	1.65962	0.952289	1.74201	1.30771	0.915702	0.45624	1.48614	1.2017	2.11884	1.06665	1.32247	1.91896	0.373945	0.216318
K10974	2.94557	2.58697	2.7081	2.34974	2.49337	2.23762	3.26456	3.07853	2.38003	2.09735	2.83141	4.09689	0.212173	0.216399
K00757	11.0769	12.9382	11.5031	11.5922	12.3923	11.7236	12.8468	12.0443	12.8471	11.1275	12.1508	15.6058	0.105354	0.21644
K14587	0.12353	0.128248	0.130392	0.169507	0.105537	0.113211	0.131068	0.0383809	0.0585637	0	0.20898	0.0831196	-0.566832	0.216828
K02122	6.07582	5.79652	6.21781	5.10695	5.25754	4.90317	4.56477	5.06397	4.70208	5.46308	4.36607	6.30028	-0.131097	0.217383
K07742	8.68415	11.2901	9.08298	8.07659	8.55748	8.16081	7.82263	7.53378	8.3629	8.84903	8.18773	8.87987	-0.117619	0.217829
K03182	1.68062	1.97923	2.6755	1.91076	2.5522	2.20761	2.19089	2.32665	2.23186	2.63247	2.65512	2.36819	0.147418	0.217879
K02532	0.12353	0.167967	0.0987817	0.0662817	0.31212	0.113211	0.0473185	0.30436	0.176863	0.339673	0.215946	0.233504	0.579311	0.217956
K09807	4.02213	4.25659	3.4702	3.51673	3.55547	3.21972	4.67155	3.82811	4.55685	3.35315	3.30671	5.06069	0.168824	0.218334
K18816	0.579973	1.37532	0.621831	0.700304	0.824985	0.534922	0.951814	0.679341	0.880213	0.8712	1.46929	4.09641	0.948313	0.218506
K14260	2.15251	1.93377	1.85759	2.5714	2.14757	1.63307	1.76712	2.15125	1.68195	2.14183	1.56306	1.67392	-0.163414	0.218525
K00208	1.94683	3.23778	2.98815	3.16794	3.28153	2.73574	3.90524	3.93903	2.36656	3.72113	3.41495	2.69106	0.207138	0.218546
K18941	0	0.0478537	0	0	0.129339	0.138683	0	0.0383809	0	0.0449304	0	0	-1.92278	0.218737
K01331	0.466943	0	0.222753	0.21786	0	0.206044	0.046481	0	0.152851	0.0831211	0.151109	0.0898461	-1.08922	0.218758
K05396	2.76954	3.45695	3.98189	3.2364	3.49799	3.16085	4.05809	2.71928	4.99724	3.57691	3.15399	4.75752	0.210584	0.218927
K16578	0.061765	0.0952289	0	0.0543293	0	0.0679266	0.0615559	0	0.0585637	0	0	0	-1.21708	0.218968
K03981	1.14821	0.641718	0.95028	0.573717	0.766603	0.901726	1.01881	1.16102	0.796467	1.14438	0.961843	0.768737	0.231948	0.218974
K01866	17.1812	20.524	18.5981	17.7765	17.4913	17.4022	21.2422	18.1046	16.9097	18.7476	20.1403	20.42	0.0847241	0.219303
K07792	1.32115	1.29444	1.58248	1.1784	1.52782	0.983803	1.59962	1.75669	1.05356	1.31826	1.94941	1.45724	0.211691	0.219449
K09513	0.208148	0.0918791	0.119526	0.127131	0	0.193025	0	0.0383809	0.117127	0	0.15861	0.103779	-0.823805	0.219504
K01719	2.44219	4.20873	3.19954	4.72773	4.21699	3.55482	5.53166	4.6675	2.58618	4.40317	4.76153	4.50864	0.243465	0.21998
K01053	0	0.127769	0	0	0.0449094	0	0.102174	0.0383809	0.0585637	0.0512206	0.199871	0	1.38251	0.220072
K16950	1.81404	1.7323	1.53013	1.71083	1.38411	1.02852	1.43631	1.2397	1.49865	0.836154	0.71589	1.83055	-0.283761	0.220522
K00556	0.785033	1.02263	1.26786	1.47124	1.29608	1.66816	1.21102	1.01786	1.03365	0.86446	1.20833	1.08584	-0.226173	0.220559
K01342	0	0.0564674	0.239546	0.127674	0.121704	0.114909	0.221099	0.0671665	0.214343	0.137936	0.180044	0.154228	0.562009	0.221151
K07179	0.061765	0.143083	0.0686533	0.216774	0.103741	0.253593	0	0	0.0896025	0.0786281	0.198799	0.128763	-0.773659	0.221479
K05847	3.09134	3.67182	3.85249	3.85032	3.62239	3.59445	2.62471	3.06203	3.53901	3.81099	2.68512	3.90951	-0.14339	0.221598
K08297	0.747356	0.833612	0.426737	0.89263	1.0675	0.806628	0.651572	0.574562	0.49135	0.906694	0.72875	0.603939	-0.270979	0.221608
K11592	0.495355	0.115327	0.14916	0.253174	0.0898187	0.285858	0.126043	0.109769	0.117127	0.0449304	0.241131	0.215727	-0.700192	0.221846
K01523	1.52374	1.64904	1.6299	1.3365	1.54533	1.62571	1.16077	1.82693	1.22632	1.24322	0.998817	1.70035	-0.190881	0.222143
K06296	0.061765	0.486672	0.298321	0.261867	0.338168	0.285858	0.312386	0.221841	0.0585637	0.209825	0.161825	0.251761	-0.510597	0.222347
K15045	0.832592	0.537397	0.156075	0.116808	0.120806	0.306802	0.341698	0.0410675	0.196774	0.144226	0.216482	0.116271	-0.970646	0.222359
K00945	15.9162	18.6275	15.6515	16.9719	17.0799	14.9014	16.8994	16.5517	18.4394	17.9578	15.7196	20.0847	0.0916654	0.222457
K03536	14.3035	16.4904	13.9939	11.8813	13.7984	13.3912	13.8354	12.3007	13.0609	13.2742	12.8983	13.4428	-0.0895377	0.222711
K17108	0.0784415	0.169881	0.134837	0.140713	0.0498494	0.0877385	0.0418748	0	0.0585637	0.0449304	0.160754	0.119635	-0.635622	0.222808
K06104	0.621355	0.0870938	0.176819	0.207538	0.0449094	0.103022	0.0418748	0.0690856	0.066177	0.0871649	0.189154	0.0941702	-1.17993	0.223079
K03077	0.718326	1.505	1.31923	1.4294	1.65716	1.4842	1.72063	1.82616	1.02428	2.10319	1.53841	1.46781	0.254789	0.223135
K03655	54.7151	78.0126	61.3345	61.4529	63.359	54.9939	66.575	62.7945	72.8006	60.8959	65.7719	80.7284	0.131568	0.223239
K00020	1.40515	1.50261	0.952255	1.23327	1.30731	1.22494	0.984476	1.26081	0.934092	1.36903	1.2378	1.01521	-0.165003	0.223868
K01138	0.584914	0.353639	0.416859	0.425942	0.194008	0.191327	0.420004	0.256	0.513018	0.430882	0.517091	0.68898	0.383258	0.224476
K08884	3.57928	3.11528	3.13731	5.21452	3.68886	3.09009	2.96808	2.54619	2.86728	2.94294	3.08004	4.24247	-0.22706	0.224594
K02377	6.60885	9.07259	7.9786	7.20569	7.30541	6.41397	8.81799	7.06361	8.88471	8.36963	7.46433	7.86706	0.120451	0.224868
K01729	0	0	0	0.0543293	0	0	0.0657434	0.0383809	0	0	0.109313	0	1.97401	0.22497
K00878	6.5687	7.00722	7.67237	7.46376	7.79537	8.47837	6.24897	7.39215	7.95237	6.75034	5.7089	7.52593	-0.113626	0.225101
K04763	22.4423	32.006	27.4939	25.5451	28.8188	27.3954	29.6402	26.8628	29.8576	26.8666	29.4019	34.5869	0.114441	0.225212
K03649	0.061765	0.178973	0.194106	0.0961628	0.119908	0.0566055	0.198905	0.166573	0.0585637	0.309121	0.231485	0.0888852	0.574393	0.225219
K06884	0	0.168445	0	0	0.0898187	0	0.934645	0.54923	0	0	0	0.109065	2.62477	0.22522
K03567	0.325501	0.288079	0.111129	0.263497	0.274396	0.226422	0.170012	0.167341	0.171592	0.236334	0.229878	0.248878	-0.282725	0.225243
K09747	9.23633	9.63726	9.0242	7.49201	7.1105	8.37139	7.62456	7.60248	9.25132	6.86446	7.30251	8.10921	-0.121757	0.225485
K05117	0.181589	0	0.0493908	0.188523	0	0.155665	0	0	0.1101	0	0.0878787	0.048046	-1.22518	0.225654
K07114	12.0287	18.6175	15.3685	16.2792	15.0038	13.7749	19.5903	15.3635	15.8333	15.7337	16.6085	16.5211	0.129859	0.225877
K13924	0.121059	0.129684	0.211393	0.0543293	0.0449094	0	0.0766309	0.0383809	0.0585637	0	0	0.111467	-0.977787	0.226223
K01224	6.37908	9.05105	4.47234	4.95863	4.81518	4.84939	7.05632	4.55504	7.80303	4.89561	9.73096	9.25126	0.326438	0.22638
K11645	1.29151	2.25104	2.12331	2.47687	2.53064	1.83855	1.60464	2.30285	1.48928	1.84574	1.90815	1.63212	-0.214574	0.226629
K13727	0.061765	0.0512035	0.0563056	0	0.151794	0	0.0468998	0.0917303	0.0585637	0.226898	0.130211	0.048046	0.907722	0.226985
K08999	0.95921	1.66818	1.53704	2.80122	1.94008	1.65967	3.38558	2.40533	1.06762	2.25056	2.58974	1.93866	0.368229	0.22703
K01358	28.31	33.1928	22.8813	23.7805	25.1582	22.4418	29.3886	27.1142	36.019	25.3564	25.577	30.4237	0.158716	0.227074
K07118	3.5206	2.5463	2.98222	3.71884	3.01342	2.79405	2.83953	3.1526	2.57798	2.91283	3.1063	2.17601	-0.147921	0.227568
K15662	0	0.0478537	0.13138	0.0543293	0.0907169	0	0.0418748	0	0	0	0	0.085522	-1.34791	0.227817
K15023	0.580591	1.0858	0.908791	0.742138	1.09669	1.04607	0.610116	0.696613	0.925307	0.778643	0.498337	1.03827	-0.263914	0.228019
K03111	26.7115	30.5804	30.4993	25.4337	29.179	27.122	30.6469	29.2497	28.6312	30.0413	28.3286	30.1806	0.0628818	0.228825
K09133	0.696709	0.825477	0.690978	0.569914	0.66915	0.607377	0.73909	0.796019	0.917108	0.437622	0.838063	1.78347	0.441072	0.229458
K00858	15.7451	18.1031	16.457	15.2703	17.6283	16.7445	18.4798	16.7191	16.8306	16.5645	17.2837	18.3781	0.0608733	0.229848
K05799	4.66017	4.13504	4.16957	3.50804	3.28377	2.88688	3.48859	3.19905	4.19024	3.11008	2.62993	3.40983	-0.177098	0.230481
K10615	0.0710297	0.126334	0	0.0543293	0.0709568	0.256423	0.295217	0.153523	0.208487	0.0970496	0.162361	0.048046	0.736313	0.230585
K03978	13.7538	16.2353	14.4582	13.8306	15.2624	13.6153	15.7391	16.171	14.3997	14.4375	14.373	16.4913	0.0719338	0.230685
K12141	0.614561	1.20974	1.18637	1.65759	1.1663	1.05569	1.63521	1.31877	1.25268	1.07024	1.42749	1.38469	0.23142	0.230805
K04353	0.12353	0	0	0	0.167063	0.0566055	0	0.0383809	0.0585637	0	0	0	-1.84053	0.230807
K03319	0.484237	0.757524	0.347712	0.455279	0.642653	0.408692	0.65869	0.38189	0.906567	0.312715	0.830025	1.03731	0.414713	0.230842
K12542	0.12353	0.216777	0.124465	0.199932	0.155836	0.266612	0.319505	0.219539	0.296333	0.146024	0.231485	0.157111	0.333618	0.230927
K09001	1.17539	1.54711	1.34392	1.84665	1.04684	1.15871	1.60129	0.671281	1.30773	1.28591	0.671415	1.0892	-0.292917	0.231162
K08086	0.741797	0.54314	0.557129	0.866552	0.353886	0.280197	0.413304	0.601812	1.16249	0.658679	0.504767	1.84305	0.633079	0.231206
K01812	11.8101	15.4611	13.1735	14.0811	13.7167	11.6658	12.9657	11.307	13.3736	12.4695	10.7073	13.389	-0.10669	0.231535
K02123	19.7846	20.1038	21.9211	18.7773	19.8859	19.9619	18.3667	16.1898	20.43	18.2193	18.6823	21.7452	-0.0838659	0.231859
K00058	33.1801	35.2706	36.3709	31.6071	33.7718	28.6809	31.9287	31.0501	33.663	27.6209	30.1081	33.4348	-0.0826687	0.232102
K02744	0.579355	1.18869	0.754692	0.556332	0.833069	0.795873	0.673347	1.17254	1.11915	0.607458	0.990243	1.23719	0.300917	0.232598
K00820	22.2737	25.8721	23.4542	22.3011	24.5115	21.6816	23.0856	24.5411	24.4884	24.7926	22.8999	27.2195	0.0696846	0.23261
K07048	2.12039	2.56496	3.77148	2.41059	2.23244	2.44083	1.80438	2.36042	2.05442	1.98188	1.89529	3.07254	-0.238913	0.23269
K13993	2.29272	2.6219	2.1569	2.16448	2.46912	1.69873	2.7964	2.31245	2.29921	2.05466	2.75371	2.52194	0.13693	0.233177
K09516	0.229766	0	0.14027	0.0543293	0.216912	0.16076	0.200161	0.141242	0.358996	0.250262	0.107169	0.14654	0.586539	0.233359
K03462	0.928945	1.1059	1.18093	0.619354	1.09669	0.558696	0.794783	1.20631	1.207	1.69073	1.11081	0.800447	0.31073	0.233429
K02950	5.63667	5.94535	5.10059	4.30016	5.06667	4.38636	5.63593	5.79551	4.93224	5.18811	6.19492	5.19282	0.11405	0.233615
K06949	17.0558	20.5589	18.4682	17.6125	17.4792	16.8288	19.4312	17.6905	18.984	18.5643	18.0677	20.6588	0.0702999	0.233924
K05820	4.01905	3.04541	2.61327	2.89412	2.34427	3.36406	2.50997	2.52892	3.22511	2.23079	2.38505	3.15903	-0.188708	0.234682
K06436	0.224207	0.530219	0.0893974	0.425942	0.459423	0.59549	0.404092	0.262141	0.0585637	0.481204	0.165041	0.180653	-0.583186	0.234715
K04229	0.36256	0.0531176	0.0493908	0.162445	0.0907169	0.263216	0	0.0383809	0.196774	0.0898607	0.153252	0.048046	-0.898986	0.234744
K11921	0.570091	1.63803	0.970036	1.84937	1.42722	1.30306	2.31777	1.54176	0.996755	1.68579	1.90815	1.32703	0.33378	0.234959
K05601	1.49533	2.03522	3.10076	2.00203	2.19517	1.68005	2.57446	1.82347	2.3935	2.31706	2.4022	3.23302	0.237184	0.235161
K05879	5.83926	5.97119	5.21567	5.56821	6.13956	4.59863	4.7553	4.32821	6.47891	4.75094	4.92121	5.19618	-0.131401	0.235292
K18907	0	0.199071	0.178795	0.0689982	0.179637	0.143778	0.304848	0.153523	0.149338	0.140632	0.107169	0.252242	0.524181	0.235564
K11085	7.56003	9.62721	8.20678	10.516	9.13771	8.77102	10.4658	8.53091	6.82619	10.7127	11.7318	13.499	0.198715	0.236165
K02867	7.21847	7.49293	6.67122	6.15985	6.75527	5.96112	7.52992	7.29045	6.16383	6.94354	7.52381	7.21988	0.0839638	0.236174
K03367	2.17721	2.31325	2.19394	1.94607	2.45969	2.20648	1.31822	1.76859	1.97653	1.96435	1.40284	2.96684	-0.222361	0.23644
K10544	0.266825	0.250275	0.324992	0.254804	0.383526	0.205478	0.329973	0.318945	0.346697	0.217463	0.44636	0.324311	0.234711	0.236516
K17237	0.555267	0.0684308	0.198551	0.13365	0.121704	0.568319	0.315736	0.117829	0.644201	0.499176	0.47208	0.494394	0.627871	0.236609
K15664	0.185295	0.0942718	0.0493908	0.0543293	0.0646695	0	0	0	0.0585637	0.102891	0.0535846	0	-1.05876	0.236699
K11254	2.70839	0.24214	0.962134	0.89426	0.225445	1.51816	0.117249	0.0974874	0.933506	0.13524	1.43553	0.506886	-1.02191	0.236952
K19954	0.76218	0.995357	1.06437	0.561765	1.22558	0.830403	0.504172	0.873165	0.385349	0.575108	0.762509	1.18578	-0.343856	0.237269
K17468	0.061765	0.105278	0.141752	0.574261	0.110926	0.113211	0	0.151221	0.0685196	0.115022	0.0578714	0.0999358	-1.16851	0.237354
K01061	0.103765	0.119634	0.133849	0.198845	0.0449094	0.237743	0.219843	0.34466	0.195017	0.107384	0.0594789	0.995514	1.19622	0.237572
K15725	0	0.143561	0.0987817	0.162988	0.0844296	0	0	0.224912	0.0585637	0.226	0.302753	0.0960921	0.891125	0.237701
K09145	1.09571	1.0078	1.2728	0.830695	0.669599	0.606811	0.742021	0.93419	0.986214	0.867156	2.23394	4.10025	0.847065	0.237736
K05405	0.161207	0.0478537	0.0493908	0.18309	0.134279	0.0747193	0	0.0383809	0.107757	0	0.177365	0.048046	-0.808082	0.237911
K01699	0.408884	0.145475	0.157063	0.131477	0.158081	0.113211	0.23073	0.26406	0.117127	0.407968	0.529952	0.154708	0.61339	0.238567
K08301	10.3691	14.9863	11.755	11.3157	12.7094	11.2781	13.9263	12.3717	12.6878	12.6412	12.8791	13.1531	0.100895	0.23864
K10979	2.32607	1.92994	1.99885	1.20991	1.40027	1.48872	1.88311	0.91807	1.02252	1.60042	1.68256	1.49279	-0.267836	0.238908
K03150	8.23512	10.7991	8.5214	10.4964	10.6471	8.41554	11.2438	10.5425	9.36903	10.5739	9.81938	9.97676	0.107317	0.23903
K02055	3.07219	2.38072	1.67287	2.42635	2.28499	2.4946	1.86887	1.98583	2.22425	1.29175	1.46661	3.09657	-0.264149	0.239195
K04227	0.0883239	0	0	0.0733445	0.0449094	0.163024	0	0	0.0585637	0	0.0535846	0.048046	-1.20615	0.239307
K02566	2.97584	6.69186	4.12364	3.37874	3.52673	4.10333	4.06814	4.75002	8.55441	3.29789	4.35643	7.28186	0.381576	0.239397
K18892	0.199501	0.137819	0	0.111918	0.152243	0.125098	0.189693	0.201883	0.172763	0.133892	0.19344	0.0826392	0.423264	0.239623
K19355	0.704738	0.789108	0.926078	1.18221	0.700137	0.520771	1.30859	0.75879	0.750202	0.929609	0.80109	1.41063	0.305106	0.239627
K06209	5.76638	6.18844	4.83635	5.51279	4.90859	5.18337	5.61499	4.82639	6.64991	5.8378	5.34614	7.37363	0.138044	0.239733
K03098	0	0.0535962	0.0987817	0.123871	0.111824	0.221894	0.228636	0.109385	0.0614919	0.224652	0.126995	0.163837	0.585039	0.239784
K13821	0	0.0478537	0.110635	0.0641086	0.0529931	0	0.0644872	0.0383809	0	1.12865	0.108777	0.353619	2.61976	0.239796
K18929	1.17909	1.22027	2.02404	1.4582	1.83949	1.65005	1.93043	2.32895	1.27025	2.14228	2.14713	1.29676	0.246316	0.239859
K03465	10.5575	12.8789	12.28	10.134	12.898	11.8685	11.2417	9.55031	11.7514	10.3102	9.42821	12.8677	-0.116259	0.239958
K13044	0.061765	0	0.0493908	0.0847537	0.0449094	0	0	0	0.0585637	0	0	0.048046	-1.17561	0.240357
K01678	10.7811	12.5812	10.7692	10.6708	9.72108	9.81369	9.40466	9.40984	11.0299	10.8287	8.54728	10.7167	-0.102203	0.240601
K18924	0.707209	0.6934	1.05449	0.467775	0.914355	1.06758	1.18673	1.37519	0.944633	0.957915	0.72232	0.765854	0.279332	0.241407
K05214	0	0	0.0923609	0.153209	0.0696095	0.142646	0	0.0890436	0	0	0.0803769	0.048046	-1.074	0.241649
K15866	0.547238	1.08054	0.944353	1.24142	0.717203	0.800402	0.761284	1.18021	1.54315	0.74854	0.982741	1.36547	0.303946	0.242295
K04427	0.145765	0.199071	0	0.0543293	0	0.0566055	0	0	0	0.0453797	0.0535846	0.0874438	-1.28985	0.242577
K08222	0.539826	0.909221	0.412413	0.733445	0.435621	0.417749	0.841683	0.883144	0.490764	0.522989	0.632834	0.929691	0.318833	0.242581
K01071	0.26003	0.510121	0.34376	0.383021	0.304036	0.310198	0.199324	0.163119	0.31273	0.498727	0.306504	0.150384	-0.372472	0.242673
K10560	0.54909	0.515384	0.537372	0.594362	0.709119	0.412654	0.365567	0.304744	0.319758	0.589936	0.642479	0.55349	-0.257312	0.243019
K12822	0.260648	0	0.152124	0.148319	0	0.286424	0.0607184	0	0.0825749	0.0449304	0.0959164	0.157111	-0.94164	0.243057
K03147	5.28152	6.67511	6.43217	5.90016	6.6659	5.46469	7.14635	6.82719	5.9044	6.34012	6.667	5.93321	0.092022	0.243266
K04843	0.148854	0.146432	0.0493908	0.126587	0.0449094	0.147174	0.106362	0	0.117127	0.0449304	0.118422	0.0677449	-0.54521	0.243328
K07491	26.591	32.8066	21.1185	17.6043	20.8891	19.2708	22.2033	19.7239	37.3268	28.2226	22.2172	39.1686	0.288251	0.243446
K01533	11.0819	15.5084	14.0714	13.5731	13.8608	9.29123	12.727	13.7081	16.0166	13.2306	13.1609	17.6925	0.161207	0.244002
K03773	0.726356	3.3287	2.71106	3.64658	3.20249	2.82688	5.2557	3.33837	1.45589	4.1264	4.3725	2.98462	0.38919	0.244143
K17215	3.84363	4.65521	4.61508	4.94831	4.50396	4.54486	3.51832	4.39346	4.0532	4.16864	3.64107	5.19714	-0.11858	0.244306
K07696	0	0.11772	0.0493908	0.136367	0.246103	0.244536	0.0837496	0.0767617	0	0	0.227735	0	-1.03238	0.244565
K13894	0.992563	0.721155	1.10784	0.687809	0.979473	1.02513	1.19134	1.02976	0.757815	1.46743	1.02829	0.937378	0.217686	0.244568
K19328	0.118589	0	0.107178	0.134193	0.0449094	0.18793	0.051506	0.0383809	0.0890169	0.0507713	0.123245	0	-0.748205	0.244662
K01478	1.15439	2.82289	2.18999	1.66574	2.05146	2.10912	1.93587	2.08984	2.09775	2.39029	2.44774	3.23878	0.243657	0.244753
K11717	2.76522	4.98253	4.21551	5.17378	4.33465	4.77241	6.70164	5.54795	3.42129	4.37667	5.63496	4.88868	0.22018	0.244874
K15504	0	0.0588601	0.0493908	0	0	0.0566055	0.0590434	0.101325	0	0.0898607	0.0776977	0	0.992166	0.244933
K00602	16.6728	21.0676	18.4816	19.1288	18.7748	15.5875	19.3369	17.8191	18.9149	19.8898	19.4866	20.8544	0.0841366	0.244977
K07303	0.10253	0	0	0.0543293	0	0	0.0418748	0.0491275	0.0585637	0	0.0535846	0.147982	1.16255	0.245125
K02099	1.21986	1.75001	0.685545	1.67552	0.915702	0.564923	1.04017	0.964511	1.25385	0.693725	0.393847	0.690902	-0.435418	0.245276
K02886	11.172	14.2049	11.229	10.0786	12.0878	12.3241	13.7006	12.6442	12.34	13.1938	11.555	12.4482	0.0939744	0.245661
K09098	0.308207	0	0.2351	0.161901	0.0898187	0.307368	0.0837496	0.0383809	0.175691	0	0.242202	0.101858	-0.780262	0.245678
K01972	41.1886	49.6506	43.1696	42.7664	44.5793	41.9401	47.7134	40.4335	48.164	43.9558	46.0469	52.154	0.0808311	0.245759
K00873	24.5868	27.1699	22.9687	25.3452	23.9035	22.6246	24.5922	21.5063	22.9476	23.2914	23.0414	24.9253	-0.0633125	0.245793
K09858	0.216177	0.0957074	0.222259	0.209711	0.140566	0.221894	0.15368	0.054117	0.237183	0.134791	0.195048	0.0576552	-0.410283	0.245825
K07457	0.780091	0.869502	0.754198	0.688352	1.04729	0.575112	1.06069	0.911162	0.592665	0.870301	1.22977	0.859544	0.228629	0.245853
K01902	0.694856	1.16667	1.00115	0.93392	1.14923	0.47492	0.624772	0.508163	0.669969	1.02441	0.723392	0.878282	-0.291516	0.245924
K03404	0.188383	0.432119	0.369443	0.369439	0.185027	0.266612	0.374779	0.244486	0.407604	0.793919	0.214338	0.479499	0.473539	0.246716
K19175	1.50336	2.35345	1.41357	1.73799	1.36345	1.81873	1.71603	1.89563	1.72646	1.5456	2.44828	2.50944	0.216614	0.247492
K00657	5.48658	7.85327	6.18324	6.50322	8.08593	6.35793	8.33936	5.82852	6.55797	7.71319	7.34698	10.1127	0.181596	0.247498
K01572	16.6086	15.8932	17.9486	16.1939	14.5232	14.2204	16.6477	14.8783	18.1202	15.8609	16.7125	19.9723	0.0994013	0.247639
K03635	0.617032	0.504857	0.854461	0.566654	1.07019	0.725682	0.826189	1.34026	0.580952	0.976337	1.28282	0.536674	0.353405	0.247999
K06313	0.449649	0.0957074	0.221765	0.274363	0.129339	0.293216	0.117249	0.107466	0.223128	0.0898607	0.282391	0.197469	-0.524834	0.248432
K19244	0.355149	0.156482	0.329437	0.13365	0.0880224	0.210572	0	0.171562	0	0.252059	0.215946	0.172005	-0.649794	0.248441
K00262	21.4442	23.8599	23.2438	23.0535	22.139	20.8461	25.07	21.2047	21.3277	22.9401	25.1714	26.4854	0.0793804	0.248513
K01607	4.06969	4.88012	5.58363	4.37188	6.36545	5.08883	5.00906	6.07147	5.60045	6.421	6.05774	4.51344	0.149446	0.248767
K06287	15.1639	16.6497	14.4281	14.0381	14.6328	14.041	17.3948	14.7075	16.0154	13.5968	15.0149	18.1926	0.0936908	0.249386
K04667	0.121059	0.0957074	0.0493908	0.190696	0.0646695	0.118305	0.0502497	0	0.201459	0	0.0723392	0.048046	-0.782017	0.250516
K12998	0.0870886	0	0	0	0	0	0	0.0529656	0	0.176127	0	0.0960921	1.9007	0.250568
K11782	1.22048	1.07671	1.44122	1.07898	1.52108	1.24419	1.36847	1.70641	1.02897	1.6458	1.35194	1.38997	0.163325	0.250721
K15460	2.54719	4.26568	3.48551	5.59157	4.70965	4.20466	5.76197	4.81143	3.48161	4.32724	5.47313	4.90358	0.213424	0.250732
K10048	0.252619	0.070345	0.123971	0.205908	0.112273	0.245668	0.0736996	0.0383809	0.14231	0.0781788	0.268995	0.0701472	-0.589562	0.251097
K17754	0	0.0870938	0	0.0755177	0.0449094	0.0566055	0	0.0383809	0	0	0	0.078315	-1.17847	0.251351
K01496	1.27545	1.32124	1.45851	0.869812	0.899535	0.819081	0.744115	0.80216	1.35458	0.932754	0.987564	0.749999	-0.25399	0.251465
K18364	0.061765	0.0478537	0.0493908	0	0	0.0566055	0	0	0.0585637	0.0898607	0.107169	0.197469	1.07125	0.251896
K03593	2.5336	3.84074	3.97695	4.35178	4.03196	3.35444	5.32689	4.65023	2.48896	4.98323	4.66615	3.64525	0.221813	0.251906
K00209	1.07842	1.31502	1.8971	1.15287	1.54309	0.923236	1.52466	1.06891	1.24565	1.04418	1.02025	0.643336	-0.272797	0.251913
K08049	0.373678	0.113892	0.409944	0.387368	0.220056	0.606811	0.0837496	0.0383809	0.290476	0.10334	0.561567	0.265695	-0.652756	0.251927
K16937	0.061765	0	0.216332	0.279253	0.111375	0	0.224868	0.157745	0.20673	0.0898607	0.213267	0.151825	0.643046	0.251938
K06346	17.9637	18.8022	17.5733	16.3069	16.3919	17.0784	15.2914	15.9515	18.1108	14.8688	15.4238	18.8086	-0.0806635	0.251982
K15598	0.375531	0.265588	0.412907	0.239049	0.181434	0.260385	0.202255	0.244102	0.336742	0.270481	0.206301	0.152786	-0.296427	0.252302
K02302	2.72754	3.01813	2.06701	1.4256	2.03889	2.24667	2.40696	1.76936	2.96508	2.05736	3.15988	5.54355	0.404632	0.252351
K04046	0	0.0478537	0.163978	0	0.0449094	0.062266	0.0418748	0.150837	0	0.159503	0.145214	0.0869633	0.873349	0.252449
K00254	1.34524	1.5495	1.69114	1.79178	1.72766	1.49608	2.08955	1.78625	1.21286	1.94548	2.04211	1.62059	0.155866	0.252673
K03803	1.59477	2.14624	3.13879	2.77134	1.51389	2.26479	2.77462	2.14088	2.15222	2.27572	2.93054	4.01377	0.278348	0.252679
K01286	6.47914	7.3264	6.33092	5.97459	6.12564	6.99927	6.09404	5.75828	6.80511	5.54261	5.80428	6.91767	-0.0876965	0.25293
K14388	0.105618	0	0.0775436	0.108659	0	0	0	0	0.0585637	0	0	0.048046	-1.45274	0.253076
K09903	14.0756	16.7947	13.7247	12.6408	13.7149	13.9148	16.0548	14.7026	14.2603	14.0389	14.1608	17.41	0.0947677	0.253232
K06395	3.44957	3.52538	4.40714	2.29867	3.61969	3.89446	3.09999	2.49936	3.55892	2.40737	3.00556	3.91671	-0.197137	0.253409
K03733	3.94307	6.57989	4.81561	6.01697	6.05109	4.48202	6.30257	5.817	4.85259	5.18361	6.57269	7.23237	0.173384	0.253537
K09703	1.76462	1.88496	1.29602	1.23273	2.62226	2.09214	1.53806	2.2756	2.00171	2.75064	2.07694	2.18273	0.23567	0.253702
K03799	2.42427	2.61568	1.74103	2.59857	2.4022	2.04912	3.23022	3.2286	1.90274	2.2582	3.23169	2.14333	0.209708	0.253724
K18285	1.61207	1.76341	1.68867	0.98336	1.7591	1.66024	1.64107	2.27522	1.49689	1.95312	2.2811	1.31358	0.211421	0.254183
K03577	0	0.0842225	0.126934	0	0.0615258	0.109815	0	0.115143	0	0	0.0535846	0	-1.18076	0.254451
K03932	0.865327	1.61411	0.896444	1.18275	1.05851	0.953803	1.56863	1.35523	1.25034	1.192	0.735181	1.87043	0.278807	0.254596
K01271	2.30569	1.20687	1.45604	1.989	1.82422	1.73213	1.15491	2.16698	1.18474	1.72533	1.33586	1.30974	-0.244068	0.25465
K02217	6.16167	9.06541	9.00988	8.41506	7.7545	7.31909	10.1886	9.35188	7.06279	8.76726	8.91648	8.02993	0.132513	0.254828
K05350	7.87689	9.30994	8.62907	7.39639	6.43237	7.38532	8.06843	6.88975	10.2873	7.97289	8.08859	12.5722	0.196147	0.254857
K01658	1.89124	3.34402	2.5456	3.13208	1.9073	1.81251	3.00075	2.3113	3.32291	2.84679	2.83677	2.6065	0.209955	0.254951
K17238	0.474973	0.300043	0.330919	0.167877	0.16347	0.591527	0.286424	0.241799	0.514775	0.460087	0.619438	0.589044	0.418494	0.254962
K00950	2.77078	5.54146	4.83438	5.97133	5.05141	5.26261	6.9776	6.4096	3.74867	6.39628	5.76088	4.95211	0.218515	0.255053
K03558	2.09013	2.5396	2.44682	2.34594	2.85174	2.65197	3.60374	3.17103	1.87404	2.44781	3.30349	2.631	0.190326	0.255163
K03752	2.47492	2.4281	2.37767	2.58933	2.2567	2.23931	2.15111	2.44064	2.21839	2.12431	2.3095	2.51185	-0.062623	0.255224
K16549	0	0	0	0	0	0.0673605	0	0	0.0696909	0.0449304	0.115743	0	1.77394	0.255356
K02466	0	0.14069	0.170892	0.171681	0.0741005	0.226422	0.184668	0	0.132354	0.0449304	0	0.0960921	-0.774971	0.255404
K14314	0	0.0727376	0	0.0543293	0	0	0	0	0.0585637	0.0629025	0.0535846	0.109545	1.16333	0.25701
K02424	3.03884	3.01574	3.50823	2.84088	3.00668	3.20953	3.69503	3.53987	3.05	3.01617	2.79176	4.32799	0.133195	0.257302
K19048	8.29256	9.78082	5.9595	6.52712	8.13398	7.41136	4.97849	7.12694	8.29321	8.1908	5.11947	6.54339	-0.195862	0.257343
K01419	3.10987	2.77312	2.72588	2.10472	2.91462	2.68933	2.67412	2.62909	2.2547	2.60955	2.82016	1.95836	-0.126665	0.257422
K06305	0	0.142604	0	0	0.0449094	0.100192	0.242036	0.0859731	0.0614919	0	0.165041	0.048046	1.06658	0.257791
K12049	1.78748	1.31406	1.5731	1.13277	1.73799	1.56118	1.72357	2.23146	1.57068	1.89696	2.22108	1.00464	0.225655	0.257842
K10227	0	0.254582	0.219295	0.394974	0.200745	0.159627	0.172524	0.0886598	0.117127	0.220159	0.162361	0.048046	-0.603754	0.257882
K00869	0.222971	0.105757	0.118044	0.211884	0.177392	0.129627	0.198905	0.130879	0.0585637	0.0669462	0.218625	0	-0.518962	0.257914
K12987	0	0.083744	0.0493908	0	0	0	0	0.0498951	0.175106	0	0.0535846	0.0711081	1.3932	0.258262
K02052	2.85231	1.86103	1.76572	1.24903	1.46449	1.90704	1.60004	1.3345	1.30831	1.20144	1.85617	1.94202	-0.264159	0.258316
K01056	15.0496	19.3779	16.3024	17.2131	17.2982	17.3462	18.4098	17.3712	18.5864	16.2163	17.5768	20.1481	0.0782926	0.258578
K20491	3.17781	4.50926	3.34919	3.98777	3.67987	3.40595	2.42288	3.54716	4.47896	3.15726	2.23984	3.45931	-0.195685	0.258617
K03300	1.22048	2.18022	1.419	1.85643	1.95984	1.47004	1.77214	2.44908	2.0509	1.2275	2.14981	2.09289	0.216504	0.258711
K14155	19.8543	25.4888	24.1452	24.2662	23.219	22.6235	25.4729	22.6159	25.5443	22.3142	24.4008	27.1114	0.0790505	0.258745
K03783	8.44698	12.8726	12.3927	11.3575	10.9875	11.6568	14.0155	10.8963	12.8454	10.3272	11.936	14.2567	0.133461	0.258984
K09704	3.68613	4.17811	3.74284	5.37697	4.11594	3.53615	5.5057	4.64562	3.87985	4.57661	4.51504	4.08247	0.143111	0.259219
K04794	0.272383	0.510121	0.814949	0.146146	0.45089	0.217365	0.292286	0.146615	0.117127	0.533323	0.253455	0.231101	-0.615791	0.260243
K04707	0.286589	0.0607742	0.178795	0.121154	0.0449094	0.194723	0	0	0.167492	0.106934	0.165041	0.102819	-0.709792	0.260496
K19955	3.95728	5.9865	6.20695	5.76053	6.07669	5.65093	5.08611	5.68958	7.91255	6.30867	5.49349	7.10265	0.160336	0.261645
K04495	0.34156	0	0.0795192	0.108115	0.114968	0.174345	0	0.115143	0.107757	0	0.086807	0.131646	-0.891063	0.262046
K09939	0	0.256017	0.187191	0.611748	0.477387	0.0967954	0.531391	0.855509	0.215515	0.550846	0.234701	0.244074	0.69207	0.262307
K06864	9.07265	9.09364	9.76951	9.04746	10.2227	8.79989	8.29958	8.04233	10.1432	7.95672	8.23917	10.6739	-0.0699561	0.262332
K07056	20.3565	23.8096	19.7835	21.1498	22.6536	20.9848	24.0629	21.2772	21.8162	21.2574	21.9113	24.4055	0.0656397	0.262353
K09267	0.280413	0.0478537	0.159038	0.231986	0.0449094	0.1234	0.0674184	0.0679341	0.0585637	0.0462783	0.183795	0.141736	-0.649808	0.262496
K00955	2.64972	2.53768	1.946	2.82458	3.1706	2.62876	1.8136	2.00885	3.4131	2.69043	1.68684	1.86707	-0.225215	0.262526
K05988	0.681267	1.39302	0.863352	1.18981	1.02169	1.14513	1.05148	1.06277	1.525	0.912985	1.25495	1.55045	0.225201	0.262553
K19302	8.92812	11.7256	11.2142	10.4682	11.5951	10.1075	11.2388	12.0117	11.2191	10.2711	10.8621	12.146	0.0812504	0.262635
K06310	1.85171	1.67871	1.70695	1.44733	1.86688	1.71628	1.52717	1.54138	1.97008	1.82642	1.17243	1.1925	-0.153735	0.262879
K03652	3.64228	4.58104	4.18192	3.56835	3.30174	3.92219	4.59911	3.1764	4.76533	3.65823	4.649	4.72629	0.140728	0.263018
K00606	4.90414	8.18777	5.75008	6.89819	6.5653	6.43208	7.75814	7.88305	6.46719	6.96735	6.51589	6.81725	0.130633	0.263255
K00756	5.90782	7.24792	5.05861	6.04794	6.20019	5.41318	5.72721	5.26125	6.1246	5.20473	4.82636	6.07206	-0.111118	0.263314
K00798	1.10683	2.57262	1.89167	3.18098	2.56208	2.29875	4.08782	3.11499	1.13965	2.8688	3.07683	2.77946	0.326279	0.263589
K03553	17.7747	21.4241	18.6396	21.2221	19.845	19.3336	20.7816	18.2156	20.0639	21.106	21.0234	23.5776	0.0775421	0.263928
K03103	0.269295	0.11437	0.195588	0.211884	0.0449094	0.315859	0.0418748	0.198045	0.0696909	0.176576	0.195048	0.123478	-0.517475	0.264118
K02839	1.5608	3.09996	2.20234	2.37039	2.57376	1.53174	2.83115	2.1428	1.67609	2.94698	2.85606	3.39734	0.248873	0.2643
K08046	0.0914121	0.0478537	0.171386	0.0543293	0.0790405	0.133589	0	0	0.0983871	0	0.162361	0.0768737	-0.774688	0.26493
K09944	0.974651	1.00732	1.23526	0.862206	1.19953	1.15022	1.0364	1.22435	0.980943	1.37038	1.28121	1.13821	0.129192	0.264955
K13818	0	0.103364	0.158545	0	0.0449094	0.0566055	0.0456435	0.109002	0.241283	0.116819	0.0535846	0.0715886	0.811724	0.264986
K02026	74.714	77.6446	69.3645	66.1247	66.5494	62.7127	60.8227	60.4633	76.7209	62.3355	54.016	73.0679	-0.106506	0.265102
K00681	6.46247	5.24812	5.24383	3.88889	5.90693	4.80694	4.54886	4.1175	4.98553	5.65763	4.19139	4.98814	-0.14756	0.2655
K03523	14.7038	15.0663	15.2484	15.0976	13.7598	12.1555	12.4222	13.0322	14.4354	13.1017	11.137	15.9671	-0.103138	0.265629
K00390	6.45629	6.96846	6.40599	6.7113	6.12429	6.88945	6.57057	6.06072	6.50292	7.06036	8.17433	14.7583	0.312633	0.265754
K01537	28.3705	33.2708	29.1357	32.0907	30.6282	32.4231	35.5144	31.0029	30.3928	32.8234	30.9949	33.0533	0.05976	0.265872
K00775	0.158118	0.107671	0.106684	0.198845	0.0449094	0.260385	0.0418748	0.0383809	0.120056	0.0620039	0.245417	0.048046	-0.65743	0.266012
K06966	2.82822	4.30444	3.71814	4.91082	3.78586	3.99465	6.29378	5.24167	2.17096	4.97379	5.74105	3.8581	0.264504	0.26616
K00325	0.259413	0.175145	0.271156	0.389541	0.0651186	0.0877385	0.18383	0.134333	0.0696909	0.157706	0.142535	0.172005	-0.537171	0.266274
K07040	11.0337	10.9786	10.7633	9.0078	10.7495	8.8831	9.73421	8.71054	9.63374	9.37741	9.06705	11.1251	-0.0913424	0.266379
K11041	1.84801	1.86438	2.38212	2.21066	1.51928	1.5391	1.40741	1.8158	2.32147	1.47282	1.39695	1.50144	-0.196601	0.266783
K01485	2.28222	1.50548	2.06059	2.27477	2.33125	2.38083	1.9141	1.81541	1.97301	1.67186	2.49543	1.67056	-0.153406	0.266921
K08048	0.419384	0.0933147	0.336846	0.153209	0	0.195289	0.0418748	0.0844379	0.141724	0.108731	0.170399	0.178731	-0.722838	0.266959
K04029	2.42798	2.72288	3.29733	2.65127	2.88767	2.8682	2.47061	1.93363	2.90008	2.66572	2.52919	2.98606	-0.122307	0.267156
K02283	14.9681	19.13	13.6995	14.7211	15.9671	15.442	13.214	12.767	16.1542	14.0255	11.2742	17.7914	-0.140252	0.267309
K04750	1.82083	2.1917	2.31396	1.59565	1.95311	1.92515	2.06191	2.42836	2.96801	2.50352	1.83259	1.61243	0.184131	0.267322
K03565	12.3227	15.4821	13.825	13.0695	13.2896	12.0553	14.2772	14.2239	14.0992	12.9247	13.3051	15.7111	0.0788581	0.267829
K02025	73.9308	74.3451	68.4122	64.9181	61.8285	60.8656	56.8354	61.1461	73.6668	60.1734	49.644	71.7443	-0.11544	0.268212
K02114	10.1523	12.2108	9.11261	7.1606	9.55087	9.9003	11.3447	10.1721	10.9807	9.73416	9.49144	11.7391	0.127669	0.268272
K06893	0	0	0.0948304	0.0543293	0	0	0.0418748	0.100174	0	0.110529	0	0.0787955	1.1516	0.268426
K03722	10.4852	11.6486	12.485	10.5964	12.2423	12.6168	11.4268	12.3398	14.2515	11.3871	11.1751	14.7227	0.103824	0.268657
K07459	2.78313	2.39556	2.61722	3.27877	3.77508	3.14444	3.0845	3.01482	2.77358	3.72787	4.10565	3.30797	0.153506	0.26942
K00603	1.92336	1.40929	1.58841	1.31423	1.56824	1.28721	1.89777	1.57362	1.38855	1.54381	1.53627	2.51425	0.201622	0.269541
K09936	4.27166	5.91568	4.34294	4.4311	4.43345	4.46787	4.18915	3.89911	4.88363	3.95612	3.65768	4.92184	-0.127411	0.269616
K16092	0.151942	0.215342	0.0493908	0.206451	0.112723	0.191327	0.270511	0.158513	0.129426	0.198592	0.233093	0.172485	0.326467	0.26983
K07504	2.08766	1.73087	1.22193	1.67823	1.71015	1.58043	1.65657	1.32529	1.68137	1.82238	2.41077	3.6342	0.324117	0.270138
K11216	1.68557	2.52237	1.87488	1.94607	2.91282	1.83968	1.99785	1.84305	2.35719	1.60985	1.54538	1.82287	-0.193616	0.270316
K09000	0.061765	0.187108	0.130392	0.0543293	0.159428	0.13925	0	0	0.0585637	0.22555	0.107169	0.0557334	-0.712051	0.270354
K05340	0.788739	1.87922	1.31528	2.35137	1.64368	1.52891	2.21685	2.40494	1.15312	1.8417	2.32825	1.61002	0.28141	0.27043
K01657	4.82199	6.25831	5.70563	5.0222	4.96608	4.11296	6.55885	5.12346	5.42125	6.60881	4.97104	5.20243	0.133675	0.270458
K19941	0.061765	0	0	0	0	0.0566055	0	0.0556523	0	0.050322	0.0680524	0.0725495	1.05872	0.270665
K06903	4.18828	6.02335	3.63418	4.59952	4.83584	4.4073	3.77711	2.98027	5.60338	3.63756	3.04682	4.87859	-0.210843	0.270761
K17203	0.216795	0.649853	0.987323	0.521018	0.421699	0.383219	0.289355	0.115143	0.460897	0.287105	0.36759	0.708679	-0.512738	0.271375
K00029	3.05737	4.82748	5.10602	6.14953	5.56113	3.99295	7.54165	5.94097	3.38674	5.58619	6.31709	4.99583	0.234903	0.271528
K03666	2.51198	2.09121	2.84491	2.27151	1.97646	2.71933	2.84037	1.792	2.97387	2.9344	2.60635	2.88949	0.153747	0.271678
K00042	2.66701	2.73005	1.95143	3.13752	2.77046	2.16629	2.7294	2.61335	2.2588	2.12925	1.90118	2.2769	-0.149054	0.272136
K15515	0.358237	0.419677	0.305729	0.341731	0.394753	0.431334	0.242036	0.630598	0.764257	0.347312	0.323115	0.574631	0.356183	0.272167
K11743	0.945004	0.746039	0.855943	0.813309	1.17618	1.13834	0.984057	0.964895	0.494278	0.903549	0.857889	0.746635	-0.196763	0.272394
K05342	0.893121	1.06618	1.3133	0.848623	0.964653	0.500393	0.791852	0.616013	0.897197	0.843792	0.427069	1.03251	-0.27761	0.272746
K09819	0	0.0478537	0.059269	0.108659	0.0592804	0	0.0716059	0	0	0	0.0535846	0	-1.13563	0.272833
K07445	0.791209	0.516342	0.610471	0.14017	0.387119	0.186232	0.130231	0.284018	0.50482	0.0449304	0.190761	0.554451	-0.622578	0.272941
K06409	37.0145	41.65	37.0772	36.1138	35.9419	34.1835	35.166	31.239	39.1206	34.2796	31.7382	38.6064	-0.079017	0.273238
K02000	0.457061	0.219649	0.524037	0.360203	0.418555	0.22529	0.275955	0.58147	0.378907	0.728321	0.53531	0.314702	0.352319	0.273394
K01048	1.63245	2.21419	1.72275	1.32998	2.11927	2.12157	1.28514	2.12937	2.34606	2.59023	1.88457	2.67088	0.212293	0.273398
K00921	0.17356	0.0478537	0.179289	0.0836671	0.0974533	0.0566055	0	0	0.117127	0.0669462	0.076626	0.144138	-0.65718	0.273446
K06192	0.19456	0.344068	0.292888	0.35966	0.288318	0.317557	0.231986	0.151221	0.156951	0.29025	0.460292	0.101377	-0.368392	0.273604
K07652	5.00111	6.42962	5.7165	4.74947	5.65993	4.95524	6.55885	5.93752	5.83705	4.84619	5.17788	7.20066	0.129214	0.273694
K02416	13.6272	14.0671	12.6959	12.0117	11.4582	11.8532	11.23	10.2803	13.1294	10.8785	10.7459	14.1654	-0.104365	0.273867
K20242	0.0772062	0.0478537	0.0869279	0.225467	0.0992497	0.0566055	0	0	0.0978015	0.103789	0.135569	0	-0.815353	0.273901
K09989	4.55825	4.526	3.98732	3.96604	4.99257	3.28199	4.06018	3.77744	4.36476	4.95761	5.87073	5.03763	0.149113	0.273944
K03291	0	0.0478537	0.0493908	0	0.0449094	0	0	0.0491275	0	0	0	0	-1.53285	0.274262
K01727	2.1136	2.75111	1.68522	1.45928	2.41208	2.61008	1.46855	1.40589	3.0295	1.50157	0.95327	2.13517	-0.312431	0.274431
K11615	0.061765	0.149304	0.491439	0.271646	0.280234	0.272838	0.455179	0.257919	0.399405	0.180171	0.377771	0.357463	0.409078	0.274707
K01429	0.878298	1.38106	0.898913	1.24305	1.31854	1.25777	1.52089	1.16448	1.11915	1.23244	1.35194	1.33232	0.14609	0.274732
K11411	0.0945004	0.0780016	0.266217	0.0749744	0	0.071889	0.0636497	0	0.159879	0	0	0.054292	-1.07572	0.275144
K06937	0.65162	1.98354	1.74498	1.65052	1.57856	0.90965	0.985732	0.756103	1.44828	0.966452	1.13117	1.53315	-0.320703	0.27522
K02986	11.1659	12.5171	11.515	10.8707	11.3324	11.2543	13.0884	11.6455	10.8683	11.7345	11.6086	12.3916	0.0552717	0.275679
K03340	7.7095	8.72517	7.84722	8.21839	7.67366	7.30381	7.66225	7.6186	7.25253	7.27153	7.33198	8.44745	-0.058713	0.275989
K06228	0.124148	0.146911	0.146691	0.0657384	0.0934115	0.160194	0.158705	0.17732	0.117127	0.237232	0.16772	0.0696668	0.331923	0.276042
K10795	0.0796768	0.0870938	0.148173	0.185806	0.5699	0.151703	0	0.0571875	0.293404	0	0.06966	0.18834	-1.00611	0.276686
K00001	1.83627	1.5763	1.54445	1.53806	2.2284	0.785684	1.30566	1.39399	1.11447	1.26119	1.5845	1.44042	-0.231357	0.276811
K18704	0.886327	1.33703	1.34837	1.39463	1.68096	0.936821	0.987407	0.894658	1.33174	1.11337	1.26085	1.02578	-0.197505	0.276841
K04880	0.23656	0.0478537	0.0493908	0.162988	0	0.153967	0.0418748	0.115143	0.4322	0.114572	0.334368	0.11435	0.824581	0.277159
K03490	0.539208	0.518256	0.584788	0.793208	0.546996	0.549639	0.633984	0.652475	0.626046	0.416055	0.3483	0.347373	-0.223954	0.277372
K07501	1.08459	0.702493	1.06931	0.680203	1.10073	0.619264	1.14151	1.35676	0.721505	1.15606	1.08777	0.749518	0.24119	0.277414
K06857	0.264354	0.61157	0.595654	0.355314	0.482776	0.579074	0.42126	0.355791	0.672897	0.468624	1.14135	0.737507	0.394583	0.277718
K11755	9.30427	10.2077	11.4221	9.08875	9.95102	9.63425	10.7145	9.27167	10.6967	9.9341	10.441	12.0956	0.0833541	0.277737
K03286	0.761562	0.847489	0.796674	0.982273	0.899984	0.697946	0.717734	0.691239	0.505405	0.720683	0.923263	0.90759	-0.158907	0.278311
K17246	0.167383	0.0957074	0.255845	0.0543293	0.165266	0.194157	0.0837496	0.331227	0.146409	0.151865	0.240059	0.3344	0.465342	0.27832
K13012	3.08578	2.8071	2.76045	2.17371	1.97916	2.0395	2.81064	2.84978	2.77299	2.16385	2.71513	3.10954	0.145578	0.278743
K15876	0.791827	0.968559	1.17402	0.740508	1.11465	1.04154	1.19218	1.35216	1.1174	0.839748	1.38891	0.797084	0.197692	0.278861
K12297	0.0747356	0.0803942	0	0.0912732	0	0.0667945	0.0418748	0.10478	0	0	0	0	-1.09465	0.278996
K09762	15.2146	16.465	15.8031	13.735	13.8572	14.5759	14.4485	12.9232	15.797	13.3124	13.117	15.4276	-0.0764186	0.279045
K10670	5.59714	5.29549	5.40879	5.01025	4.96248	4.55674	3.58532	3.47692	5.93895	4.56807	4.90888	5.40902	-0.144775	0.279148
K02970	5.42605	4.88347	3.82878	3.31626	4.48959	3.39803	5.69916	4.43376	4.87485	4.76666	4.54076	3.92296	0.156105	0.279513
K04026	1.22603	1.41743	1.26391	0.857316	0.766154	1.03022	1.36344	0.89082	1.58474	1.04283	1.11081	1.72437	0.234113	0.279546
K01234	0.0809121	0.0655596	0	0.0543293	0.0839805	0.0566055	0.0669997	0.0660151	0	0	0.072875	0	-0.729536	0.279878
K17975	0.061765	0.0478537	0.259796	0.123327	0.0556876	0.0781156	0	0	0.11947	0.0449304	0.136105	0.048046	-0.846047	0.280433
K03738	1.46939	2.23381	3.06668	1.90207	2.18394	2.30498	2.29264	1.95474	3.20637	1.9019	3.01949	2.96925	0.221457	0.280553
K07306	2.59845	2.40991	2.41966	2.30682	2.36089	1.73722	2.00706	1.82079	2.36539	1.77475	2.04854	2.59881	-0.132931	0.280695
K18284	1.1513	1.03077	1.32911	0.556875	1.34279	0.986068	1.00834	1.84689	1.08519	1.33174	1.32515	1.0056	0.249176	0.280726
K09117	4.93131	7.83652	6.05285	6.31361	6.55228	6.49095	9.60817	7.10084	5.42652	6.97319	7.05334	6.63516	0.164794	0.280961
K09303	0.305737	0	0.158051	0.235246	0.101944	0.369634	0.0418748	0.118213	0.251824	0	0.160754	0.143658	-0.708579	0.281193
K11358	13.8125	15.8558	15.3141	14.4902	14.058	13.2666	13.66	12.3348	16.2075	13.0954	12.0372	14.4052	-0.0866045	0.281269
K03817	0.277325	0.490501	0.521567	0.58241	0.550589	0.758514	0.783896	0.660918	0.407018	0.4839	0.956485	0.596251	0.289765	0.281782
K01118	1.82021	2.99756	1.32367	1.14743	1.10387	1.60929	2.10588	1.81119	2.7402	1.54471	1.48644	2.90582	0.332469	0.281951
K18355	0.208766	0	0.0493908	0.108659	0	0.0566055	0.0418748	0	0.0585637	0.0817732	0	0	-1.21647	0.281956
K07448	5.26114	7.1125	7.0219	6.42335	6.29584	6.28038	7.09694	6.92736	7.20685	6.30597	5.69443	8.12939	0.107347	0.281971
K18669	0.54909	0	0.340797	0.39932	0.0974533	0.511148	0.0883558	0.11591	0.384178	0	0.352051	0.206118	-0.726956	0.282035
K01082	0.809739	1.76724	1.27675	1.79993	1.19773	1.42419	2.06694	2.15432	1.21461	1.52988	1.65844	1.19442	0.246658	0.28223
K01206	18.2157	20.5465	18.7102	20.9037	18.7815	17.4034	20.3315	17.4161	20.7497	18.6268	20.5149	25.3486	0.102395	0.282585
K00100	1.28903	1.51648	1.48568	1.07735	0.959264	1.00984	1.26336	1.16102	2.01284	0.920174	1.40767	1.99007	0.25481	0.283676
K03697	0.258178	0.331148	0.328449	0.302614	0.232181	0.320387	0.459366	0.421422	0.371294	0.271829	0.387417	0.175368	0.235063	0.283728
K11709	0.351443	0.230655	0.22621	0.328149	0.186823	0.256423	0.157868	0.168876	0.163978	0.22555	0.18058	0.383888	-0.302674	0.283999
K05795	10.5149	12.6855	9.41538	8.00216	9.44489	8.1727	8.35904	7.46201	11.2167	9.20443	8.01786	7.85745	-0.160132	0.284126
K00970	0.69115	0.910656	1.24712	1.02791	1.31495	1.00871	0.997039	1.15949	1.15312	1.73566	1.09205	1.04356	0.211786	0.284304
K06977	0.12353	0.138776	0.0987817	0.233073	0.147752	0.149439	0.182155	0.0383809	0.0585637	0	0.172007	0.17729	-0.504318	0.284355
K09815	9.29254	11.4045	9.17978	9.89771	9.96224	8.24119	10.8477	9.90341	9.4803	9.8348	10.1677	11.176	0.0829654	0.284505
K03760	0.974033	0.703928	0.653935	0.654668	0.950282	0.625491	0.696796	0.962208	0.676997	1.0662	0.91201	0.856661	0.180634	0.284579
K06901	14.7396	14.9782	15.2321	14.2489	13.4167	12.9117	12.771	12.9194	14.9086	13.3452	12.2805	15.1451	-0.0718922	0.28458
K13963	8.87377	10.7585	8.70909	6.59557	9.05148	9.42708	10.4536	8.38085	9.76902	9.60027	8.98185	10.6653	0.115081	0.285086
K02441	0.061765	0	0.125947	0	0.0449094	0	0.0418748	0.064096	0.0585637	0	0.23095	0.0975335	1.08366	0.285131
K00097	6.32103	9.29558	7.43678	8.79156	8.13937	6.46435	8.67227	7.77827	7.73686	8.53138	9.00596	8.4782	0.112134	0.28515
K02021	0	0.131119	0.0602568	0.0543293	0.12889	0	0.0707684	0.0483599	0.0603207	0.0655983	0.282391	0.144138	0.842219	0.285169
K04761	2.33657	2.56017	1.96625	2.27259	2.39502	2.27101	2.55855	2.22225	2.26173	2.24517	2.74889	2.58392	0.0831565	0.285195
K03562	0.366266	0.354117	0.232631	0.554159	0.374993	0.428504	0.394879	0.290927	0.261194	0.247117	0.445288	0.308456	-0.246421	0.285238
K02358	12.2313	14.226	13.2427	14.5608	12.7978	14.5821	14.6947	14.7421	13.3812	13.7051	14.8252	13.5922	0.0571659	0.285492
K00557	0.758474	0.792936	1.37504	0.712257	1.31584	1.3874	1.20893	1.42201	0.903639	1.50022	1.25174	1.15551	0.230772	0.28592
K16951	0.945622	1.25185	1.03721	0.993139	0.935462	0.976445	0.832052	1.06545	1.166	0.646548	0.608721	1.07431	-0.187063	0.286483
K03517	6.17403	8.5328	8.34014	7.41975	8.90732	7.27098	9.46412	7.96288	7.3029	9.72248	8.24024	7.80748	0.114563	0.286508
K06189	0.11303	0.233048	0.199539	0.275449	0.291013	0.195289	0.190112	0.199964	0.239526	0.161749	0.159146	0.158552	-0.237342	0.286585
K00962	20.5912	24.7696	22.6837	23.4224	19.6339	21.6941	25.194	22.5392	22.1652	22.9891	23.6297	22.3395	0.0643961	0.286605
K20151	0.680032	1.09729	0.961146	0.594362	0.915702	0.78059	1.32534	0.963744	0.617848	0.978583	1.23566	0.799967	0.235569	0.286993
K06941	18.973	24.8303	22.458	21.7013	20.7827	19.7995	23.6392	20.5031	23.4653	21.7786	22.0324	23.9745	0.0748827	0.287101
K02357	14.6432	18.2198	15.286	16.0108	15.1807	14.3019	17.8449	16.2474	15.7536	15.5149	16.0786	16.7133	0.067865	0.287141
K05141	0.061765	0	0	0.0776909	0	0.154533	0	0	0.0585637	0	0	0.048046	-1.46342	0.287376
K00857	3.08022	6.20663	4.16217	4.55823	4.5601	3.40878	5.86456	4.46024	4.54982	4.32455	4.44323	6.06485	0.193629	0.287523
K09764	0.411972	0.760874	0.57244	0.366179	0.927378	0.373596	0.497054	0.523131	0.450355	0.420997	0.299002	0.519378	-0.332555	0.287733
K20487	5.02211	7.19528	6.30919	6.03598	6.38207	6.41114	5.10705	5.74869	7.66424	5.16654	4.52361	5.59352	-0.144152	0.288188
K03737	32.0381	35.5673	33.9582	35.7253	32.1879	32.641	37.23	32.9135	34.9596	33.4462	34.2893	35.5334	0.0439659	0.288263
K16703	0	0.0765659	0.0493908	0.256978	0.154039	0	0.0803996	0	0.0585637	0.0449304	0.0535846	0	-1.17706	0.289061
K13100	0.061765	0	0.0987817	0	0.135626	0	0	0	0	0.0449304	0	0.066784	-1.40663	0.289189
K01809	10.1165	12.8592	11.3777	11.0044	10.6512	9.06028	13.2282	11.2448	10.9637	10.8363	11.0588	12.0471	0.0925224	0.289462
K07452	4.61817	5.51466	5.45818	4.55986	3.47149	3.24633	5.23602	4.2146	5.40075	5.02321	4.44591	5.55989	0.153273	0.289569
K05030	0.258178	0.0622098	0.220283	0.26893	0.0449094	0.243404	0	0	0.392963	0	0.0948447	0.108584	-0.880433	0.289659
K13292	18.204	18.5629	17.2389	17.2007	16.9358	16.3437	16.1632	16.8484	16.7223	16.839	16.331	18.4281	-0.0442188	0.289753
K19340	0	0.0870938	0	0.17494	0	0.0769835	0	0	0	0	0.0535846	0.0720691	-1.43191	0.290027
K06886	0.811592	0.649375	0.686039	0.772562	0.74325	0.778892	0.787246	1.22397	0.795296	0.683391	1.17886	0.56358	0.236341	0.290092
K09988	3.97272	3.69287	3.85989	3.34994	4.1851	4.52618	2.4748	3.31803	3.95305	3.10963	2.74514	5.12747	-0.186385	0.290534
K00882	13.1831	13.2952	13.4541	12.2583	11.9553	11.033	10.7802	11.5104	12.8875	11.0762	9.14689	14.2754	-0.109652	0.290985
K06199	2.18154	3.40766	3.02173	4.43273	3.64754	2.90273	4.88302	4.1079	2.69452	3.71754	4.14959	3.04756	0.205924	0.291502
K01425	3.90602	4.74182	5.03194	4.28984	4.88569	4.69033	5.68408	4.10023	4.45377	4.42789	5.76088	5.45371	0.117383	0.291537
K08972	0.458914	0.844139	0.275107	0.852426	0.834865	0.521903	1.01504	1.10499	0.562212	0.532425	0.845029	0.664477	0.318871	0.291994
K03741	0.895592	0.766138	0.766546	1.06594	1.1663	1.20626	0.797715	0.898496	0.778312	1.28096	1.47733	3.04468	0.496626	0.29207
K01640	0.606532	0.684308	1.25502	0.835584	0.690706	0.728513	0.591691	0.553068	0.630146	0.478059	0.490835	1.13245	-0.308575	0.292562
K03475	2.7856	3.40814	3.09335	2.21338	2.36717	2.55234	1.82448	2.46021	2.74723	2.27348	2.0689	3.21524	-0.170518	0.292815
K00694	0.24706	0.402928	0.0577873	0.27056	0.303138	0.0566055	0.389017	0.253698	0.284034	0.132095	0.262565	0.574631	0.502825	0.292824
K12308	24.0204	25.9731	23.4029	23.6946	24.0862	19.654	19.7502	21.7063	24.7139	21.4511	20.6027	24.6246	-0.0841814	0.292997
K00763	18.8451	20.2158	16.6827	17.8347	18.5727	17.105	18.3968	15.9177	18.1261	16.4562	16.1397	19.1435	-0.0686361	0.293677
K03071	0.704738	0.835047	0.442542	0.454736	0.754477	0.668511	0.364311	0.528888	0.483737	0.986221	0.346692	0.355541	-0.33255	0.293974
K06959	22.1069	26.0477	22.9732	22.0523	22.5661	18.9781	24.7786	22.6175	23.9912	22.9217	21.7296	26.2557	0.078868	0.294388
K01633	1.6133	3.29377	3.4544	3.17174	3.52583	3.12859	4.66569	3.02019	2.13582	3.31945	4.5504	3.73414	0.236384	0.294623
K01143	0	0	0	0.125501	0	0	0	0.841309	0	0	0.0535846	0.0634208	2.9328	0.294665
K03280	0.061765	0.0478537	0	0.132563	0	0.110947	0.0418748	0	0	0	0.0535846	0.0811978	-0.999242	0.294673
K06218	3.32419	4.19821	3.83372	2.96801	2.3766	2.33101	2.54264	3.53833	4.6769	3.33877	2.91232	6.35553	0.295911	0.294683
K00943	11.8793	13.3885	12.5833	10.1368	11.9598	10.8162	11.0863	10.8207	11.0006	11.1589	11.2222	12.0778	-0.070978	0.294773
K10392	0.177265	0	0.119526	0.147776	0.140566	0.298311	0	0	0.074376	0.0629025	0.273281	0.0960921	-0.802144	0.294906
K13043	0.743032	1.32411	0.779881	1.68258	1.30596	1.09249	1.79057	1.84343	0.678754	1.8354	1.24316	1.15359	0.302614	0.295122
K11800	0.100059	0	0.181758	0.288488	0.115417	0.062266	0	0	0.0585637	0.148719	0.112528	0.109065	-0.802459	0.295603
K01455	0.0753532	0	0.0493908	0	0.0449094	0.0639642	0	0.0568037	0.0585637	0	0	0	-1.01791	0.29562
K01261	0.27856	0.200029	0.524037	0.1782	0.415861	0.408126	0.322855	0.209943	0.619604	0.398982	0.627476	0.405509	0.366345	0.29581
K03723	38.4549	42.2529	40.8171	40.5503	39.5773	36.8836	42.3145	38.6165	41.1668	38.8634	41.8651	42.7158	0.0417635	0.295892
K02203	3.33963	4.32023	3.41785	3.12882	3.36147	2.49121	2.48192	2.29594	3.91791	3.02606	2.72049	3.34833	-0.173145	0.296304
K00099	17.6469	22.6487	20.0364	21.014	19.6887	18.9204	21.3327	20.1619	19.6599	21.1065	21.0952	21.6918	0.0599867	0.296322
K00370	0.529326	0.348375	0.413895	0.462885	0.471548	0.375294	0.292286	0.475923	0.274664	0.243972	0.594253	0.303651	-0.251779	0.296558
K09768	3.34395	2.99086	2.50856	2.43069	2.93842	3.06123	1.7378	2.11479	2.75894	2.15171	2.64654	3.74471	-0.188832	0.296744
K15895	0.959827	0.69675	1.01004	0.817656	0.937708	0.834365	1.0699	1.21667	0.751373	1.36498	0.999889	0.649102	0.203332	0.296953
K06946	1.87518	2.04	1.74794	1.27511	1.52827	1.6342	1.83495	1.88795	1.55487	2.04343	1.43071	3.23974	0.247576	0.297066
K04712	2.18833	0.658467	0.683075	1.29793	1.32034	2.41366	1.14946	1.83844	1.25678	3.10559	2.19697	1.77866	0.403641	0.297089
K19426	0.442237	0.155525	0.207935	0.391171	0.160776	0.250762	0.0837496	0.18039	0.203216	0.258799	0.140927	0.336322	-0.41851	0.297217
K01666	10.8941	15.4759	12.8317	14.4587	13.5496	9.86181	11.2283	10.194	13.6448	11.4586	9.68702	13.573	-0.143273	0.297283
K07396	0.0790591	0.2029	0.216332	0.321629	0.205685	0.28982	0.177549	0.245254	0.148752	0.13524	0.129139	0.21909	-0.318253	0.29774
K10711	0.309442	0.296214	0.359071	0.314023	0.254187	0.464731	0.244549	0.382657	0.329714	0.328441	0.172007	0.258007	-0.219794	0.297856
K19416	0.985769	0.646025	0.925584	0.703021	0.993844	0.68436	1.2106	1.00827	0.686953	1.02846	1.16118	0.627962	0.212773	0.298084
K00800	21.6931	24.2288	23.7397	23.7337	24.0135	21.8141	25.3397	22.414	22.94	25.3502	22.5763	25.9449	0.0543219	0.298122
K03595	17.0317	18.093	17.6256	15.7463	16.1032	16.2362	17.8215	16.2405	15.6916	19.3901	18.0677	18.0293	0.0616826	0.298544
K00938	0.0889415	0.0957074	0.135825	0.0543293	0.14371	0.326614	0.177549	0.24487	0.0673483	0.20623	0.405635	0.145099	0.560912	0.298684
K00290	4.4829	6.87514	5.22012	5.76162	5.78208	5.37639	7.57892	6.69861	4.89242	6.3882	5.94253	5.348	0.137527	0.298921
K12553	0.061765	0	0	0	0.0449094	0.100758	0.0824933	0	0.0585637	0	0.103418	0.172966	1.00893	0.298924
K03040	10.6742	14.4083	12.3314	11.8248	12.1475	12.4713	13.6851	12.2397	11.6325	12.2624	13.6914	15.0764	0.0895536	0.299358
K04486	19.9198	24.7318	21.5033	21.1667	21.7348	19.6608	23.1501	20.006	24.2835	20.5179	22.0045	27.9311	0.0993456	0.299415
K04070	12.3691	14.0824	13.255	11.3228	10.7347	12.0751	10.6027	10.0961	12.8372	10.2464	10.0117	14.2543	-0.117822	0.299488
K03786	10.4636	11.5849	11.4671	10.9321	10.2488	9.51538	13.2672	10.2139	10.1655	11.9753	10.4045	12.2628	0.0888174	0.299492
K03169	102.108	142.021	87.9759	100.744	107.447	105.398	122.077	109.757	134.499	115.988	96.9844	126.636	0.128699	0.29969
K09065	0	0.175623	0.171386	0.0543293	0.0489512	0.119438	0.147399	0.0971036	0	0	0.0701958	0	-0.856301	0.299723
K03789	13.2276	13.4215	12.8021	12.0942	11.9392	11.2741	11.3761	10.9554	11.9441	12.0503	11.3005	13.6979	-0.0678477	0.299931
K00384	26.3026	27.4489	24.7206	21.8192	24.821	22.9898	27.7843	24.1608	26.0175	24.3994	25.585	26.8342	0.0636399	0.299964
K17240	0.875827	0.187108	0.60158	0.278709	0.125297	0.620962	0.440104	0.278645	0.763671	0.609256	0.906651	0.6885	0.45505	0.299981
K15503	0.259413	0.149304	0.13138	0.0543293	0.120806	0.0696248	0.0418748	0.114375	0.163393	0.114123	0.0551921	0.0648622	-0.503011	0.300211
K10797	3.26922	3.924	3.27461	3.38471	3.80652	2.55404	3.48482	3.73714	4.80164	2.9353	3.13899	4.4923	0.160406	0.300275
K02109	12.0825	13.4158	10.8003	9.69995	11.5907	11.2045	13.1223	11.3074	12.4026	11.3961	11.7999	12.6308	0.078869	0.300822
K09748	12.928	16.9182	13.987	12.6734	14.1936	13.484	16.4807	15.8774	13.4538	15.2179	12.953	15.7966	0.0928348	0.301093
K01664	1.12968	0.87668	0.901383	0.718776	1.06615	0.832101	1.16831	1.12187	0.692809	1.26793	1.40927	0.737507	0.21164	0.301567
K10986	0.263736	0.309135	0.212381	0.393344	0.291462	0.253027	0.322436	0.327773	0.245382	0.0898607	0.062694	0.31326	-0.339897	0.301721
K19172	0.914739	1.11882	1.2402	1.23164	0.659269	0.950406	1.2441	0.620619	0.668798	0.918826	0.968809	0.848974	-0.214535	0.302703
K16929	0.313148	0.299564	0.329931	0.362376	0.182781	0.208874	0.223193	0.313955	0.327371	0.325296	0.333296	0.431453	0.204137	0.303559
K12510	8.10294	9.85356	7.59779	8.65791	7.90495	7.31343	6.34361	7.03099	10.0847	6.84065	5.5385	8.5791	-0.154275	0.303624
K17818	0.647297	0.558931	0.324498	0.768759	0.485919	0.113211	0.326205	0.346195	0.522974	0.31631	0.315077	0.411274	-0.373131	0.304002
K04487	54.7386	53.9938	49.3098	47.7353	45.918	49.3543	45.8144	45.314	52.2207	43.3978	47.6619	52.8391	-0.0677068	0.304198
K13892	0.130942	0.0957074	0.0493908	0.0543293	0.057484	0.20378	0.125624	0.0948007	0.0755472	0.0449304	0.0535846	0	-0.584724	0.304264
K07309	0.519443	0.537397	0.645044	0.601425	0.898636	0.597754	0.426704	0.692775	0.545228	0.489292	0.740003	0.373318	-0.217778	0.304277
K02805	7.13076	9.33626	6.93052	7.16223	7.17652	5.69168	5.76867	4.38041	7.79015	7.54336	5.37614	7.65037	-0.173425	0.304835
K00795	1.30139	0.94224	1.11722	0.651951	1.26375	1.0772	1.17584	1.46653	0.956932	1.13494	1.52877	0.985424	0.190062	0.305701
K00852	18.2429	21.0255	21.0272	18.5333	18.9181	19.0387	18.1129	16.6565	21.2674	15.7063	17.2709	20.8976	-0.0875185	0.305721
K18384	0	0.0478537	0	0	0.0619749	0.0605679	0.0649059	0.0974874	0	0	0.0616223	0.0850415	0.858978	0.306336
K00819	0.0704121	0.0478537	0.225716	0.136367	0.230385	0	0.125624	0.116294	0.146995	0.232739	0.303289	0.111467	0.544212	0.306608
K16212	2.52186	2.30416	2.18357	2.30519	1.93649	1.46042	2.03679	1.90446	1.72587	2.26808	3.18346	5.45755	0.382958	0.306677
K09805	1.15192	0.986265	1.46147	1.40333	1.66614	1.25211	1.10801	1.40129	1.36102	1.04328	1.29943	0.86627	-0.16212	0.306792
K04754	0.211854	0.298129	0.303754	0.214057	0.306282	0.268876	0.239943	0.426411	0.333813	0.192751	0.3483	0.308936	0.206915	0.306948
K07009	4.1994	4.80451	4.72325	4.73208	5.25484	4.50636	4.36587	4.09217	4.16154	3.65508	4.16995	5.70883	-0.10974	0.306952
K10561	0.558355	0.803942	0.781857	0.72095	0.776483	0.478882	0.348817	0.709278	0.322101	0.940392	0.482797	0.602497	-0.27478	0.307044
K07037	6.62429	7.16992	6.67122	6.43204	7.47022	6.20906	8.37412	7.19142	6.36354	8.13554	7.15247	6.07927	0.0935919	0.307051
K08323	1.72942	2.5128	1.89118	1.18275	1.50806	1.18702	1.46017	1.12917	1.22808	1.40857	1.23405	1.99391	-0.243919	0.307273
K11708	0.285972	0.223477	0.248436	0.247198	0.252391	0.207742	0.181318	0.255617	0.240697	0.405272	0.285606	0.307014	0.193499	0.307855
K02779	0.151942	0.0607742	0.0493908	0	0.177392	0	0	0	0.144067	0.0449304	0	0	-1.21749	0.307952
K15545	0.24706	0.143561	0	0.0543293	0	0	0	0.0491275	0	0.0588588	0	0.048046	-1.5118	0.308074
K02520	10.7872	13.7015	12.8515	11.0756	10.5398	11.706	13.3468	12.1429	10.9374	12.518	12.4504	13.3049	0.0801897	0.308111
K04023	2.86157	2.87744	2.24333	1.85915	2.07526	2.08138	2.14734	2.1002	2.73668	2.38715	3.02217	3.33872	0.168491	0.30861
K00995	13.0596	13.4359	13.2412	11.8324	12.9438	11.5617	13.5138	11.2656	13.1563	14.3871	13.4299	13.7868	0.0642606	0.308698
K13787	0.157501	0.143561	0.284491	0.473751	0.251942	0.480015	0.293542	0.272504	0.25241	0.383705	0.573891	0.558775	0.382341	0.308942
K06403	5.9702	6.8761	5.31248	4.5729	5.38598	4.75033	4.33865	4.52702	6.50877	4.93066	3.44656	5.56085	-0.165167	0.309055
K03110	15.9039	18.4486	18.1067	16.088	16.5981	15.8427	17.3759	16.4642	16.9431	17.0884	17.3159	21.7562	0.0826691	0.309368
K06978	3.24019	3.51964	3.72753	4.03884	2.93662	2.33101	3.72183	2.96531	3.82538	3.59667	3.22526	4.6917	0.154166	0.309436
K01804	9.33454	11.0547	9.22078	9.3919	10.0628	7.08701	8.93901	10.1656	9.52891	11.4833	9.171	11.336	0.110552	0.309442
K03625	14.1942	16.5722	14.3426	13.2569	13.2227	11.3556	15.8525	14.1541	14.4986	14.8908	13.1357	15.6217	0.0878764	0.309561
K15527	0.305119	0.712063	0.686039	0.9437	0.79265	0.652095	1.08623	0.743054	0.650058	0.585892	0.899685	0.860505	0.237968	0.309582
K02843	1.09942	1.83758	1.28466	1.3164	1.80221	1.54533	1.79894	1.9129	1.26849	1.82238	1.54699	1.54084	0.15458	0.30968
K00133	15.0249	17.9959	17.2221	15.6104	16.921	16.7705	18.7959	16.3153	16.1987	17.6841	17.1042	17.2351	0.0538886	0.310941
K08161	0.376149	0.229219	0.148173	0.271646	0.381281	0.338501	0.196811	0.335065	0.15168	0.21926	0.342406	0.178251	-0.293786	0.310994
K11688	1.35698	1.11834	1.48419	1.16536	1.29743	1.17796	1.14318	1.27693	1.29426	1.35375	1.01221	0.967647	-0.10884	0.311425
K07004	0.685591	0.760874	0.719131	0.688895	0.771543	0.463033	0.598391	0.601428	0.701594	0.506814	0.700351	0.629403	-0.129513	0.311489
K15164	0.262501	0.0957074	0.286467	0.166248	0.0489512	0.512846	0.0418748	0.0383809	0.153437	0.102891	0.294715	0.22918	-0.673827	0.311515
K00918	0.625679	1.04513	0.981396	1.4017	1.57003	0.896631	0.644872	1.0524	1.0559	0.918376	0.841278	1.01617	-0.237975	0.311627
K09365	0.770827	0.154567	0.474152	0.574261	0.339066	0.60115	0	0.096336	0.471438	0.21297	0.843422	0.317584	-0.585655	0.311891
K02931	9.25918	12.7597	9.47761	10.0688	9.35776	9.60256	11.6106	10.871	9.50021	10.2697	11.3412	10.9569	0.0928618	0.312106
K07117	0.0907945	0.0478537	0.0528482	0.182003	0.0449094	0.166986	0.0837496	0.168108	0.0585637	0.0449304	0	0	-0.720162	0.312117
K03636	0.879533	0.612528	0.974481	0.441697	1.2404	0.858139	0.836658	1.09693	0.86323	1.10124	1.14296	0.799967	0.222329	0.312129
K03614	18.7642	21.3954	18.4811	15.8859	16.7126	17.6541	19.218	18.1457	19.4566	20.1778	17.505	20.1351	0.0741745	0.312262
K03188	1.47618	1.80743	0.903358	1.76244	1.63021	1.54307	2.42748	1.67034	1.71123	1.67141	1.40606	1.50528	0.187914	0.312326
K07307	1.12042	0.932669	0.986335	1.35063	1.10073	0.918141	0.624353	0.850904	1.11974	0.867156	0.942553	1.27706	-0.17374	0.312606
K01512	4.1259	5.2998	3.52255	3.28529	4.54707	3.79483	3.34956	4.1294	3.6778	4.47057	3.14488	3.47949	-0.143302	0.313114
K00968	0	0.0478537	0.200033	0.31185	0.0952079	0	0.179224	0.230669	0.0884313	0.0449304	0.315613	0.208039	0.70399	0.313347
K01892	21.6746	25.1845	22.9801	24.3732	23.1095	21.6352	25.2559	22.9683	23.5087	23.4518	22.9176	25.7042	0.0494905	0.313386
K08483	22.9519	22.1424	21.2188	18.6751	21.3957	19.2108	17.043	18.2873	21.7886	17.0331	18.6244	24.17	-0.102926	0.313392
K01424	14.7723	18.4825	15.3783	14.7868	16.2828	14.4016	16.4962	17.0507	15.8192	15.0984	16.5946	17.6324	0.0686646	0.313562
K20370	0	0	0	0	0.0449094	0.0792477	0.0418748	0.0706208	0	0.0862663	0.0535846	0	1.02324	0.313724
K17214	2.13707	3.11432	2.79157	3.12882	2.68064	2.52517	1.86929	2.05645	2.14753	1.84619	2.06783	4.01665	-0.225891	0.313838
K15546	0	0.0789586	0.154099	0	0.295504	0	0.297311	0.128192	0.172763	0.147372	0.111456	0.048046	0.776069	0.314384
K07154	3.50331	7.00435	6.22572	8.59978	6.86485	5.7398	8.38417	7.71993	5.44467	6.18961	8.11967	7.38035	0.188677	0.314697
K06718	0	0	0.0681594	0.0657384	0	0.0696248	0.0489935	0.0729236	0	0.0512206	0.125388	0.048046	0.767965	0.315407
K08550	0.191471	0.0478537	0.0765558	0.0858403	0.067364	0.163024	0.0418748	0.0383809	0.0837462	0.0449304	0.141463	0.0984944	-0.493812	0.315846
K14052	0	0	0	0.0635653	0	0.082078	0.0418748	0	0.17452	0.0449304	0.0793052	0	1.22577	0.315898
K03317	1.12906	1.35761	1.08166	0.469405	0.627384	0.867196	1.36428	1.31186	1.58474	1.05856	0.975775	0.525624	0.302064	0.315939
K04485	17.3053	20.1694	18.6006	18.0112	18.0262	16.3913	20.3252	17.8202	17.0204	18.4466	19.3933	20.2966	0.0624298	0.316052
K00411	1.18403	0.902042	1.41505	0.616637	1.13261	0.988898	1.00499	1.50952	0.842732	1.39958	1.51859	1.00464	0.222572	0.316172
K06885	6.95165	7.95377	5.26012	5.94254	6.1171	7.08361	6.63422	5.79743	6.39282	6.21971	6.1499	5.37203	-0.104345	0.31682
K00760	13.9768	15.318	14.1999	11.8987	14.1963	12.8806	15.2889	14.2646	13.971	13.5559	14.6532	14.1707	0.0588594	0.317425
K17916	0.192707	0	0.277083	0.297181	0.17829	0.187364	0.0418748	0.131646	0.191503	0.133892	0.214874	0.10426	-0.469407	0.317531
K00266	26.953	31.6811	27.7191	28.8124	28.6396	25.9797	29.953	27.3924	30.018	28.635	28.432	31.8055	0.0538004	0.317784
K12994	0	0.0823084	0	0	0	0	0	0.042219	0	0.101543	0	0.0850415	1.47499	0.318779
K07272	8.3358	9.45494	6.82532	6.81778	8.10569	6.86568	7.48512	5.58595	9.22965	7.2558	10.5958	17.2745	0.307438	0.318843
K01695	4.42855	5.23663	4.89611	4.36264	4.78824	3.99748	4.75111	4.51014	4.83151	4.72308	4.65382	6.22677	0.0999007	0.319048
K10398	0.12353	0	0.0493908	0	0	0.0566055	0.0787246	0	0	0	0	0	-1.54377	0.319744
K19784	0.164912	0.135905	0.120514	0.13691	0.194907	0.113211	0.179224	0.11591	0.199702	0.214767	0.129675	0.154228	0.197566	0.319905
K06976	1.00862	0.867588	0.35512	0.893173	0.705975	1.03079	0.997039	0.869327	1.64623	0.868953	0.542276	1.07287	0.302835	0.320406
K13688	0.913504	1.05948	1.18933	0.917622	0.947139	1.08739	1.28304	1.16064	0.846246	1.1291	1.43714	0.899902	0.143957	0.3205
K07496	8.09244	17.5231	12.2376	8.33248	11.442	10.2954	11.9054	10.435	13.4902	14.3166	12.579	15.0182	0.194839	0.320964
K00033	1.5398	1.98306	1.84327	2.03789	2.16733	1.80232	2.0728	2.6667	1.36863	2.06006	2.01853	2.45371	0.15235	0.321571
K00937	18.7395	20.9178	17.5575	19.4086	17.8241	17.8217	16.2185	16.1276	19.5158	17.7035	17.213	20.1097	-0.0708604	0.321646
K06217	15.6068	18.0251	16.1962	15.4344	15.5737	14.9071	16.2947	15.5861	14.566	14.699	13.2649	16.9463	-0.0676557	0.322005
K04068	17.1663	20.7944	21.3131	17.9319	19.8666	17.6853	20.7096	20.0947	21.2475	18.6515	17.6009	23.2029	0.0824513	0.322047
K07126	48.9549	54.0225	60.5265	47.7712	46.9855	49.3866	51.6953	47.2411	54.4895	53.3835	55.6321	65.5319	0.0923014	0.322165
K19005	0.833827	0.965209	0.816924	0.613378	1.01899	0.631717	0.764634	1.21859	0.719163	0.850532	1.38623	0.771619	0.22679	0.322332
K10194	0.830739	1.10638	0.847547	1.16047	0.891451	0.812855	0.873927	0.825189	1.23628	0.491538	0.559959	0.881164	-0.214762	0.322779
K07498	0.37059	0.0990572	0.0740863	0.0543293	0.109579	0.0566055	0.0477373	0.290159	0.0849174	0.265089	0.257742	0.222934	0.612644	0.322806
K01361	3.60954	3.33828	4.53408	2.91422	3.37943	4.12937	3.57988	3.15683	2.89891	3.39898	3.04628	4.00704	-0.124927	0.322925
K06596	0.369354	0.319663	0.147185	0.415076	0.174248	0.121136	0.157449	0.201116	0.200288	0.16804	0.190225	0.280108	-0.369462	0.323108
K09085	0.185295	0.0478537	0.153112	0.108659	0.103741	0.142646	0.0418748	0	0.154023	0.0449304	0.185403	0.0960921	-0.505127	0.323339
K00851	0.967857	1.22218	1.39183	1.6038	1.26689	1.08343	1.1972	1.3015	1.15781	0.698218	0.954342	1.37316	-0.173472	0.323398
K06115	0.568855	0.175623	0.62677	0.436264	0.137423	0.377559	0.0837496	0.282099	0.288719	0.224652	0.566389	0.227738	-0.472938	0.32409
K01181	4.68673	4.58439	3.05235	3.71232	4.65665	3.63464	4.10038	4.57231	4.29038	4.23289	3.70055	6.41174	0.166774	0.324557
K07170	2.26554	2.77408	2.39496	3.17446	2.89171	2.33215	2.30018	2.88662	2.17154	2.56418	2.13963	2.59064	-0.111749	0.324634
K09271	0.190236	0.0478537	0.12002	0.0842104	0	0.319821	0.0418748	0	0.198531	0.075483	0.0535846	0.0557334	-0.841893	0.324652
K04825	14.1003	5.79413	4.47086	9.15503	8.1003	12.3049	5.50402	12.2738	8.32367	22.0051	13.4867	9.62314	0.401242	0.324679
K01956	20.1965	21.9778	18.9029	18.0754	19.0003	18.6311	20.5191	18.3319	22.1154	19.5842	18.7964	23.9389	0.0781668	0.324938
K08974	9.3191	9.13049	8.21814	7.34912	6.3695	6.30642	6.99351	6.87977	7.8739	6.61824	6.78327	7.82238	-0.119833	0.324947
K08681	3.23278	6.68181	2.59253	3.11904	3.95292	4.05805	2.82739	5.95671	9.48967	4.15291	1.62629	8.55123	0.464003	0.325133
K03671	19.8074	22.3061	21.3917	19.796	22.4044	20.4051	22.6392	20.3303	21.0607	20.5471	21.6525	26.1029	0.0694801	0.325539
K03976	9.52786	11.2183	9.32005	9.62606	9.54369	8.06741	10.8477	9.28587	9.90547	10.1084	9.19137	11.262	0.0807152	0.325542
K15542	0.114265	0.128726	0.0553177	0	0.0799387	0.0690587	0.0418748	0	0	0	0	0.184977	-0.979513	0.325565
K08303	47.6412	56.7669	52.0016	53.4758	50.4534	48.2386	56.43	49.6219	53.3358	50.6954	52.5863	57.6826	0.0540246	0.325938
K03624	17.0607	19.8866	17.228	15.7973	16.0484	16.0861	18.1004	16.741	18.6145	15.7643	17.9524	20.6516	0.0785968	0.326374
K05352	0.656562	1.18007	1.05104	1.32292	1.15776	1.06928	0.665809	1.04703	0.853859	1.24367	1.05669	0.789396	-0.186632	0.326419
K18209	0.157501	0.291908	0.417353	0.0624787	0.296402	0.315859	0.423354	0.438693	0.255924	0.164894	0.267923	0.421364	0.355436	0.326447
K03772	1.59971	2.90472	2.59549	3.95028	3.01207	3.08726	4.33027	3.23013	1.91972	3.35585	3.59017	3.49631	0.216225	0.326473
K10914	1.56636	1.82945	1.80721	1.22893	1.34054	1.37834	1.44007	1.59588	2.16627	1.51954	1.37659	2.16111	0.164981	0.326517
K16841	1.07842	1.02216	0.674185	0.641629	0.695646	0.734173	1.00834	0.616397	0.661185	0.757526	0.400277	0.706757	-0.223575	0.326551
K00312	30.0091	9.74397	8.21419	14.5765	17.0912	23.8168	11.5239	20.6278	17.459	39.5625	26.9552	19.6652	0.392459	0.326645
K13274	0	0.238311	0.0493908	0.0885567	0.0835314	0	0	0.0383809	0	0	0	0.151345	-1.27706	0.326901
K02619	1.25259	1.03747	1.1434	1.61141	1.0666	0.897197	1.12392	1.54368	0.815207	1.68399	1.86099	1.15839	0.224051	0.326996
K00627	3.06292	3.41867	3.72604	2.90825	3.22045	3.10255	3.85457	2.78952	4.05144	2.96585	3.59713	3.64093	0.10452	0.327374
[truncated: 2,287 more rows]

## Sheet: Differential Ko gene
Ko number	Ko name	Model1	Model2	Model3	Model4	Model5	Model6	BOH1	BOH2	BOH3	BOH4	BOH5	BOH6
K16147	glgE; starch synthase (maltosyl-transferring) [EC:2.4.99.16]	0	0	0	0	0	0	0.0644872	0.184612	0.140553	0.0449304	0.079841	0.0917679
K01920	gshB, GSS; glutathione synthase [EC:6.3.2.3]	0	0	0	0	0	0	0.0439685	0.167724	0.136454	0.0449304	0.0846637	0.078315
K01236	treZ, glgZ; maltooligosyltrehalose trehalohydrolase [EC:3.2.1.141]	0	0	0	0	0	0	0.0711871	0.168492	0.113614	0.0669462	0.101275	0.0744714
K03852	xsc; sulfoacetaldehyde acetyltransferase [EC:2.3.3.15]	0.210619	0.171795	0.244485	0.203735	0.211074	0.237177	0.0632309	0.0437542	0.0778898	0.0494234	0.114135	0.126842
K03851	tpa; taurine-pyruvate aminotransferase [EC:2.6.1.77]	0.266825	0.224434	0.360553	0.264584	0.299995	0.292084	0.206024	0.175017	0.161636	0.161749	0.159146	0.123959
K16843	slcC; (S)-sulfolactate dehydrogenase [EC:1.1.1.310]	0.185913	0.110542	0.256832	0.210798	0.169308	0.239441	0	0	0	0	0	0
K05343	treS; maltose alpha-D-glucosyltransferase / alpha-amylase [EC:5.4.99.16 3.2.1.1]	3.20375	2.94157	2.83108	2.9403	2.97165	2.78386	1.83747	2.31091	2.73961	2.01647	1.99335	1.99823
K17462	yrrT; putative AdoMet-dependent methyltransferase [EC:2.1.1.-]	1.13092	1.03938	0.871748	0.811679	0.890104	0.805496	0.583316	0.738448	0.482565	0.438071	0.61783	0.708679
K01581	ornithine decarboxylase [EC:4.1.1.17]	0.51512	0.346461	0.479091	0.373242	0.481428	0.572848	0.326623	0.308582	0.329714	0.25161	0.236308	0.327674
K16846	suyB; (2R)-sulfolactate sulfo-lyase subunit beta [EC:4.4.1.24]	0.0784415	0.108149	0.161014	0.331952	0.0992497	0.290386	0	0	0	0	0	0
K16844	comC; (2R)-3-sulfolactate dehydrogenase (NADP+) [EC:1.1.1.338]	0.0975886	0.0741733	0.256832	0.076061	0.326491	0.170383	0	0	0	0	0	0

## Sheet: network_enrichment_pathway_0
Pathway	Total	Expected	Hits	Pval	FDR	Order				Pathway	Rich factor	-log10(p value)	Count
Cysteine and methionine metabolism	78	0.526	4	0.00157	0.249	1	0.0157			Cysteine and methionine metabolism	0.0512821	0.00157	4
Taurine and hypotaurine metabolism	20	0.135	2	0.00764	0.604	2	0.0382			Taurine and hypotaurine metabolism	0.1	0.00764	2
Starch and sucrose metabolism	87	0.586	3	0.0194	1	3	0.0646667			Starch and sucrose metabolism	0.0344828	0.0194	3
Glutathione metabolism	40	0.27	2	0.0289	1	4	0.07225			Glutathione metabolism	0.05	0.0289	2
Pantothenate and CoA biosynthesis	29	0.195	1	0.179	1	5	0.358
Carbon fixation in photosynthetic organisms	36	0.243	1	0.217	1	6	0.361667
beta-Alanine metabolism	40	0.27	1	0.238	1	7	0.34
Nitrogen metabolism	49	0.33	1	0.284	1	8	0.355
Glycerolipid metabolism	61	0.411	1	0.341	1	9	0.378889
Tryptophan metabolism	61	0.411	1	0.341	1	10	0.341
