# Supplementary material for: Bruceae Fructus Oil Inhibits Triple-Negative Breast Cancer by Restraining Autophagy: Dependence on the Gut Microbiota-Mediated Amino Acid Regulation
Source: Front Pharmacol. 2021 Oct 1;12:727082. doi: 10.3389/fphar.2021.727082 (PMC8517338; doi:10.3389/fphar.2021.727082)
Supplement: Supplementary file 1 [file DataSheet1.zip › Supplementary materials and raw data/Raw data/Raw data for Fig 5 F.xlsx]

## Sheet: Compounds pos raw area
Name	Formula	Molecular Weight	mzCloud Best Match	MS2	S-BOH1.raw (F26)	S-BOH2.raw (F27)	S-BOH3.raw (F28)	S-BOH4.raw (F29)	S-BOH5.raw (F31)	S-BOH6.raw (F32)	S-Model1.raw (F36)	S-Model2.raw (F36)	S-Model3.raw (F37)	S-Model4.raw (F38)	S-Model5.raw (F39)	S-Model6.raw (F41)
DL-Carnitine	C7 H15 N O3	161.105	98.1	ddMS2 for preferred ion	1.05589e+07	6.47082e+06	6.6674e+06	4.89136e+06	5.17152e+06	4.76485e+06	4.37203e+06	5.69444e+06	6.02861e+06	5.36367e+06	3.53397e+06	5.02099e+06
Betaine	C5 H11 N O2	117.079	97.9	ddMS2 for preferred ion	1.65989e+07	1.29047e+07	1.12211e+07	9.24862e+06	9.33488e+06	1.13851e+07	6.74278e+06	9.27292e+06	9.82543e+06	9.17383e+06	4.35195e+06	7.72211e+06
Choline	C5 H13 N O	103.1	97	ddMS2 for preferred ion	1.25902e+07	9.04187e+06	9.41479e+06	8.1921e+06	9.16743e+06	9.34915e+06	7.48156e+06	8.92563e+06	1.06875e+07	8.42507e+06	5.30835e+06	9.02379e+06
DL-Lysine	C6 H14 N2 O2	146.106	95.1	ddMS2 for preferred ion	7.97538e+06	5.84002e+06	6.48376e+06	7.27655e+06	5.34472e+06	6.43662e+06	4.40197e+06	4.95458e+06	5.38005e+06	5.35949e+06	2.10511e+06	4.70619e+06
Valine	C5 H11 N O2	117.079	93.6	ddMS2 for preferred ion	2.61015e+07	1.45128e+07	1.83065e+07	1.72845e+07	1.59913e+07	1.32541e+07	8.86792e+06	1.43873e+07	2.37203e+07	1.60452e+07	7.1332e+06	1.66202e+07
Diphenylphosphine oxide	C12 H11 O P	202.055	93.6	ddMS2 for preferred ion	540207	202744	288911	197014	220831	210668	65548.8	165427	407832	204051	93411.3	187790
D-(-)-Glutamine	C5 H10 N2 O3	146.069	93.5	ddMS2 for preferred ion	1.46595e+07	9.02022e+06	1.04063e+07	1.03778e+07	9.52336e+06	8.63081e+06	5.74957e+06	7.85138e+06	1.44394e+07	9.73161e+06	5.64512e+06	9.14623e+06
L-Norleucine	C6 H13 N O2	131.095	91.5	ddMS2 for preferred ion	1.37863e+07	1.0802e+07	1.30433e+07	1.41276e+07	1.1151e+07	9.56481e+06	5.91156e+06	8.04028e+06	9.21218e+06	8.83279e+06	1.95193e+06	1.1367e+07
Taurine	C2 H7 N O3 S	125.015	91.5	ddMS2 for preferred ion	6.51355e+06	4.87526e+06	5.26793e+06	4.91311e+06	4.95417e+06	5.38786e+06	4.34884e+06	4.92781e+06	6.1773e+06	3.97868e+06	3.15205e+06	5.04613e+06
Hippuric acid	C9 H9 N O3	179.058	89.7	ddMS2 for preferred ion	160731	52586.9	25807.9	24737.2	50386.3	28584.6	59128.3	426430	327899	151976	88738.4	56746.4
Nicotinamide	C6 H6 N2 O	122.048	89	ddMS2 for preferred ion	1.79098e+06	1.09767e+06	970500	747930	613880	464702	445336	599935	862413	499108	385686	570715
Isoleucine	C6 H13 N O2	131.095	88.3	ddMS2 for preferred ion	5.12702e+06	6.96987e+06	6.19825e+06	6.70544e+06	3.93751e+06	3.68896e+06	2.29888e+06	4.72851e+06	4.14949e+06	3.65587e+06	1.1249e+06	4.9628e+06
2-Hydroxycinnamic acid	C9 H8 O3	164.047	86.1	ddMS2 for preferred ion	4.20173e+06	3.21908e+06	4.30422e+06	4.22894e+06	4.27455e+06	3.55447e+06	2.44897e+06	3.36202e+06	2.94304e+06	3.11673e+06	594039	3.7659e+06
α-Linolenic acid	C18 H30 O2	278.225	86	ddMS2 for preferred ion	634528	287550	270381	209896	207982	199746	258410	396444	806567	471461	283992	421271
Phenylacetylglycine	C10 H11 N O3	193.074	82.9	ddMS2 for preferred ion	1.75592e+06	732288	487522	803965	1.07788e+06	773792	101980	164570	354843	142240	67737.8	205596
Urocanic acid	C6 H6 N2 O2	138.043	81.5	ddMS2 for preferred ion	1.33456e+06	688304	666827	517751	1.0937e+06	725495	209286	428981	765872	539723	249996	562819
Acetyl-L-carnitine	C9 H17 N O4	203.116	80.4	ddMS2 for preferred ion	2.00937e+06	1.51889e+06	1.63458e+06	2.01494e+06	2.14016e+06	2.32875e+06	596528	1.5038e+06	2.13513e+06	1.80264e+06	453173	1.65711e+06
Cortisol	C21 H30 O5	362.209	79.9	ddMS2 for preferred ion	7419.06	5318.32	86316.5	121570	182987	152115	80996.9	173374	471386	261303	103864	197568
α-Linolenic acid	C18 H30 O2	278.225	77.8	ddMS2 for preferred ion	72792.4	50328	29444.1	36608	37427	33667.1	39355.9	60018.9	96159.7	98789.3	29236	70660.4
(+/-)12(13)-DiHOME	C18 H34 O4	296.235	75.9	ddMS2 for preferred ion	7864.18	6388.2	7703.16	6957.8	4415.18	6670.34	11729	18770	28221.1	30145.7	6840.74	21967.2
trans-4-Hydroxy-L-proline	C5 H9 N O3	131.058	75.8	ddMS2 for preferred ion	978710	574346	562289	712725	631712	711111	455311	630074	767320	497791	264973	558898
1-Linoleoyl glycerol	C21 H38 O4	336.266	74.8	ddMS2 for preferred ion	11649.7	5107.91	8242.28	6409.4	3628.3	1757.44	2077.53	11664.8	20004.7	13869.4	4953.87	13324.5
DL-α-Aminocaprylic acid	C8 H17 N O2	159.126	74.6	ddMS2 for preferred ion	220321	131897	150224	170110	160409	164822	54107	127567	200825	122253	47995.2	144763
N3,N4-Dimethyl-L-arginine	C8 H18 N4 O2	202.143	74	ddMS2 for preferred ion	1.0626e+06	438607	555608	580545	542427	484607	248821	490751	778037	421079	172430	512948
Palmitoleic acid	C16 H30 O2	254.225	73	ddMS2 for preferred ion	73316.6	65969.6	74670.2	36787.2	50016.3	41364.6	56951.5	84367.9	111822	141015	54075.3	115472
(+/-)12(13)-DiHOME	C18 H34 O4	296.235	70.8	ddMS2 for preferred ion	13479.2	6207.51	4040.31	6706.79	6022.32	2833.54	10198.1	10885.8	14881.3	10484.5	8378.54	10474.8
Pipecolic acid	C6 H11 N O2	129.079	70.4	ddMS2 for preferred ion	7.90885e+06	5.7899e+06	6.41777e+06	7.19558e+06	5.30181e+06	6.38032e+06	4.35922e+06	4.91719e+06	5.32687e+06	5.30574e+06	2.08835e+06	4.66751e+06
Threonine	C4 H9 N O3	119.058	67	ddMS2 for preferred ion	252089	120737	83237.1	31191.8	137476	105711	58673.7	42062.8	88412.8	32158.8	15843.6	86567.2
4-Amino-3-hydroxybenzoic acid	C7 H7 N O3	153.043	64.1	ddMS2 for preferred ion	35672.7	38759.9	62014.2	67614.8	64142.6	60718.5	18387.1	28876.8	14262.9	26974.1	3300.04	32704.9
Glucose 1-phosphate	C6 H13 O9 P	260.03	62.8	ddMS2 for preferred ion	69402.6	31242.2	22917.7	39388.9	44177.6	30256.6	51355.7	102255	69232.6	43892.7	71879.7	95240.5
Andrographolide	C20 H30 O5	332.198	61.8	ddMS2 for preferred ion	2228.31	3229.27	42454.2	32040.4	79198.4	96549.9	31230.2	65379.4	226963	168132	35537.7	155869
D-(+)-Tryptophan	C11 H12 N2 O2	204.09	58.8	ddMS2 for preferred ion	400200	216033	173890	54131	176742	123899	46059.3	39250.1	144102	72931.4	17563.9	133254
(+/-)12(13)-DiHOME	C18 H34 O4	296.235	57.8	ddMS2 for preferred ion	17710.5	11470.8	14075.3	7815.68	5226.72	11469.3	17811.2	28252.7	51162.1	37084.7	10449.8	32706.9
4-Acetamidoantipyrine	C13 H15 N3 O2	245.116	57.2	ddMS2 for preferred ion	154588	72210.2	59170.5	16771.5	58632.1	43421.8	39411.7	16301.7	63115.1	25871.2	3878.67	50867.3
(+/-)-C75	C14 H22 O4	236.141	55.5	ddMS2 for preferred ion	151655	74478.4	122729	94564.7	164013	123118	35958.7	68352.3	152368	95197.4	23808.8	146643
(+/-)12(13)-DiHOME	C18 H34 O4	314.246	55.2	ddMS2 for preferred ion	257936	208401	114352	149294	141929	119938	141234	231769	330683	351077	94649.3	263707
D-(+)-Glucose	C6 H12 O6	197.09	52.8	ddMS2 for preferred ion	1.59372e+06	1.80644e+06	1.65854e+06	1.67716e+06	1.57623e+06	1.53429e+06	1.8492e+06	1.91489e+06	1.82302e+06	2.07434e+06	1.44992e+06	1.79166e+06
Daidzein	C15 H10 O4	254.058	50.8	ddMS2 for preferred ion	29896.2	24959.7	19656.5	9296.16	6089.9	13255.1	20510.1	60927.4	47345.3	43642.5	7563.87	76830.2
2-linoleoyl-sn-glycero-3-phosphoethanolamine	C23 H44 N O7 P	477.285	0	ddMS2 for preferred ion	2.56493e+06	2.09919e+06	2.08311e+06	1.83556e+06	1.44573e+06	1.38247e+06	2.01268e+06	3.31764e+06	4.46429e+06	3.90896e+06	1.60758e+06	4.22823e+06
[Similar to: Oxcarbazepine; ΔMass: 17.0258 Da]	C8 H9 N7 S	235.064	0	ddMS2 for other ion	2.44491e+07	3.01097e+07	5.78101e+06	2.83228e+07	7.97799e+06	2.56298e+07	3.43968e+07	2.73474e+07	2.41518e+07	2.68156e+07	2.77374e+07	3.34916e+07
	C8 H11 N7 O S	253.075	0	No MS2	2.52694e+07	2.79656e+07	2.46321e+07	2.61375e+07	2.05622e+07	2.40211e+07	3.25076e+07	2.54105e+07	2.72605e+07	3.1161e+07	2.67787e+07	3.07578e+07
5385682	C24 H50 N O7 P	495.332	0	ddMS2 for preferred ion	3.16984e+07	2.08509e+07	2.10026e+07	2.38102e+07	2.13294e+07	2.1712e+07	1.33504e+07	1.97429e+07	3.03899e+07	2.16388e+07	9.78456e+06	2.40883e+07
Cinnamic acid	C9 H8 O2	148.052	0	No MS2	2.37581e+07	2.56939e+07	2.91126e+07	2.74505e+07	2.65946e+07	2.281e+07	1.27114e+07	1.77688e+07	1.56926e+07	2.41337e+07	3.75647e+06	2.55308e+07
DL-Phenylalanine	C9 H11 N O2	165.079	0	No MS2	2.36344e+07	2.55431e+07	2.89346e+07	2.73095e+07	2.64354e+07	2.2673e+07	1.26356e+07	1.76885e+07	1.56141e+07	2.39835e+07	3.73836e+06	2.53922e+07
LysoPC(18:3(9Z,12Z,15Z))	C26 H48 N O7 P	517.317	0	ddMS2 for preferred ion	30801.1	22399.2	19480.9	22102.2	18938.9	22151.7	15004.7	40135.2	78780	55310.7	15159.5	52697.7
1-(4Z,7Z,10Z,13Z,16Z,19Z-docosahexaenoyl)-sn-glycero-3-phosphocholine	C30 H50 N O7 P	567.332	0	ddMS2 for preferred ion	2.24785e+07	1.28968e+07	1.30979e+07	1.58199e+07	1.57299e+07	1.69536e+07	7.87785e+06	1.07528e+07	1.75484e+07	1.2352e+07	6.05322e+06	1.22936e+07
1-hexadecanoyl-sn-glycero-3-phosphoethanolamine	C21 H44 N O7 P	453.285	0	ddMS2 for preferred ion	3.85489e+06	2.00385e+06	2.28441e+06	2.28611e+06	2.15148e+06	2.10339e+06	1.19701e+06	1.9314e+06	2.96853e+06	1.98012e+06	881966	2.25856e+06
1-arachidonoyl-sn-glycero-3-phosphocholine	C28 H50 N O7 P	543.332	0	ddMS2 for preferred ion	1.8448e+07	1.16837e+07	1.15756e+07	1.37463e+07	1.40752e+07	1.58173e+07	8.44728e+06	9.0608e+06	1.52324e+07	1.08644e+07	6.94715e+06	1.02801e+07
2-linoleoyl-sn-glycero-3-phosphoethanolamine	C23 H44 N O7 P	477.285	0	ddMS2 for preferred ion	591801	362305	364457	341994	257501	270748	328178	589108	932556	748047	241897	761984
	C24 H38 N5 O3 P	475.27	0	ddMS2 for other ion	34331.2	30258	25643.9	18533.2	12488.3	22117.8	23113.3	52706	74178.9	68337.3	20933	75182
[Similar to: 1-Linoleoyl glycerol; ΔMass: -124.0120 Da]	C19 H42 N8 O2 S2	478.289	0	ddMS2 for preferred ion	570516	485986	468226	429054	319909	306645	440952	746752	1.01153e+06	882254	364254	965448
4033747	C26 H52 N O7 P	521.348	0	ddMS2 for preferred ion	6.30927e+06	4.24172e+06	2.79177e+06	3.17983e+06	3.05739e+06	5.17338e+06	1.67266e+06	2.55612e+06	2.25532e+06	4.6231e+06	1.19971e+06	4.72847e+06
Platelet-activating factor	C26 H54 N O7 P	523.364	0	ddMS2 for preferred ion	1.02008e+07	6.84226e+06	9.16999e+06	6.2542e+06	6.83543e+06	6.3001e+06	4.64633e+06	6.19405e+06	7.70002e+06	5.73173e+06	3.94501e+06	6.66522e+06
13-KODE	C18 H30 O3	294.219	0	No MS2	10230.1	5616.14	6038.45	5922.08	6058.06	5911.52	7686.07	8213	9155.3	8877.21	9185.62	7739.59
[Similar to: Aminorex; ΔMass: 60.0323 Da]	C8 H6	102.047	0	ddMS2 for other ion	3.69792e+06	4.39319e+06	5.00455e+06	4.60914e+06	4.62911e+06	3.79587e+06	2.17516e+06	3.05871e+06	2.92918e+06	4.10463e+06	610714	4.27374e+06
1-arachidonoyl-sn-glycero-3-phosphocholine	C28 H50 N O7 P	543.332	0	ddMS2 for preferred ion	4.86643e+06	2.24407e+06	2.33926e+06	2.81368e+06	2.84568e+06	3.54729e+06	1.45006e+06	1.93771e+06	4.08108e+06	2.62456e+06	1.22563e+06	2.27121e+06
[Similar to: Aminorex; ΔMass: 43.0057 Da]	C8 H9 N	119.074	0	ddMS2 for preferred ion	3.58834e+06	4.25753e+06	4.85313e+06	4.46754e+06	4.49537e+06	3.67965e+06	2.1164e+06	2.96729e+06	2.84882e+06	3.97148e+06	596039	4.16732e+06
Allantoin	C4 H6 N4 O3	158.044	0	ddMS2 for preferred ion	4.58595e+06	2.214e+06	2.98779e+06	2.77978e+06	3.69545e+06	2.87548e+06	1.58604e+06	2.33306e+06	3.7531e+06	1.96923e+06	1.07458e+06	2.50761e+06
	C6 H8 N2 O8 P2 S2	361.919	0	ddMS2 for preferred ion	1.75982e+06	2.11236e+06	1.97472e+06	2.0087e+06	1.93689e+06	1.76999e+06	4.5655e+06	2.29352e+06	2.01342e+06	2.18952e+06	3.53786e+06	1.95106e+06
DA9185000	C12 H10 O S	202.045	0	ddMS2 for preferred ion	4.36707e+06	2.37074e+06	2.61737e+06	2.63581e+06	2.84544e+06	2.7539e+06	1.34245e+06	2.31002e+06	4.0363e+06	2.65026e+06	1.00543e+06	2.53284e+06
1-[(8Z,11Z,14Z)-icosatrienoyl]-sn-glycero-3-phosphocholine	C28 H52 N O7 P	545.348	0	ddMS2 for preferred ion	4.11361e+06	2.59421e+06	2.39511e+06	2.65983e+06	2.61541e+06	3.18629e+06	1.59815e+06	2.32599e+06	3.14658e+06	3.06826e+06	1.23884e+06	3.07344e+06
Platelet-activating factor	C26 H54 N O7 P	523.364	0	ddMS2 for preferred ion	1.73827e+06	1.39476e+06	228526	764819	986606	1.28239e+06	2.10733e+06	1.52479e+06	1.2388e+06	1.28264e+06	1.82214e+06	1.59224e+06
1-(4Z,7Z,10Z,13Z,16Z,19Z-docosahexaenoyl)-sn-glycero-3-phosphocholine	C30 H50 N O7 P	567.332	0	ddMS2 for preferred ion	3.51674e+06	1.7131e+06	1.88244e+06	2.18586e+06	2.16235e+06	2.47465e+06	1.02783e+06	1.42264e+06	2.62612e+06	1.75206e+06	785952	1.60979e+06
		79.9406	0	ddMS2 for preferred ion	3.46558e+06	1.53487e+06	1.89875e+06	1.80543e+06	1.94536e+06	1.71313e+06	581689	1.53466e+06	3.19935e+06	1.91159e+06	318812	1.83814e+06
	C3 H3 Cl O5 P2	215.915	0	ddMS2 for preferred ion	3.21817e+06	2.07094e+06	2.46396e+06	2.49048e+06	2.46947e+06	2.28486e+06	586238	2.10588e+06	3.30022e+06	2.41179e+06	240291	2.46252e+06
	C7 H4 O9 P2	293.932	0	ddMS2 for preferred ion	2.0779e+06	2.04543e+06	2.15928e+06	1.96437e+06	1.99277e+06	2.18762e+06	2.05097e+06	2.35571e+06	2.01986e+06	2.29534e+06	2.208e+06	2.44501e+06
	C22 H40 N5 O3 P	453.285	0	ddMS2 for preferred ion	551107	279648	308251	320903	319036	299828	168907	277239	423686	280923	110444	316835
D-Erythro-sphingosine 1-phosphate	C18 H38 N O5 P	379.248	0	ddMS2 for preferred ion	2.48683e+06	1.15145e+06	1.4008e+06	1.16455e+06	1.31996e+06	1.16113e+06	627958	1.21262e+06	1.89511e+06	866189	464538	1.30776e+06
2210856	C18 H32 O2	280.24	0	No MS2	132533	66697.5	51605.8	109868	89704	39917.7	68142.8	97939.4	159717	146263	63047.5	127023
		127.012	0	ddMS2 for preferred ion	889371	1.19561e+06	1.2644e+06	1.30815e+06	1.65299e+06	1.43741e+06	1.22306e+06	925215	804635	1.28435e+06	314392	863777
L-Theanine	C7 H14 N2 O3	174.1	0	ddMS2 for preferred ion	2.16218e+06	1.20963e+06	769822	280413	667447	587893	594992	310854	754455	407207	301904	526945
[Similar to: L-Glutathione (reduced); ΔMass: 160.0872 Da]		146.997	0	ddMS2 for preferred ion	2.09854e+06	746839	988857	911441	889002	952643	348467	770096	1.58825e+06	748716	203134	881142
Ricinoleic Acid	C18 H34 O3	298.251	0	No MS2	82303.4	79043.5	69271.2	56092.4	59977.8	52072.8	65477.4	123285	188698	193119	74117.7	155806
	C8 H9 N2 O15 P3 S	497.894	0	ddMS2 for preferred ion	681574	957596	1.06561e+06	1.04981e+06	1.01533e+06	1.04841e+06	2.00308e+06	1.11762e+06	1.46823e+06	1.07906e+06	1.72379e+06	1.03005e+06
1-O-Hexadecyl-lyso-sn-glycero-3-phosphocholine	C24 H52 N O6 P	481.353	0	ddMS2 for preferred ion	1.95631e+06	1.06607e+06	1.19481e+06	1.00444e+06	1.18975e+06	1.07846e+06	551540	1.12077e+06	1.62266e+06	1.02254e+06	424075	1.36272e+06
	C6 H8 N6 O2	196.071	0	ddMS2 for preferred ion	1.49149e+06	1.39343e+06	1.38828e+06	1.21013e+06	1.36228e+06	1.20307e+06	1.40083e+06	1.35991e+06	1.81354e+06	1.68852e+06	1.65314e+06	1.57683e+06
	C11 H20 N O2 P S	261.096	0	No MS2	1.80665e+06	853285	1.11074e+06	1.0335e+06	1.2085e+06	1.1195e+06	548818	830844	1.29033e+06	739222	406139	888294
L-Theanine	C7 H14 N2 O3	174.1	0	ddMS2 for preferred ion	1.72525e+06	988579	565495	204782	606111	532781	623382	189717	528891	263709	486230	366045
[Similar to: DL-Dipalmitoylphosphatidylcholine; ΔMass: 198.2347 Da]	C27 H46 N5 O4 P	535.327	0	ddMS2 for preferred ion	53758.5	23293.2	28296.3	18435.4	20963.3	29730.3	27180.7	45977.8	84419.5	24846.9	19009.9	53350.3
(2E)-3-(Carbamimidoylsulfanyl)acrylic acid	C4 H6 N2 O2 S	146.015	0	ddMS2 for preferred ion	1.65954e+06	642857	723101	658775	814019	774231	278589	345790	881082	442474	58029.9	676490
13-KODE	C18 H30 O3	294.219	0	No MS2	19278.2	9337.13	6276.51	8726.28	10594.3	8815.5	10478.6	15151.6	27239.1	26483.7	10282.4	13542.3
Cytosine	C4 H5 N3 O	111.044	0	No MS2	1.30651e+06	590975	736900	796194	867228	850148	380066	607163	1.03202e+06	549365	314491	645518
	C3 H8 N6 O3 P2	238.014	0	ddMS2 for preferred ion	19080.8	15907.6	14208.5	18728.6	14757.6	12540.7	19506.3	20062.3	18078.4	27977.7	16433.8	18777.3
		701.855	0	No MS2	723921	924289	911014	907504	628504	405836	1.10011e+06	974878	897776	926317	1.10726e+06	1.17903e+06
[Similar to: N-Butylbenzenesulfonamide; ΔMass: 0.0382 Da]		213.044	0	ddMS2 for preferred ion	1.16827e+06	584855	783133	969084	806873	789100	421534	671672	714962	505166	100713	593281
LysoPC(P-18:0)	C26 H54 N O6 P	507.369	0	ddMS2 for preferred ion	1.07245e+06	511608	561186	465398	594679	532402	252913	488006	837587	422529	193842	598930
	C8 H20 N2 O3	192.147	0	No MS2	1.05268e+06	958328	794818	736872	750466	911745	542408	744239	754401	885656	345813	683789
	C43 H95 N6 O13 P3	996.617	0	ddMS2 for preferred ion	18452.3	8145.26	6645.11	8717.51	6169.28	3064.91	5898.72	19855.2	32147.2	21392.7	3329.74	30560.7
	C4 H8 O7	168.027	0	No MS2	295234	139865	1804.61	1838.08	1791.59	289623	344467	627915	336651	1815.02	35740.6	570962
		147.928	0	ddMS2 for preferred ion	1.01595e+06	529416	603254	588026	615569	574773	149752	543932	937152	611365	53654.2	595198
	C7 H10 N2 O2	154.074	0	ddMS2 for preferred ion	902644	893100	542317	268377	764487	430432	170834	224139	363371	483326	24777.6	571159
		769.843	0	ddMS2 for preferred ion	355850	440963	410739	457862	405807	367348	488063	453653	429727	679718	995538	444474
(2R)-2-Acetoxy-3-[(9Z)-9-octadecen-1-yloxy]propyl 2-(trimethylammonio)ethyl phosphate	C28 H56 N O7 P	549.379	0	ddMS2 for preferred ion	461260	406338	304668	463497	238873	208607	153051	249660	413058	287390	63075	289797
dinotefuran	C7 H14 N4 O3	202.107	0	ddMS2 for preferred ion	949528	624631	455491	148650	492844	380914	416336	196811	457128	257485	291736	425284
2908	C5 H11 N	85.0892	0	ddMS2 for preferred ion	893857	737443	781737	861489	658107	634773	315943	520967	600176	593747	117016	665253
Cytidine	C9 H13 N3 O5	243.086	0	No MS2	925698	463239	642444	489134	634845	556873	348299	527987	637313	416565	212865	569987
lactide	C6 H8 O4	144.042	0	No MS2	829636	745744	799099	864649	827335	856743	540779	724908	918483	789802	478549	761593
Levetiracetam	C8 H14 N2 O2	170.106	0	ddMS2 for preferred ion	892168	499353	418915	145227	370550	282719	81269.8	93618.8	343718	188650	27414.9	315622
Pyrogallol	C6 H6 O3	126.032	0	No MS2	504679	443500	472083	492840	507304	506637	355415	447196	528693	494975	51022.3	446677
Kinoprene	C18 H28 O2	276.209	0	ddMS2 for preferred ion	16025.7	16097.9	10538.7	8389.99	7608.44	11494	24040.3	30050.1	47930.4	36282.3	25726.1	38997.5
N-Acetylvaline	C7 H13 N O3	159.09	0	ddMS2 for preferred ion	869272	412579	244026	104439	269657	186504	206181	73634.4	318458	117729	155073	212384
1-[(9Z)-hexadecenoyl]-sn-glycero-3-phosphocholine	C24 H48 N O7 P	493.317	0	No MS2	50172.1	189531	158706	172877	36363.5	180643	82399.3	166767	339780	272408	93402.8	256297
Pantothenic acid	C9 H17 N O5	219.111	0	ddMS2 for preferred ion	576271	675996	791352	798901	763303	824222	373958	598280	412457	617294	119555	683710
[Similar to: 5-[(1S,2R,4aR)-5-(Hydroxymethyl)-1,2,4a-trimethyl-1,2,3,4,4a,7,8,8a-octahydro-1-naphthalenyl]-3-methylpentanoic acid; ΔMass: 23.0589 Da]	C16 H29 N O2 S	299.192	0	ddMS2 for preferred ion	499932	131363	204949	349109	386829	331845	249369	430857	834192	379423	184684	569735
LysoPC(22:5(7Z,10Z,13Z,16Z,19Z))	C30 H52 N O7 P	569.348	0	ddMS2 for preferred ion	823198	701821	422685	617394	579386	553529	318505	525496	737186	539374	256108	377380
	C2 H4 Br N4 O P S2	273.874	0	No MS2	815474	380006	455627	493261	473834	427715	58632.5	414470	764468	447777	25035.7	460055
[Similar to: Diphenylamine; ΔMass: 1.0380 Da]	C3 H4 N8 O	168.051	0	ddMS2 for preferred ion	776107	240796	330149	319881	316756	278816	81700.8	219505	615307	326127	99904.9	278946
LU3453000	C4 H4 O2	84.0212	0	ddMS2 for preferred ion	762170	648358	702900	735660	706681	727225	509356	689016	703427	697444	406731	744372
	C6 H5 N O4 S	186.993	0	No MS2	65194.7	64584.3	64959.5	73004.6	58673.1	55698.5	77794.5	75869.6	72810.6	95648.1	70274	65627.5
	C H3 N3 O5 S	168.979	0	ddMS2 for preferred ion	730113	208090	295309	289050	271267	284657	65572.5	213557	530888	239561	31447.1	235871
		103.996	0	No MS2	351053	296364	289415	278431	387492	373452	322615	256257	223541	325752	64856.3	194387
		139.896	0	No MS2	703474	305136	410581	412754	379455	340695	114287	305446	638057	387487	69307.9	410346
Elaidolinolenic acid	C18 H30 O2	278.225	0	No MS2	18345.5	12580	8774.85	9885.97	6773.58	6640.44	5561.91	15904.6	25000.6	19868.2	7211.05	13819.5
	C6 H3 Cl O7 P2	283.903	0	No MS2	674397	503779	590881	595566	593168	549928	175746	560891	690825	587878	61316	590425
4129939	C5 H11 N O3 S	165.046	0	No MS2	677769	435494	496491	421498	435407	537108	254692	352195	547469	452711	139194	619087
4-amino-2-hydroxyamino-6-nitrotoluene	C7 H9 N3 O3	183.064	0	ddMS2 for preferred ion	663281	456590	230723	66792.2	197223	203433	142290	35503.4	203119	114408	158445	113270
[Similar to: DL-Dipalmitoylphosphatidylcholine; ΔMass: 164.2144 Da]	C26 H48 N7 O5 P	569.348	0	ddMS2 for preferred ion	648527	428366	437846	439151	538045	497494	235983	395926	551178	561953	189037	447209
	C25 H49 N3 O7 S	535.327	0	No MS2	10379.6	3401.91	2587.34	4527.07	5978.4	5741.45	6426.23	8226.5	13827	7534.94	2813.32	7749.78
Kinoprene	C18 H28 O2	276.209	0	ddMS2 for preferred ion	14098.9	14450.8	11658	7635.77	11463.9	8873	17650.6	25795.7	40892.5	37684.5	13655.2	26805.1
Levetiracetam	C8 H14 N2 O2	170.106	0	ddMS2 for preferred ion	634493	352138	321297	127923	331137	234612	86591.4	116303	298526	163254	26703.6	302738
1-[(8Z,11Z,14Z)-icosatrienoyl]-sn-glycero-3-phosphocholine	C28 H52 N O7 P	545.348	0	ddMS2 for preferred ion	616990	361801	364551	404606	374035	481551	245818	371515	484746	361045	182552	394070
[Similar to: (1R,3R,4R,4aS)-4-Hydroxy-3,4a,8,8-tetramethyl-4-[2-(5-oxo-2,5-dihydro-3-furanyl)ethyl]decahydro-1-naphthalenyl acetate; ΔMass: 78.9834 Da]	C16 H33 N3 O2	299.257	0	ddMS2 for preferred ion	337520	112506	141764	120984	157784	273035	164532	219198	554788	234294	613104	131771
	C2 H8 N2 O5	140.044	0	ddMS2 for preferred ion	238551	277842	303028	292870	314642	326498	262257	231431	236238	342097	58315.6	194872
	C4 H7 N9 O	197.078	0	No MS2	594108	200803	317487	258224	252317	258787	99673.3	215518	471698	229690	62231.8	294464
Secnidazole	C7 H11 N3 O3	185.08	0	ddMS2 for preferred ion	580991	337550	294923	118224	341382	264910	81664.6	84047.7	318989	145935	42212.1	231166
	C4 H Br Cl3 O P S	311.775	0	No MS2	564699	212037	294276	276336	270183	246139	111913	230354	466425	269855	50947.7	285582
LU3453000	C4 H4 O2	84.0212	0	ddMS2 for preferred ion	3041.45	3301.85	3328.06	4095.2	2721.55	2833	3221.26	3386.2	7648.43	6416.79	3325.96	6771
DL-Histidine	C6 H9 N3 O2	155.07	0	No MS2	524060	446545	394226	401662	251083	320784	244570	114201	353838	352307	278667	265819
(10E,12Z)-9-Hydroperoxy-10,12-octadecadienoic acid	C18 H32 O4	312.23	0	ddMS2 for preferred ion	20042.6	20984.1	12003	11198.6	10148.8	11836.6	14627.9	26977.9	34961.9	50357.3	10390	30985.4
Oleic acid	C18 H34 O2	282.256	0	No MS2	11184.8	9706.99	7583.41	5932.52	7585.15	7128.47	6502.32	11102.5	15295.9	9766.32	6908.36	12611.8
		163.913	0	No MS2	490247	123891	166008	211108	216774	184530	12414.5	155498	325525	189645	2842.63	203703
	C2 H Cl3 N2 O7 P2	331.832	0	No MS2	487388	159702	218793	229003	257881	201241	27847.6	158006	454381	180570	20142.9	217110
[Similar to: Diphenylphosphinic acid; ΔMass: -202.1467 Da]	C25 H29 N2 O2 P	420.196	0	ddMS2 for preferred ion	468227	207379	242781	95706.1	165657	145628	46468.1	88517.6	244157	113045	51451.6	139276
[Similar to: Trigonelline; ΔMass: -0.5264 Da]		137.574	0	ddMS2 for preferred ion	466888	298850	363348	319167	314549	351809	152003	251919	437912	258932	52640	270192
	C5 H15 P3	168.039	0	No MS2	165441	210952	297948	234948	277352	250685	238025	212672	147492	223356	46131.6	158974
[Similar to: 3-({[5-(2-Fluorophenyl)-4H-1,2,4-triazol-3-yl]thio}methyl)-5-(methylthio)-1,3,4-thiadiazole-2(3H)-thione; ΔMass: 167.9438 Da]	C6 H9 N3 O3 S	203.037	0	ddMS2 for preferred ion	451316	229787	364747	321043	340535	274412	63586.9	198806	193018	224304	2888.83	244265
[Similar to: 1-Linoleoyl glycerol; ΔMass: 53.0695 Da]	C16 H31 N O2 S	301.207	0	ddMS2 for preferred ion	245977	51834.3	114495	230620	253015	190689	149783	268343	440059	244258	152109	276769
	C14 H21 N5 O5 S	371.126	0	ddMS2 for preferred ion	439923	269020	338193	313247	421656	319677	199336	253754	363176	238028	144938	276641
Ricinoleic Acid	C18 H34 O3	298.251	0	No MS2	229703	173185	110941	179923	162312	120583	119650	190746	429549	274763	104185	241990
		145.023	0	No MS2	183315	157262	161425	177973	249143	219190	185434	167276	123860	188055	39892.5	119499
		122.007	0	No MS2	216555	195869	193145	154639	204741	218596	188593	129631	152455	212876	34623.4	111091
11-Aminoundecanoic acid	C11 H23 N O2	201.173	0	ddMS2 for preferred ion	424588	124352	31339.9	103460	131502	32814.6	24335.2	53309.9	88814.3	45942.8	40870.3	67132.1
[Similar to: Leucine; ΔMass: -213.0822 Da]	C16 H28 N2 O4 S	344.177	0	ddMS2 for preferred ion	406790	355656	397006	420076	285248	262948	166326	245526	315719	337993	64645.8	402043
	C13 H8 N4 O	236.07	0	No MS2	416003	199034	226392	2748.54	113991	86473.6	101213	13485.8	158102	27670.9	34684.8	35785.9
	C3 H Cl O6 S2	231.889	0	No MS2	382104	361668	387849	370584	411741	371720	111132	306267	402814	344770	42942.9	325499
[Similar to: N-{[1-(Phenylsulfonyl)-4-piperidinyl]methyl}-2,1,3-benzoxadiazole-4-sulfonamide; ΔMass: 279.9976 Da]	C7 H12 N2 O2	156.09	0	ddMS2 for preferred ion	403880	334467	334545	118180	322655	218083	79411	95287.8	258973	157640	32642.6	253241
[Similar to: DL-Dipalmitoylphosphatidylcholine; ΔMass: 240.2453 Da]	C19 H45 N9 O2 P2	493.317	0	ddMS2 for preferred ion	98674.1	58908.5	57914.6	61330.5	45455.4	48788.2	39610.9	72065.7	124424	109513	34117.6	105298
Acetanilide	C8 H9 N O	135.068	0	ddMS2 for preferred ion	327432	260123	343809	354811	359746	293285	196669	282768	250708	261394	49751.2	313812
5-Nitro-o-toluidine	C7 H8 N2 O2	152.059	0	ddMS2 for preferred ion	231711	257351	358937	390642	363269	313189	101768	172466	82383.1	167425	3078.09	184682
[Similar to: Creatinine; ΔMass: -1.9793 Da]	C3 H5 N3 O2	115.038	0	ddMS2 for preferred ion	386169	174164	237776	216979	295795	231481	136370	186230	289009	154915	93366.5	199384
Histamine	C5 H9 N3	111.08	0	ddMS2 for preferred ion	97045.3	117397	59638.3	82097.2	98864.5	128905	99234.3	219456	224325	163218	144857	207637
[Similar to: 2-Methyl-3-[1-(phenylsulfonyl)-1H-pyrazol-5-yl]pyrazine; ΔMass: 142.9214 Da]	C9 H19 N O	157.147	0	ddMS2 for preferred ion	383069	125765	72785.9	113849	169077	48078.5	42387	131650	81533	56156	67522.4	103787
3-Thiomorpholinecarboxylic acid	C5 H9 N O2 S	147.035	0	ddMS2 for preferred ion	360247	162216	221792	260339	238169	245488	15461.5	164334	306538	228927	74164.2	229991
	C15 H27 N O5	301.189	0	ddMS2 for preferred ion	352908	135361	107861	109039	110988	89181.1	60349.1	73171.1	79885.6	139993	38785.7	137046
	C4 H13 N3 O3 S	183.067	0	No MS2	16998.6	18427.5	13342.7	14180.6	11277.9	16451.4	9393.9	11049.6	15038.3	13090.9	7155.62	12493.7
5-Indolol	C8 H7 N O	133.053	0	No MS2	346194	182646	212592	216107	240129	202680	90391	103593	197448	148518	62339.8	201965
epsilon-(gamma-Glutamyl)-lysine	C11 H21 N3 O5	275.148	0	No MS2	344426	213493	271718	224515	233405	238574	102834	179900	332578	188436	38423.4	181686
6-methyltetrahydropterin	C7 H11 N5 O	181.096	0	ddMS2 for other ion	344049	193051	179390	55002.8	206720	175428	50353.1	66949.4	170216	103941	5897.37	171534
[Similar to: N-Butylbenzenesulfonamide; ΔMass: -0.0401 Da]	C8 H15 N5 O2	213.122	0	ddMS2 for preferred ion	344049	193051	179390	55002.8	206720	175428	50353.1	66949.4	170216	103941	5654.29	171534
	C4 H5 Br Cl N2 O7 P3	399.82	0	No MS2	343562	156950	206270	209705	208208	180711	22258.9	133857	335733	209482	20783.7	195782
asp-leu	C10 H18 N2 O5	246.122	0	No MS2	337589	81657.5	118367	114952	146296	158691	54969.7	103145	192928	103933	42800.9	125171
1-(2-Methoxy-4-pyridinyl)-3-phenylurea	C13 H13 N3 O2	243.101	0	ddMS2 for preferred ion	334361	180219	259610	69516.2	265817	196601	78158.7	72084.8	208913	94038.9	17289.7	212001
L-Pyroglutamic acid	C5 H7 N O3	129.043	0	No MS2	16472.9	331147	261878	120985	291315	297137	97455.1	91669.8	17687.5	114897	6815.2	182254
Propachlor OXA	C11 H13 N O3	207.09	0	ddMS2 for preferred ion	329440	153038	183103	145031	148000	114123	95489	110290	210493	105812	47891.9	174500
	C6 H3 N O3 S	168.983	0	No MS2	11802.2	9607.82	11343.1	14462.2	9257.39	8665.84	12778.8	13272.4	15618.2	17280.4	12929.8	9522.36
Tricine	C6 H13 N O5	179.08	0	No MS2	217657	234282	224167	211591	208371	209206	250443	243698	259779	281480	181941	249867
	C H2 N6 O2 P2	191.972	0	ddMS2 for preferred ion	239388	207016	215113	224505	218504	207307	262263	289573	194243	278000	253391	233542
		151.029	0	ddMS2 for preferred ion	121990	157692	178425	152453	183091	180317	142220	118094	114391	178900	25380	77051.4
	C12 H25 N4 O4 P3	382.108	0	No MS2	318566	169189	190449	194167	207292	212179	95528.7	160173	288010	202470	61214	189329
	C9 H16 N2 O7 P2	326.044	0	No MS2	314218	227261	251927	296337	169977	203866	109059	222601	279941	145373	58109.8	248669
	C5 H5 N4 P	152.026	0	ddMS2 for preferred ion	159746	163544	203132	165033	219052	189409	150613	160394	157471	199823	32794	128504
Phosphoric acid	H3 O4 P	97.9769	0	ddMS2 for other ion	310681	141106	153073	189652	167825	173653	78846.2	170388	234403	131473	56915.7	176161
	C29 H41 N3 O6	527.301	0	ddMS2 for preferred ion	182455	102110	111487	92356.7	99226.4	77655.8	77701.4	138028	197970	231980	58302	176741
	C9 H19 N5 O3 P2 S2	371.039	0	No MS2	227021	236312	245709	239493	227000	236795	250607	252226	272533	251561	218153	261087
[Similar to: DL-Dipalmitoylphosphatidylcholine; ΔMass: 162.1987 Da]	C26 H50 N7 O5 P	571.363	0	ddMS2 for preferred ion	302440	162883	179671	185335	204736	211610	83904.5	157059	269542	203299	83508.9	153029
	C31 H57 N O6	539.418	0	ddMS2 for preferred ion	63827	41406	33940.1	28262.7	26099.7	27043	123746	38581.5	81044.4	42702.9	106532	39616
Tetraacetylethylenediamine	C10 H16 N2 O4	228.111	0	No MS2	299378	76646.5	114186	106680	144833	157257	53535.2	99130	159724	95632	34385.2	116260
	C12 H11 O2 P	218.05	0	No MS2	297848	131079	147732	79804.8	109598	93918.3	23767.9	42586.2	131283	77252.5	26121.6	65244.8
	C2 H2 O7 P2 S	231.901	0	No MS2	297176	76596.4	101642	122983	143540	100795	3005.93	93332.1	201836	100243	2745.96	127446
	C5 H2 O9 P2 S	299.888	0	No MS2	291897	70341.2	109761	127053	143952	114486	3124.98	105088	204252	113033	2878.05	137344
	C2 H2 Br Cl2 P S2	269.79	0	No MS2	285252	119988	133687	127611	130370	121879	44368.3	101184	247970	128553	17082.6	128696
Homocitrulline	C7 H15 N3 O3	189.111	0	No MS2	284464	107525	135658	141842	168624	129333	78776.5	149634	199031	128152	55533	98652.9
		221.861	0	No MS2	283607	141720	163708	147449	187696	168644	27105.4	107525	244037	144480	12494.7	141229
N-Acetyl-L-histidine	C8 H11 N3 O3	197.08	0	No MS2	283443	140454	162947	107030	146929	113800	67705.6	67264.4	144351	69092.3	39298.2	88069.1
	C6 H11 N O7	209.054	0	No MS2	76391.5	43090.8	86270.7	90590.8	99428.7	77306.9	113175	188450	91573.6	129407	10455.1	130625
	C11 H22 N2 O2 S2	278.111	0	No MS2	252195	151198	213413	269496	214568	219483	111319	172544	210567	135838	82306.6	276908
Sucrose	C12 H22 O11	342.116	0	No MS2	231404	222865	205275	229484	242552	250078	118572	190180	275421	227595	83837.6	212193
UNII:Z5JO63XGNK	C17 H26 O2	262.193	0	ddMS2 for preferred ion	272836	135077	151932	85310.4	197490	236695	89385.1	143572	191381	25023.6	68809.5	122422
Dehydroglycine	C2 H3 N O2	73.0164	0	ddMS2 for preferred ion	258400	138273	198752	186581	244172	191099	121920	167997	266720	145303	84021.8	189697
	C23 H48 N7 P S2	517.314	0	No MS2	265712	154320	165666	175998	173087	178495	111074	160633	225321	159957	84510.2	196239
QV1MVO1R	C10 H11 N O4	209.069	0	ddMS2 for preferred ion	205997	153446	97996.3	27807.2	118337	85192.4	109156	30853.6	91306	41936	74012.4	78690.9
PYRIDOXAMINE	C8 H12 N2 O2	168.09	0	No MS2	254983	116206	160880	58136.3	114770	101233	23026.8	53622.3	130842	109016	4903.84	113064
ENU	C3 H7 N3 O2	117.054	0	No MS2	253488	180921	233524	180975	209025	210959	135055	188927	251753	194916	83529.7	218071
	C9 H27 N6 O3 P S2	362.133	0	No MS2	97863.5	83180.7	98204.7	97642	83253.5	84090.1	105187	115808	103144	145833	67662.4	172639
NJ5000000	C8 H15 N3 O2	185.116	0	ddMS2 for preferred ion	243413	171359	144051	74455.6	138285	136511	61699.5	45563.3	102335	70163.1	18018.7	96104.3
	C14 H31 O P S	278.184	0	No MS2	243308	119607	160116	88564.5	94162	91738.2	100009	91178.9	95385.1	89195.5	63026	69759.5
L-(+)-Leucine	C6 H13 N O2	131.095	0	ddMS2 for preferred ion	243066	149670	62540.6	100770	175851	108542	153429	68058.8	109500	103382	38573.7	46803.1
FARNESYL ACETONE	C18 H30 O	262.23	0	No MS2	18423.5	8727.19	7800.36	15188.4	15369.7	7623.31	8679.19	14709	24073.4	19007.6	11489.8	20893.8
L-(-)-Serine	C3 H7 N O3	105.043	0	No MS2	230571	236563	191433	187460	177170	206422	202031	102532	144051	158177	207167	111669
DL-Histidine	C6 H9 N3 O2	155.07	0	No MS2	233048	118161	108311	35336.8	111417	73162.9	54908.3	38675.8	122215	37278.2	32954.8	63529.9
L-(-)-Asparagine	C4 H8 N2 O3	132.054	0	No MS2	197073	197430	191742	179551	165258	175889	199493	144418	171558	157287	192577	123698
[Similar to: D-Erythro-sphingosine 1-phosphate; ΔMass: 2.0158 Da]	C18 H36 N O5 P	377.233	0	ddMS2 for preferred ion	230450	114302	143886	120797	141874	126481	65267.1	123725	191479	103978	41035.2	139568
	C27 H54 N3 O P3 S	561.319	0	No MS2	151499	135599	105125	225284	198976	160949	83616.8	112099	147105	67960.3	72674.4	127150
(9S,13S)-12-Oxophytodienoic acid	C18 H28 O3	292.204	0	No MS2	5872.98	4216.87	2565.14	4292	2626.29	5792.91	4738.01	8831.75	12493.3	12647.6	5699.45	8924.33
	C9 H22 N9 O3 P	335.158	0	No MS2	217295	169480	195531	196453	155201	127593	73061.7	95067.6	119542	117596	72751.9	153610
2210033	C12 H14 O3	206.094	0	ddMS2 for other ion	216199	126173	124355	101862	117203	149698	76398.1	113788	197046	55410.9	44668.9	100535
Stachydrine	C7 H13 N O2	143.095	0	No MS2	215785	123982	91239	30757	87676	73452.6	16608.6	21017.8	90191.1	32735.4	4584.75	76034.3
DL-Tryptophan	C11 H12 N2 O2	204.09	0	No MS2	213676	101140	115447	20182.2	97263.1	96417.8	59438.6	36131.3	119041	30858.7	12628.5	82666.2
	C26 H48 N P3 S	499.27	0	No MS2	170704	92915.8	94520.8	82681.3	84375.8	86837.6	64491.4	124390	184630	178253	51210.2	189219
Asarone	C12 H16 O3	208.11	0	No MS2	136921	64033.4	79466.4	84266.8	80236.3	84031.5	68399.3	136076	210789	155713	72092.1	177217
	C8 H13 N3 O3 P2	261.042	0	No MS2	113020	95983.3	124722	137081	128913	113156	95923.7	72166.2	77984.6	124488	10524.7	68046.6
	C3 H2 N2 O13 P2 S	367.875	0	No MS2	206385	56613	77238.5	91981.4	99749.2	76495.7	4753.4	69096.8	138432	84712.9	2644.4	97908.3
	C20 H44 N8 O14	620.295	0	No MS2	205084	112062	122276	108125	135328	155194	64888.2	63473.3	156404	114876	54340.5	104649
	C16 H2 Br O6 P3 S2	525.767	0	No MS2	199496	73737.4	143188	157670	148589	132251	35782.8	115448	203712	94711.4	17619.7	147376
YU0650000	C7 H8 N2 O	136.064	0	No MS2	203495	134100	138023	121397	103212	59499.7	40276	56044.1	59765.2	56040.3	40316.5	50981.1
		90.5351	0	No MS2	104820	107391	114354	118994	117156	111829	101511	89912.6	93958.5	136336	18114.9	75442.9
3-(Methylsulfinyl)-L-alanine	C4 H9 N O3 S	151.03	0	ddMS2 for preferred ion	195351	108654	68268.2	26544.4	71740.5	65067.1	42156.5	32173.4	83033.3	24758.1	4807.55	49007.7
afegostat	C6 H13 N O3	147.09	0	ddMS2 for preferred ion	193591	93273.8	106133	115395	112254	116783	54780.4	100120	159393	108826	46794.5	116251
Dihydrouridine	C9 H14 N2 O6	246.085	0	No MS2	191834	95871.7	115755	148312	155146	142416	62070.5	107949	164629	96335.3	52675.8	85150
	C24 H50 N O8 P	511.327	0	No MS2	191807	95654.2	81064.1	100004	96810.5	124110	58694.3	81258.3	145074	81663.5	34305.3	117549
[Similar to: N8-Acetylspermidine; ΔMass: 15.0472 Da]	C8 H16 N2 O2	172.121	0	ddMS2 for preferred ion	191313	84252.6	155251	60842.8	109009	111123	34400.6	73710.9	126996	109647	11277.7	131046
2908	C5 H11 N	85.0892	0	No MS2	48855.5	21555.4	23393.2	2855.58	30206.4	11146	17239.1	11859.8	12423.1	6688.04	4257.26	14374.9
	C15 H31 N3 O2	285.242	0	No MS2	44271.3	10336.3	10915.9	12660	17488.6	17297.6	22715.2	25879.8	85577.8	42047.6	190269	8578.72
	C7 H15 N O7	225.085	0	No MS2	190223	146618	157286	75020.1	139381	126049	28951.5	55238	82914.2	95064	4723.34	83716
	C8 H3 Cl N O P S	226.937	0	No MS2	188878	45394.4	64024.7	65186.9	72911.2	63815.4	10989.8	51506.5	142172	51481.1	3561.65	58378.7
		462.019	0	No MS2	126178	106223	108637	188094	85208.8	104824	49214	120503	105755	88568.5	28763.7	82636.9
	C9 H5 N8 O12 P3 S2	573.868	0	No MS2	70272.6	117967	120550	109312	118489	59732.8	157631	118452	86187.9	108498	186910	93405
ISOXYL	C10 H17 N3 O2	211.132	0	No MS2	185003	41023.5	63923.8	18264	54421.3	28956.3	26173.5	24884	61994.9	20817.1	1552.32	48309.6
Caffeine	C8 H10 N4 O2	194.08	0	ddMS2 for preferred ion	181088	100570	86151.3	26604.8	81675.2	63568.7	17004.6	7536.58	64174.5	38861.9	27181.9	44889.4
C8-HSL	C12 H21 N O3	227.152	0	ddMS2 for preferred ion	44580.7	21149.6	36934.3	39630.2	50704.6	51756.9	24992.2	70935	180511	76275.7	31794.4	110802
5-Hydroxy-DL-tryptophan	C11 H12 N2 O3	220.085	0	No MS2	176647	91472.3	91184.3	40329.3	95862	80181.4	39753.4	35436.8	60884.3	46349.8	11837.8	89446
	C27 H22 O2	378.161	0	No MS2	122992	151655	171128	163060	155930	158125	82810	110509	90004.6	164561	19342.7	159003
N-Acetyl-L-leucine	C8 H15 N O3	173.105	0	ddMS2 for preferred ion	175175	95702.7	92856.1	75800.8	76732	59348.8	46724.2	66944.2	105756	56097.3	22718.5	84748.2
Stachydrine	C7 H13 N O2	143.095	0	No MS2	175164	98616.4	89271.4	30539.6	93047.8	63162.2	21047.6	27671.3	89709.1	37029.4	3770.66	84404.8
	C13 H19 N3 O2	249.148	0	No MS2	174513	104915	106715	27555	117377	105080	78962.7	49572.8	134273	40883.4	21079.7	82430.8
Furfural	C5 H4 O2	96.0212	0	No MS2	159049	150151	153701	153297	153788	172926	107324	133599	155345	153624	90027.7	151147
	C H2 Cl4 O4 P2	279.819	0	No MS2	171212	48438.8	53309.3	50730.8	80153.4	57733.3	12601.4	39816.4	134791	46382.5	7861.71	51805.9
carnosine	C9 H14 N4 O3	226.107	0	No MS2	169936	71709.3	69303	25285.8	89499.8	61041.9	42697.9	26002.5	101131	30695.4	3207.26	53938.7
	C29 H50 N5 O3 P	547.364	0	No MS2	169468	93898.4	95050.1	109834	85317.2	109570	50224.6	95389.5	146058	101134	43365.1	101958
4-(Nitrosoamino)-1-(3-pyridinyl)-1-butanol	C9 H13 N3 O2	195.101	0	No MS2	167579	134814	81810.1	30539.8	90835.4	78112.1	59141.4	46543.4	82516	55189.8	7719	83710.6
(Z)-3-butylidenephthalide	C12 H12 O2	188.084	0	ddMS2 for preferred ion	166108	96769.6	95231.9	79249.9	89023.1	117753	56911.7	87216.3	152267	39753.8	35626	73114.4
	C7 H O18 P S	435.863	0	No MS2	165718	47438.2	61882.4	77625.2	75999	68612	3428.07	55344.8	118273	68076.5	3157.19	72717.7
Capryloylglycine	C10 H19 N O3	201.136	0	No MS2	164644	70978.2	80119.7	81756.2	89140.2	94459.8	30746.3	57487.5	115294	61334.9	22079.1	77048.6
5,5-Dimethyl-4-(3-oxobutyl)dihydro-2(3H)-furanone	C10 H16 O3	184.11	0	ddMS2 for preferred ion	82549.8	49446.2	58867.7	74473.6	80441.9	76423.7	46075.9	118311	163830	119942	40840	117141
	C3 H N7 O2 P2	228.967	0	No MS2	78358.1	48369.6	53445.8	55264.7	73136.7	2092.87	63362.4	103238	101015	116685	36079.5	72012.6
LU3453000	C4 H4 O2	84.0212	0	ddMS2 for preferred ion	159425	109685	99737.9	83048.7	106692	99136.9	50243.2	86354.1	148821	101593	37864.1	109599
		211.832	0	No MS2	159332	75348.5	91238.4	88644.5	108567	77454.7	30776.6	68531.1	145791	89283.6	14650.7	71823.3
Furaneol	C6 H8 O3	128.047	0	No MS2	146341	121500	89656.8	121008	125996	117271	40803.2	86129.1	157604	102999	41032.1	87741.2
	C4 H3 Cl2 N5 P2 S	284.896	0	No MS2	155666	30858.5	42491.3	45127.1	43161.4	46005.2	6589.59	38242.3	100793	31434.8	1303.72	39193.7
THREO-SPHINGOSINE, (-)-	C18 H37 N O2	299.282	0	No MS2	155432	105044	110264	79037.3	96366.4	142998	64176.4	89835.5	149734	61702.5	42947.4	114114
	C10 H20 N2 O S2	248.101	0	No MS2	79552.8	50344.2	82766.5	61713.1	78990.8	71706.4	79336.5	99247.2	154439	87786.2	25326	111031
Ipronidazole	C7 H11 N3 O2	169.085	0	ddMS2 for preferred ion	153418	63387.1	82955.7	91355.5	95926.6	80512.9	74521.3	78293.9	111688	64493.5	69672.6	69554
	C6 H15 N6 O10 P S	394.031	0	No MS2	143314	116547	106803	121633	109668	109401	69942	102752	127045	81097.6	39757	129744
(+/-)-pantetheine	C11 H22 N2 O4 S	278.13	0	No MS2	152616	15957	31400.6	98014.1	38622.4	81835.5	2248.33	4975.69	19665.2	3095.3	1720.8	21802.1
	C23 H22 N4 O2	386.172	0	No MS2	44201	5988.45	2456.06	22429.3	2910.56	17802.8	32940.4	23611.7	34661.4	25927.2	32091.4	32583.9
	C2 H3 N4 P	114.01	0	No MS2	85941.5	69834.9	60662.7	72229	47009	56736.7	99731.1	74193.4	89864.7	87036.8	79037.2	101770
	C6 H22 N7 O3 P S	303.125	0	No MS2	149825	73158.6	65310.4	71029	73059	79482.6	29087.6	38727.5	61362.8	65528.6	25627.8	69050.3
[Similar to: DL-Tryptophan; ΔMass: -80.0374 Da]	C15 H16 N4 O2	284.127	0	ddMS2 for preferred ion	149041	61226	98160.1	27988.6	103062	69383.1	67885.8	35214.1	110257	36655.4	3912.36	91999.9
anacardic acid	C22 H36 O3	348.266	0	No MS2	14218.1	8577.84	7524.67	9982.52	5663.61	5756.99	9167.67	13045.1	19519.3	12723.3	5887.77	9255.17
	C23 H18 N6 O	394.156	0	No MS2	114349	96802.5	128106	113921	122411	98244.5	71428	102889	85439.4	88254.2	15807.1	108570
4-Sulfanyldihydro-3(2H)-furanone	C4 H6 O2 S	118.009	0	No MS2	146518	57224.7	81043	132290	106416	121649	47548.5	69752.7	128754	54883.3	32413.6	67524.9
Oglufanide	C16 H19 N3 O5	333.132	0	ddMS2 for preferred ion	56647.5	33602.5	54375.2	60642.6	77856.7	43686.4	54717.4	84504.8	144548	66072.9	21112.7	98213.8
glu-ser	C8 H14 N2 O6	234.085	0	No MS2	137442	79870.5	111477	119421	114787	112532	86637	101224	138209	94966.8	26064.5	104920
	C32 H51 N3 P2	539.359	0	No MS2	143222	70428.6	62964.9	72407	71912.1	87649.1	47144.5	64339	106657	66483.6	31187.4	75244.5
ISOXYL	C10 H17 N3 O2	211.132	0	No MS2	143050	70626	68167.7	24221.3	60662.6	44206.9	22254.4	15837.2	74529.2	28535.6	1574.2	55104.8
	C10 H20 N2 O4 S	264.114	0	No MS2	76225	64364.9	106906	66571.4	129256	142441	32757.2	42555.6	32055.6	24141.2	18575.1	27890.3
	C4 H14 N8 S	206.106	0	No MS2	92256.8	110309	126278	125019	114642	96138.8	58144.4	93388.9	71932.3	105261	12699.7	113059
	C18 H9 N6 O16 P3 S4	785.817	0	No MS2	40472	61403.1	65058.5	45259.6	53875.9	73327.1	116930	67152.4	55569	69906.8	141054	60263
	C20 H14 N8	366.133	0	No MS2	139315	57827.1	48696	26845	45186	38035.3	24157.5	22470.6	41274.2	34538.1	1494.62	37717.5
Palmitelaidic acid	C16 H30 O2	254.225	0	No MS2	17650	12995.1	16689.8	12275	12265.2	11841.2	13116.1	15557.4	26268.6	31468.7	12665.7	20410.2
	C H3 Cl2 O7 P3	289.848	0	No MS2	138192	93678.3	95653.5	91656	112821	97372.7	11360	61209	131507	83598.6	11206.4	78065.7
	C9 H17 Cl N6 O9 P2	450.023	0	No MS2	71175	67785.4	83953.5	104635	86933.3	65398.6	125211	88134	79299.9	99521.3	137366	87396.2
	C13 H14 N4 O17 S	530.007	0	No MS2	106730	109681	90896.8	126478	76871.2	123560	77456.3	71671.9	94145.2	103270	25673.2	76023.8
	C H2 Cl4 O P2 S3	327.749	0	No MS2	136651	68030.5	53783.7	54071.9	77819.9	69468	22277.1	59155.7	109370	66596.8	9880.78	67150
	C6 H11 N3 O3 S	205.052	0	No MS2	136331	39573.7	57980.8	19419.7	53718.8	36153.6	43352.4	24447.3	64051.3	16263	2437.29	43551
	C9 H22 N5 O2 P	263.152	0	No MS2	135576	59163.7	74691.8	15824.7	52495.3	38067	13920	14217	54614.6	26624	2783.14	36963.1
Thymine	C5 H6 N2 O2	126.043	0	No MS2	99402.8	71252.5	108487	89004.8	112413	100937	54990.2	99231	85464.5	87906.2	11336.4	74919.1
	C13 H20 N O2 P S	285.096	0	No MS2	117109	75520.7	111477	134144	130152	129335	33778.8	78050.9	103765	67592.9	4079.25	92366.4
Leukotriene B4	C20 H32 O4	336.23	0	No MS2	132761	63165.6	58152.3	42948.3	62626.9	94047.2	36945.6	59558.9	104501	21256.3	19673.3	61459.1
	C6 H9 N O4 S	191.025	0	No MS2	131129	41528.9	50317.7	90032.6	61345.6	99095.5	18289.6	38873.1	132192	46209.3	2638.28	52228.3
	C15 H18 S2	262.085	0	No MS2	130767	54945.6	61708.6	3814.1	47204.6	32282.5	32223.4	7202.84	66725.6	12813.4	3546.95	23445.6
	C H N7 O	127.025	0	No MS2	129711	112040	93097.2	86279.3	83070.3	90641.3	65735.5	43822.7	75475.9	89900.7	58924	53095.6
	C14 H29 N O2 S	275.192	0	ddMS2 for preferred ion	63565.9	12000.4	27464.3	50620.8	62065.2	46429.4	38199.5	54702.2	129271	78838.3	30674.8	71997.7
Benzoic acid	C7 H6 O2	122.037	0	No MS2	102297	78384.8	115081	105663	106828	90209.7	63720	81950.1	73463.1	82393.2	16010.7	91782.4
1726033	C6 H13 N O6	195.074	0	No MS2	118295	85667.5	83223.8	52578.3	124784	72892.6	34198.3	48805.7	49553.6	85647.7	11905.3	50876.7
	C19 H36 O3	312.266	0	No MS2	24831.8	13142.3	14139.1	12818.1	13011.8	12612.8	5246.82	8362.08	15662.7	11225.7	2208.22	13064.4
	C13 H27 N4 O2 P S2	366.133	0	ddMS2 for preferred ion	122786	66639	55041.1	23686.6	45778.9	42572.4	25505.8	24792.9	52158.1	32519	2271.58	35571.8
	C3 H4 Cl2 O8 P2	299.877	0	No MS2	94026.4	101907	119895	108575	111803	109536	38725.5	87555.3	92207.8	100098	13692.5	90915.7
anacardic acid	C22 H36 O3	348.266	0	No MS2	13214.2	7815.79	7723.72	5384.52	5548.28	5514.94	11034.4	9294.65	14871.9	18650.4	7490.34	13425.2
	C5 H17 N2 O2 P3 S2	293.993	0	No MS2	116290	25058.9	33256.2	36037.9	35055.5	38119.7	5527.09	26710.1	77698.8	24173.4	2343.46	30233.3
	C17 H14 N6 O	318.121	0	No MS2	116011	21241.1	38811.7	28609.3	31089.4	18759	9189.54	15192	26907.7	21078.1	4892.16	23422.4
	C30 H48 N O7 P	565.317	0	No MS2	113117	47270.7	49545.5	64552.7	58909.5	74144.9	22843	39668.8	69464	52200.6	16161.4	47359.9
2-Phenyl-4-pentenal	C11 H12 O	160.089	0	No MS2	111713	62780.6	63521.4	56012.5	62350.6	72577.4	37139.3	58452	101630	30451.8	28812.3	50617.6
1-Piperideine	C5 H9 N	83.0736	0	No MS2	107694	80589.6	89554.4	111151	77713.9	95286.7	45922.5	66162.6	56242.3	83857.8	32518.8	68900.3
		639.825	0	No MS2	110493	23710.9	34610	44362.1	49128	32923.1	3107.55	30711.6	67856.5	38603	2862	40992.7
5385682	C24 H50 N O7 P	495.333	0	No MS2	101262	96243.9	109952	94261.4	99151.7	57946.5	35745.6	64505.1	108907	97113.9	18876.4	66052
		671.77	0	No MS2	84935.6	84717.9	91477.4	108822	96309.1	94802.5	23826.7	77207.5	76820.7	84588.9	11892.9	103209
[Similar to: 4-(1,3-Benzodioxol-5-yl)-3-[4-(tert-butyl)phenyl]-5-[(1-methyl-4-nitro-1H-imidazol-5-yl)sulfanyl]-4H-1,2,4-triazole; ΔMass: 112.0097 Da]	C19 H18 N4 O4	366.133	0	ddMS2 for preferred ion	108937	44850.6	35480.8	15512.1	35538.7	31455	17115.6	15874.7	31785.6	23772.2	2813.76	27270
	C7 H12 N2	124.1	0	No MS2	107857	58350.9	55913	25903.1	60225.9	38089.8	8880.89	17478.5	46309.2	22685.6	9763.09	43305.4
Prunin	C21 H22 O10	434.121	0	No MS2	3934.19	3403.19	2148.51	3132.42	3944.67	16428.9	2065.73	25866.7	15062.5	22845.2	7403.89	107645
[Similar to: Acetylarginine; ΔMass: 62.0868 Da]	C2 H2 N8 O	154.035	0	ddMS2 for other ion	107620	85513.9	88947.6	80797.9	72739.5	80482.8	64955.4	57536.9	85953.9	74256.7	59741.5	57994.1
	C9 H19 N O8	269.111	0	No MS2	107591	67271.2	58580.1	61189.4	52848.5	54493.6	29724.6	43129.1	90615.6	62953.2	18494.7	53879.5
	C18 H33 N	263.261	0	No MS2	107412	38137.8	55148	45686.6	46645.1	46977.9	23217.1	42464.7	76016.5	31320.3	16485.7	55711.1
NITRILACARB	C9 H15 N3 O2	197.116	0	No MS2	91191.8	78515.9	106398	35577.4	96310.1	53711.7	53226.9	40678.6	41861.5	38961.7	2312.99	83229
	C6 H Cl3 N2 O P2 S2	347.807	0	No MS2	105816	47903.3	27774	56744.5	55514.7	49265.1	12490.2	39200.7	96096.4	56175.5	2315.84	19661.9
	C7 H13 N O2 S	175.067	0	No MS2	105327	38653.3	49425.1	44923.6	46565.2	56893.7	13928.3	35046.7	53281.9	41904.9	1878.9	52843.9
	C21 H36 N2 O5	396.262	0	No MS2	31328.6	12512.1	6484.73	12491	13820.7	10930.5	21624.6	13464.6	39604.7	25706	30618.1	18010.3
	C5 H4 Cl O11 P3	367.864	0	No MS2	69251.3	93162.8	93816.8	86227.2	92749.8	99576.1	46594.6	88332.8	74630.7	80449.4	16537.1	78789.8
L-Pyroglutamic acid	C5 H7 N O3	129.043	0	No MS2	103889	23021.9	42464.5	52606.6	54552.3	59417	17604.2	31798	75656.7	29918.8	12192.9	44119.5
Homo-L-arginine	C7 H16 N4 O2	188.127	0	No MS2	102837	47973	68180	60962.2	66219.7	60765	42311.5	51973.6	87425.8	63537.4	25944.4	64905.6
3-Aminopyrrolidine	C4 H10 N2	86.0845	0	ddMS2 for preferred ion	13010.9	2290.73	7032.78	5329.82	3910.12	1597.76	3881.49	101622	59216.5	25766.6	60006.8	25459.2
	C14 H18 N O P	247.113	0	No MS2	101249	41212.9	53802.1	37448.6	48356.8	47224	13328.2	31546.1	87443.3	42502.1	18038.6	37950
TBHQ	C10 H14 O2	166.099	0	No MS2	52056.2	31013.7	35242.8	48249	50505.4	49110.2	26579.8	73318.5	100501	77756.6	26312.4	73290.5
	C7 H12 N2 O2 S	188.062	0	No MS2	88863.5	57800.9	42482.3	17168.9	44980.6	43017.9	26382.8	15959	37614.3	29314.5	5162.36	54708.4
acetyltaurine	C4 H9 N O4 S	167.025	0	No MS2	98565.9	50145.9	41965.6	23253.4	47545.7	43283.8	33346	29760.3	62378.3	27563	20908.3	40992.9
13-KODE	C18 H30 O3	294.22	0	No MS2	7830.9	5701.15	2086.74	3877.65	2010.82	3125.42	5083.84	5433.67	15644	13061.7	5265.47	8427.1
N-Acetylvaline	C7 H13 N O3	159.09	0	ddMS2 for preferred ion	61643.7	36140.1	71669.5	48486.2	97652.1	37798.6	37558.8	30853	29675.7	20180.8	12916.9	22830
	C2 H Br Cl4 O3 P2 S	385.707	0	No MS2	96654.2	46017.8	57843.5	57872.3	55583.1	50392.4	17793.9	47708.3	79553.2	51757.4	6411.27	56863.5
	C4 H Cl2 O11 P S	357.835	0	No MS2	85020.1	63853.4	89135	83859.1	87439.6	78921.7	31825.6	63173.9	95764.7	71831.7	7532.24	72360.1
	C7 H12 N2	124.1	0	No MS2	95677.7	49505.8	42221	17792.6	43948.5	29330.4	7951.69	5575.11	28457.8	15732.6	1840.62	28429
	C4 H3 Cl O4 S	181.943	0	No MS2	65656.3	65713.4	61229.6	64937.5	51379.3	53037.9	70343.5	71668	81450.3	95374.1	52567.7	62185.4
	C24 H3 N2 O15 P S5	749.786	0	No MS2	58735.5	75490.2	69719.6	77829.6	72806.9	74744.1	39884.9	55721.3	54204.7	57061.5	18828	71855.8
	C5 H14 N O4 P	183.066	0	No MS2	94713.8	40001.5	49349.2	55140.6	56479.1	58124.2	31125.2	50542.6	74312.1	40953.2	24688.6	62276.6
bendiocarb	C11 H13 N O4	223.085	0	No MS2	94167.3	33441.8	49634	25084.6	44474.8	29695.5	26949.2	21148.1	34846.6	25539	7624.43	37619.6
DL-2,6-Diaminopimelic acid	C7 H14 N2 O4	190.095	0	No MS2	93840	44222.3	59825.2	51059.9	66399	59730.1	34553	52749.4	83632.5	42666.8	19227.6	55360
	C51 H79 N8 O9 P	978.57	0	No MS2	53371.8	26947.7	29358.8	25291.6	15617.8	12329.7	25797.7	44616.3	92070.2	69573.1	12140.5	66875.2
	C3 H4 Br Cl2 N2 O4 P3 S	405.765	0	No MS2	91975.4	29210.7	34682.1	32151.6	42751.2	34157	6933.96	19464.5	71412.2	31380.7	1773.42	30568.1
Leu-pro	C11 H20 N2 O3	228.147	0	No MS2	91347.2	45056.4	52227.7	60277.9	61480.2	58439.3	20919.4	43875.6	63061.1	43786.3	22521.9	53800.3
[Similar to: N-Butylbenzenesulfonamide; ΔMass: -1.0241 Da]	C8 H14 N4 O3	214.106	0	ddMS2 for preferred ion	90657.2	54664.8	63510.1	15746.4	54794.9	46971.4	11223.9	11741.4	44800.8	25563.1	3926.92	48084
MFCD18781916	C12 H20 O3	212.141	0	No MS2	37522.1	21138.6	26611	28358.5	28916.6	32215.9	24791.9	53437	90336.3	47881.6	12115.7	67461.9
	C15 H23 N O5 S	329.13	0	No MS2	89583.8	24272.8	41608.3	46957.4	56987.1	56972.1	16377.5	31835.2	73657.6	31505.5	12370.9	44500.7
.alpha.-Aminoadipic acid	C6 H11 N O4	161.069	0	No MS2	87220.8	38243.7	54913.3	88306.6	86280.5	40851.1	29606.3	33077.3	82436.1	37411	17724.2	39160.4
(2R)-1-{[(2-Aminoethoxy)(hydroxy)phosphoryl]oxy}-3-hydroxy-2-propanyl (4Z,7Z,10Z,13Z,16Z)-4,7,10,13,16-docosapentaenoate	C27 H46 N O7 P	527.301	0	No MS2	46468.6	39917.4	42506.6	48203.4	41996.3	24786.1	30653.4	74725	73315.2	75851.4	31462.6	50486
	C20 H25 N5 O	351.204	0	No MS2	25666.7	10676.3	2989.7	10621.2	14202.5	9819.19	19973.7	10360.5	26098.4	16437.8	23309.3	18309
		329.746	0	No MS2	84320.7	47535.9	57670.3	53127.4	54872.1	48239.9	11174	41523.2	84224.5	48139.8	4190.91	51305.4
5-Hydroxy-DL-tryptophan	C11 H12 N2 O3	220.085	0	No MS2	70112.7	71226.7	73571.7	40231.7	78876.1	57336.9	47009	40748.6	84129.1	52446.5	24666.4	52391.5
	C12 H22 N2 O4 S	290.13	0	No MS2	83800.9	25009	48681.7	21889.5	47877.6	45976.7	4891.96	8562.62	12457.5	16861.1	2956.9	8127.48
Valeroidine	C13 H23 N O3	241.168	0	No MS2	29347.4	6247.64	15165.8	28148.8	26740.6	19995.9	11721.7	33441.7	82725.6	27437.5	12358.2	45718.4
	C13 H24 N O3 P S3	369.066	0	No MS2	82280	42207.5	52474.4	81279.1	68093.9	59545.5	30161.9	62286.9	77846.3	36742.7	11983.9	64048
13-Hydroxykaur-16-en-18-oic acid	C20 H30 O3	318.219	0	No MS2	79654.3	35970.2	33843.3	24235.9	35554.2	59651.5	22180	35353.3	61818.6	12671.4	11541.1	36242.4
apronalide	C9 H16 N2 O2	184.121	0	ddMS2 for preferred ion	79401.2	47240.6	36296.5	18770.6	30395.1	20114	8901.37	13001.2	28170.2	17813.2	3933.34	23317.7
	C20 H44 N5 O9 P	529.286	0	No MS2	79309.2	47625.1	26283.8	33079.2	31006.8	28386.1	18467	18029.5	38972	22784.5	20070.1	12559.2
	C16 H17 N5	279.147	0	No MS2	78870.8	21963.7	18741.3	28399.4	46714.5	32027.2	7819.42	3632.79	13971.7	9904.45	1624.27	17550.6
	C7 H4 O	104.026	0	No MS2	14128.2	2965.07	2328.62	4278.16	3977.53	1754.48	6068.62	38282.5	30418	14517.5	9123.39	5195.74
		387.705	0	No MS2	78220	36703.5	47758.6	46938.3	44408.5	40197.4	13176.8	38088.7	61849.8	44582.4	4213.76	42568.9
PYRIDOXAMINE	C8 H12 N2 O2	168.09	0	No MS2	77896.3	47731.1	52237.2	10955.6	36969.6	28296.3	6959.95	12194.3	24045.4	22732.5	2253.41	27947
	C4 H5 Br Cl N2 O6 P3 S	415.794	0	No MS2	73247.4	41138.1	59543.6	58962.2	63595.2	53804	13964.5	39730.6	76920.8	51210.1	5662.11	48415.2
	C28 H52 N O2 P S	497.348	0	No MS2	76461.7	41854.3	59089.6	42513.8	46630.9	39802.9	13311.7	27111.3	61789.1	32255.4	11850.6	32898.5
Cortisone	C21 H28 O5	360.193	0	No MS2	2045.13	2927.88	22190.2	25717.4	36198.8	34089.3	17279	38519.9	74879.7	61128.7	17835.5	39146
Gly-Leu	C8 H16 N2 O3	188.116	0	No MS2	72929.2	38567.4	22037.4	6276.63	19891.9	17087.3	17043.1	4433.76	27451.7	9447.89	7168.53	18934.5
	C3 H4 Cl N2 O15 P3	435.851	0	No MS2	46945.8	67125.6	62558.8	64718.7	68974.2	66193.5	36504.3	57814.7	47220.3	54625.9	13197.8	51652.5
	C4 H3 Cl2 O9 P3	357.837	0	No MS2	46945.8	67125.6	62558.8	64718.7	68974.2	66193.5	36504.3	57814.7	47220.3	54625.9	14289.5	51652.5
(1R,5R)-3,3,5-Trimethylcyclohexyl 5-oxo-L-prolinate	C14 H23 N O3	253.168	0	No MS2	42188.1	12542.8	18522	23450.1	30468.1	25604	12637.7	43378.9	71523	31546.2	11387	48002.9
Gly-Lys	C8 H17 N3 O3	203.127	0	No MS2	71198.5	34538.3	21071.7	7214.33	22143.7	20947.7	20413.8	7375.76	24201	9537.27	10466.1	15727.5
L-Cysteinylglycine	C5 H10 N2 O3 S	178.041	0	No MS2	70836.2	38590.2	24292.6	7233.22	23888.2	22394.1	11690.4	12948.2	28649.2	9009.66	6499.11	16895
UNII:V9Q7UUZ15U	C16 H24 O4	280.168	0	No MS2	28749.1	17069.5	18847.2	18155.2	19657.7	26117.1	20891.4	43729.8	70580.3	48335.2	17723.5	56776.9
	C14 H32 N2 O2	260.246	0	No MS2	44964.9	9361.11	12303	12840.8	24100.9	21103.3	18967.9	21125.4	70303.6	41578	63685.2	11194.4
[Similar to: Disperse blue 102; ΔMass: 246.0423 Da]	C8 H9 N	119.073	0	ddMS2 for preferred ion	69918.7	30373.4	39298	30760.4	27703.1	25387.4	17007.8	23387.9	45366	17723.4	10592.3	31155.6
(2S)-5-Carbamimidamido-2-(2-oxo-1-azetidinyl)pentanoic acid	C9 H16 N4 O3	228.123	0	No MS2	40810.6	24904.1	31567.9	13909.7	19759	22542.5	38988.7	60802.9	49287.5	46465.2	4192.95	45032.4
	C H Cl2 N2 O7 P3 S	347.809	0	No MS2	50843.1	53522.3	66491.7	57400.6	63452.7	60051.9	13827.5	47215.2	55723.2	54734.5	8273	52188
	C H2 Cl2 N4 O12 P2 S	425.823	0	No MS2	50843.1	53522.3	66491.7	57400.6	63452.7	60051.9	13827.5	47215.2	55723.2	54734.5	8358.97	52188
SECONAL	C12 H18 N2 O3	238.132	0	No MS2	66222.3	31565.2	20785	33566.6	43549.4	32951.6	3855.15	6934.88	14215.4	5119.13	3862.76	7238.04
	C H3 Cl2 O4 P S5	339.775	0	No MS2	65987.7	22006	24459.6	23684.9	26111.5	22029.3	7476.82	15325.4	53955.5	16881.7	4115.85	18119.9
5-Hydroxytryptophol	C10 H11 N O2	177.079	0	No MS2	65453.6	34654.1	31205.5	7731.1	29274.3	20969.8	7560.08	6460.96	21285	9223.96	2269.16	20193.7
	C14 H29 N7 S2	359.194	0	No MS2	58266.8	44016.6	56500.7	53357.6	55854.9	42910.3	24250.3	35475.9	57955.8	48930.5	17756.5	49967.3
	C22 H26 N4 O2	378.204	0	No MS2	3195.87	2816.99	11012.9	8893.99	34389.2	38630	10331	32913.2	65191.5	44493	11695.1	47399.7
[Similar to: Cytidine 5'-diphosphocholine; ΔMass: -61.1654 Da]	C25 H44 N O10 P	549.273	0	ddMS2 for preferred ion	30435.9	16171.6	13795.7	24345	10263.2	10664.8	27152.4	14809.5	42339.4	26494.7	43414.9	19793.2
Trolox	C14 H18 O4	250.12	0	No MS2	64242.6	23909.2	39804.9	30758.9	42351.8	36256	14108.2	25086.6	50645.2	32970.7	9124.08	29837.3
	C16 H18 N2 O5	318.121	0	No MS2	64207.2	12173.9	19932.8	13743.1	13979.8	11281	6702.53	6944.02	15791.2	11359.8	3210.32	13091.6
4-(2-Aminophenyl)-2,4-dioxobutanoic acid	C10 H9 N O4	207.053	0	No MS2	64171.4	23869.4	33515.5	26844.7	55435.9	30119.6	27987.5	23255.2	55108.2	16779	9588.01	28127.3
	C14 H22 O4	254.152	0	No MS2	45158.1	23409.3	51300.2	36747.5	62922.7	55597.3	7760.8	22826.6	50195.8	34744.3	4651.96	40019.5
	C17 H18 N2 O4	314.126	0	No MS2	62579.8	31161.8	18082.6	27457.5	19490.7	21046	11861.7	19724.4	25134.2	20988.1	3912.14	18312.8
1,2,3,4-tetrahydro-beta-carboline-3-carboxylic acid	C12 H12 N2 O2	216.09	0	No MS2	29134.6	24338	33398.2	16781.6	14038.8	26287.8	19356.1	31436.1	45159.2	43924.2	9913.39	47719.1
		445.663	0	No MS2	62339.4	35491.7	39590.4	43972.8	38387.1	37236.3	7431.39	34629.5	44401.5	40165.6	2069.16	35226.9
	C H3 Cl2 O P S	163.902	0	No MS2	62258.3	43464.9	46098.4	46605.5	51104.5	47136	8713.26	33282.6	59726.7	45373.6	4195.31	32007.7
	C14 H32 N6 S	316.24	0	No MS2	37572.7	34589.5	45061.1	29120.3	20330.3	62082.8	7294.6	28506.9	28777.2	22493.6	3591.13	4980.92
	C16 H18 N2 O5	318.121	0	No MS2	61703.8	8790.18	22202.3	11277.4	16612.2	9827.41	5813.87	6279.13	12845.4	8581.52	3081.93	10793.7
METIPRANOLOL	C17 H27 N O4	309.194	0	No MS2	61366.3	19963.5	28924.7	33715	37246.3	28564.1	13775.2	24820	54448.9	21208.9	12175.1	30186.7
	C16 H37 N9 O9	499.27	0	No MS2	37323.3	7993.78	20304.5	5978.7	14284	18260.8	21915.1	36439.7	57218.7	8923.5	14260.5	35833.3
N-Acetyl-L-leucine	C8 H15 N O3	173.105	0	No MS2	57960.2	31230.6	25562.8	16819.3	27040	17557.4	20536.3	18040.8	34495.4	17154.3	9149.46	26719.2
ST2975000	C6 H7 N3 O2	153.054	0	No MS2	21825.7	30392.2	41963.6	54063.9	50361.3	57061.1	13643.2	30711	17436.8	31389.2	4707.39	37983
ETHYL VANILLIN PROPYLENE GLYCOL ACETAL	C12 H16 O4	224.105	0	No MS2	52143.3	29736.2	34516.9	26159.9	34179.4	39285.1	18312.8	30652.1	56858.4	19420.6	11207.3	29203.1
2,6-di-tert-butylhydroquinone	C14 H22 O2	222.162	0	No MS2	19215.2	12820.1	14370.8	19984.5	12440.3	16697.7	13244.4	28696.6	55871.5	31463.4	9147.72	44773.7
	C14 H24 O S2	272.127	0	No MS2	55829	30775.9	26389.2	4686.41	16291.3	21212.8	14547.3	3932.97	29857.8	7099.07	4075.42	15223.1
Oryzalin metabolite	C6 H14 N2 O	130.111	0	No MS2	12187.8	6617.79	5308.44	6813.92	8935.51	6999.16	2897.32	6238.57	11122.4	5792.62	2604.9	7911.86
	C5 H16 N7 O8 P S2	397.026	0	No MS2	49522.9	14271.1	18921	16540	14655.4	18553	6833.03	11870.6	35292.1	8137.9	2212.68	16822.2
		155.87	0	No MS2	49450.1	22666.5	26020.3	25239.5	29802.2	25028.1	6373.73	20092.4	39859.9	22830.6	3181.06	19527.4
	C H Cl4 N4 P3 S3	397.733	0	No MS2	49014.5	13236.7	14308.8	16893.6	18770.2	16320	6527.52	9831.79	36440.6	13574.3	3549.41	14166.1
(+)-Lacosamide	C13 H18 N2 O3	250.132	0	No MS2	1741.18	2913.48	1674.41	2052.1	1635.5	1438.92	3601.97	3226.45	3097.68	3108.36	1453.58	5459.12
5-Methoxy-3-indoleaceate	C11 H11 N O3	205.074	0	No MS2	8623.88	1661.39	1485.96	1440.15	3470.92	4524.07	1887.04	39345.2	42819.9	10963.7	5409.41	1415.43
	C14 H29 N O6	307.199	0	No MS2	1545.59	2104.56	2306.57	2587.73	2139.76	2018.13	1783.21	2634.18	4180.04	2593.03	2938.04	3000.88
		827.801	0	No MS2	35946.9	37611.9	36209.2	41690.1	37854	30748.6	34183.4	28653	38920.3	30722.6	13897.3	30744.7
	C8 H2 Cl N3 S	206.965	0	ddMS2 for preferred ion	45090.9	36209.4	30872.1	29687.1	25398	28025.9	21170.3	14692.9	25535.6	24507.6	16646.6	21476.3
	C2 H8 Cl N4 O14 P3 S2	503.839	0	No MS2	23423.8	39449.3	42797.5	31641.8	44952.8	39593.8	25866.1	33341.8	26774.1	33893.6	7534.73	34520.9
	C2 H N6 O8 P3 S3	425.825	0	No MS2	23423.8	39449.3	42797.5	31641.8	44952.8	39593.8	25866.1	33341.8	26774.1	33893.6	7534.73	34520.9
	C14 H21 N3 O2	263.163	0	No MS2	44361.5	22717.6	24004.7	16718.3	24843.4	33335.5	16478.9	21544.7	37821.8	15511.1	1595.94	27734.5
	C6 H2 Cl2 O18 P2	493.81	0	No MS2	28828.2	33826.9	40564.2	35036.5	39001.8	40944.1	16305.6	32740	29608.4	35839.2	10038.2	32672.3
	C H Cl2 N8 O2 P3 S3	415.796	0	No MS2	28828.2	33826.9	40564.2	35036.5	39001.8	40944.1	16419.5	32740	29608.4	35839.2	10108.3	32672.3
		402.81	0	No MS2	34143.4	5338.84	10541.3	8615.73	10959.1	10351.7	829.926	8427.03	22519.2	5073.16	888.935	8530.89
	C14 H3 Cl O17 P2 S	571.826	0	No MS2	13163.7	26821.9	28615.1	23132.7	28153.1	28356.8	18509.3	24489.1	13256.9	21524.4	7752.24	21012.3
		455.692	0	No MS2	29957.8	11626.8	9637.55	8305.55	12530.3	6894.79	1573.77	1057.35	20801.1	7317.51	1266.56	7971.31
		505.619	0	No MS2	27380.5	14678.2	19169.8	18809.4	18130.5	15881.5	4255.09	14505	24975.6	14767.6	804.451	17789.5
	C13 H3 N6 O13 P3 S3	639.813	0	No MS2	13356.3	23253.6	15288.5	17670.2	18099.4	18126.7	17586.9	15709.3	12987.5	14096.1	6155.51	15734.5
LysoPC(18:3(9Z,12Z,15Z))	C26 H48 N O7 P	517.317	0	ddMS2 for preferred ion	286776	241292	169972	232840	168419	253195	140022	400378	608773	532788	187270	499729
4033747	C26 H52 N O7 P	521.348	0	ddMS2 for preferred ion	4.2592e+06	3.6181e+06	2.56401e+06	3.20717e+06	2.39535e+06	2.74297e+06	2.0619e+06	2.1479e+06	3.47433e+06	2.93215e+06	1.32629e+06	2.00822e+06
Trigonelline	C7 H7 N O2	137.048	98.8	ddMS2 for preferred ion	2.31031e+06	1.71264e+06	2.19575e+06	1.82906e+06	1.79098e+06	1.78088e+06	1.16132e+06	2.26582e+06	2.69044e+06	2.17053e+06	735621	2.25148e+06
Acetyl-L-carnitine	C9 H17 N O4	203.116	97.5	ddMS2 for preferred ion	1.80942e+07	9.92961e+06	1.18338e+07	1.24623e+07	1.3358e+07	1.3066e+07	5.76755e+06	1.04826e+07	1.8914e+07	1.4079e+07	7.78444e+06	1.2503e+07
Trigonelline	C7 H7 N O2	137.048	97.1	ddMS2 for preferred ion	9375.26	1.71264e+06	2.19575e+06	1.82906e+06	1.79098e+06	1.78088e+06	1.16132e+06	2.26582e+06	114529	2.17053e+06	735621	2.25148e+06
L-Glutamic acid	C5 H9 N O4	147.053	96.7	ddMS2 for preferred ion	1.00311e+07	6.06196e+06	6.90345e+06	6.16594e+06	5.12732e+06	5.28601e+06	4.05027e+06	6.11703e+06	9.69376e+06	5.94289e+06	2.53228e+06	6.18626e+06
N-Acetyl-DL-tryptophan	C13 H14 N2 O3	246.1	95.7	ddMS2 for preferred ion	299554	134449	187296	118400	240839	141352	156025	161140	306541	191308	71049.1	228109
Creatine	C4 H9 N3 O2	131.069	95.6	ddMS2 for preferred ion	4.90312e+07	2.65253e+07	2.99917e+07	3.17e+07	3.25396e+07	3.35141e+07	2.21452e+07	3.44622e+07	4.62312e+07	2.95649e+07	1.47084e+07	3.00668e+07
L-Threonine	C4 H9 N O3	119.058	95.6	ddMS2 for preferred ion	2.63205e+06	1.95815e+06	2.37304e+06	2.16012e+06	1.98258e+06	1.97733e+06	1.79063e+06	2.23835e+06	2.85572e+06	2.28404e+06	1.11649e+06	2.55472e+06
L-(-)-Methionine	C5 H11 N O2 S	149.051	95.4	ddMS2 for preferred ion	1.30493e+07	7.63404e+06	9.51012e+06	9.81527e+06	6.86196e+06	8.81805e+06	7.78565e+06	9.80684e+06	1.31142e+07	1.23319e+07	5.12695e+06	1.33122e+07
L-Kynurenine	C10 H12 N2 O3	191.058	94.1	ddMS2 for other ion	715662	1.03682e+06	1.37319e+06	1.1187e+06	1.38884e+06	1.76628e+06	725222	1.31326e+06	1.03691e+06	1.07692e+06	322812	1.92081e+06
DL-Stachydrine	C7 H13 N O2	143.095	93.7	ddMS2 for preferred ion	1.74713e+06	1.13417e+06	1.12965e+06	1.03587e+06	1.06969e+06	1.16291e+06	744247	1.52717e+06	1.90293e+06	1.47272e+06	551684	1.18182e+06
L-Kynurenine	C10 H12 N2 O3	208.085	92.5	ddMS2 for preferred ion	654569	944546	1.24908e+06	1.01772e+06	1.26676e+06	1.61239e+06	659448	1.19351e+06	957195	979775	299433	1.75043e+06
Taurocholic acid	C26 H45 N O7 S	515.292	92	ddMS2 for preferred ion	560518	32250.6	318042	213210	67629.9	128455	41652.3	515935	315727	151006	15980.6	487317
Isoleucine	C6 H13 N O2	131.095	91.8	ddMS2 for preferred ion	805285	1.01417e+07	8.14663e+06	1.2182e+07	9.37265e+06	7.47397e+06	4.84886e+06	1.00828e+07	593611	9.33857e+06	192182	1.25412e+07
Corticosterone	C21 H30 O4	346.214	91	ddMS2 for preferred ion	69882.6	270771	659893	674430	641846	477237	255320	661123	1.38732e+06	1.16233e+06	275908	352910
Proline	C5 H9 N O2	115.063	90.9	ddMS2 for preferred ion	1.41079e+07	8.80972e+06	8.98555e+06	1.04106e+07	8.53788e+06	9.2016e+06	7.10211e+06	1.14492e+07	1.40751e+07	9.91551e+06	4.94659e+06	1.05816e+07
L-Norleucine	C6 H13 N O2	131.095	90.6	ddMS2 for preferred ion	226181	1.0574e+07	1.3059e+07	1.27684e+07	9.18978e+06	1.05572e+07	4.63671e+06	8.48362e+06	305756	1.03366e+07	161853	1.50576e+07
Indole-3-lactic acid	C11 H11 N O3	205.074	89.6	ddMS2 for preferred ion	334420	124439	181065	131857	130374	144898	72379.1	153504	207325	148485	52706.1	242010
Hexanoylcarnitine	C13 H25 N O4	259.178	89.2	ddMS2 for preferred ion	349633	157270	158006	213015	225138	177089	99102.5	218226	429144	257223	112611	222067
DL-Tryptophan	C11 H12 N2 O2	204.09	88.8	ddMS2 for preferred ion	5.78198e+07	2.91125e+07	5.48717e+07	4.21212e+07	4.99994e+07	4.15883e+07	2.94823e+07	4.34916e+07	6.99069e+07	3.96308e+07	1.33961e+07	5.5967e+07
Methionine	C5 H11 N O2 S	132.024	88.8	ddMS2 for other ion	540705	802411	1.00388e+06	884439	620829	799467	846903	987878	689879	1.03268e+06	201874	1.21866e+06
Methionine	C5 H11 N O2 S	149.051	88.3	ddMS2 for preferred ion	493802	724919	918191	799877	559455	704115	760168	890863	623636	923653	189358	1.10574e+06
DL-Arginine	C6 H14 N4 O2	174.112	87.2	ddMS2 for preferred ion	1.504e+06	1.20539e+06	1.58558e+06	1.29315e+06	1.20682e+06	1.25035e+06	1.44075e+06	1.61054e+06	1.50833e+06	1.45436e+06	677832	1.76876e+06
Ornithine	C5 H12 N2 O2	132.09	87	ddMS2 for preferred ion	1.50127e+06	1.30254e+06	1.06818e+06	1.44923e+06	782426	782838	1.3577e+06	1.09579e+06	930986	1.14608e+06	457605	1.07181e+06
Methyl indole-3-acetate	C11 H11 N O2	189.079	86.8	ddMS2 for preferred ion	555443	333919	323522	305680	249387	379891	160902	349218	564160	442601	90281.2	490801
L-(-)-Methionine	C5 H11 N O2 S	132.025	86.7	ddMS2 for other ion	1.29923e+07	7.60496e+06	9.46387e+06	9.7653e+06	6.71369e+06	8.68729e+06	7.75779e+06	9.67947e+06	1.30548e+07	1.22419e+07	5.12581e+06	1.32083e+07
Propionylcarnitine	C10 H19 N O4	217.131	86.6	ddMS2 for preferred ion	212443	279957	440025	285015	318380	274362	238551	491832	151715	367953	38309.3	235408
16(R)-HETE	C20 H32 O3	302.224	84	ddMS2 for preferred ion	1.33517e+07	8.53255e+06	8.29778e+06	5.9444e+06	7.90716e+06	9.09289e+06	6.46808e+06	8.98467e+06	1.31308e+07	3.75688e+06	5.38187e+06	7.94131e+06
L-(+)-Citrulline	C6 H13 N3 O3	175.096	84	ddMS2 for preferred ion	8.44766e+06	5.55624e+06	7.23781e+06	5.72579e+06	5.56408e+06	5.82428e+06	4.84323e+06	5.98527e+06	8.08299e+06	6.12108e+06	2.77316e+06	6.52127e+06
Inosine	C10 H12 N4 O5	268.081	83.9	ddMS2 for preferred ion	7278.02	1673.67	2360.08	2288.13	358458	2371.09	1847.59	1716.66	6159.69	1744.11	1633.11	1849.97
Methylimidazoleacetic acid	C6 H8 N2 O2	140.059	83.7	ddMS2 for preferred ion	356510	172942	163572	189102	233830	178337	73909.6	232710	278281	160808	54875.3	330232
Monoolein	C21 H40 O4	374.303	83.6	ddMS2 for other ion	2892.13	154343	55500.2	99312.1	55236.8	45709.8	196122	2754.94	2847.15	139092	5282.14	74850.2
Creatinine	C4 H7 N3 O	113.059	83.6	ddMS2 for preferred ion	2.25703e+06	1.43111e+06	1.56126e+06	1.49269e+06	1.61399e+06	1.55021e+06	1.09125e+06	1.51646e+06	2.26872e+06	1.61961e+06	782838	1.63186e+06
Acetyl-β-methylcholine	C8 H17 N O2	159.126	83.2	ddMS2 for preferred ion	1.4891e+06	1.30903e+06	599591	1.09988e+06	1.28669e+06	1.18948e+06	963964	1.07731e+06	1.4901e+06	1.24098e+06	619842	729796
Mesterolone	C20 H32 O2	304.24	82.9	ddMS2 for preferred ion	100578	53839	55352.5	53275.1	45319.7	43126.4	38136	92338.3	91810.9	28321.4	17278.9	136961
5-Hydroxyindole-3-acetic acid	C10 H9 N O3	191.058	82.2	ddMS2 for preferred ion	115310	47348	67376.5	65568.8	64622.7	65128.9	40982.8	102942	101892	61568.8	8351	90744.5
Uric acid	C5 H4 N4 O3	168.028	81.8	ddMS2 for preferred ion	3.03468e+06	1.88584e+06	2.50312e+06	2.75998e+06	4.30751e+06	4.22759e+06	1.80706e+06	3.81243e+06	3.02626e+06	3.23035e+06	325688	3.41081e+06
Arachidonic acid	C20 H32 O2	304.24	80.7	ddMS2 for preferred ion	808518	1.99785e+06	144082	1.25118e+06	743943	119153	1.03816e+06	584364	441457	454514	1.34629e+06	40850.8
Palmitoylcarnitine	C23 H45 N O4	399.335	80.4	ddMS2 for preferred ion	1.24804e+06	575982	654588	810909	872182	730751	479987	893237	1.45241e+06	850317	477282	1.03685e+06
Arachidonic acid	C20 H32 O2	304.24	79.4	ddMS2 for preferred ion	220402	91011	87362.2	67890.9	66219.1	94214.8	120349	160382	278545	68981.9	97882.7	114863
4-Indolecarbaldehyde	C9 H7 N O	145.053	78.3	ddMS2 for preferred ion	587053	327493	565012	455644	567904	460986	339781	468033	771796	418313	165968	583075
2-Aminobutyric acid	C4 H9 N O2	103.063	77.7	ddMS2 for preferred ion	508896	199202	241334	262263	309804	279058	174645	236733	665366	288980	155932	404198
4-Indolecarbaldehyde	C9 H7 N O	145.053	77.1	ddMS2 for preferred ion	241512	102222	162530	82881.2	169989	110457	155374	168864	213880	158769	53618.9	169308
12-Aminododecanoic acid	C12 H25 N O2	215.189	76.4	ddMS2 for preferred ion	176888	55853	61960.6	79468.2	119996	103278	66433.1	85060.4	297987	149466	273731	53116.2
Nootkatone	C15 H22 O	218.167	76.3	ddMS2 for preferred ion	25709.9	24152.9	31719.6	26936.1	25272.4	30775.1	22459.9	33659.1	31861.6	21922.6	31960.7	24207.5
Indole	C8 H7 N	117.058	75.8	ddMS2 for preferred ion	700213	376423	865816	562429	865299	539539	381908	553465	906588	519898	136073	904663
Jasmonic acid	C12 H18 O3	210.126	75.6	ddMS2 for preferred ion	133365	63765.7	152461	148701	159286	139478	48978.9	134687	261836	183733	21890.6	245654
Docosahexaenoic acid	C22 H32 O2	328.24	73.4	ddMS2 for preferred ion	97038.3	43073.4	51146.7	38832.1	43664.5	50662.3	45738.7	66974.4	115282	33932.8	39118.2	56078.1
Docosahexaenoic acid	C22 H32 O2	328.24	70.9	ddMS2 for preferred ion	87677	45482.1	39907.5	42256.5	34572.5	41167.3	42829.5	79847.9	111764	27425.6	37486.2	41923.7
6-Methoxyquinoline	C10 H9 N O	159.068	69.9	ddMS2 for preferred ion	1.78861e+06	1.76832e+06	4.01095e+06	2.62563e+06	3.21748e+06	3.92994e+06	1.26596e+06	3.29315e+06	2.16309e+06	2.06835e+06	30492.1	2.65633e+06
11-α-Hydroxy-17-methyltestosterone	C20 H30 O3	318.219	69.5	ddMS2 for preferred ion	264900	173434	101197	91197.9	84012.8	94752.4	39790	153253	175614	41216.6	22473.4	238783
Docosahexaenoic acid ethyl ester	C24 H36 O2	374.282	69.1	ddMS2 for other ion	1.54516e+06	184274	243202	222610	669651	70472	93586.2	190729	339242	131671	173480	507914
Docosahexaenoic acid ethyl ester	C24 H36 O2	356.271	69.1	ddMS2 for preferred ion	1.13578e+06	134961	182459	167091	483695	50897.4	68971.3	136083	249906	96918.5	125484	380596
Diethyl phthalate	C12 H14 O4	222.089	66.7	ddMS2 for preferred ion	11189.3	55199.5	5358.2	14481	8056.14	373757	6269.52	297464	10896.4	15158.9	9661.02	7926.06
L-Tyrosine	C9 H11 N O3	164.047	65.2	ddMS2 for other ion	42674.3	7.22239e+06	9.65267e+06	8.86816e+06	6.96102e+06	7.61279e+06	4.4767e+06	6.9704e+06	34640.4	8.20486e+06	31308.9	9.42775e+06
N6-Acetyl-L-lysine	C8 H16 N2 O3	188.116	64.6	ddMS2 for preferred ion	175976	94267.9	87860.5	50786.9	83339.4	84517.8	59970.6	62422.5	132601	68481.6	87625.5	69093.1
2,3-Dimethylquinoxaline	C10 H10 N2	158.084	61.9	ddMS2 for preferred ion	440858	228300	437321	334490	413595	334365	227019	344299	540625	318857	79808.2	442630
14(S)-HDHA	C22 H32 O3	326.224	61.7	ddMS2 for preferred ion	1.48177e+06	750710	906542	585868	641444	817767	702422	952714	1.53036e+06	344697	584718	770471
(+/-)-C75	C14 H22 O4	254.152	60.6	ddMS2 for preferred ion	1.67767e+06	746375	742275	379195	763578	685404	565889	471024	1.41126e+06	683713	463197	744044
Acetylcholine	C7 H15 N O2	145.11	60.2	ddMS2 for preferred ion	1.32559e+06	814952	731536	711306	764378	796872	444144	966887	1.09972e+06	1.04756e+06	387876	814196
L-Pyroglutamic acid	C5 H7 N O3	129.043	59.5	ddMS2 for preferred ion	34945.6	1.05651e+06	1.24127e+06	1.24133e+06	1.48151e+06	1.35382e+06	817945	1.66987e+06	41109.3	1.12658e+06	35178.2	1.58658e+06
N-Acetylornithine	C7 H14 N2 O3	174.1	57.7	ddMS2 for preferred ion	1.23391e+06	459460	814380	629324	571811	387151	369713	715824	971991	689633	344940	638090
4-Oxo-4-[(3-oxo-2-decanyl)amino]butanoic acid	C14 H25 N O4	271.178	57.7	ddMS2 for preferred ion	164013	65368.1	112738	96061	126445	118796	47820.5	108856	201938	130608	34224.2	148483
Uric acid	C5 H4 N4 O3	168.028	57.4	ddMS2 for preferred ion	363748	300224	386862	461208	733289	773899	233335	607019	371390	456544	19122.6	541494
(+/-)12(13)-DiHOME	C18 H34 O4	314.246	52	ddMS2 for preferred ion	77687.4	53897.7	31094.9	42983.7	42929.7	34047.1	35052.7	56726.9	89841.9	82580.4	26403.9	65136.9
Buprenorphine	C29 H41 N O4	467.301	51.5	ddMS2 for preferred ion	743105	452374	487528	488314	477818	496443	276645	489733	835810	664229	242722	674527
Leucine	C6 H13 N O2	131.095	51.2	ddMS2 for preferred ion	1.96533e+06	529858	21766	64011.9	20659.1	1.35132e+06	4951.33	1.82693e+06	18680.9	26568.1	22895.8	18459
6-Phenoxynicotinic acid	C12 H9 N O3	215.056	50.9	ddMS2 for preferred ion	55732.9	47077.2	49921	38710	35476	37996	55426.7	46350	59938.8	51249.6	45476.2	44569.9
Indoleacrylic acid	C11 H9 N O2	187.063	0	No MS2	5.74131e+07	2.88781e+07	5.42933e+07	4.17335e+07	4.95303e+07	4.12152e+07	2.92262e+07	4.30725e+07	6.92976e+07	3.92628e+07	1.3346e+07	5.53752e+07
Platelet-activating factor	C26 H54 N O7 P	523.364	0	ddMS2 for preferred ion	1.90763e+07	1.23247e+07	2.30151e+07	1.89818e+07	1.62683e+07	1.68707e+07	1.294e+07	1.47244e+07	3.54131e+07	1.39567e+07	633487	1.08266e+07
[Similar to: 4,4'-Diisocyanatodicyclohexylmethane; ΔMass: 142.1034 Da]	C2 H8 N4 O2	120.065	0	ddMS2 for preferred ion	1.87368e+07	7.12824e+06	1.12284e+07	8.734e+06	1.02089e+07	7.28061e+06	3.9026e+06	9.75335e+06	1.40662e+07	9.49451e+06	2.52627e+06	1.31202e+07
9,10-Dihydroxystearic acid	C18 H36 O4	316.261	0	ddMS2 for preferred ion	37809.2	33302.3	20979.7	31375.5	28777.2	24548.1	21402.4	31184.1	56028.2	43137.6	19731.7	32067.8
[Similar to: L-Glutathione (reduced); ΔMass: 217.1144 Da]		89.9694	0	ddMS2 for other ion	1.05736e+07	1.35102e+07	1.64016e+07	1.39631e+07	1.32577e+07	1.30827e+07	1.40742e+07	1.34755e+07	1.14269e+07	1.38562e+07	6.15214e+06	1.30641e+07
Propionic acid	C3 H6 O2	74.0369	0	ddMS2 for preferred ion	1.42184e+07	8.85486e+06	9.07424e+06	1.04893e+07	8.61204e+06	9.25099e+06	7.14377e+06	1.15294e+07	1.41746e+07	9.97568e+06	4.97783e+06	1.06449e+07
[Similar to: Choline; ΔMass: -155.0065 Da]	C7 H18 N2 O8	258.106	0	ddMS2 for preferred ion	597198	456397	488009	488412	519801	488509	405960	458370	637275	567994	371678	505216
	C43 H95 N10 O11 P S	990.664	0	ddMS2 for preferred ion	1.46573e+07	9.19459e+06	9.89637e+06	1.03584e+07	9.80158e+06	9.69635e+06	5.67195e+06	9.73813e+06	1.42941e+07	1.05604e+07	4.18759e+06	9.99093e+06
Trimethylamine N-oxide	C3 H9 N O	75.0684	0	ddMS2 for preferred ion	8.4187e+06	7.26749e+06	4.59867e+06	4.7203e+06	4.11145e+06	6.16382e+06	3.42618e+06	7.02275e+06	8.66247e+06	8.36267e+06	2.47807e+06	6.91521e+06
1-oleoyl-sn-glycero-3-phosphoethanolamine	C23 H46 N O7 P	479.301	0	ddMS2 for preferred ion	987993	634544	623357	549464	560441	504754	416763	751558	1.15002e+06	859875	307354	825962
L-Tyrosine	C9 H11 N O3	181.074	0	ddMS2 for preferred ion	26724.1	6.69296e+06	8.86199e+06	8.16037e+06	6.45759e+06	7.26959e+06	4.08003e+06	6.59846e+06	18845.3	7.55889e+06	14153.2	8.80393e+06
		157.957	0	ddMS2 for preferred ion	5.46956e+06	7.84827e+06	8.61877e+06	4.87836e+06	6.55043e+06	8.58166e+06	8.69688e+06	8.24018e+06	5.61939e+06	7.19994e+06	7.65411e+06	8.79871e+06
lysophosphatidylethanolamine (22:6(4Z,7Z,10Z,13Z,16Z,19Z)/0:0)	C27 H44 N O7 P	525.285	0	ddMS2 for preferred ion	7.98112e+06	3.96936e+06	4.78442e+06	4.45856e+06	4.49983e+06	4.2443e+06	3.19602e+06	4.18444e+06	6.70597e+06	5.25137e+06	2.18043e+06	4.91813e+06
13-KODE	C18 H30 O3	294.219	0	No MS2	58021.2	39873.3	42842.3	23911.4	29298.4	28256.5	44760	62182.5	78734.8	11141.6	34031.3	11379.8
oxiracetam	C6 H10 N2 O3	158.069	0	No MS2	7.76083e+06	5.32217e+06	6.86355e+06	5.43261e+06	5.27762e+06	5.53564e+06	4.72029e+06	5.73293e+06	7.5325e+06	5.85581e+06	2.70316e+06	6.17465e+06
[Similar to: (3R,4S)-4,6,8-Trihydroxy-7-methoxy-3-methyl-3,4-dihydro-1H-isochromen-1-one; ΔMass: 0.0025 Da]	C7 H8 N6 O4	240.061	0	ddMS2 for preferred ion	7.0734e+06	5.01341e+06	5.1725e+06	4.79299e+06	429531	5.04431e+06	4.93153e+06	3.32609e+06	5.07593e+06	3.02148e+06	5.46481e+06	286819
1-[(9Z)-hexadecenoyl]-sn-glycero-3-phosphocholine	C24 H48 N O7 P	493.317	0	ddMS2 for preferred ion	2.56987e+06	1.6411e+06	1.61629e+06	1.67503e+06	1.67601e+06	1.84619e+06	937921	1.70435e+06	2.41895e+06	2.29968e+06	853746	2.05591e+06
Sucrose	C12 H22 O11	342.116	0	ddMS2 for other ion	62939.6	31447	18677.9	18200	28782.4	26454.6	24499	35338.2	33775.6	25460.9	28521.8	25273.2
1-arachidonoyl-sn-glycero-3-phosphoethanolamine	C25 H44 N O7 P	501.285	0	ddMS2 for preferred ion	4.47656e+06	2.99095e+06	3.34145e+06	2.92185e+06	2.94354e+06	2.58704e+06	2.51043e+06	2.92282e+06	4.3857e+06	3.81652e+06	1.89452e+06	3.46967e+06
1-heptadecanoyl-sn-glycero-3-phosphocholine	C25 H52 N O7 P	509.348	0	ddMS2 for preferred ion	4.34807e+06	2.46292e+06	2.76538e+06	2.81224e+06	2.43519e+06	2.26624e+06	1.62491e+06	2.31842e+06	4.1643e+06	2.80658e+06	1.04352e+06	2.29278e+06
afegostat	C6 H13 N O3	147.09	0	ddMS2 for preferred ion	4.14601e+06	2.0278e+06	2.48838e+06	2.42895e+06	2.50188e+06	2.48315e+06	1.5463e+06	2.35869e+06	3.99363e+06	2.66888e+06	1.3486e+06	2.67385e+06
2210856	C18 H32 O2	280.24	0	ddMS2 for preferred ion	14348.6	12496.1	10859.7	12477.2	12576.5	10016.6	10060.6	12502.1	16738.7	13495.1	8153.89	11296.7
Diethylpyrocarbonate	C6 H10 O5	162.053	0	ddMS2 for preferred ion	3.04577e+06	2.76059e+06	2.7653e+06	2.97964e+06	2.96659e+06	3.13049e+06	1.90676e+06	2.57831e+06	3.4985e+06	3.00236e+06	1.53221e+06	2.80574e+06
[Similar to: Oxcarbazepine; ΔMass: -24.0009 Da]	C10 H12 N8 S	276.091	0	ddMS2 for preferred ion	2.29311e+06	2.84134e+06	2.0625e+06	2.88299e+06	2.64465e+06	2.29861e+06	2.88093e+06	2.65196e+06	2.2402e+06	2.79983e+06	1.91866e+06	3.47314e+06
	C4 H8 N4 O12 P2 S2	429.906	0	ddMS2 for preferred ion	1.32544e+06	1.5928e+06	1.57298e+06	1.57801e+06	1.5713e+06	1.67348e+06	3.38205e+06	1.7803e+06	1.87649e+06	1.54221e+06	1.56729e+06	1.67197e+06
L-Pyroglutamic acid	C5 H7 N O3	129.043	0	No MS2	3.1425e+06	94284.4	56219.5	18122.6	86043.2	46940.1	45571.8	21895.7	2.40812e+06	32616.3	781914	42646.3
	C21 H52 N9 P3	523.354	0	No MS2	190597	119521	101715	107113	95094	25944.3	16543.2	97896.3	200500	138482	42077.4	115886
[Similar to: Dihomo-γ-linolenic acid ethyl ester; ΔMass: 80.0879 Da]	C14 H26 N2 O2	254.199	0	ddMS2 for preferred ion	1.52215e+06	396733	443047	417190	571462	1.08412e+06	458451	576612	2.32278e+06	756991	2.79205e+06	366832
		150.137	0	No MS2	1.75568e+06	1.53979e+06	863832	989637	840382	1.39339e+06	741487	1.46121e+06	2.05439e+06	1.77101e+06	575041	1.51599e+06
MFCD00674434	C20 H37 N O2	323.282	0	ddMS2 for preferred ion	24017	13800	10693.7	10294	19264.8	15980.6	8811.57	13551.1	25032.4	12974.7	6552.76	16511.8
DL-Glutamic acid	C5 H9 N O4	147.053	0	No MS2	2.66862e+06	188608	166020	106985	207844	110213	96829.2	89665.1	2.17648e+06	59402.6	838442	102550
Vigabatrin	C6 H11 N O2	129.079	0	No MS2	2.5994e+06	1.21616e+06	1.60324e+06	1.65006e+06	1.60093e+06	1.63559e+06	1.02626e+06	1.45654e+06	2.47039e+06	1.7616e+06	952436	1.64649e+06
	C H3 N O5	109.001	0	ddMS2 for other ion	928545	1.43184e+06	1.39465e+06	1.41326e+06	1.4258e+06	1.36647e+06	1.32745e+06	1.08402e+06	1.49267e+06	1.63798e+06	290076	958448
4129939	C5 H11 N O3 S	165.046	0	ddMS2 for other ion	2.43495e+06	1.22912e+06	1.21002e+06	646908	1.00958e+06	969775	1.32937e+06	685174	1.10133e+06	851287	308480	1.51417e+06
Pyrrolidine	C4 H9 N	71.0736	0	ddMS2 for preferred ion	2.36944e+06	1.32779e+06	1.58692e+06	1.57756e+06	1.44013e+06	1.23193e+06	790701	1.2527e+06	2.09323e+06	1.42539e+06	657918	1.68729e+06
L-(+)-Alanine	C3 H7 N O2	89.0477	0	No MS2	2.18665e+06	1.45577e+06	1.23538e+06	1.2124e+06	1.04772e+06	1.03651e+06	933850	1.02424e+06	1.57286e+06	1.29568e+06	629735	1.22854e+06
	C3 H6 N2 O5	150.028	0	ddMS2 for preferred ion	791209	1.26105e+06	1.2156e+06	1.2261e+06	1.21328e+06	1.16415e+06	1.16367e+06	951687	1.3794e+06	1.46846e+06	255488	837206
1-Palmitoylglycerol	C19 H38 O4	330.277	0	ddMS2 for preferred ion	22021.4	23578.8	6558.12	12510.3	9057.31	6380.98	47036.9	11825.6	17702.5	44119.5	27726.5	5949.93
	C7 H5 N8 O15 P3 S	565.881	0	ddMS2 for preferred ion	829240	1.01307e+06	1.44034e+06	863259	858050	853833	1.9432e+06	1.03197e+06	951140	1.45645e+06	1.15832e+06	908072
gamma-Glu-gln	C10 H17 N3 O6	275.112	0	ddMS2 for preferred ion	1.47458e+06	724558	1.02235e+06	1.27933e+06	1.1342e+06	933069	625343	1.08223e+06	1.94138e+06	1.0169e+06	381874	1.4166e+06
(2R)-1-{[(2-Aminoethoxy)(hydroxy)phosphoryl]oxy}-3-hydroxy-2-propanyl (11Z)-11-icosenoate	C25 H50 N O7 P	507.333	0	ddMS2 for preferred ion	494388	290865	304589	357067	277611	274694	196594	330298	493269	478793	140245	341687
	C17 H37 N	255.292	0	ddMS2 for preferred ion	10528.4	1.79147e+06	11873.2	13638.6	13995.1	8691.74	23454.5	9149.98	9834.23	10009.4	9194.07	9395.32
bis-beta-D-fructofuranose 1,2':2,3'-dianhydride	C12 H20 O10	324.106	0	No MS2	1.50241e+06	1.33126e+06	1.30213e+06	1.41494e+06	1.45889e+06	1.55117e+06	797973	1.21133e+06	1.76824e+06	1.45431e+06	597897	1.33591e+06
	C24 H42 N5 O3 P	479.301	0	ddMS2 for preferred ion	77656.2	52611.3	63484.2	48462.7	47546.8	43318.6	33637.9	65026.7	81025.4	80175.3	29822.1	69143.8
[Similar to: 1-Stearoylglycerol; ΔMass: -123.0084 Da]	C24 H44 N5 O3 P	481.317	0	ddMS2 for preferred ion	1.73333e+06	943484	1.03422e+06	706655	871915	570926	662718	995588	1.52912e+06	819973	529408	998976
	C H Cl2 N2 O2 P S	205.887	0	ddMS2 for preferred ion	1.6938e+06	663004	778980	843629	825625	752839	128487	662271	1.58817e+06	826085	73456.9	768820
2908	C5 H11 N	85.0892	0	No MS2	102845	846475	863471	1.55159e+06	674898	611823	403826	535201	101452	771397	52469.2	953232
N-(tert-Butoxycarbonyl)-L-leucine	C11 H21 N O4	231.147	0	ddMS2 for preferred ion	1.19727e+06	1.03024e+06	1.05843e+06	1.07054e+06	1.19196e+06	1.10654e+06	770072	1.51218e+06	1.52819e+06	1.43346e+06	342554	1.15041e+06
	C7 H4 N5 O3 P	237.006	0	ddMS2 for preferred ion	136981	92646.6	111171	122030	93648.5	81602.7	78989	101290	134746	147762	72727.3	102441
	C4 H2 O8 S2	241.918	0	ddMS2 for preferred ion	989038	868519	942539	1.18298e+06	904459	1.28276e+06	1.53915e+06	1.17865e+06	1.0482e+06	1.15337e+06	906786	725580
OD2400000	C5 H11 N O3	133.074	0	No MS2	153365	98753.9	105287	119285	95206.7	94396.2	63688.6	105368	157144	114845	51485.3	121412
Citric acid	C6 H8 O7	192.027	0	ddMS2 for other ion	454186	232913	541631	582412	612591	485395	483800	927865	477816	749477	46111.7	890640
L-Proline	C5 H9 N O2	115.063	0	No MS2	1.42321e+06	1.24189e+06	1.01496e+06	1.38204e+06	749339	741841	1.28784e+06	1.04854e+06	883966	1.09348e+06	437030	1.01624e+06
[Similar to: 1,4:3,6-Dianhydro-2-deoxy-5-O-[(4-isopropylphenyl)carbamoyl]-2-[(4-methylbenzoyl)amino]-D-glucitol; ΔMass: 22.0322 Da]	C23 H22 N4 O3	402.168	0	ddMS2 for preferred ion	371924	192641	155180	132875	180957	233271	270662	154841	328868	159126	299222	234799
1-stearoyl-sn-glycero-3-phosphoethanolamine	C23 H48 N O7 P	481.317	0	ddMS2 for preferred ion	1.40216e+06	823879	927662	865959	711435	793111	490109	868328	1.36993e+06	1.06837e+06	384697	889489
Formiminoglutamic Acid	C6 H10 N2 O4	174.064	0	ddMS2 for preferred ion	1.319e+06	797317	495697	194730	634770	479239	437504	193168	734889	318480	657284	438617
MFCD22416941	C25 H47 N O4	425.35	0	ddMS2 for preferred ion	1.19658e+06	356051	522549	791180	742731	686011	296080	533734	1.31699e+06	572846	289478	712852
1-[(11Z,14Z)]-icosadienoyl-sn-glycero-3-phosphocholine	C28 H54 N O7 P	547.364	0	ddMS2 for preferred ion	1.30071e+06	726716	666217	890941	684191	853266	422820	780585	1.09387e+06	797983	372375	781584
		253.816	0	No MS2	1.26416e+06	481781	570990	627833	615601	522560	238090	499879	1.1358e+06	577123	117350	627412
(2Z)-3,7-Dimethyl-2,6-octadien-1-yl 3-oxobutanoate	C14 H22 O3	238.157	0	ddMS2 for preferred ion	889987	468209	866590	878348	1.09181e+06	957419	275919	762937	1.24736e+06	746483	100856	1.25378e+06
	C23 H40 N7 O5 P	525.285	0	ddMS2 for preferred ion	1.21966e+06	553008	634389	618731	628718	606299	437979	576024	977967	742947	276872	726666
	C22 H41 N O2	351.313	0	ddMS2 for other ion	884345	245288	174778	164006	151849	810942	177049	291812	1.07943e+06	157803	1.20703e+06	282595
Furaspor	C6 H7 N O4	157.038	0	ddMS2 for preferred ion	1.1852e+06	745537	457824	186547	592681	445602	419077	184782	667209	302554	628803	411751
2908	C5 H11 N	85.0891	0	No MS2	77267.1	665233	806322	1.13037e+06	709473	560180	385070	784671	51689.2	732542	27502.8	1.09329e+06
		195.858	0	No MS2	1.08376e+06	491904	665456	664952	592343	572725	185772	559211	1.11131e+06	647264	117877	552708
	C19 H39 N3 O4	373.295	0	No MS2	756780	185355	136378	129100	120971	666061	154513	230054	776370	129858	1.10917e+06	243774
MFCD00871363	C18 H40 N O5 P	381.264	0	ddMS2 for preferred ion	1.09821e+06	466772	553129	516193	593591	498921	254141	601428	914682	407442	225282	840362
[Similar to: Valine; ΔMass: -213.0821 Da]	C15 H26 N2 O4 S	330.161	0	ddMS2 for preferred ion	1.0929e+06	812185	969126	910431	831429	684509	503164	778026	977855	924552	416856	883562
	C6 H11 N O7	209.054	0	No MS2	295234	139865	331826	362101	374533	289623	344467	627915	336651	489286	35740.6	570962
	C13 H27 O2 P3	308.123	0	No MS2	786792	743832	596020	819987	1.01939e+06	733917	718060	577284	541190	895299	868655	801285
LysoPC(18:3(9Z,12Z,15Z))	C26 H48 N O7 P	517.317	0	ddMS2 for preferred ion	743152	391009	343837	478463	453029	489543	278957	451033	834087	668862	207244	590990
4129939	C5 H11 N O3 S	165.046	0	ddMS2 for other ion	1.00449e+06	441619	609307	765695	699881	597644	300965	517248	741348	716415	308527	726308
[Similar to: Choline; ΔMass: -0.9354 Da]		104.035	0	ddMS2 for preferred ion	891579	818506	980225	755440	744158	808582	683737	799359	989172	776445	535481	736909
4-(2-{4-[(2E)-3-(4-Chlorophenyl)-2-propen-1-yl]-1-piperazinyl}ethyl)benzoic acid	C22 H25 Cl N2 O2	384.16	0	ddMS2 for preferred ion	56375.5	763002	146586	58700.2	8473.64	8069.93	45249.7	275913	967625	102901	5298.28	59040.1
Phenobarbital	C12 H12 N2 O3	232.085	0	ddMS2 for preferred ion	905539	525659	468780	124089	471173	357094	523535	159187	543081	180380	290594	423457
	C18 H35 Cl O S2	366.182	0	No MS2	251326	901448	354349	258291	45362.7	33184.5	100129	557981	830197	345196	12650.7	438807
LysoPC(20:5(5Z,8Z,11Z,14Z,17Z))	C28 H48 N O7 P	541.317	0	ddMS2 for preferred ion	666394	474558	402025	404783	462909	544813	246821	555104	790323	899368	243506	755551
(2R)-1-{[(2-Aminoethoxy)(hydroxy)phosphoryl]oxy}-3-hydroxy-2-propanyl (13Z,16Z)-13,16-docosadienoate	C27 H52 N O7 P	533.348	0	ddMS2 for preferred ion	36598.4	27190.9	21780.4	23265	17363	19537.8	8377.91	24059	32151.1	27228.4	9025.84	31248.2
2-Octanone	C8 H16 O	128.12	0	ddMS2 for other ion	264800	100382	83688.8	80293.9	120568	169426	131198	92692.6	182728	83814.8	191700	103469
[Similar to: Arachidonic acid ethyl ester; ΔMass: -169.0137 Da]	C21 H40 N7 O5 P	501.285	0	ddMS2 for preferred ion	880585	484125	567986	520700	502264	479530	391261	474279	851412	692197	286035	605899
	C5 H3 Cl3 S3	263.845	0	No MS2	839265	211223	336340	272552	322530	282050	45705.1	200658	699516	269873	24758	325763
Linoleyl carnitine	C25 H45 N O4	423.335	0	ddMS2 for preferred ion	729649	245651	280952	456266	395031	305069	166997	332180	817248	349342	122018	399798
Asparagine	C4 H8 N2 O3	132.054	0	ddMS2 for preferred ion	690561	388648	482423	526075	626311	501088	408614	467698	712740	351550	205365	573524
AMPA	C7 H10 N2 O4	186.064	0	ddMS2 for other ion	746954	463513	433139	363235	409264	345194	324613	362353	625378	365393	225272	397276
THREO-SPHINGOSINE, (-)-	C18 H37 N O2	299.282	0	No MS2	35029.6	14760.4	17878.7	20791.8	30654.8	24047.9	19016.3	20094	27713.5	26301.4	21121.7	20759
Tetramethylurea	C5 H12 N2 O	116.095	0	ddMS2 for preferred ion	35263	31230.4	120984	103130	42611.6	44382.6	38228.6	32925.3	53503.2	36732.9	60758.6	669413
	C16 H28 N2 O4 S	344.177	0	No MS2	40786.2	482108	432174	599110	448574	398542	248786	505285	26732.2	489352	12777.6	659115
	C3 H7 N3 O	101.059	0	No MS2	641992	381114	487788	478336	485277	417007	295248	501576	651514	532055	227450	528387
Indigo dye	C16 H10 N2 O2	262.074	0	No MS2	2124.52	2158.12	2319.78	2197.92	2770.02	2110.29	2220.87	651269	2376.59	2167.96	4950.11	2331.72
1733342	C8 H14	110.11	0	ddMS2 for preferred ion	190947	75727.7	61879.5	57603.6	87499.2	120234	97502	67680.4	130321	60320.5	134196	74848.5
[Similar to: AKB48 N-(4-hydroxypentyl) metabolite; ΔMass: -4.9439 Da]	C19 H31 O6 P	386.186	0	ddMS2 for preferred ion	150954	71262.3	62706.2	64596.2	65589	79771.5	73286.9	61483.9	145114	84134.3	175299	74847.9
4149853	C21 H41 N O4	371.303	0	ddMS2 for preferred ion	438290	166832	215043	277147	314959	252723	139279	261171	629582	297155	146929	346948
Betamipron	C10 H11 N O3	193.074	0	ddMS2 for preferred ion	621964	372349	197095	64506.1	209807	142510	191328	52504.9	223450	90485.9	214256	167664
	C10 H7 N	141.058	0	ddMS2 for preferred ion	489202	255407	484243	370219	462576	375091	252097	381033	606204	354313	88524.6	489711
glycerin	C3 H8 O3	92.0472	0	No MS2	595688	306607	374823	142500	365535	335920	193817	342053	588710	448619	194983	364257
Azodolen	C18 H19 N3 O2	309.147	0	No MS2	389739	500615	407732	594415	330252	511699	324471	470325	460682	278179	178067	456304
	C4 H3 Cl N2 O11 P2	351.89	0	No MS2	511891	465742	509242	588680	516138	488835	206238	491806	555790	511452	69565	548117
L-gamma-Glutamyl-L-leucine	C11 H20 N2 O5	260.137	0	ddMS2 for preferred ion	297668	267860	359197	332808	334959	278586	249931	396795	584315	164882	99442.1	441281
	C14 H23 N10 P S	394.156	0	No MS2	13896.7	299863	413821	393977	447064	361613	209779	300614	13514.1	298729	13610.9	434872
Biacetyl	C4 H6 O2	86.0368	0	ddMS2 for preferred ion	211407	106694	186291	361483	385774	383655	51753.4	103062	560198	119102	103735	244723
	C4 H N4 O7 P3	309.905	0	ddMS2 for preferred ion	351608	314847	451617	271765	328582	458998	347574	417978	232801	425932	545087	242236
1-[(9Z)-hexadecenoyl]-sn-glycero-3-phosphocholine	C24 H48 N O7 P	493.317	0	ddMS2 for preferred ion	310046	185490	194273	198842	215080	210735	118110	200766	268828	271072	97988.4	243195
N-Acetyl-L-leucine	C8 H15 N O3	173.105	0	ddMS2 for preferred ion	121157	57276.3	103191	192888	223788	157513	42860.6	158475	533188	94136.7	74459	211527
Glu-Gly	C7 H12 N2 O5	204.075	0	ddMS2 for preferred ion	372493	233379	304396	272371	372302	340098	226848	330245	531671	262634	106780	378154
2-Deoxyhexopyranose	C6 H12 O5	164.069	0	No MS2	527447	195150	256455	255882	287999	259361	125051	254756	457201	288131	97515.4	247254
	C3 H2 Cl2 N2 O9 P2	341.861	0	No MS2	501779	275934	366854	379739	362548	346760	45432.4	300778	523206	365096	21681.9	375227
4-Morpholinylacetic acid	C6 H11 N O3	145.074	0	ddMS2 for preferred ion	149221	308242	189203	77487.3	224476	151038	187341	65785.7	186538	103866	144569	166832
[Similar to: (3R,4S)-4,6,8-Trihydroxy-7-methoxy-3-methyl-3,4-dihydro-1H-isochromen-1-one; ΔMass: -0.0340 Da]	C8 H12 N6 O3	240.097	0	ddMS2 for preferred ion	347400	435437	390265	315414	296396	446214	459034	371187	338127	416794	338362	351160
NECA	C12 H16 N6 O4	308.122	0	ddMS2 for preferred ion	422004	315001	222679	330843	317395	377077	288787	366389	510484	318225	2672.68	412347
(2R)-1-{[(2-Aminoethoxy)(hydroxy)phosphoryl]oxy}-3-hydroxy-2-propanyl (13Z)-13-docosenoate	C27 H54 N O7 P	535.364	0	ddMS2 for preferred ion	194968	131778	109434	167017	118861	120311	60416.7	122741	198040	101881	63197.5	125343
	C7 H22 N8 O P2	296.139	0	No MS2	247610	373740	380264	501763	343332	356524	252532	315769	333324	296128	223005	340783
		205.144	0	No MS2	344079	370633	295576	478999	428413	417762	427652	325210	367915	416402	346377	439203
[Similar to: Saxitoxin; ΔMass: 103.0405 Da]	C4 H8 N10	196.094	0	ddMS2 for preferred ion	293064	278040	378384	334831	313318	296727	271209	409925	353997	377233	129927	402321
Naphthalen-2-amine	C10 H9 N	143.074	0	No MS2	355000	192893	349272	297037	359706	271551	208191	289573	470440	258538	75198.9	356958
[Similar to: Bepridil; ΔMass: 183.2001 Da]	C4 H13 N3 O3 S	183.067	0	ddMS2 for preferred ion	85759.2	49488.8	49108.2	52664.7	52682.8	64718.9	35887.7	54245	91557.4	70641.8	27578	66081
	C3 H5 Cl4 O P3 S	321.804	0	No MS2	462358	101302	113499	123508	147632	116860	30545	94570.3	335292	116289	14067.9	123303
	C2 H Cl O5 P2 S2	265.842	0	No MS2	461753	124515	150918	157718	188411	150200	25698.5	125907	379369	149995	13713.6	161828
L-Pyroglutamic acid	C5 H7 N O3	129.043	0	ddMS2 for preferred ion	320701	200575	295897	332239	426966	329922	165073	422726	251024	266235	92193.6	369087
2-Aminoisobutyric acid	C4 H9 N O2	103.063	0	ddMS2 for preferred ion	398372	262820	323636	342648	365565	416463	198881	456306	416009	309351	128214	391865
alpha-Ketoglutaric acid	C5 H6 O5	146.022	0	No MS2	122399	85604.9	168959	182863	195173	161480	143125	262232	108080	202793	10810.2	239410
3-Sulfinoalanine	C3 H7 N O4 S	153.01	0	No MS2	449201	251634	147153	48052.5	174841	161591	161789	48493.5	190666	71641.7	195305	129688
(3S,6S)-3-(4-Hydroxybenzyl)-6-(hydroxymethyl)-2,5-piperazinedione	C12 H14 N2 O4	250.095	0	ddMS2 for preferred ion	427479	250366	257693	219391	301004	321860	147960	268075	447902	271407	149759	338547
306	C13 H24 N2 O2	240.184	0	ddMS2 for preferred ion	117847	27594.3	27586.1	34648.7	49394.9	53231.5	40214.2	53977.6	178305	87191.2	447346	20855
benzoquinone	C6 H4 O2	108.021	0	No MS2	59584.3	51840.6	49107.6	51652.5	57812	56102.3	40373.3	46500	66367.1	55842.8	33485.7	54589.1
[Similar to: Cymarin; ΔMass: 434.2516 Da]	C9 H6	114.047	0	ddMS2 for preferred ion	358346	184519	342073	255289	336680	268473	183795	262862	441980	258274	71258.9	364302
N-Acetylvaline	C7 H13 N O3	159.09	0	ddMS2 for preferred ion	392538	229176	138356	48323.6	165286	104304	133013	63400	186854	61522.2	96982.2	139997
	C22 H40 N5 O2 P	437.29	0	ddMS2 for preferred ion	409028	210869	285994	179292	271785	315102	190404	332687	437728	139396	141825	311081
Piracetam	C6 H10 N2 O2	142.074	0	ddMS2 for preferred ion	319036	195244	250500	175601	193967	199859	239188	325526	239101	266362	58038.2	203404
{4,6-Dihydroxy-3-[(2E)-4-hydroxy-3-methyl-2-buten-1-yl]-2-methoxyphenyl}acetic acid	C14 H18 O6	282.11	0	No MS2	106639	53639.3	42306.4	41139.9	56331.3	58552	78991.2	44382.8	78240.1	55232.7	101385	66753.7
	C24 H44 N7 O5 P	541.314	0	No MS2	319691	208690	209357	209999	225866	179731	223717	215105	270281	239592	146956	248946
Hypoxanthin	C5 H4 N4 O	136.039	0	No MS2	3937.94	3923.58	9521.06	1821.09	409943	11026.1	4691.2	2174.4	4117.94	3323.46	2628.23	4424.27
	C25 H42 N5 O3 P	491.301	0	No MS2	11231.6	2509.35	3687.98	5882.77	4269.59	6341.25	2579.51	5543.72	16565.8	5372.28	2412.82	5068.24
Aceturic acid	C4 H7 N O3	117.043	0	No MS2	402057	98170.8	114494	112887	209202	165534	55439.1	8871.73	327731	102683	90830.5	144228
13S-hydroxyoctadecadienoic acid	C18 H32 O3	296.235	0	No MS2	267076	152043	100519	142140	141129	101942	78164.5	148858	199095	154845	69148.2	163274
	C H Cl N4 O9 P2 S	341.863	0	No MS2	314450	332210	373176	378048	348880	345343	159183	351433	350827	341866	62478.1	362823
	C5 H4 Cl N6 O7 P3 S	419.877	0	ddMS2 for preferred ion	314450	332210	373176	378048	348880	345343	159183	351433	350827	341866	62478.1	362823
2908	C5 H11 N	85.0892	0	ddMS2 for preferred ion	377529	262817	330451	289482	279244	198683	133628	373663	341506	240618	66741.7	347614
	C6 H3 O15 P S	377.893	0	No MS2	227924	301369	375742	222456	384817	265674	288910	368247	191752	219739	325703	332817
	C8 H17 N O8 S	287.067	0	ddMS2 for preferred ion	303233	235766	157345	166270	199400	267091	391641	270920	330400	149401	30764.3	274383
12-Hydroxylauric acid	C12 H24 O3	216.173	0	ddMS2 for other ion	153132	70929.7	55680.6	52465.8	78383.6	91258.1	116220	66453.7	100470	59232.4	150166	78525.4
	C7 H16 N2 O7	240.096	0	No MS2	351258	237909	259843	248883	282833	274140	148187	241903	384629	287398	87682.3	297951
	C34 H32 O S	488.22	0	No MS2	122872	23027.7	20587.4	27137.6	17241.9	18701.7	9725.19	11877	81370.4	35657	86184.4	18894.1
MFCD00037215	C8 H14 N2 O5	218.09	0	No MS2	327567	226802	234339	271710	206199	196401	161682	247750	380576	248972	88354.9	253828
MFCD00037215	C8 H14 N2 O5	218.09	0	No MS2	164868	72025.7	57796.4	18012.3	60686.6	47906.6	32859.8	22000.4	380576	28436.6	3799.26	35152.4
(25R)-3-Oxocholest-4-en-26-al	C27 H42 O2	398.318	0	No MS2	121993	22669.5	21784.3	87953.3	69918.8	193558	44524.9	64226.8	129328	380227	279444	122125
[Similar to: 4-(Prop-2-ynyl)thiomorpholine 1,1-dioxide; ΔMass: -17.9742 Da]	C6 H9 N O4 S	191.025	0	ddMS2 for preferred ion	2631.83	188776	223977	328970	277840	379918	78249.3	170763	4978.11	198542	2282.79	246311
Skatole	C9 H9 N	131.074	0	No MS2	309366	161436	296286	216097	286834	232223	157814	228307	379888	225334	62489.3	315454
	C4 H6 N P S	130.996	0	No MS2	180995	336044	326770	316830	376204	226837	252020	272929	275557	367050	231784	306578
2-Methylthiazolidine	C4 H9 N S	103.046	0	No MS2	189793	115436	144692	144605	104777	139360	108709	143714	202689	178109	71455.1	176699
Juniperic acid	C16 H32 O3	272.235	0	ddMS2 for other ion	366776	261697	194840	252418	247365	194547	111836	219401	315548	335299	101602	325199
	C27 H41 N3 O6	503.301	0	ddMS2 for preferred ion	366617	178564	207897	180653	142377	155671	148143	216808	332367	299979	94403.2	254190
Methyl Jasmonate	C13 H20 O3	224.141	0	ddMS2 for preferred ion	229259	79797.8	135125	166047	175185	159900	83221.8	146976	366313	163547	48456.7	236059
	C5 H4 N8 O5 P2 S5	477.837	0	No MS2	293905	308646	323382	362879	327535	331926	133251	318778	340220	327807	49483.8	339968
	C20 H41 N3 O6 S	451.27	0	ddMS2 for preferred ion	58268.4	35872.5	39729.1	33278.8	32158.4	34400	24115.1	35895.3	51311.1	61477.5	19679.2	50045.6
Methyl alpha-aspartylphenylalaninate	C14 H18 N2 O5	294.122	0	ddMS2 for preferred ion	255467	147451	214507	197371	227196	170308	156508	228329	355878	191716	66934.5	286311
		905.817	0	No MS2	224167	194488	285599	180443	151428	170406	239550	193880	197854	200042	348299	211241
	C7 H Cl N2 O12 S4	467.808	0	No MS2	308187	228264	266737	271444	271711	222853	79785.5	220726	344757	263243	38316.7	258715
	C6 H5 Cl4 O3 P3 S	389.791	0	No MS2	343859	90146.3	104477	119259	124553	114688	25839.4	82180.4	286218	82877.8	12269.3	109326
Glycylglutamine	C7 H13 N3 O4	203.091	0	No MS2	274736	156964	113717	19815.3	111847	49709.1	236104	97928.9	129102	46646.9	81387.5	65493.2
	C4 H3 Cl2 N6 O5 P3 S	409.849	0	No MS2	305540	229170	285576	281679	276750	260712	40136.5	239273	338492	275991	15561.7	291921
Elaidolinolenic acid	C18 H30 O2	278.225	0	No MS2	133676	67758.3	52250.4	67474.9	73714.6	1938.89	1884.04	74919	94541.3	87581.1	1790.46	88848.2
Agomelatine	C15 H17 N O2	243.126	0	No MS2	9716.47	67073	2806.48	336376	13218	7628.46	2744.1	3405.91	3084.25	2393.39	3890.01	2094.2
[Similar to: Salinomycin; ΔMass: 477.3157 Da]	C14 H27 N O2 S	273.176	0	ddMS2 for preferred ion	188744	55438.2	101588	136932	210880	177773	114094	164529	333403	237648	78375.3	236061
1-stearoyl-sn-glycero-3-phosphoethanolamine	C23 H48 N O7 P	481.317	0	ddMS2 for preferred ion	329738	152714	198629	178277	171666	152028	116993	169764	240855	183083	79824.2	181541
	C24 H33 N O7	447.225	0	No MS2	218188	84340.5	80354.1	103592	151748	99969.8	153670	115835	156518	150707	201014	99555.4
	C3 H6 N8	154.072	0	ddMS2 for other ion	237212	326034	259446	273397	179515	135430	295464	229155	261683	232333	94186.5	286336
	C8 H21 N4 O2 P	236.141	0	No MS2	322106	157887	140106	84485	163672	128750	99413.3	91178.9	277918	128517	88662	149558
	C3 H4 Cl4 N4 O6 P2 S2	457.779	0	No MS2	317440	139126	199328	211220	191096	148719	51840.2	141171	318641	181370	16495.5	187329
	C6 H11 N8 P S	258.057	0	No MS2	148868	201590	139960	313780	180576	130511	95636.8	180937	272700	196324	68651.7	176300
leucoline	C9 H7 N	129.058	0	ddMS2 for preferred ion	258173	136552	235873	189743	227795	195796	143321	183604	306777	179625	79236.3	232034
2,4-Dimethyloxazole	C5 H7 N O	97.0528	0	No MS2	4504.74	6931.31	2669.8	6615.1	2690.37	2582.77	3181.72	2719.49	7996.21	3076.36	2803.9	4434.02
arildone	C20 H29 Cl O4	368.177	0	No MS2	99653.4	283311	81571.5	90080.9	24441.5	24243.8	20756.8	146833	301636	93012.2	16525.1	151906
Phenylhydrazine	C6 H8 N2	108.069	0	No MS2	298836	194830	183055	124099	160831	148403	3018.61	277946	291592	126972	2544.21	289773
1640340	C10 H17 N O3	199.121	0	ddMS2 for preferred ion	204643	60759.6	99310.1	118187	149247	127859	66408.9	149813	290436	138422	65979.2	178781
5-Hydroxy-2-furoic acid	C5 H4 O4	128.011	0	No MS2	86106.3	55050.8	102221	118983	127008	100005	85824.7	160551	74738.9	127432	7291.33	155694
	C8 H4 O3	148.016	0	ddMS2 for preferred ion	8254.34	45476	9123.98	8614.78	10019.5	286839	5870.02	241446	6919.24	12694.6	8610.23	10478.6
		119.007	0	No MS2	63325	48512.7	43221.5	53354.2	40737.3	41189.9	49997.1	55467.3	59893	82871.9	43516.3	52648.5
	C4 H14 N9 O2 P	251.1	0	No MS2	281277	227732	134025	192306	138156	186036	252684	191466	224187	218379	7241.6	226950
	C5 H11 N3 O3 P2 S2	286.973	0	No MS2	45363.6	50991.8	101377	115413	109677	87382.5	121446	178017	49931.3	146500	7719.26	152986
Palmitelaidic acid	C16 H30 O2	254.224	0	No MS2	279394	197643	152173	194942	186197	145873	84441.4	166870	238980	253476	77558.8	257736
	C9 H3 N6 O10 P S5	545.825	0	No MS2	203709	232439	243296	250532	257738	241714	107803	243936	254735	233194	39654.2	243302
2707	C8 H14 O	126.105	0	No MS2	63364.3	16967.9	9203.36	13043	24918.7	42789.6	33685.6	17688.8	27273.8	12629.8	55837.8	20471.7
1-Methylhistamine	C6 H11 N3	125.095	0	No MS2	275080	190622	177251	117748	153330	142854	3188.03	271084	266993	122450	2287.7	276166
		371.731	0	No MS2	272246	119027	160320	134361	139280	127873	54892.1	135275	216895	163349	15081.4	175975
Naphthalen-2-amine	C10 H9 N	143.074	0	No MS2	8389.5	5156.63	3559.25	5395.11	3488.98	3373.47	4317.32	3792.83	5270.07	3525.54	3212.67	3477.82
	C17 H29 P S2	328.145	0	No MS2	218664	164969	179398	196633	153736	163039	146684	203604	240209	188456	99367.7	195063
4253	C12 H22 O2	198.162	0	No MS2	106061	47946.5	38840.5	36145.7	55927.4	64511.6	81308.3	45388.9	71555.8	41400.9	103942	55722.9
L-alpha-lysophosphatidylcholine	C22 H46 N O7 P	467.301	0	ddMS2 for preferred ion	81018.5	52162.1	53402.7	55465.4	56878.4	57331.4	32980.4	59435	100285	78987	29414.1	79194
Dihydrothymine	C5 H8 N2 O2	128.059	0	No MS2	265575	143851	157225	169991	187718	172118	88078.7	170834	251173	182204	59050.9	174214
.alpha.-Aminoadipic acid	C6 H11 N O4	161.069	0	No MS2	231524	142000	171896	167894	182439	166896	125538	207187	265013	181692	77415.7	175588
cis-5-Tetradecenoylcarnitine	C21 H39 N O4	369.288	0	ddMS2 for preferred ion	241246	78258.1	113987	173674	163594	130657	56730.2	121651	264923	117322	57284	160120
2080745	C9 H20 N2 O2	188.153	0	No MS2	234062	167340	223184	231760	210070	166652	136990	233571	249244	217978	122722	211944
4-Morpholinylacetic acid	C6 H11 N O3	145.074	0	No MS2	107566	74874.6	102344	154631	251269	164514	44592.4	148313	222429	186877	35052.3	263315
Adipic acid	C6 H10 O4	146.058	0	No MS2	7013.9	7826.03	6145.47	4921.64	5994.22	50256.6	6152.29	262643	7050.52	5110.38	3140.76	5800.02
		192.124	0	No MS2	227266	223523	251058	224911	232364	168948	217840	213756	233079	262200	221643	238566
		151.577	0	No MS2	182830	105117	225663	176995	165691	176308	165228	203173	260878	177558	30107.6	217868
DL-Phenylalanine	C9 H11 N O2	165.079	0	No MS2	260739	130150	58681.2	25272.3	66183.5	43225.9	59025.1	14700.7	71616.6	22302.5	66277	48067.1
2-methylbutyrylcarnitine	C12 H23 N O4	245.163	0	ddMS2 for preferred ion	250697	132845	143883	129941	138580	111267	73986.9	172289	259396	158881	64115.7	129540
[Similar to: Cytidine 5'-diphosphocholine; ΔMass: -71.2199 Da]	C24 H46 N7 O6 P	559.327	0	ddMS2 for preferred ion	191827	59805.3	87599.5	55926.6	101525	141754	94013.1	146021	258771	40461.9	69260.1	141650
	C27 H40 N5 O5 P	545.275	0	ddMS2 for preferred ion	198652	99720.8	103359	70602	101154	94805	88514	147311	258528	103067	53147.9	134916
N-Stearoyltyrosine	C27 H45 N O4	447.335	0	ddMS2 for preferred ion	254926	95231.7	114343	130479	129229	127342	53590.1	115322	222434	104661	48108.1	119060
	C5 H3 Cl N4 O17 P2	487.865	0	No MS2	188549	204458	216018	243914	212641	216500	105216	229209	217344	214151	41771.8	210698
	C5 H2 Cl N2 O12 P3	409.851	0	No MS2	188549	204458	216018	243914	212641	216500	105216	229209	217344	214151	41771.8	210698
	C20 H42 N2 O2	342.324	0	No MS2	212968	69918.2	156621	52575	75507.9	27376.6	78488.4	54662.9	184864	90549.1	135467	168680
	C3 H12 N7 O3 P	225.075	0	No MS2	241270	97759.1	128776	126769	142634	127131	81453.4	148301	186142	111686	61301.7	127623
	C21 H51 N6 O8 P	546.349	0	ddMS2 for preferred ion	130454	240197	59007.2	107195	108553	38906.7	42571.7	36691.5	66902.3	123362	61396.1	101579
	C27 H41 N5 O2 S	499.297	0	ddMS2 for preferred ion	237713	24256.3	52636.9	33128.6	37670.9	15458.2	6484.11	44281.3	80310.6	54640.2	8549.12	62644.6
MFCD00216258	C13 H10 S	198.05	0	No MS2	218470	199389	196126	200943	194802	187260	171627	196136	184384	191680	164056	236716
ACPC	C4 H7 N O2	101.048	0	No MS2	235325	174229	184643	160199	181929	161605	149607	223360	219575	154307	104263	223677
trimethadione	C6 H9 N O3	143.058	0	No MS2	219171	170907	124422	135331	142092	126451	97411.2	147622	234670	123380	63829.3	124777
ACPC	C4 H7 N O2	101.048	0	ddMS2 for other ion	234365	119998	114847	95494.8	116483	112091	36531.8	89866.2	192675	110160	76679.2	113275
	C29 H50 N O2 P3 S	569.275	0	No MS2	226166	115013	120341	61752.1	119404	142333	82242.5	145315	230762	77912	58269.2	160598
	C4 H7 Br Cl3 N4 O4 P3 S2	515.738	0	No MS2	230316	75405	102658	105560	100360	97407.5	28155.7	79200.2	210871	102926	6991.33	111667
	C12 H25 N O2 S	247.161	0	No MS2	105446	22709.9	54826.2	107073	121804	104398	47042.4	94970.2	228663	111102	47606.1	94846
[Similar to: N-Butylbenzenesulfonamide; ΔMass: -0.9266 Da]	C12 H6 O2 S	214.009	0	ddMS2 for preferred ion	80167.1	48918.4	112920	113284	118739	94436.8	48333.5	127171	76858.6	121993	4278.58	157764
13-Hydroxykaur-16-en-18-oic acid	C20 H30 O3	318.219	0	No MS2	181440	64253	70574.3	43277.1	98302.9	109565	19802.9	130222	175146	31894.6	2549.52	104367
N-(tert-Butoxycarbonyl)-L-leucine	C11 H21 N O4	231.147	0	No MS2	222620	92431.2	113763	71379	87152	70373.2	49946.7	97767.5	58448.6	88447.4	189358	87183.8
[Similar to: Secodihydro-hydramicromelin B; ΔMass: -105.1305 Da]	C25 H29 N5 O2	431.231	0	ddMS2 for preferred ion	52698.7	26047.4	18491	18932.3	14686.2	22005.5	43551.9	10917.4	44791.7	27342.9	35870.9	25368.3
(2E)-hexadecenoylcarnitine	C23 H43 N O4	397.319	0	No MS2	205526	97549.3	123684	171371	207680	182932	71351.6	155696	220839	187324	73699.7	217596
ornithinoalanine	C8 H17 N3 O4	219.122	0	ddMS2 for preferred ion	203878	181725	157382	84019.2	189488	160692	124089	95536.4	218774	134899	102409	150136
	C4 H5 Br2 Cl3 O S3	427.692	0	No MS2	218749	109331	130214	145981	116965	109024	48466.5	114039	206555	133652	20463.2	165517
	C3 H3 Cl O8 P2 S4	391.788	0	No MS2	215241	57029.8	66382.8	81750	82740.2	70835.6	17951.7	55259	184156	71351	7251.51	73435.4
	C7 H5 N8 O12 P3 S4	613.812	0	No MS2	154387	175240	184172	191206	174072	180020	94061.6	173861	165717	190429	42397.6	178984
Hypoxanthin	C5 H4 N4 O	136.039	0	No MS2	8982.79	2715.86	5931.39	3654.56	211262	3892.61	4447.44	4636.45	3430.36	6596.76	4950.92	5010.95
	C8 H2 Cl N6 O8 P S5	535.796	0	No MS2	180536	159929	193483	206941	177974	166846	61432.5	157420	208746	198478	32100.2	182973
4147610	C19 H37 N O4	343.272	0	ddMS2 for preferred ion	145247	63205.4	80680.6	100201	104187	83494.1	38817.4	91872.8	208692	99461.7	46101.4	106335
Drostanolone propionate	C23 H36 O3	360.266	0	No MS2	153541	97383.6	122791	36082	204957	49666.8	83150.9	12147.2	58939.8	129698	69069.5	56397.1
2210856	C18 H32 O2	280.24	0	No MS2	126732	57319	29782.8	77340.3	79876.8	50629.8	55422.9	41303.2	203221	30663.1	20727.4	117346
	C2 H6 Cl N O2 S	142.981	0	No MS2	96973.1	95888.7	129575	152888	97496.6	128235	71145.3	152184	200880	147972	79146.8	130348
[Similar to: Bepridil; ΔMass: 183.2001 Da]	C4 H13 N3 O3 S	183.067	0	ddMS2 for preferred ion	200571	134604	141594	144579	140551	142216	94473.7	137619	199256	137903	67279.2	149277
(4S)-4-{[(9Z)-3-Hydroxy-9-octadecenoyl]oxy}-4-(trimethylammonio)butanoate	C25 H47 N O5	441.345	0	No MS2	15425.1	108440	10919.8	6281.34	6427.09	38097.4	12957.6	18681.6	10809.4	15376	14741.2	9969.48
Acetylhistamine	C7 H11 N3 O	153.09	0	No MS2	49270.1	49448.6	18216.7	4578.73	25245.7	17996.7	20857.8	11366.6	19325.9	9209.18	18847	32388.2
ACETYL ARGININE	C8 H16 N4 O3	216.123	0	No MS2	198515	33908.5	15400.6	34954.9	45609.7	22815.1	47189.5	20087.8	136650	40340.1	23161.2	54300.9
[Similar to: 2-(1,3-Benzothiazol-2-ylsulfanyl)-1-(10H-phenothiazin-10-yl)-1-ethanone; ΔMass: 181.0350 Da]	C9 H7 N O2 S2	224.992	0	ddMS2 for preferred ion	17685.5	1809.04	2093.57	3450.48	1934.88	2903.27	1902.91	1951.05	5878.99	2687.67	3191.56	5552.15
Daminozide	C6 H12 N2 O3	160.085	0	No MS2	195637	149798	60714.7	21293.3	57237.2	39413.1	105980	28529.9	67286	34582.4	51305.2	54059.1
	C7 H8 Cl N8 O8 P3 S3	555.852	0	ddMS2 for preferred ion	129945	166617	150528	176727	146136	166089	97439.4	162650	156263	154434	35186.4	167894
2-methylbutyrylcarnitine	C12 H23 N O4	245.163	0	ddMS2 for preferred ion	176889	135152	177405	126423	119384	115271	77223	139553	163898	143765	50577.9	148969
	C12 H17 N2 O2 P S	284.076	0	No MS2	46788.2	72977.9	66796.2	58558.2	135454	120328	111258	104484	28749.7	130711	1876.66	87748.9
	C16 H31 N4 O2 P	342.217	0	No MS2	192946	78809.4	85116.9	61606.9	64901.8	68142.5	59040	84772.5	158852	20211.7	40708.4	62990.3
	C5 H4 O	80.0263	0	No MS2	3390.71	9177.33	2906.81	2860.5	2919.19	3017.51	3070.84	2992.01	3241.37	2984.17	3100.32	2971.35
	C9 H8 O17 P2 S2	513.868	0	No MS2	131673	142718	123071	119547	122201	136888	144822	125470	138956	97385.8	170906	152994
	C11 H7 N O	169.053	0	No MS2	154814	75054.6	151112	114973	141941	124724	76404.7	114448	190913	102948	26762.5	146680
	C24 H39 N5	397.319	0	No MS2	13968.7	122996	9170.97	5420.08	5056.57	29436.8	13200.3	13466.8	6270.03	13064.6	14441.8	8183.52
	C10 H20 O8	268.117	0	No MS2	175509	116328	146711	125819	122416	136983	93393.5	164525	190243	145624	31797.5	164740
1-stearoyl-sn-glycero-3-phosphoethanolamine	C23 H48 N O7 P	481.317	0	No MS2	189315	103994	114978	109056	93462.6	106550	68126.1	111854	170983	139160	45957.3	113119
	C3 H6 Br Cl3 O8 P2 S	447.75	0	No MS2	189270	40169.5	47937.5	50833.8	61095.3	55341.7	13861	38236	152727	46163	5740.34	52167.5
	C15 H22 N2 O S2	310.116	0	No MS2	53399.4	78301.8	120180	110240	138596	116607	96578.3	137310	66649.3	100573	8518.02	166721
L-(+)-Aspartic acid	C4 H7 N O4	133.038	0	No MS2	138520	108444	119204	99191.8	117291	129468	123320	188517	187247	84003.3	91159.3	161588
	C4 H13 N3 O2	135.101	0	No MS2	137515	87362	66618.9	66298.7	62571	75636.5	43391.9	100433	122643	114762	28013.8	102000
	C7 H14 N2 O	142.111	0	No MS2	39602	20335	47068.7	23507.4	43880.9	34573.2	28769.4	35969.5	42564	31908.4	19074.1	34620.8
	C2 H8 Cl O9 P3 S3	399.822	0	No MS2	163960	142029	172855	186152	181400	165837	35811.7	156128	183957	173373	28871.3	172073
Secnidazole	C7 H11 N3 O3	185.08	0	No MS2	84012.9	35168.6	41029.3	15322.6	45661.7	45206.7	151503	93793.7	44468	41968.4	10434.4	24523.9
asp-leu	C10 H18 N2 O5	246.122	0	No MS2	50647.1	90274.8	134630	93225.3	148783	115302	92509.9	120000	77400.5	117841	13833.5	161968
DEET	C12 H17 N O	191.131	0	No MS2	157411	28710.4	149428	4769.29	119498	122857	94682.1	7384.37	165928	183943	154404	42571.7
	C6 H14 N7 O4 P	279.085	0	No MS2	183627	57681.7	78373.7	67107.4	65481	64007.4	46223	51348	147028	86331.7	57015.6	54293.5
	C7 H14 N2 S2	190.059	0	No MS2	163793	108539	134507	111856	129996	123620	71597	128242	183345	138596	40156.6	156596
	C11 H17 N2 O18 P3 S5	717.829	0	No MS2	53859	83476.5	108082	61154.2	104153	109566	153833	67143.8	54917.5	88267.7	183187	77015.5
ARG-PHE	C15 H23 N5 O3	321.179	0	No MS2	28231.4	15949.3	19114.6	14119.2	15367.1	17851.6	21603.7	19542.8	25663.5	17749.7	27434.9	17862.8
Glu-Met	C10 H18 N2 O5 S	278.094	0	No MS2	34892	64461	100786	126446	85571.7	76307.3	75808.7	101069	44459	113565	6201.66	146904
Daminozide	C6 H12 N2 O3	160.085	0	No MS2	165902	62730.7	100141	112079	109941	102104	76899.9	119425	181103	96867.7	45531	100980
	C13 H24 N2 O2 P2	302.13	0	No MS2	180070	143414	126095	138848	104247	100562	106772	120956	147453	153280	88911.6	122122
	C23 H49 N9 O2 P2	545.348	0	No MS2	97454.6	100070	95790.2	101541	113934	110527	58597.3	109340	152293	177852	47283.1	118475
	C22 H45 N3 O5 S	463.306	0	No MS2	175258	92501.5	88802.4	55812.2	111755	147271	62292.3	110740	160050	37141.1	47873.3	100413
	C9 H8 N2 O4	208.048	0	No MS2	174762	78234.1	107842	108749	120205	106031	68967.2	128183	133281	95429.3	43649.8	106338
	C13 H29 N O3	247.215	0	No MS2	173831	21572.8	9362.3	23594.9	33486.8	4160.86	8921.08	12879.2	49231.4	13709.5	14136.2	26315.8
[Similar to: 9S,13R-12-Oxophytodienoic acid; ΔMass: -1.4754 Da]		293.679	0	ddMS2 for preferred ion	42438.2	21010.7	11848.1	15834.6	18722.5	37344	17989.7	17607	34553.3	20032	6379.18	14625.6
({5-[(2S)-2-Carboxy-2-(trimethylammonio)ethyl]-1H-imidazol-2-yl}sulfanyl)oxidanide	C9 H15 N3 O3 S	245.083	0	No MS2	126043	80573.1	99847.8	143829	99471.5	114713	45958.8	116637	172842	154424	3176.57	125372
	C45 H94 N2 O14 P2	948.617	0	ddMS2 for preferred ion	36474.6	16962.1	17409.9	16654.7	13567.8	14002.9	5680.51	14688.2	32909.1	16855.5	3856.91	15175.2
	C4 H9 O2 P S	152.005	0	No MS2	148279	104382	127986	127772	128523	107830	107386	129066	148664	120445	61948.4	116792
[Similar to: Bepridil; ΔMass: 181.7339 Da]		184.533	0	ddMS2 for preferred ion	138039	87454.6	105758	171242	119275	117587	60529.2	129793	136725	73307.3	27296.7	134939
[Similar to: DL-Dipalmitoylphosphatidylcholine; ΔMass: 187.2110 Da]	C22 H47 N10 O4 P	546.351	0	ddMS2 for preferred ion	169856	96450.5	99144	101696	98804.8	132669	73488.3	95170.2	139202	129729	47453.1	98937.2
	C7 H15 N4 P S	218.076	0	No MS2	90100.8	88849.7	137801	118419	100519	92554.9	85042	140172	118901	138546	41988	145558
Formiminoglutamic Acid	C6 H10 N2 O4	174.064	0	No MS2	167780	112293	20714.1	83470.4	21677	11446	139513	18986.7	38455.3	38233.4	11652.5	27818.4
	C6 H13 N2 P S	176.054	0	No MS2	110797	154961	125727	102405	97573.6	74614.9	138659	131674	128041	133919	48648.9	140108
g-Guanidinobutyrate	C5 H11 N3 O2	145.085	0	No MS2	159253	117934	74118	49873.6	58720.2	63062.1	72384.4	164391	120311	125804	54168.4	151106
	C20 H40 N2 O2	340.309	0	No MS2	153645	38200.6	91879.9	30961.7	39081.6	17862.1	50483.9	44398.4	133229	56404.4	94248.1	94184.3
	C8 H4 N6 O17 P2 S2	581.855	0	No MS2	106138	103970	148737	88832.1	161088	100046	152961	147323	120019	83263.9	127414	77466.5
Arabinosylhypoxanthine	C10 H12 N4 O5	268.081	0	No MS2	1646.39	1627.51	1527.67	1450.51	159636	2382.22	1556.05	1637.47	1445.1	2078.1	2042.89	1628.26
Palmitelaidic acid	C16 H30 O2	254.224	0	No MS2	18953.4	26287	27988.2	13812.4	20419.4	18849.1	12647.1	24223.2	33144.9	76176.1	8481.7	35822.3
	C5 H5 N3 O4 P2	232.975	0	No MS2	142168	158798	141543	153853	123704	150602	152815	148708	14025	152959	138510	131610
[Similar to: Cytidine 5'-diphosphocholine; ΔMass: -95.2197 Da]	C32 H45 N3 O7	583.327	0	ddMS2 for preferred ion	138956	40699.1	65854.6	36830.4	66777.3	97044.6	54463.5	99623.9	158649	23032.3	40334.3	89545.4
Acetanilide	C8 H9 N O	135.069	0	No MS2	81737.5	34271.9	41182.9	38552.7	23710.6	29293.7	16447.9	146960	42831.8	30924.2	33448.2	55941.5
FG7175000	C9 H7 N O	145.053	0	No MS2	154356	82847.6	83303.6	31480.1	67506.2	50994.6	77541.6	34063.9	80572.9	34795.4	59426.2	60230
(6E,7R,8R,8aS)-8-Methyl-6-[(2R)-2-methylhexylidene]octahydro-7,8-indolizinediol	C16 H29 N O2	267.22	0	No MS2	39497.1	5252.97	6311.92	34973	36301.1	65827.3	2793.53	8593.24	153845	29094	3296.01	19042.9
		149.05	0	No MS2	56938.7	29080.4	46245	47533.9	152697	130759	27860.8	127372	59455.4	90007.2	1137.17	103966
fMet	C6 H11 N O3 S	177.046	0	No MS2	128592	86249.6	48699.1	15764	47808.3	43529.1	79876.9	22211.1	61072.4	31210.5	69542.7	54571.8
N-(2-Cyanoethyl)-L-glutamine	C8 H13 N3 O3	199.096	0	No MS2	151256	4290.76	4273.95	17652.5	33243.9	20965.7	27239.7	18054.4	91685.7	22673	19088.9	24690
	C4 H4 Cl N2 O4 P	209.961	0	No MS2	129868	93393.1	119306	99461.5	98236.7	90557.5	88568.6	137214	114634	133030	54958.2	147050
4-Aminobenzoic acid	C7 H7 N O2	137.048	0	No MS2	150244	112570	95750.8	90201.4	81803.2	86542.8	64024.7	103080	126689	104150	32770.6	123508
	C8 H9 N	119.074	0	No MS2	149101	84431.1	56746.2	21279.4	58805.2	33319.3	49196.4	19205.1	60225.6	19878	56115.1	35572
	C24 H33 N O6	431.23	0	No MS2	54240.5	13487.6	10981.8	20442.4	19878.7	18149.5	26909	14660.4	30780.5	25179.9	34155.8	16288.3
	C12 H3 Cl N4 O11 P2 S4	603.783	0	No MS2	98656.7	116259	147437	139069	138357	111925	30263.7	123756	106625	134453	10846.1	135905
oxiracetam	C6 H10 N2 O3	158.069	0	No MS2	147053	39167.4	26284.6	17314.9	26378.2	18298	10459.3	8311.07	75289.8	19149.8	13529.9	20622.5
	C11 H18 N P S	227.09	0	No MS2	146998	65938.8	95068.1	79149.1	95237.7	109955	54298.5	95401	120503	100032	48098.5	106791
3, 5-Tetradecadiencarnitine	C21 H37 N O4	367.272	0	ddMS2 for preferred ion	117862	34767.7	57612.2	75376.3	77090.2	65968	28873.6	64600.9	146597	65275	26952.7	93853.2
	C9 H22 N9 O P	303.168	0	No MS2	19606.9	14299.4	146509	6082.99	10675.7	16341.2	94589.1	94259.2	5572.56	12883.6	95686	37344.2
		429.689	0	No MS2	146066	76076.9	79689.9	93572.2	74566.6	68795.5	30477.3	74339	138493	94935.6	13289.4	108494
	C28 H47 N5 O2	485.372	0	No MS2	15074.4	83046.1	9723.32	6835.3	9894.3	39076	12121.7	19680.5	11772.6	13917.7	13698.9	10988
[Similar to: Cytidine 5'-diphosphocholine; ΔMass: -23.2200 Da]	C24 H50 N O8 P	511.327	0	ddMS2 for preferred ion	138222	68254.5	70293.9	63678.4	68259.6	64103.9	24223.6	60493.7	76598.8	42653.8	20927.5	145203
	C14 H5 N8 O9 P3 S5	681.799	0	No MS2	86954.5	110849	111744	114789	123658	91415.7	63228.2	128548	91877.7	115040	28502.3	121367
	C19 H5 N4 O9 P S5	623.839	0	ddMS2 for preferred ion	97736.7	114055	116342	121668	127542	129154	75824.1	135280	115931	123767	31259.5	124734
	C H Cl2 N2 O11 P3 S4	507.706	0	No MS2	143212	33288.9	50377.1	52383.2	55480.6	47486.9	17306.7	37254.4	122556	79203.8	5523.78	50910.8
leucoline	C9 H7 N	129.058	0	ddMS2 for preferred ion	134998	85832.7	84710.5	78949.8	68523.7	97875.3	41920.9	91835	139812	115302	24240.3	129375
	C11 H2 Br N8 O3 P3 S4	593.754	0	No MS2	141696	85039.5	104098	114393	101940	103650	29546.7	88967.3	136257	108279	14244.7	123066
	C4 H2 Br Cl4 N2 O3 P3	437.721	0	No MS2	141511	35651.5	33109.4	31203.8	40510.1	35625.9	10866.1	29664.8	105048	31881.8	17561.3	35454
	C12 H16 N O13 P	413.038	0	No MS2	102911	120472	123948	137191	123398	110520	108596	120351	119133	140563	98466.5	122832
	C12 H20 Cl N2 O4 P	322.084	0	No MS2	60144.5	59018.9	76428.4	63300.6	80519.5	65009.8	58572.7	47907	56470.1	88463.4	7587.65	35609.8
[Similar to: Elzasonan; ΔMass: 305.0283 Da]	C6 H11 N2 P	142.066	0	ddMS2 for preferred ion	87399.2	55336.8	103734	80877	91994.8	74896.3	57160.6	86750.7	139522	71415.8	17899.1	103285
	C7 H7 Cl4 N6 O P3 S5	583.725	0	No MS2	132173	54475.7	86602.8	87226.1	82350	73674.5	26860.4	57988.4	139155	81926.9	6070.02	82582
N-Acetylvaline	C7 H13 N O3	159.09	0	ddMS2 for preferred ion	71192.9	70598.3	73395.3	76282.3	107512	71662.3	24666	81083	138945	55511.4	15581.4	103767
	C14 H27 N5 O2	297.215	0	No MS2	56709.5	32797.1	61413.3	33720.9	63178.4	7838.72	50219.4	19233.5	82616.5	39379.4	45310.2	45943.2
	C14 H3 O13 P3 S	503.85	0	No MS2	138059	37688	48426.5	80825.9	81884.9	58352.1	3178.17	49311.7	122432	53073.7	2927.04	80935.8
Hexitol	C6 H14 O6	182.079	0	No MS2	114812	83479.2	93794.6	94118.6	81363.1	97087.8	62382.6	107424	136802	124998	60067	103432
2,4-Dimethyloxazole	C5 H7 N O	97.0528	0	No MS2	8420.3	3275.75	6360.15	3061.56	4170.04	7250.57	4832.32	10102.8	5855.47	9420.41	4393.63	3116.04
	C14 H34 N3 O5 P3	417.172	0	No MS2	135108	80414.7	107245	95571.4	121259	99920.1	77956.8	114438	110202	106653	42264.5	120445
		649.842	0	No MS2	86659.2	133873	117993	70127.1	84208.8	122215	107954	74148.5	64829.5	102547	117893	93489.3
	C2 H5 Br Cl N6 P3 S4	447.752	0	No MS2	133623	16667.2	61337.2	83948	74242.5	65643.8	31455.7	56195.8	132523	26137.6	7533.6	75092.5
		497.678	0	No MS2	132425	28222.9	34160.2	31147.8	38328.6	28340.9	15862.1	23349.3	94948	29077	5727.48	37242.7
Butopyronoxyl	C12 H18 O4	226.121	0	No MS2	128696	49459.3	52661.6	32234.1	58149.5	39055.1	59096	42068.3	132388	69120.9	47200.8	74569.9
N-Acetylvaline	C7 H13 N O3	159.09	0	No MS2	49226.9	26971.7	31377	52174.1	70752.2	47472.1	16672.1	54272.8	131476	51158.7	23261.2	81915.2
6-Hydroxy-5-methyl-4,11-dioxoundecanoic acid	C12 H20 O5	244.131	0	No MS2	6376.39	2956.74	1667.13	2511.43	3097.84	2619.93	1962.91	1462.35	4897.85	3067.23	4326.7	1473.03
9,12-Hexadecadienoylcarnitine	C23 H41 N O4	395.303	0	ddMS2 for preferred ion	98097.4	31884.7	35300.6	78342.9	63881.4	42989.8	21539.9	52168.4	130232	64644.1	24710.4	66879.2
	C5 H3 N8 O15 P3 S2	571.838	0	No MS2	129079	28200.9	35945.3	52193.6	59402.6	44660.6	3371.33	38545.6	95333.1	45944.3	3104.93	52978.8
	C15 H33 N4 O3 P	348.23	0	No MS2	1682.06	23794.1	90544.9	108354	83619.6	59699.5	19520.5	98425.1	127867	103299	33203.6	36579.5
Sesamex	C15 H22 O6	298.142	0	No MS2	127052	14735	2713.03	2775.46	2384.26	2051.09	2372.44	1945.67	4819.62	1628.61	7038.78	1692.3
9-Decenoylcarnitine	C17 H31 N O4	313.225	0	No MS2	122042	48720.4	48902.9	76660.2	61068.2	52459.9	26467.8	70355.1	126273	67307.8	32127.6	79940.2
	C7 H2 Br Cl N6 O P2 S3	457.781	0	No MS2	108954	71758.8	105627	101397	91032.4	83136.2	27760.8	75423.1	123679	91212.2	9233.34	90183.7
	C14 H27 N O2 S	273.176	0	No MS2	57763.5	14400.8	26571.5	45463.9	63320.2	45955.8	27206.8	50480	122649	57376.9	22075	61788.4
	C16 H30 N2 O2	282.231	0	No MS2	55728.5	13276.1	17667.6	14129.9	17924	42610.8	13304.2	19652.9	95063.1	20606.2	115238	12346
	C4 H14 N2 O3 P2 S2	263.993	0	No MS2	103624	84373.4	84148.2	94630.1	84460.4	85548.5	70541.8	100259	121263	108147	55398	95154.7
	C8 H26 N5 O6 P3	381.111	0	No MS2	58773.7	49709.7	66961.7	76406	119553	108564	55655.7	111445	63252.6	98793.8	7620.39	103824
	C27 H39 N3 O7	517.28	0	No MS2	76000.5	17209.6	36420.1	12296	29133.2	37269	45464.4	71440.8	110433	17682.7	27985	67951.2
	C5 H2 N10 O P2	279.988	0	No MS2	11197.2	78914.4	68876.1	71156.1	11576.4	71911	118627	85013.6	10098.9	74196.6	82609.4	9724
4-(8-Methyl-8,9-dihydro-7H-[1,3]dioxolo[4,5-h][2,3]benzodiazepin-5-yl)aniline	C17 H17 N3 O2	295.132	0	No MS2	104943	61346.3	85594.8	73374.7	82516.8	105856	33488.7	66617.5	101174	87577	30977.3	112421
	C23 H30 O3 S2	418.162	0	No MS2	27373	15928.8	13188.7	8965.97	16016.8	17211.7	12071.7	10558.9	27416.7	13410.1	25574.5	15193.7
	C30 H52 N O P S	505.353	0	No MS2	115853	55714.7	63910.1	54028.8	54244.5	62002.6	27441.4	71049.3	93596.6	47582.6	18920.6	79460.6
	C13 H20 O4	240.136	0	No MS2	87838.2	25152.1	20750.8	23063.6	35987.1	29026.4	32191.1	30896.7	115310	37177.7	34918.4	37648.9
	C9 H17 N3 O2	199.132	0	No MS2	114978	58597.3	104559	37825.2	72560.2	65525	21585.6	50116.4	88395.4	71788.8	4695.96	89258
	C25 H37 N O S2	431.23	0	No MS2	53193.4	31814.4	19052.2	25101.7	21160.4	18666.5	83102.3	13452.4	48391.4	32964.3	86759.2	37128
	C15 H21 N4 P	288.151	0	No MS2	65935.6	71578.1	42248.1	46004.9	37147.8	63941.8	44310.5	70732.7	74309.6	81899.7	40385.3	53172.4
	C H2 Br3 Cl N4 O3 S3	485.651	0	No MS2	110986	57803	79691.6	82144.8	71066.8	65783.1	11745.5	67560.6	114651	80150.9	3720.99	87274.6
	C4 H5 N O	83.0371	0	No MS2	59931	66774.3	66742.5	50281.8	69320.5	71910.5	60329.8	92291.3	69063.8	53992.9	37475.1	113158
	C2 H Cl4 O5 P3	337.778	0	No MS2	112741	33477.7	35245.4	36087.9	40066.1	32677.3	15037.6	22772.7	89213.3	28530.4	8933.5	28640.7
	C7 H17 N O2	147.126	0	No MS2	112110	59214.9	50970.5	45423.6	76182.9	52814.4	45875.4	63139.6	92606.9	60369.8	27859.1	56174.5
Stearoylethanolamide	C20 H41 N O2	327.314	0	No MS2	15214.4	18100.3	9616.34	9025.34	6776.28	10886.9	13562.9	7285.25	12442.5	21288.2	15760.1	9959.72
8-Hydroxyhexadecanedioic acid	C16 H30 O5	302.211	0	ddMS2 for preferred ion	87512.5	22350.5	34863	18349.3	44366.4	79985.6	13691.8	24398.5	111596	33934	14635.3	25843.4
Nopaline	C11 H20 N4 O6	304.138	0	No MS2	91237.2	52088	81420.2	67803.3	74675.6	59510.9	44833.2	62759.6	111472	61208.2	18162.4	72411.6
	C8 H Cl2 N2 O8 P3 S5	575.693	0	No MS2	110995	26895	46364.3	43723.4	39526.1	40866.8	12981.1	29037.7	95032.5	41035	4726.81	46382.6
N-Acetyl-L-leucine	C8 H15 N O3	173.105	0	No MS2	23081.1	11268.1	18578.4	35222.9	49115.4	24163.8	9757.22	42168.8	110820	25183.4	12441.8	43704.7
		431.686	0	No MS2	110664	52759.9	61376.4	67707.1	55954.7	51904.4	22696.9	54277.4	101408	68389	5914.87	76865.8
[Similar to: DL-Dipalmitoylphosphatidylcholine; ΔMass: 187.2109 Da]	C20 H52 N8 O5 P2	546.351	0	ddMS2 for preferred ion	110591	89184.5	83509.2	89656.6	98360.8	92340.3	63831.9	108412	100677	103629	56881.4	83882
5955761	C15 H29 N O4	287.21	0	ddMS2 for preferred ion	103171	43498.3	46281.8	60733.7	59894.8	48401.7	30175.8	58343.7	110299	67911.3	32781.8	60418.5
Isoniazid	C6 H7 N3 O	137.059	0	No MS2	34069.8	108039	13036.9	4534.07	13744.2	18537.9	14067.1	5628.8	19497.3	6616.58	8681.26	7861.15
Tretinoin	C20 H28 O2	300.209	0	No MS2	57092.7	64477.4	51906.8	28179.3	44303.2	49413	59769	55563.7	62251.2	36378.6	89434.1	71376.1
	C4 H6 N6 O4	202.045	0	No MS2	103185	72962.2	64865.1	80680.3	70309.1	71615.7	72039	85621.5	104731	75556.6	56052.9	88235.5
decanoylcarnitine	C17 H33 N O4	315.241	0	No MS2	106240	45929.4	49078.3	69151.8	58478.6	49501.8	28674.5	53759.9	104274	64328.4	24986.3	56823.2
13-Hydroxykaur-16-en-18-oic acid	C20 H30 O3	318.219	0	No MS2	106200	55646.2	49179.6	21940.2	44014.7	60418.5	49045.1	74562.7	81916.3	30609.5	1164.99	57491.8
	C15 H32 O12	404.191	0	No MS2	20568.5	25300.3	53747.7	39701.9	35869.7	37605.9	27517.4	61305.8	19076.7	23354.1	1437.91	85954.6
[Similar to: DL-Dipalmitoylphosphatidylcholine; ΔMass: 192.2454 Da]	C22 H49 N5 O6 P2	541.317	0	ddMS2 for preferred ion	81519.3	54787.9	46549.2	47538.1	53111.3	59722.5	27851.5	59915	89083.9	105850	25767.3	82921.2
L-gamma-Glutamyl-L-leucine	C11 H20 N2 O5	260.137	0	ddMS2 for preferred ion	54347.1	65031	101324	72102.1	78065.8	65647.3	64042.8	89725.3	72344.1	55172.6	21537.4	90615.3
N.pi.-Methyl-L-histidine	C7 H11 N3 O2	169.085	0	No MS2	104324	24497.2	33130.2	7741.88	5219.53	13704.2	15809.8	10037.2	61495.7	15149.3	12415.3	20898.8
pentahomomethionine	C10 H21 N O2 S	219.129	0	No MS2	61121.4	12591.8	28279	54571.6	62556.7	52593.6	24943.7	46421	104183	52396.4	23290.6	52898.9
	C13 H10 N4 O2	254.08	0	No MS2	102661	46409.5	39827.7	1419.49	23353.4	19099.2	39983	2174.49	33152.7	4591.61	51886.3	9225.3
gaboxadol	C6 H8 N2 O2	140.059	0	No MS2	4296.29	73164.2	40002.5	44294.8	102095	48175.8	68759.2	55715.4	4207.23	69518.7	4086.84	39946.9
	C17 H7 N6 O11 P3 S4	691.827	0	No MS2	74477.3	97236.1	82443.8	85661.9	87130.5	96310.4	57882.4	91863.8	80650.3	83162.4	28993.7	86195.3
icomucret	C20 H32 O3	320.235	0	No MS2	76857	41483.8	44710.8	38741.9	37907.5	48208.3	26730.6	62729.7	86368.9	28872.3	5683.75	100779
sphinganine	C18 H39 N O2	301.298	0	No MS2	76575.4	49060.4	56617.8	40654.4	51911.1	70047.1	27200.7	62139	100761	38134.3	27171.9	83267.5
Stachydrine	C7 H13 N O2	143.095	0	No MS2	100591	33770.2	4219.35	8354.55	15260.2	41948.5	17189.1	37001.7	93070	8993.76	28503.4	4400.08
	C17 H32 N O5 P	361.203	0	No MS2	80036.7	13916.1	28298.5	21496.5	26464.3	58875	11490.2	26315.3	100126	30216.7	7237.28	19983.4
	C15 H22 O S2	282.11	0	No MS2	21463.8	9629.51	8681.64	8796.74	9944.2	13819.4	16163.4	9621.78	21963.6	10276.3	19989.4	11111.5
(2Z)-3,7-Dimethyl-2,6-octadien-1-yl 3-oxobutanoate	C14 H22 O3	238.157	0	No MS2	99975.2	48242	69304.9	56402.9	57383.6	66658.9	32541.8	53024.5	92082.9	61656.5	20927.9	68130.9
	C3 H9 N O4	123.053	0	No MS2	5269.23	3553.48	3910.36	3761.17	3884.05	3799.53	3137.92	4261.2	5151.66	3393.08	2748.04	4764.9
	C5 H13 N O2	119.095	0	No MS2	4666.23	5368.96	3136.98	2847.19	3864.09	3138.15	3749.01	5754.16	3422.82	4939.81	3055.12	4038.44
	C23 H44 N5 O2 P	453.322	0	No MS2	92605.7	68626.8	66254.5	47867.2	59062.6	66148.9	29503.8	70874.7	99660.2	87662.9	22018.7	87911.8
	C6 H15 N O5	181.095	0	No MS2	98418.7	55022.6	60599.8	55285.7	68333.4	55397.1	43232.7	76292.7	38693.5	83306.7	9943	63263.7
		853.803	0	No MS2	33897.9	65800.3	53176.6	50046.2	57211.7	59440.4	53972.5	55014.3	42951.9	51250.3	98192	47924.8
	C12 H25 N7 O P2	345.161	0	No MS2	59062.4	20517.9	43546.2	67800.8	66935	60897.9	15699.7	50689	97775.3	50419.3	9074.33	70133.9
	C25 H34 N2	362.272	0	No MS2	62968.6	34552.7	9101.76	19651.3	21115.7	10816.8	25490.9	43175.6	23326.4	22317.4	2881	25668.7
L-(-)-methionine	C5 H11 N O2 S	149.051	0	No MS2	76756.3	54951.4	26888.6	12350	31410.7	27113.8	60070.1	13263.2	41093.9	17015.8	43586.6	30891.6
	C8 H19 N O6	225.121	0	No MS2	49946.2	82071.6	95821.3	93384.7	88581.2	84266.3	62459.4	77097.2	95446.7	90815.2	61658.5	94826
Cyprodenate	C13 H25 N O2	227.189	0	No MS2	47634.4	12178.3	12990.5	9803.24	16175	30432	14832.9	18890	63110.6	25184	87114.2	12174.1
3a,7a-Dihydroxycholanoic acid	C24 H40 O4	392.292	0	No MS2	95289.6	12234.2	13209	12433.1	41547.5	2095.17	3848.03	12222.3	21395.2	8589.08	8275.88	31095.6
(+)-Eudesmin	C22 H26 O6	386.173	0	No MS2	15930.3	5286.61	5275.37	4813.44	3585.29	5679.03	10678	2663.73	12356.9	6868.94	7959.23	4576.68
	C8 H21 N4 O3 P	252.136	0	No MS2	64160.9	39099.7	51456.2	37655.1	41009.8	41318.7	27448.6	47289.8	95166.7	81308.3	19722.7	89193.7
	C28 H49 N3 O S2	507.333	0	No MS2	31136.8	19037.3	27372.9	15478.9	23419.2	4519.51	12270	20467.2	3851.36	41477.3	9156.8	4021.84
	C31 H46 N O P3	541.28	0	No MS2	68180.8	20570.6	33829.9	10499.7	24943.4	34432.4	30196.1	49274.6	77204.1	11027.3	22366.4	49053.1
	C35 H59 N8 P	622.46	0	No MS2	93823.6	35223.6	36829.5	20756.6	35848.7	45927.9	22066.5	44491.5	83774.9	6929.87	16118.9	33392.9
	C4 H16 N7 O4 P	257.101	0	No MS2	88902.1	21584.4	25380.4	20063.5	32935.1	22974.6	24725.3	32270.8	93377.7	37140.2	29254.8	37428.8
1872050	C12 H23 N O3	229.168	0	No MS2	32208	14326.2	14240.6	11495.5	12685	24827.8	9629.9	15756.3	59763.1	14919.5	92467.3	14464.9
	C26 H50 N O8 P	535.327	0	No MS2	10896.2	5475.29	6089.54	5331.11	8590.84	6029.2	2592.25	4949.53	16249.3	9956.08	3391.55	10059.4
N-acetyl-L-2-aminoadipic acid	C8 H13 N O5	203.079	0	ddMS2 for preferred ion	71919.6	74549.1	71087.5	71555.5	72903.3	76501.5	51325.8	57971.8	90220	81032.9	41118.1	66964.9
5-HIAA	C10 H9 N O3	191.058	0	No MS2	89932.2	31580.7	36068.8	29771.9	28480.4	29256.2	25238.2	23163.2	74672.9	25089.1	14831.6	32861.1
	C9 H25 N4 O P	236.178	0	No MS2	89784.2	55967	57385	38460	52522.5	61871.4	45655.5	54356.9	78052.7	26668.1	36259.4	56205.8
	C17 H29 N O6	343.199	0	No MS2	89608.4	15431	2020.64	2405.14	3444.46	2118.63	1631.04	3364.11	5548.23	2449.25	6728.03	4121.22
	C29 H51 N3 O6 S	569.348	0	No MS2	89146.2	51489.4	57686	53239.7	64183.6	64710.7	23764.4	50476.1	87586.1	76255.8	20095.9	54613.6
	C27 H38 O5 P2	504.217	0	No MS2	7115.47	88359.5	12574.1	15081.5	12564.1	15900.9	11027	23531.1	9712.27	14511.3	1853.96	17275.5
L-alpha-lysophosphatidylcholine	C22 H46 N O7 P	467.301	0	No MS2	87891.5	51517.7	47898.4	36736.5	42282.8	37274.1	24267.2	42599.5	67855.2	55213.3	14533.4	50950.3
1886839	C20 H30 O4	334.214	0	No MS2	51684.5	37156.8	16052.9	11289.1	32703.7	50054.4	60072.2	44787.3	57090	18196	15091	26064.4
(−)-nabilone	C24 H36 O3	372.266	0	No MS2	72693.5	3991.5	12623.5	17064.3	87329.6	4387.58	33994.6	58519	49560.7	24037.8	14386	18478.5
	C7 H7 Cl2 N4 O14 P3 S4	661.741	0	No MS2	75059.4	65774.7	61755	87101.9	72523.5	71921.1	25957.8	64818.2	81068.4	80751.9	9316.55	73107.4
Eseridine	C15 H21 N3 O3	291.158	0	No MS2	67442.6	36289	48543.7	31702.7	76009.5	39323.3	42730.6	49680.3	86745.5	55353.9	21241.1	57979.8
	C11 H21 N O3 S	247.124	0	No MS2	86323.1	24642.9	22478.4	5577.72	29982.1	37276.7	14729.1	45441.3	66926.3	30769.1	1424.22	18087.4
1733342	C8 H14	110.11	0	ddMS2 for preferred ion	27682.3	16194.8	11287.2	10804.9	16612.1	17991.9	24558.2	12365.1	16543.2	12606.1	33104.4	15591.4
	C12 H21 P3	258.085	0	No MS2	74268.3	39868.2	37140.6	39819.1	37778.2	47443.5	17527.5	54151.5	82936	48853.7	16570.7	55967.2
Indole-3-acetic acid	C10 H9 N O2	175.063	0	No MS2	82898.6	41149.4	50444.7	22383.4	42172.6	35214.8	22713.6	30825.5	56057.9	38451.1	7931.8	69193.8
	C13 H17 P S	236.08	0	No MS2	57991.7	48054.6	48713.9	19907.1	41838.5	30630.5	82444.3	19641.3	48224.3	34795	62836.2	35951.9
	C14 H23 N O4	269.163	0	No MS2	64444.2	57119.9	37817	34014.8	58873.6	56025.4	16804.8	52172.6	65729.8	82099.1	15889.3	74177.8
	C5 H6 Cl3 N O4 P2 S	342.854	0	No MS2	81743.5	18704.4	20354.5	22127.3	27522	23891.3	1481.41	16792	62715.4	16989.1	924.757	23543.8
	C3 H Br Cl2 O5 P2 S5	487.648	0	No MS2	75213.2	38033.6	54007	53177.6	49346.5	41690.4	4302.46	45583.4	81482.8	52140.9	1081.72	67738.4
		242.176	0	No MS2	80956.9	60784.9	51352.7	39384.9	41451.1	47891	43935.8	45741.9	66732	50337.2	34291.6	47294.3
	C25 H34 N4	390.277	0	No MS2	80873.7	15843.4	10593.5	16801.9	58914	6153.43	28144.1	33582	42997.5	21328.4	13571.8	39699.8
LysoPC(22:5(7Z,10Z,13Z,16Z,19Z))	C30 H52 N O7 P	569.348	0	No MS2	80686.4	51535.7	51870.2	79627.2	69224.7	64912.5	26982.3	65334.3	71506.2	77320.9	29650.2	51384.2
		371.733	0	No MS2	78484.2	17802.5	20903.6	21975.8	24248.2	22440.3	2665.92	14887	68174.4	18121.1	1757.96	23393.6
N6-METHYLLYSINE	C7 H16 N2 O2	160.121	0	No MS2	42877	64971.8	45775.5	46418	34960.7	40810.1	47822.4	57987.6	77946	37221.7	47810.7	56074.5
1,1-Dimethoxyheptane	C9 H20 O2	160.146	0	No MS2	15552.2	2996.74	4228.2	2161.68	3374.84	11665.7	9445.76	2268.63	5941.35	2151.38	7351.74	2186.87
Myristoleic acid	C14 H26 O2	226.193	0	No MS2	75779.1	51574.9	35275.6	42515.2	44318.6	32128.4	17236.2	33029.7	51664	57807.3	16782.8	46328.3
Coumarone	C8 H6 O	118.042	0	No MS2	18172	8165.87	6420.98	4802.95	8420.94	9250.9	11862.5	2596.28	15905.4	8197.32	15114.2	9596.8
	C14 H24 N2 O4 S	316.146	0	No MS2	53563.6	20445.2	24547.1	28999.6	30676.3	26905.1	19350.5	26389.8	74418.9	30747.8	19268.4	46055.4
	C18 H36 N2 O2	312.278	0	No MS2	19322.3	5008.91	2748.36	18240.9	21802.7	31240.1	1954.24	1931.24	74348.3	16522.4	1907.59	8910.49
leucoline	C9 H7 N	129.058	0	No MS2	74279.2	42329.4	42045.8	9606.47	37321.6	32161.1	38151.9	10093.2	39537.1	12500.2	24390.9	31488.1
	C7 H24 N8 O3 S2	332.14	0	No MS2	52258.3	51529.7	60190.4	53862.2	50207.7	47083.5	53228	53481	66944.9	69111.3	33958.1	72384
	C6 H Br Cl4 N2 O3 S4	495.68	0	No MS2	73440.7	20354.4	19961.6	19535	19814.4	19217.3	21831.8	15343.2	56474.8	17949.6	5281.61	21532.7
	C33 H45 N7 O3	587.358	0	No MS2	20197.8	7771.02	3892.2	7017.1	9229.3	13603.8	7742.4	8201.3	16792.4	10138.4	2220.71	6845.54
	C20 H42 N2 O2	342.324	0	No MS2	67678.1	23376.1	36546	16772.9	21642.8	7953.36	22083.3	13205.2	57851.3	25349	51896	37335.8
	C16 H28 O3	268.204	0	No MS2	14494.2	8515.69	5146.7	10478.7	4775.51	4717.9	3661.27	6366.13	20460.7	13302.9	5219.54	6747.1
2595	C13 H20 O	192.151	0	No MS2	5633.48	3613.08	2004.42	1904.47	1799.62	4248.16	1823.29	3286.38	3452.63	1803.13	1700.08	1955.96
Valproic acid	C8 H16 O2	144.115	0	No MS2	14645.5	3896.55	1768.87	4468.94	6370.57	12248.1	8289.65	3241.45	6873.18	4266.29	12908.1	3365.57
Ethyl eicosapentaenoic acid	C22 H34 O2	330.256	0	No MS2	41690.8	27251.4	27668.1	20109.6	21699.3	27222.1	31369.5	51664.2	71118.3	17624.9	28047.3	31355.5
	C27 H5 O17 P S4	759.814	0	No MS2	54170.1	51660.8	46158.5	49442.7	59647.4	46097.7	38592.2	64043.6	56442.8	49160.8	21249.1	57745.2
	C4 H10 N9 O P S	263.046	0	No MS2	70969.3	41548.1	37824.5	32443.9	23666.3	34140	17146.8	13947.2	49685.9	51014.1	10112.6	45345
	C5 H18 N9 O4 P	299.122	0	No MS2	70404	46317	59768.4	52619.9	44222.8	45733.9	31287.8	51238.6	69581	54829.1	17686.6	63632.6
Indoleacrylic acid	C11 H9 N O2	187.063	0	No MS2	67518.1	43612.8	38265.4	9913.85	42428.1	30222.3	39632.6	11836.7	43551.7	15603.4	22527.1	36292.1
8-[(Aminomethyl)sulfanyl]-6-sulfanyloctanoic acid	C9 H19 N O2 S2	237.085	0	No MS2	19393.3	3019.77	18521.4	21741.6	27099.2	13589.4	11498.7	42738.7	15289	27398.8	5317.15	36861
	C9 H15 N8 P	266.115	0	No MS2	20817.2	8467.32	4258.85	8435.63	7601.22	7478.39	14161.5	3071.55	17943.8	11256.5	16045.5	9074.41
	C14 H31 N4 O2 P	318.219	0	No MS2	68577.6	25733.9	28664.7	15985.1	24329.2	33210.9	17883.1	30160.2	60590.2	6314.25	14223.8	24756.9
Triethyl citrate	C12 H20 O7	276.121	0	No MS2	7402.5	7139.76	5283.94	6123.79	1976.13	5671.65	7524.92	6482.55	7216.91	4492.96	6845.29	6915.58
	C10 H16 N O7 P	293.066	0	No MS2	67542.8	9304.39	14520.9	13127.4	14517	12638.7	4156.78	10172.1	50016.5	12278.2	3378.61	10937.4
		653.709	0	No MS2	60335.6	29083.5	44170.6	42877.6	36068.3	37921.8	11186.3	31404.6	66550.3	42385.7	3414.09	42280.9
Deoxyvasicinone	C11 H10 N2 O	186.079	0	No MS2	65565.1	38458.1	33591.6	8903.58	33553.9	26684.9	38430.7	11187.7	39183.2	12386.4	20277.2	30564.2
	C H4 O2 P2 S	141.941	0	No MS2	63651.6	7474.65	9824.06	23033.4	16314.1	6734.68	19084.4	46999.4	47070	15343.4	35734.9	65536.3
	C21 H47 N3 O7 P2	515.292	0	No MS2	64987.2	6536.78	34770.3	27417.7	9747.07	11393.4	7257.88	63102.3	31098	19058.2	2050.08	64178.5
Indoleacrylic acid	C11 H9 N O2	187.063	0	No MS2	50690.2	34687.3	28809.3	27864	21548.2	24607.4	14788.1	31850.2	63876.2	56019.8	5635.25	49883.5
nylon cyclic dimer	C12 H22 N2 O2	226.168	0	No MS2	33205.4	10987.9	11395.2	6340.01	12907.6	15713.3	16557.7	12460.5	54758.5	12872.9	54289.9	12011.6
	C12 H24 N2 O3 S	276.151	0	No MS2	63161.8	18790.8	16789.8	19624.8	22903.9	26219.5	12706.7	24778.8	50542.8	19209.3	6892.55	18983.5
	C9 H10 N3 P	191.062	0	No MS2	62642.1	34759.7	35720.9	24294	31421.1	32345	27969.9	34364.1	51009.3	27783.1	16903	40333.2
	C14 H29 N4 O2 P	316.204	0	No MS2	37632.9	28070.6	15368.6	12612.4	16973.8	19499.5	4935.21	30148.8	32246.3	9073.38	3732.04	50376.5
Arachidonic acid	C20 H32 O2	304.24	0	No MS2	52732	28678.2	23271.5	20506.3	22414.8	24742.6	21231.5	36528.7	61955.1	16452.5	23034.5	23188.3
3-oxopalmitic acid	C16 H30 O3	270.219	0	No MS2	42240.1	40164.2	25397.9	27862.1	31032.4	26326.1	20724.6	29908.9	53332.7	60727.8	21061.5	36724.2
	C7 H19 N10 P S2	338.097	0	No MS2	35779.4	44924.7	43908.5	43480.2	37516.2	42750.1	59319.3	47570.5	45434.7	35490.8	48557.7	42607.6
	C13 H27 N O3	245.199	0	No MS2	58541.9	11404.9	2882.41	8500.74	16948.2	3745.02	2516.74	3224.9	20583.7	2499.28	2487.33	11506
g-Butyrobetaine	C7 H15 N O2	145.11	0	No MS2	34508.4	28003.5	24315.7	26792.9	19871.6	26912.3	18959.8	35682.1	38307.6	44998.3	9849.19	43343.6
		663.738	0	No MS2	55802	43354.9	55365.7	54767.8	40634.3	46766.7	9336.73	46226.5	55838.8	51010.9	2873	49239.1
	C12 H18 O S2	242.081	0	No MS2	55514.3	19118.9	21460.8	26950.7	24796.6	26961.7	17254.9	26984.4	50214.5	30820.4	16706.3	24977.8
Lysylvaline	C11 H23 N3 O3	245.174	0	No MS2	15293.8	13012.5	41904.3	3958.82	3748.05	8375.22	9291.37	25305.5	55464.9	7998.6	35763.9	5679.85
		197.178	0	No MS2	25484.7	7458.84	6722.51	10174.2	14965.6	17718.6	6262.6	12103.3	47281.7	10145.6	33916.7	8918.67
Kynurenic acid	C10 H7 N O3	189.043	0	No MS2	28860	37147.9	40331.5	20089	44484.7	32274.9	16013.8	36135.1	40542.3	36680.2	11677.2	42944.4
5-HIAA	C10 H9 N O3	191.058	0	No MS2	41332.7	29930.3	42566.2	31487.5	42699.2	55235	10642.3	36533.5	54300.7	33308.6	3886.02	52992.1
	C5 H Cl4 O11 P3 S3	565.664	0	No MS2	55130.6	30475.2	10127.8	12958.6	14524.7	28874.6	4504.83	29691.8	45251.6	10854.5	2248.72	10425.8
		277.143	0	No MS2	51817.8	33185.1	31417.7	7217.62	39529.7	25657.1	36356.5	13437.1	41164.9	16132.9	21166.8	27965.3
		921.791	0	No MS2	22986.2	29597.7	23743.1	27901.8	35658.1	39903.5	54799.1	25408.4	25102.3	27549.8	38874	25337.1
	C8 H23 N8 O2 P S	326.141	0	No MS2	54663	36568.2	38175.2	38731	39743	41423.5	23635.6	40582.2	53326.1	44839.8	17377	38135.1
Imazapyr	C13 H15 N3 O3	261.111	0	No MS2	54576.5	28962.7	30307.9	5922.16	31715.3	22407.9	27201.7	10043.3	37581.3	11483.2	11497.9	32653
	C13 H13 O2 P	232.065	0	No MS2	17453.9	5977.15	8826.16	8446.98	7527.4	6962.24	3296.47	5593.27	15451.9	6749.75	53564.4	7344.96
Myristoleic acid	C14 H26 O2	226.193	0	No MS2	6054.54	9292.1	7940.63	2901.71	6623.8	5091.02	4890.65	1865.74	8357.02	2175.95	1760.03	11764.1
	C4 H15 N6 O4 P	242.09	0	No MS2	12521.5	26507.9	39872.9	30814.5	36047.1	37849.3	14855.6	34663.9	9921.82	27494.1	6901.8	34319.8
		539.875	0	No MS2	36925	49973.9	50892.9	22063.4	48418.2	35413.3	50375.6	35784.5	32643.6	29246.7	31678.7	37966.5
	C14 H23 N O4	269.163	0	No MS2	42058.2	36032.8	24314.8	16324.4	41546.9	34853.5	11429.1	24151.7	37916.7	50916.5	11905	50289.4
		545.606	0	No MS2	48321.7	22788.7	37830.6	33831.3	25967.7	23832.4	612.927	25859.5	50732.3	32119.8	585.335	37460.1
	C5 H14 N8 S	218.106	0	No MS2	48218.5	26743.3	30923.8	17864.7	25722.4	31361.3	19223.4	22447.9	49955.1	15428.2	1515.23	32735.8
	C H3 Cl2 O10 P3 S4	465.721	0	No MS2	46150.4	11766.4	11499.8	14143	18300.1	12235.1	2372.77	20792.5	32763.7	26381.1	1436.28	9181.07
	C11 H2 Br N8 O18 P S3	739.757	0	No MS2	30207.4	37499.9	19235.7	44267.2	32216.2	35703.9	13357.9	33662.5	36233	42016.3	7734.94	32000.1
		643.68	0	No MS2	40867.1	10931.5	15343.7	17044.7	15163.4	14025.5	1618.94	12779.8	42493.1	16579.8	1510.97	18042.2
	C22 H5 N4 O17 P3 S4	817.774	0	No MS2	31667.9	33334.5	32615.5	32688.2	36274.5	34892.8	23394.1	38365.4	29929.8	34559.4	12413.9	33898
		741.755	0	No MS2	23955.9	28579.2	31372.2	34963.1	26048.2	26688.9	10570	33530.3	28716.1	32901.8	4026.35	28311.7
		721.696	0	No MS2	26617.5	13267.4	18015.4	17838.3	20341.6	17468.2	7303.92	17385.4	29048	16013.7	2732.46	18401
1-Linoleoyl-sn-glycero-3-phosphocholine	C26 H50 N O7 P	519.332	0	ddMS2 for preferred ion	5.44339e+07	4.2702e+07	3.79589e+07	4.32429e+07	3.82256e+07	4.27536e+07	3.21467e+07	4.91594e+07	6.41385e+07	5.7633e+07	2.79902e+07	5.24432e+07
L-alpha-Glycerylphosphorylcholine	C8 H20 N O6 P	257.103	0	ddMS2 for preferred ion	7.22405e+06	5.22576e+06	5.71379e+06	5.66602e+06	5.81188e+06	5.55569e+06	4.65238e+06	5.338e+06	7.45612e+06	6.63478e+06	4.13302e+06	5.89394e+06
5385682	C24 H50 N O7 P	495.332	0	ddMS2 for preferred ion	1.14497e+08	8.7287e+07	8.53437e+07	8.89488e+07	8.80772e+07	9.7757e+07	6.6605e+07	9.12293e+07	1.1982e+08	9.62411e+07	5.8026e+07	9.64011e+07
1-Linoleoyl-sn-glycero-3-phosphocholine	C26 H50 N O7 P	519.332	0	ddMS2 for preferred ion	1.32534e+07	7.93853e+06	7.67333e+06	8.33718e+06	7.60451e+06	8.96185e+06	5.53394e+06	9.51226e+06	1.51665e+07	1.24492e+07	4.71665e+06	1.15131e+07
glycerin	C3 H8 O3	92.0474	0	ddMS2 for preferred ion	960446	450183	573965	575415	594219	538748	322182	540032	891606	646560	287364	531467
4033747	C26 H52 N O7 P	521.348	0	ddMS2 for preferred ion	3.18973e+07	2.02089e+07	1.74197e+07	1.90535e+07	2.03192e+07	2.25419e+07	1.13814e+07	1.89197e+07	3.0035e+07	2.49503e+07	1.03711e+07	2.38917e+07

## Sheet: Differential metabolites
Name	S-BOH1.raw (F26)	S-BOH2.raw (F27)	S-BOH3.raw (F28)	S-BOH4.raw (F29)	S-BOH5.raw (F31)	S-BOH6.raw (F32)	S-Model1.raw (F36)	S-Model2.raw (F36)	S-Model3.raw (F37)	S-Model4.raw (F38)	S-Model5.raw (F39)	S-Model6.raw (F41)	Fold change	p value
Betaine	134.962	145.03	116.063	96.645	101.651	120.937	99.9385	102.008	82.6436	95.3169	94.8529	74.9664	1.30117	0.0103599
L-Threonine	21.4007	22.0066	24.5449	22.5725	21.5892	21.0039	26.5399	24.6233	24.02	23.7314	24.3345	24.8013	0.899139	0.00363946
L-(-)-Methionine	106.101	85.7952	98.3656	102.566	74.7227	93.6683	115.395	107.881	110.306	128.13	111.744	129.235	0.798669	0.00306203
DL-Lysine	64.8463	65.6331	67.0632	76.0374	58.2008	68.3719	65.2441	54.5034	45.2526	55.6856	45.8819	45.6878	1.28149	0.00451016
L-Norleucine	112.094	121.398	134.91	147.629	121.428	101.601	87.6186	88.448	77.4854	91.7734	42.5434	110.351	1.4834	0.00542337
Hippuric acid	1.30687	0.590998	0.266937	0.258496	0.548677	0.303635	0.876374	4.691	2.75802	1.57904	1.9341	0.550895	0.264388	0.0380688
L-(-)-Methionine	105.638	85.4684	97.8872	102.044	73.1081	92.2793	114.983	106.48	109.806	127.195	111.719	128.226	0.796704	0.0032723
2-Hydroxycinnamic acid	34.1635	36.1777	44.5197	44.1909	46.5473	37.7568	36.2975	36.9843	24.7544	32.3831	12.9474	36.5595	1.35253	0.0381145
α-Linolenic acid	5.15923	3.23163	2.79662	2.19334	2.2648	2.12177	3.83003	4.36113	6.78419	4.89852	6.18974	4.0897	0.589235	0.0126695
L-Glutamic acid	33.7115	18.549	11.9544	21.5358	16.3904	19.2477	35.9083	38.6207	29.9568	19.982	35.6004	36.9089	0.616259	0.0122076
D-(+)-Galactose	1478.4	816.491	670.422	1327.05	871.137	1017.52	1668.2	1283.37	1575.1	1379.46	1548.48	1261.24	0.709171	0.0154764
Hippuric acid	3.48954	1.22158	0.231995	1.35287	0.710985	0.169464	3.57408	22.2762	3.42422	7.69794	7.44401	2.46468	0.1754	0.0104056

## Sheet: Compound pos normalization
Name	Formula	Molecular Weight	mzCloud Best Match	MS2	S-BH1.raw (F26)	S-BH2.raw (F27)	S-BH4.raw (F28)	S-BH5.raw (F29)	S-BH7.raw (F31)	S-BH8.raw (F32)	S-M2.raw (F36)	S-M3.raw (F37)	S-M4.raw (F38)	S-M5.raw (F39)	S-M7.raw (F40)	S-M8.raw (F41)
Betaine	C5 H11 N O2	117.079	97.9	ddMS2 for preferred ion	134.962	145.03	116.063	96.645	101.651	120.937	99.9385	102.008	82.6436	95.3169	94.8529	74.9664
L-Threonine	C4 H9 N O3	119.058	95.6	ddMS2 for preferred ion	21.4007	22.0066	24.5449	22.5725	21.5892	21.0039	26.5399	24.6233	24.02	23.7314	24.3345	24.8013
L-(-)-Methionine	C5 H11 N O2 S	149.051	95.4	ddMS2 for preferred ion	106.101	85.7952	98.3656	102.566	74.7227	93.6683	115.395	107.881	110.306	128.13	111.744	129.235
DL-Lysine	C6 H14 N2 O2	146.106	95.1	ddMS2 for preferred ion	64.8463	65.6331	67.0632	76.0374	58.2008	68.3719	65.2441	54.5034	45.2526	55.6856	45.8819	45.6878
Diphenylphosphine oxide	C12 H11 O P	202.055	93.6	ddMS2 for preferred ion	4.39232	2.27854	2.98828	2.05873	2.40471	2.23779	0.971536	1.8198	3.43035	2.12011	2.03595	1.82307
L-Norleucine	C6 H13 N O2	131.095	91.5	ddMS2 for preferred ion	112.094	121.398	134.91	147.629	121.428	101.601	87.6186	88.448	77.4854	91.7734	42.5434	110.351
Proline	C5 H9 N O2	115.063	90.9	ddMS2 for preferred ion	114.709	99.0081	92.9398	108.787	92.9725	97.7425	105.264	125.949	118.388	103.023	107.813	102.727
Hippuric acid	C9 H9 N O3	179.058	89.7	ddMS2 for preferred ion	1.30687	0.590998	0.266937	0.258496	0.548677	0.303635	0.876374	4.691	2.75802	1.57904	1.9341	0.550895
Isoleucine	C6 H13 N O2	131.095	88.3	ddMS2 for preferred ion	41.6868	78.3309	64.11	70.0696	42.8772	39.1854	34.073	52.0165	34.9021	37.9848	24.5178	48.179
DL-Arginine	C6 H14 N4 O2	174.112	87.2	ddMS2 for preferred ion	12.2287	13.5468	16.4001	13.513	13.1416	13.2817	21.3542	17.7169	12.6869	15.1109	14.7737	17.1711
L-(-)-Methionine	C5 H11 N O2 S	132.025	86.7	ddMS2 for other ion	105.638	85.4684	97.8872	102.044	73.1081	92.2793	114.983	106.48	109.806	127.195	111.719	128.226
2-Hydroxycinnamic acid	C9 H8 O3	164.047	86.1	ddMS2 for preferred ion	34.1635	36.1777	44.5197	44.1909	46.5473	37.7568	36.2975	36.9843	24.7544	32.3831	12.9474	36.5595
α-Linolenic acid	C18 H30 O2	278.225	86	ddMS2 for preferred ion	5.15923	3.23163	2.79662	2.19334	2.2648	2.12177	3.83003	4.36113	6.78419	4.89852	6.18974	4.0897
Phenylacetylglycine	C10 H11 N O3	193.074	82.9	ddMS2 for preferred ion	14.277	8.22983	5.04256	8.40116	11.7375	8.21948	1.5115	1.81038	2.98466	1.47789	1.47638	1.99593
Urocanic acid	C6 H6 N2 O2	138.043	81.5	ddMS2 for preferred ion	10.851	7.73551	6.89716	5.41033	11.9098	7.70645	3.10194	4.71905	6.4419	5.60777	5.4488	5.46386
Acetyl-L-carnitine	C9 H17 N O4	203.116	80.4	ddMS2 for preferred ion	16.3378	17.07	16.9069	21.0554	23.305	24.7368	8.84148	16.5427	17.959	18.7296	9.87714	16.0873
Palmitoylcarnitine	C23 H45 N O4	399.335	80.4	ddMS2 for preferred ion	10.1475	6.47318	6.77057	8.47372	9.49754	7.76228	7.11416	9.82616	12.2165	8.83487	10.4026	10.0657
Cortisol	C21 H30 O5	362.209	79.9	ddMS2 for preferred ion	0.0603229	0.05977	0.892793	1.27037	1.99262	1.61582	1.2005	1.90722	3.96492	2.71496	2.26376	1.91799
Arachidonic acid	C20 H32 O2	304.24	79.4	ddMS2 for preferred ion	1.79205	1.02283	0.903609	0.709437	0.721086	1.00078	1.78375	1.7643	2.3429	0.716728	2.1334	1.1151
α-Linolenic acid	C18 H30 O2	278.225	77.8	ddMS2 for preferred ion	0.591861	0.565611	0.304547	0.382541	0.407558	0.357623	0.583316	0.660245	0.808818	1.02643	0.637214	0.685973
12-Aminododecanoic acid	C12 H25 N O2	215.189	76.4	ddMS2 for preferred ion	1.43824	0.627704	0.640874	0.830415	1.30669	1.09705	0.984642	0.935717	2.50642	1.55296	5.96611	0.515654
(+/-)12(13)-DiHOME	C18 H34 O4	296.235	75.9	ddMS2 for preferred ion	0.0639421	0.0717938	0.0796757	0.0727066	0.0480787	0.0708546	0.173843	0.206481	0.237373	0.313216	0.149097	0.213258
trans-4-Hydroxy-L-proline	C5 H9 N O3	131.058	75.8	ddMS2 for preferred ion	7.95771	6.45479	5.81589	7.44773	6.87897	7.55366	6.74841	6.93121	6.45408	5.1721	5.77522	5.42579
1-Linoleoyl glycerol	C21 H38 O4	336.266	74.8	ddMS2 for preferred ion	0.0947217	0.0574053	0.0852519	0.0669761	0.0395101	0.0186682	0.0307923	0.128319	0.168263	0.144104	0.107972	0.129354
DL-α-Aminocaprylic acid	C8 H17 N O2	159.126	74.6	ddMS2 for preferred ion	1.79139	1.48233	1.55381	1.77759	1.74676	1.75079	0.801951	1.40331	1.68918	1.27022	1.04608	1.40537
N3,N4-Dimethyl-L-arginine	C8 H18 N4 O2	202.143	74	ddMS2 for preferred ion	8.63983	4.92929	5.74679	6.0665	5.9067	5.14766	3.68791	5.39856	6.54422	4.37505	3.7582	4.97971
Palmitoleic acid	C16 H30 O2	254.225	73	ddMS2 for preferred ion	0.596123	0.7414	0.772333	0.384414	0.544648	0.439389	0.84411	0.928099	0.940555	1.46515	1.1786	1.12101
(+/-)12(13)-DiHOME	C18 H34 O4	296.235	70.8	ddMS2 for preferred ion	0.109597	0.0697631	0.0417899	0.0700837	0.0655795	0.0300988	0.151151	0.119751	0.12517	0.108935	0.182614	0.10169
Pipecolic acid	C6 H11 N O2	129.079	70.4	ddMS2 for preferred ion	64.3053	65.0698	66.3806	75.1914	57.7336	67.7739	64.6104	54.0921	44.8053	55.1271	45.5167	45.3123
Threonine	C4 H9 N O3	119.058	67	ddMS2 for preferred ion	2.04969	1.3569	0.860942	0.325944	1.49703	1.1229	0.869636	0.462717	0.743657	0.334133	0.34532	0.840396
4-Amino-3-hydroxybenzoic acid	C7 H7 N O3	153.043	64.1	ddMS2 for preferred ion	0.290048	0.435603	0.641429	0.706552	0.698474	0.644973	0.272526	0.317663	0.119968	0.280263	0.071926	0.3175
Glucose 1-phosphate	C6 H13 O9 P	260.03	62.8	ddMS2 for preferred ion	0.564299	0.351116	0.237044	0.4116	0.481068	0.321396	0.761172	1.12487	0.582329	0.456049	1.56665	0.924596
Andrographolide	C20 H30 O5	332.198	61.8	ddMS2 for preferred ion	0.018118	0.0362922	0.439115	0.334811	0.862424	1.02558	0.462881	0.719213	1.90903	1.7469	0.774562	1.51318
D-(+)-Tryptophan	C11 H12 N2 O2	204.09	58.8	ddMS2 for preferred ion	3.25395	2.42789	1.79859	0.565651	1.92462	1.3161	0.68267	0.431776	1.21207	0.757764	0.382815	1.29363
(+/-)12(13)-DiHOME	C18 H34 O4	296.235	57.8	ddMS2 for preferred ion	0.144001	0.128915	0.145585	0.0816712	0.0569158	0.12183	0.263989	0.310797	0.430334	0.385313	0.227759	0.317519
4-Acetamidoantipyrine	C13 H15 N3 O2	245.116	57.2	ddMS2 for preferred ion	1.25693	0.811534	0.612016	0.175256	0.638468	0.461241	0.584143	0.179328	0.530874	0.268804	0.0845376	0.493821
(+/-)-C75	C14 H22 O4	236.141	55.5	ddMS2 for preferred ion	1.23308	0.837026	1.26941	0.988169	1.786	1.3078	0.532964	0.751918	1.2816	0.989109	0.518925	1.42362
(+/-)12(13)-DiHOME	C18 H34 O4	314.246	55.2	ddMS2 for preferred ion	2.09723	2.34211	1.18277	1.56007	1.54552	1.27403	2.09332	2.5496	2.78144	3.64772	2.06293	2.56007
D-(+)-Glucose	C6 H12 O6	197.09	52.8	ddMS2 for preferred ion	12.9583	20.3017	17.1547	17.5258	17.1642	16.2978	27.408	21.065	15.3338	21.5525	31.6018	17.3934
(+/-)12(13)-DiHOME	C18 H34 O4	314.246	52	ddMS2 for preferred ion	0.631661	0.605729	0.321622	0.449165	0.467479	0.36166	0.519536	0.624031	0.755678	0.858017	0.575486	0.63235
Buprenorphine	C29 H41 N O4	467.301	51.5	ddMS2 for preferred ion	6.04205	5.08401	5.04263	5.10272	5.20315	5.27338	4.10031	5.38737	7.03016	6.90139	5.29025	6.54832
6-Phenoxynicotinic acid	C12 H9 N O3	215.056	50.9	ddMS2 for preferred ion	0.453153	0.529077	0.516346	0.404506	0.386313	0.403607	0.821511	0.509879	0.504157	0.532488	0.991177	0.432686
Daidzein	C15 H10 O4	254.058	50.8	ddMS2 for preferred ion	0.24308	0.28051	0.203312	0.0971418	0.0663153	0.140801	0.303992	0.670239	0.39823	0.45345	0.164858	0.745869
2-linoleoyl-sn-glycero-3-phosphoethanolamine	C23 H44 N O7 P	477.285	0	ddMS2 for preferred ion	20.855	23.5918	21.5462	19.181	15.7432	14.6851	29.831	36.4961	37.55	40.6145	35.0379	41.0477
[Similar to: Oxcarbazepine; ΔMass: 17.0258 Da]	C8 H9 N7 S	235.064	0	ddMS2 for other ion	198.791	338.388	59.7945	295.964	86.8756	272.249	509.815	300.838	203.146	278.616	604.55	325.137
	C8 H11 N7 O S	253.075	0	No MS2	205.46	314.291	254.776	273.128	223.91	255.16	481.813	279.531	229.294	323.765	583.655	298.598
5385682	C24 H50 N O7 P	495.332	0	ddMS2 for preferred ion	257.734	234.333	217.235	248.808	232.265	230.632	197.874	217.184	255.616	224.829	213.259	233.85
Cinnamic acid	C9 H8 O2	148.052	0	No MS2	193.172	288.762	301.119	286.849	289.599	242.296	188.403	195.468	131.994	250.751	81.8742	247.854
DL-Phenylalanine	C9 H11 N O2	165.079	0	No MS2	192.166	287.067	299.278	285.375	287.866	240.84	187.279	194.584	131.333	249.19	81.4794	246.508
LysoPC(18:3(9Z,12Z,15Z))	C26 H48 N O7 P	517.317	0	ddMS2 for preferred ion	0.250438	0.251733	0.201495	0.230961	0.206233	0.235303	0.222393	0.441512	0.662634	0.574683	0.33041	0.511591
1-(4Z,7Z,10Z,13Z,16Z,19Z-docosahexaenoyl)-sn-glycero-3-phosphocholine	C30 H50 N O7 P	567.332	0	ddMS2 for preferred ion	182.768	144.94	135.474	165.313	171.289	180.087	116.762	118.287	147.603	128.339	131.933	119.346
1-hexadecanoyl-sn-glycero-3-phosphoethanolamine	C21 H44 N O7 P	453.285	0	ddMS2 for preferred ion	31.3433	22.5203	23.6282	23.889	23.4283	22.343	17.7415	21.2466	24.9688	20.5736	19.2229	21.9261
1-arachidonoyl-sn-glycero-3-phosphocholine	C28 H50 N O7 P	543.332	0	ddMS2 for preferred ion	149.997	131.307	119.729	143.644	153.271	168.017	125.202	99.6744	128.122	112.882	151.417	99.799
9,10-Dihydroxystearic acid	C18 H36 O4	316.261	0	ddMS2 for preferred ion	0.307419	0.374268	0.216998	0.327863	0.313367	0.260758	0.317216	0.343044	0.471264	0.448203	0.430063	0.311315
2-linoleoyl-sn-glycero-3-phosphoethanolamine	C23 H44 N O7 P	477.285	0	ddMS2 for preferred ion	4.81182	4.07177	3.76967	3.57372	2.80403	2.87598	4.86411	6.48055	7.84391	7.77228	5.27227	7.39736
Propionic acid	C3 H6 O2	74.0369	0	ddMS2 for preferred ion	115.607	99.5153	93.8571	109.61	93.78	98.2671	105.882	126.831	119.225	103.648	108.494	103.341
	C24 H38 N5 O3 P	475.27	0	ddMS2 for other ion	0.27914	0.340055	0.265241	0.193665	0.13599	0.234943	0.342576	0.579799	0.623933	0.710031	0.456244	0.729869
[Similar to: Choline; ΔMass: -155.0065 Da]	C7 H18 N2 O8	258.106	0	ddMS2 for preferred ion	4.85571	5.12922	5.0476	5.10375	5.66033	5.1891	6.01696	5.04235	5.36024	5.90151	8.10092	4.90465
[Similar to: 1-Linoleoyl glycerol; ΔMass: -124.0120 Da]	C19 H42 N8 O2 S2	478.289	0	ddMS2 for preferred ion	4.63876	5.46176	4.84298	4.48347	3.48362	3.25729	6.5356	8.21473	8.50815	9.1667	7.93911	9.37259
1-oleoyl-sn-glycero-3-phosphoethanolamine	C23 H46 N O7 P	479.301	0	ddMS2 for preferred ion	8.03318	7.13132	6.44754	5.74172	6.10287	5.36166	6.17708	8.2676	9.67306	8.93417	6.69893	8.01846
		157.957	0	ddMS2 for preferred ion	44.472	88.2028	89.1461	50.9772	71.3302	91.1573	128.901	90.6471	47.2658	74.808	166.825	85.4181
13-KODE	C18 H30 O3	294.219	0	No MS2	0.0831786	0.063117	0.0624573	0.0618838	0.0659686	0.0627942	0.11392	0.090348	0.077007	0.092235	0.200205	0.0751361
[Similar to: Aminorex; ΔMass: 60.0323 Da]	C8 H6	102.047	0	ddMS2 for other ion	30.0671	49.3728	51.7633	48.164	50.4083	40.3211	32.2393	33.6477	24.6379	42.6475	13.3108	41.4895
1-arachidonoyl-sn-glycero-3-phosphocholine	C28 H50 N O7 P	543.332	0	ddMS2 for preferred ion	39.568	25.22	24.1955	29.402	30.9878	37.6805	21.4922	21.3161	34.3268	27.2695	26.7132	22.0489
[Similar to: Aminorex; ΔMass: 43.0057 Da]	C8 H9 N	119.074	0	ddMS2 for preferred ion	29.1761	47.8483	50.1971	46.6843	48.952	39.0865	31.3683	32.642	23.962	41.264	12.991	40.4564
Allantoin	C4 H6 N4 O3	158.044	0	ddMS2 for preferred ion	37.2875	24.8821	30.9035	29.0478	40.2412	30.5443	23.5076	25.6651	31.5681	20.4604	23.4211	24.3439
	C6 H8 N2 O8 P2 S2	361.919	0	ddMS2 for preferred ion	14.3087	23.7398	20.4251	20.9902	21.0916	18.8015	67.6678	25.2302	16.9353	22.7493	77.1093	18.9409
1-arachidonoyl-sn-glycero-3-phosphoethanolamine	C25 H44 N O7 P	501.285	0	ddMS2 for preferred ion	36.398	33.6138	34.5615	30.5323	32.0534	27.4804	37.2085	32.1528	36.8889	39.6539	41.292	33.6836
DA9185000	C12 H10 O S	202.045	0	ddMS2 for preferred ion	35.5078	26.6436	27.0721	27.5433	30.9852	29.2529	19.8972	25.4116	33.9501	27.5365	21.914	24.5889
2210856	C18 H32 O2	280.24	0	ddMS2 for preferred ion	0.116665	0.140437	0.112324	0.130383	0.13695	0.1064	0.149113	0.137531	0.140792	0.140215	0.177718	0.109668
Platelet-activating factor	C26 H54 N O7 P	523.364	0	ddMS2 for preferred ion	14.1336	15.675	2.3637	7.9921	10.7436	13.622	31.234	16.7737	10.4198	13.3267	39.7144	15.4575
1-(4Z,7Z,10Z,13Z,16Z,19Z-docosahexaenoyl)-sn-glycero-3-phosphocholine	C30 H50 N O7 P	567.332	0	ddMS2 for preferred ion	28.5939	19.2527	19.4706	22.8415	23.5467	26.2865	15.234	15.6499	22.0888	18.204	17.1302	15.6278
[Similar to: Oxcarbazepine; ΔMass: -24.0009 Da]	C10 H12 N8 S	276.091	0	ddMS2 for preferred ion	18.6449	31.9324	21.3329	30.1263	28.7986	24.4166	42.6999	29.1732	18.8428	29.0905	41.8182	33.7173
		79.9406	0	ddMS2 for preferred ion	28.178	17.2496	19.6392	18.8662	21.1839	18.1974	8.62154	16.8822	26.9104	19.8616	6.94868	17.8447
	C4 H8 N4 O12 P2 S2	429.906	0	ddMS2 for preferred ion	10.7769	17.9007	16.2698	16.4896	17.1105	17.7763	50.1273	19.5844	15.7835	16.0237	34.1598	16.2315
	C3 H3 Cl O5 P2	215.915	0	ddMS2 for preferred ion	26.1663	23.2742	25.4854	26.0246	26.891	24.2705	8.68896	23.166	27.7588	25.0587	5.23725	23.9061
[Similar to: Dihomo-γ-linolenic acid ethyl ester; ΔMass: 80.0879 Da]	C14 H26 N2 O2	254.199	0	ddMS2 for preferred ion	12.3763	4.45869	4.58255	4.35949	6.22288	11.5159	6.79497	6.34309	19.5374	7.8652	60.8541	3.56121
	C7 H4 O9 P2	293.932	0	ddMS2 for preferred ion	16.895	22.9876	22.334	20.527	21.7001	23.2377	30.3986	25.9142	16.9894	23.8488	48.1245	23.7362
	C22 H40 N5 O3 P	453.285	0	ddMS2 for preferred ion	4.48094	3.14283	3.18831	3.35333	3.47411	3.18487	2.50347	3.0498	3.5637	2.91881	2.40717	3.07584
D-Erythro-sphingosine 1-phosphate	C18 H38 N O5 P	379.248	0	ddMS2 for preferred ion	20.2199	12.9405	14.4888	12.1691	14.3736	12.3339	9.30732	13.3395	15.9401	8.99978	10.1248	12.6958
2210856	C18 H32 O2	280.24	0	No MS2	1.0776	0.74958	0.533772	1.14808	0.976823	0.42402	1.00998	1.07739	1.34341	1.51968	1.37415	1.23314
[Similar to: L-Glutathione (reduced); ΔMass: 160.0872 Da]		146.997	0	ddMS2 for preferred ion	17.0628	8.39336	10.228	9.52425	9.6807	10.1193	5.16482	8.47153	13.3591	7.77922	4.42742	8.55414
Ricinoleic Acid	C18 H34 O3	298.251	0	No MS2	0.669193	0.88833	0.71649	0.586147	0.653122	0.553135	0.970477	1.35621	1.58717	2.00652	1.61543	1.51257
	C8 H9 N2 O15 P3 S	497.894	0	ddMS2 for preferred ion	5.54174	10.762	11.0219	10.9702	11.0564	11.1365	29.6887	12.2945	12.3495	11.2116	37.5708	9.99976
1-Palmitoylglycerol	C19 H38 O4	330.277	0	ddMS2 for preferred ion	0.179052	0.26499	0.0678323	0.130729	0.0986287	0.0677809	0.69716	0.130089	0.148899	0.458405	0.604313	0.057762
	C7 H5 N8 O15 P3 S	565.881	0	ddMS2 for preferred ion	6.74239	11.3853	14.8978	9.02077	9.34365	9.0697	28.8013	11.3523	8.00023	15.1326	25.2461	8.81558
	C6 H8 N6 O2	196.071	0	ddMS2 for preferred ion	12.127	15.6601	14.3593	12.6454	14.8344	12.7794	20.7625	14.9598	15.254	17.5439	36.031	15.3079
	C11 H20 N O2 P S	261.096	0	No MS2	14.6895	9.58965	11.4887	10.7997	13.1599	11.8917	8.13434	9.1398	10.8532	7.68058	8.85201	8.62358
	C24 H42 N5 O3 P	479.301	0	ddMS2 for preferred ion	0.631407	0.591272	0.656633	0.506418	0.517756	0.460145	0.498566	0.715334	0.68152	0.833028	0.649988	0.67125
	C H Cl2 N2 O2 P S	205.887	0	ddMS2 for preferred ion	13.772	7.45117	8.05719	8.81564	8.99056	7.99691	1.90437	7.28539	13.3584	8.5831	1.60103	7.46372
[Similar to: DL-Dipalmitoylphosphatidylcholine; ΔMass: 198.2347 Da]	C27 H46 N5 O4 P	535.327	0	ddMS2 for preferred ion	0.4371	0.261781	0.292676	0.192644	0.228277	0.315806	0.40286	0.505785	0.710068	0.258162	0.41433	0.517925
(2E)-3-(Carbamimidoylsulfanyl)acrylic acid	C4 H6 N2 O2 S	146.015	0	ddMS2 for preferred ion	13.4934	7.22475	7.47922	6.88398	8.86419	8.22414	4.12912	3.80391	7.41095	4.59734	1.26479	6.56738
	C7 H4 N5 O3 P	237.006	0	ddMS2 for preferred ion	1.11377	1.04121	1.14987	1.27517	1.01978	0.866812	1.17074	1.11425	1.13337	1.53526	1.58513	0.994504
	C4 H2 O8 S2	241.918	0	ddMS2 for preferred ion	8.04167	9.76085	9.74892	12.3618	9.84902	13.6259	22.8126	12.9659	8.81663	11.9836	19.7639	7.04394
13-KODE	C18 H30 O3	294.219	0	No MS2	0.156747	0.104935	0.0649195	0.0911867	0.115365	0.0936412	0.155309	0.166677	0.229113	0.275168	0.224111	0.131469
Cytosine	C4 H5 N3 O	111.044	0	No MS2	10.6229	6.64168	7.62194	8.31996	9.44359	9.03056	5.63316	6.67917	8.68054	5.70795	6.85449	6.2667
		253.816	0	No MS2	10.2786	5.4145	5.90589	6.56065	6.70353	5.55081	3.52886	5.49898	9.55346	5.99636	2.5577	6.09093
	C3 H8 N6 O3 P2	238.014	0	ddMS2 for preferred ion	0.155142	0.178777	0.146962	0.195708	0.160702	0.133211	0.289114	0.220697	0.152061	0.290691	0.358183	0.18229
		701.855	0	No MS2	5.88606	10.3876	9.42285	9.48311	6.84403	4.31093	16.3053	10.7243	7.55137	9.62452	24.1333	11.446
[Similar to: N-Butylbenzenesulfonamide; ΔMass: 0.0382 Da]		213.044	0	ddMS2 for preferred ion	9.49899	6.57289	8.10014	10.1266	8.78636	8.38208	6.24779	7.38881	6.01368	5.24872	2.19509	5.75958
		195.858	0	No MS2	8.81181	5.52826	6.88298	6.94852	6.45026	6.08368	2.75343	6.15167	9.34743	6.72513	2.5692	5.3657
LysoPC(P-18:0)	C26 H54 N O6 P	507.369	0	ddMS2 for preferred ion	8.7199	5.7497	5.80449	4.86325	6.4757	5.65536	3.74856	5.36836	7.04511	4.39012	4.22487	5.81442
	C8 H20 N2 O3	192.147	0	No MS2	8.55915	10.7702	8.22101	7.70006	8.17213	9.68487	8.03933	8.18709	6.34542	9.20204	7.53717	6.63824
	C43 H95 N6 O13 P3	996.617	0	ddMS2 for preferred ion	0.150032	0.0915406	0.068732	0.0910951	0.0671798	0.0325565	0.0874283	0.21842	0.270396	0.222272	0.0725733	0.296684
	C4 H8 O7	168.027	0	No MS2	2.40049	1.57187	0.0186655	0.0192073	0.0195093	3.07647	5.10554	6.90746	2.83164	0.0188582	0.778984	5.54291
	C6 H11 N O7	209.054	0	No MS2	2.40049	1.57187	3.43216	3.78384	4.07845	3.07647	5.10554	6.90746	2.83164	5.08373	0.778984	5.54291
		147.928	0	ddMS2 for preferred ion	8.26049	5.94985	6.23961	6.14467	6.70318	6.10543	2.21957	5.98359	7.88257	6.35214	1.16942	5.7782
	C7 H10 N2 O2	154.074	0	ddMS2 for preferred ion	7.33923	10.0371	5.60932	2.80445	8.32481	4.57219	2.53203	2.46567	3.05638	5.0218	0.54004	5.54482
		769.843	0	ddMS2 for preferred ion	2.89335	4.95577	4.24837	4.7845	4.419	3.9021	7.23386	4.99046	3.61452	7.06233	21.6982	4.31496
2908	C5 H11 N	85.0892	0	ddMS2 for preferred ion	7.26778	8.28776	8.0857	9.00227	7.16639	6.74278	4.68277	5.73096	5.04819	6.16908	2.55041	6.45829
Cytidine	C9 H13 N3 O5	243.086	0	No MS2	7.52667	5.20612	6.64496	5.11129	6.91308	5.9153	5.16234	5.80819	5.36056	4.32815	4.63949	5.53345
LysoPC(20:5(5Z,8Z,11Z,14Z,17Z))	C28 H48 N O7 P	541.317	0	ddMS2 for preferred ion	5.41832	5.33332	4.15824	4.22985	5.0408	5.78719	3.65827	6.10648	6.64756	9.34451	5.30734	7.3349
Levetiracetam	C8 H14 N2 O2	170.106	0	ddMS2 for preferred ion	7.25405	5.61198	4.33294	1.51758	4.03507	3.00313	1.20455	1.02986	2.89108	1.96009	0.597522	3.06406
Kinoprene	C18 H28 O2	276.209	0	ddMS2 for preferred ion	0.130302	0.180916	0.109005	0.0876725	0.0828513	0.122093	0.356315	0.330569	0.403152	0.376977	0.560713	0.378589
1-[(9Z)-hexadecenoyl]-sn-glycero-3-phosphocholine	C24 H48 N O7 P	493.317	0	No MS2	0.407939	2.13005	1.64154	1.80651	0.395977	1.91885	1.22129	1.83454	2.85795	2.83035	2.03576	2.48814
Pantothenic acid	C9 H17 N O5	219.111	0	ddMS2 for preferred ion	4.68555	7.59718	8.18516	8.34825	8.31192	8.75516	5.54264	6.58145	3.46926	6.41374	2.60575	6.63747
	C5 H3 Cl3 S3	263.845	0	No MS2	6.8239	2.37383	3.47885	2.84807	3.51216	2.99603	0.677421	2.20736	5.88376	2.80401	0.539612	3.16251
[Similar to: 5-[(1S,2R,4aR)-5-(Hydroxymethyl)-1,2,4a-trimethyl-1,2,3,4,4a,7,8,8a-octahydro-1-naphthalenyl]-3-methylpentanoic acid; ΔMass: 23.0589 Da]	C16 H29 N O2 S	299.192	0	ddMS2 for preferred ion	4.06485	1.47633	2.11984	3.64807	4.21234	3.52496	3.69603	4.73969	7.01655	3.94224	4.02528	5.531
	C2 H4 Br N4 O P S2	273.874	0	No MS2	6.63046	4.27069	4.71267	5.15441	5.15977	4.54333	0.869025	4.55943	6.43009	4.65245	0.545665	4.46623
[Similar to: Diphenylamine; ΔMass: 1.0380 Da]	C3 H4 N8 O	168.051	0	ddMS2 for preferred ion	6.31037	2.70619	3.41482	3.34265	3.44928	2.96168	1.21093	2.41469	5.17547	3.38849	2.17748	2.70801
	C6 H5 N O4 S	186.993	0	No MS2	0.530086	0.725831	0.671892	0.762873	0.638916	0.591648	1.15304	0.834612	0.612424	0.993792	1.53166	0.637113
	C H3 N3 O5 S	168.979	0	ddMS2 for preferred ion	5.93641	2.33863	3.05446	3.02047	2.95394	3.02373	0.971887	2.34925	4.4654	2.48906	0.685406	2.28984
		139.896	0	No MS2	5.71981	3.42927	4.24674	4.31314	4.13204	3.61897	1.69392	3.36009	5.36682	4.02603	1.5106	3.98364
Elaidolinolenic acid	C18 H30 O2	278.225	0	No MS2	0.149164	0.14138	0.0907604	0.103305	0.0737602	0.070537	0.0824362	0.174961	0.210285	0.206433	0.157168	0.13416
	C6 H3 Cl O7 P2	283.903	0	No MS2	5.48339	5.66173	6.11163	6.22346	6.45924	5.84152	2.60483	6.17014	5.81066	6.10811	1.33641	5.73186
4129939	C5 H11 N O3 S	165.046	0	No MS2	5.51081	4.8943	5.13533	4.40451	4.74132	5.70534	3.77494	3.87437	4.60487	4.70371	3.0338	6.01011
	C25 H49 N3 O7 S	535.327	0	No MS2	0.0843944	0.0382324	0.0267615	0.0473063	0.0651012	0.0609876	0.0952467	0.0904966	0.116302	0.0782887	0.0613177	0.075235
Kinoprene	C18 H28 O2	276.209	0	ddMS2 for preferred ion	0.114635	0.162405	0.120581	0.0797912	0.124835	0.0942519	0.261609	0.283768	0.343955	0.391545	0.297622	0.260224
Levetiracetam	C8 H14 N2 O2	170.106	0	ddMS2 for preferred ion	5.15894	3.95751	3.32326	1.33675	3.60588	2.49213	1.28342	1.2794	2.51096	1.69623	0.582018	2.93898
[Similar to: AKB48 N-(4-hydroxypentyl) metabolite; ΔMass: -4.9439 Da]	C19 H31 O6 P	386.186	0	ddMS2 for preferred ion	1.22738	0.800881	0.648586	0.675008	0.714225	0.84736	1.08623	0.67636	1.22059	0.874163	3.82073	0.726625
1-[(8Z,11Z,14Z)-icosatrienoyl]-sn-glycero-3-phosphocholine	C28 H52 N O7 P	545.348	0	ddMS2 for preferred ion	5.01663	4.06611	3.77065	4.22799	4.07302	5.1152	3.64341	4.0869	4.07729	3.75129	3.97881	3.82564
[Similar to: (1R,3R,4R,4aS)-4-Hydroxy-3,4a,8,8-tetramethyl-4-[2-(5-oxo-2,5-dihydro-3-furanyl)ethyl]decahydro-1-naphthalenyl acetate; ΔMass: 78.9834 Da]	C16 H33 N3 O2	299.257	0	ddMS2 for preferred ion	2.74431	1.2644	1.4663	1.26424	1.71817	2.90027	2.43863	2.41131	4.66643	2.43433	13.3629	1.27924
	C4 H7 N9 O	197.078	0	No MS2	4.83058	2.25673	3.28385	2.69836	2.74759	2.74892	1.47731	2.37084	3.96754	2.38649	1.35637	2.85867
Secnidazole	C7 H11 N3 O3	185.08	0	ddMS2 for preferred ion	4.72392	3.79355	3.05046	1.2354	3.71745	2.81396	1.2104	0.924577	2.68308	1.51628	0.920035	2.24417
	C4 H Br Cl3 O P S	311.775	0	No MS2	4.59146	2.38297	3.04377	2.88761	2.94214	2.61457	1.65872	2.53403	3.92319	2.80382	1.11043	2.77243
LU3453000	C4 H4 O2	84.0212	0	ddMS2 for preferred ion	0.0247295	0.0371078	0.034423	0.0427935	0.029636	0.030093	0.0477441	0.0372503	0.0643324	0.066671	0.0724909	0.065733
	C3 H2 Cl2 N2 O9 P2	341.861	0	No MS2	4.07987	3.10108	3.79447	3.96815	3.94793	3.6834	0.673378	3.30875	4.40079	3.79338	0.472568	3.64272
(10E,12Z)-9-Hydroperoxy-10,12-octadecadienoic acid	C18 H32 O4	312.23	0	ddMS2 for preferred ion	0.162962	0.23583	0.12415	0.117022	0.110515	0.125732	0.216809	0.296774	0.294071	0.523216	0.226455	0.300807
[Similar to: (3R,4S)-4,6,8-Trihydroxy-7-methoxy-3-methyl-3,4-dihydro-1H-isochromen-1-one; ΔMass: -0.0340 Da]	C8 H12 N6 O3	240.097	0	ddMS2 for preferred ion	2.82464	4.89366	4.03661	3.29597	3.22758	4.73984	6.80361	4.08328	2.84406	4.33053	7.37476	3.40907
Oleic acid	C18 H34 O2	282.256	0	No MS2	0.0909418	0.109092	0.0784372	0.0619928	0.0825978	0.075721	0.0963746	0.122134	0.128657	0.101473	0.150571	0.122435
		163.913	0	No MS2	3.98611	1.39235	1.71706	2.20601	2.36054	1.96014	0.184002	1.71057	2.73806	1.97043	0.0619565	1.97756
	C2 H Cl3 N2 O7 P2	331.832	0	No MS2	3.96286	1.79481	2.26303	2.393	2.80818	2.13765	0.412745	1.73817	3.82188	1.87614	0.439024	2.10771
[Similar to: Diphenylphosphinic acid; ΔMass: -202.1467 Da]	C25 H29 N2 O2 P	420.196	0	ddMS2 for preferred ion	3.80706	2.33063	2.51114	1.0001	1.8039	1.54691	0.688729	0.973748	2.05365	1.17455	1.12141	1.3521
[Similar to: Trigonelline; ΔMass: -0.5264 Da]		137.574	0	ddMS2 for preferred ion	3.79617	3.35863	3.7582	3.33519	3.42526	3.73703	2.25292	2.77127	3.68336	2.69033	1.14732	2.62303
	C2 H Cl O5 P2 S2	265.842	0	No MS2	3.75443	1.39936	1.56098	1.6481	2.05168	1.59547	0.380891	1.38506	3.19095	1.55847	0.298895	1.57103
[Similar to: 3-({[5-(2-Fluorophenyl)-4H-1,2,4-triazol-3-yl]thio}methyl)-5-(methylthio)-1,3,4-thiadiazole-2(3H)-thione; ΔMass: 167.9438 Da]	C6 H9 N3 O3 S	203.037	0	ddMS2 for preferred ion	3.66956	2.58247	3.77267	3.35479	3.70823	2.9149	0.942457	2.18699	1.62351	2.33054	0.0629635	2.37133
306	C13 H24 N2 O2	240.184	0	ddMS2 for preferred ion	0.958195	0.310119	0.28533	0.362067	0.537881	0.565442	0.596037	0.593787	1.49976	0.905924	9.75013	0.202461
[Similar to: 1-Linoleoyl glycerol; ΔMass: 53.0695 Da]	C16 H31 N O2 S	301.207	0	ddMS2 for preferred ion	1.99999	0.58254	1.18425	2.4099	2.75519	2.02556	2.22001	2.95193	3.70142	2.53786	3.31528	2.68688
	C14 H21 N5 O5 S	371.126	0	ddMS2 for preferred ion	3.57693	3.02338	3.49802	3.27333	4.59159	3.39572	2.95447	2.79145	3.05475	2.47313	3.15899	2.68564
Ricinoleic Acid	C18 H34 O3	298.251	0	No MS2	1.86767	1.94635	1.14749	1.88014	1.76748	1.28087	1.7734	2.09832	3.61302	2.85481	2.27077	2.34925
	C24 H44 N7 O5 P	541.314	0	No MS2	2.59935	2.34536	2.16544	2.19442	2.45955	1.90916	3.31583	2.36628	2.27338	2.48938	3.20299	2.41678
[Similar to: Leucine; ΔMass: -213.0822 Da]	C16 H28 N2 O4 S	344.177	0	ddMS2 for preferred ion	3.30753	3.99705	4.10633	4.38965	3.10618	2.79312	2.46522	2.70094	2.65558	3.51178	1.40899	3.90304
	C3 H Cl O6 S2	231.889	0	No MS2	3.10681	4.0646	4.01162	3.87248	4.48362	3.94853	1.64716	3.36912	3.38814	3.58219	0.935962	3.15995
[Similar to: N-{[1-(Phenylsulfonyl)-4-piperidinyl]methyl}-2,1,3-benzoxadiazole-4-sulfonamide; ΔMass: 279.9976 Da]	C7 H12 N2 O2	156.09	0	ddMS2 for preferred ion	3.28387	3.75891	3.46028	1.23494	3.51352	2.31655	1.177	1.04822	2.17827	1.6379	0.711461	2.45847
[Similar to: DL-Dipalmitoylphosphatidylcholine; ΔMass: 240.2453 Da]	C19 H45 N9 O2 P2	493.317	0	ddMS2 for preferred ion	0.8023	0.662044	0.599025	0.640883	0.494982	0.518245	0.587095	0.792767	1.04655	1.13785	0.743611	1.02223
Acetanilide	C8 H9 N O	135.068	0	ddMS2 for preferred ion	2.66228	2.92339	3.5561	3.70765	3.91742	3.11537	2.91494	3.11062	2.10876	2.7159	1.08435	3.04649
5-Nitro-o-toluidine	C7 H8 N2 O2	152.059	0	ddMS2 for preferred ion	1.88399	2.89224	3.71258	4.08208	3.95578	3.3268	1.50836	1.89723	0.69294	1.73956	0.0670885	1.7929
[Similar to: Creatinine; ΔMass: -1.9793 Da]	C3 H5 N3 O2	115.038	0	ddMS2 for preferred ion	3.13987	1.95734	2.45938	2.26736	3.22103	2.45887	2.02122	2.04864	2.43091	1.60958	2.03497	1.93563
Histamine	C5 H9 N3	111.08	0	ddMS2 for preferred ion	0.789057	1.31937	0.616854	0.857888	1.07658	1.36927	1.47081	2.41415	1.88684	1.69585	3.15724	2.01574
(25R)-3-Oxocholest-4-en-26-al	C27 H42 O2	398.318	0	No MS2	0.991901	0.254771	0.22532	0.919082	0.761374	2.05604	0.659928	0.706534	1.0878	3.9506	6.09062	1.18559
2-Methylthiazolidine	C4 H9 N S	103.046	0	No MS2	1.54317	1.29733	1.49659	1.51107	1.14096	1.48033	1.61123	1.58095	1.70486	1.85056	1.5574	1.7154
	C27 H41 N3 O6	503.301	0	ddMS2 for preferred ion	2.9809	2.00679	2.15033	1.88776	1.5504	1.65359	2.19571	2.38502	2.7956	3.11681	2.05757	2.46769
3-Thiomorpholinecarboxylic acid	C5 H9 N O2 S	147.035	0	ddMS2 for preferred ion	2.9291	1.82306	2.29406	2.72046	2.59352	2.60765	0.229164	1.80778	2.57835	2.37857	1.61644	2.23276
		905.817	0	No MS2	1.82266	2.18575	2.95402	1.88557	1.64896	1.81011	3.55051	2.1328	1.66419	2.07846	7.59135	2.05073
5-Indolol	C8 H7 N O	133.053	0	No MS2	2.81484	2.05267	2.19889	2.25824	2.61486	2.15294	1.33974	1.13958	1.66077	1.54312	1.35873	1.96068
	C7 H Cl N2 O12 S4	467.808	0	No MS2	2.50581	2.56535	2.75893	2.8365	2.95877	2.36722	1.18255	2.42812	2.89982	2.73512	0.835131	2.51161
epsilon-(gamma-Glutamyl)-lysine	C11 H21 N3 O5	275.148	0	No MS2	2.80046	2.39934	2.81045	2.34611	2.54165	2.53421	1.52416	1.97901	2.79738	1.95787	0.837456	1.76382
6-methyltetrahydropterin	C7 H11 N5 O	181.096	0	ddMS2 for other ion	2.79739	2.16961	1.85548	0.57476	2.25106	1.86346	0.746311	0.736485	1.43172	1.07996	0.128536	1.66526
[Similar to: N-Butylbenzenesulfonamide; ΔMass: -0.0401 Da]	C8 H15 N5 O2	213.122	0	ddMS2 for preferred ion	2.79739	2.16961	1.85548	0.57476	2.25106	1.86346	0.746311	0.736485	1.43172	1.07996	0.123238	1.66526
	C6 H5 Cl4 O3 P3 S	389.791	0	No MS2	2.79585	1.01311	1.08063	1.24622	1.35631	1.21826	0.38298	0.904035	2.40743	0.861108	0.267416	1.06134
	C4 H5 Br Cl N2 O7 P3	399.82	0	No MS2	2.79344	1.76388	2.1335	2.19134	2.26726	1.91957	0.329912	1.47251	2.82392	2.17654	0.452991	1.90066
	C4 H3 Cl2 N6 O5 P3 S	409.849	0	No MS2	2.48429	2.57553	2.95378	2.94345	3.01364	2.76937	0.594885	2.63214	2.84712	2.86757	0.339175	2.83398
asp-leu	C10 H18 N2 O5	246.122	0	No MS2	2.74487	0.917708	1.2243	1.20121	1.59308	1.68567	0.814737	1.13466	1.62276	1.07987	0.932868	1.21517
1-(2-Methoxy-4-pyridinyl)-3-phenylurea	C13 H13 N3 O2	243.101	0	ddMS2 for preferred ion	2.71862	2.02539	2.68521	0.726421	2.89459	2.08836	1.15843	0.792977	1.75721	0.977072	0.376838	2.05811
[Similar to: Salinomycin; ΔMass: 477.3157 Da]	C14 H27 N O2 S	273.176	0	ddMS2 for preferred ion	1.53464	0.623042	1.05075	1.4309	2.29636	1.88837	1.69105	1.80992	2.80432	2.46919	1.70823	2.29169
L-Pyroglutamic acid	C5 H7 N O3	129.043	0	No MS2	0.133938	3.72159	2.70867	1.26426	3.17225	3.15629	1.44444	1.00842	0.148773	1.19379	0.148541	1.76932
Propachlor OXA	C11 H13 N O3	207.09	0	ddMS2 for preferred ion	2.67861	1.71992	1.89388	1.51553	1.61163	1.21225	1.4153	1.21326	1.7705	1.0994	1.04383	1.69405
	C24 H33 N O7	447.225	0	No MS2	1.77405	0.947862	0.831123	1.0825	1.65244	1.06191	2.27763	1.27426	1.3165	1.56585	4.3812	0.966486
	C6 H3 N O3 S	168.983	0	No MS2	0.0959617	0.107978	0.117325	0.151126	0.100807	0.0920514	0.189401	0.146004	0.131368	0.179545	0.281812	0.0924433
Tricine	C6 H13 N O5	179.08	0	No MS2	1.76973	2.63298	2.31862	2.21105	2.26903	2.22226	3.71195	2.68083	2.18506	2.9246	3.9655	2.42571
	C H2 N6 O2 P2	191.972	0	ddMS2 for preferred ion	1.94642	2.32655	2.22496	2.346	2.37938	2.20208	3.88715	3.18548	1.63382	2.88844	5.52279	2.26723
	C3 H4 Cl4 N4 O6 P2 S2	457.779	0	No MS2	2.58104	1.56357	2.0617	2.20718	2.08092	1.57974	0.768353	1.55297	2.68015	1.88445	0.359528	1.81859
	C12 H25 N4 O4 P3	382.108	0	No MS2	2.5902	1.90143	1.96986	2.02898	2.25728	2.25384	1.41588	1.762	2.4225	2.10368	1.33419	1.83801
	C9 H16 N2 O7 P2	326.044	0	No MS2	2.55485	2.55408	2.60574	3.09662	1.85095	2.16553	1.61643	2.44874	2.35464	1.51044	1.26653	2.41409
Phosphoric acid	H3 O4 P	97.9769	0	ddMS2 for other ion	2.52609	1.58582	1.58327	1.9818	1.82751	1.8446	1.16862	1.87437	1.97161	1.36601	1.24051	1.71017
	C29 H41 N3 O6	527.301	0	ddMS2 for preferred ion	1.4835	1.14757	1.15314	0.965097	1.08052	0.824886	1.15166	1.51839	1.66517	2.41029	1.27072	1.71581
	C9 H19 N5 O3 P2 S2	371.039	0	No MS2	1.84586	2.6558	2.54143	2.50262	2.4719	2.51531	3.71438	2.77464	2.29233	2.61374	4.75476	2.53463
[Similar to: DL-Dipalmitoylphosphatidylcholine; ΔMass: 162.1987 Da]	C26 H50 N7 O5 P	571.363	0	ddMS2 for preferred ion	2.45908	1.83056	1.85838	1.93669	2.22946	2.2478	1.2436	1.72774	2.26717	2.1123	1.82012	1.48561
	C31 H57 N O6	539.418	0	ddMS2 for preferred ion	0.518965	0.465342	0.351051	0.295335	0.28421	0.28726	1.83411	0.42442	0.68168	0.443687	2.32192	0.384593
Tetraacetylethylenediamine	C10 H16 N2 O4	228.111	0	No MS2	2.43419	0.861392	1.18106	1.11477	1.57715	1.67044	0.793475	1.09049	1.34347	0.993625	0.749443	1.12865
	C12 H11 O2 P	218.05	0	No MS2	2.42174	1.47314	1.52803	0.833933	1.19345	0.997632	0.352277	0.468475	1.10425	0.80266	0.569334	0.633398
	C2 H2 O7 P2 S	231.901	0	No MS2	2.41628	0.860829	1.05131	1.28513	1.56306	1.07068	0.0445525	1.02671	1.69768	1.04153	0.0598496	1.23725
	C5 H2 O9 P2 S	299.888	0	No MS2	2.37336	0.79053	1.13529	1.32766	1.56755	1.21611	0.0463171	1.15603	1.71801	1.17442	0.0627286	1.33334
1640340	C10 H17 N O3	199.121	0	ddMS2 for preferred ion	1.66391	0.682848	1.02719	1.23501	1.62521	1.35816	0.984283	1.64803	2.44292	1.43821	1.43805	1.73561
		119.007	0	No MS2	0.514883	0.54521	0.447051	0.557533	0.443605	0.437533	0.741034	0.610175	0.503772	0.861046	0.948461	0.511113
	C2 H2 Br Cl2 P S2	269.79	0	No MS2	2.31933	1.34849	1.38276	1.33349	1.41965	1.29464	0.657607	1.11309	2.08573	1.33568	0.372323	1.24938
		221.861	0	No MS2	2.30595	1.59273	1.69328	1.5408	2.0439	1.7914	0.401745	1.18284	2.05265	1.50116	0.272328	1.37105
N-Acetyl-L-histidine	C8 H11 N3 O3	197.08	0	No MS2	2.30462	1.57849	1.6854	1.11842	1.59997	1.20882	1.0035	0.73995	1.21416	0.717875	0.856524	0.854977
	C6 H11 N O7	209.054	0	No MS2	0.621124	0.484276	0.892319	0.946643	1.08272	0.82118	1.67743	2.07307	0.770244	1.34455	0.227873	1.26811
		371.731	0	No MS2	2.21358	1.33768	1.65823	1.40403	1.51668	1.35831	0.813586	1.48811	1.82434	1.69721	0.328706	1.70837
	C17 H29 P S2	328.145	0	No MS2	1.77791	1.854	1.85556	2.05475	1.6741	1.73186	2.17409	2.23977	2.02044	1.95807	2.16577	1.89368
L-alpha-lysophosphatidylcholine	C22 H46 N O7 P	467.301	0	ddMS2 for preferred ion	0.658746	0.586225	0.552358	0.579594	0.619371	0.608993	0.488821	0.653822	0.843513	0.820682	0.641094	0.768817
		192.124	0	No MS2	1.84785	2.51206	2.59676	2.35025	2.5303	1.79462	3.22873	2.35145	1.96047	2.72428	4.83082	2.316
PYRIDOXAMINE	C8 H12 N2 O2	168.09	0	No MS2	2.07322	1.30598	1.66402	0.607504	1.24978	1.07534	0.341294	0.589878	1.10054	1.13269	0.106882	1.09763
	C9 H27 N6 O3 P S2	362.133	0	No MS2	0.795709	0.934826	1.01576	1.02033	0.906581	0.893233	1.55903	1.27396	0.867566	1.51522	1.47474	1.67599
NJ5000000	C8 H15 N3 O2	185.116	0	ddMS2 for preferred ion	1.97914	1.92582	1.48996	0.778036	1.50584	1.45007	0.914483	0.501225	0.86076	0.729	0.392727	0.932983
FARNESYL ACETONE	C18 H30 O	262.23	0	No MS2	0.149798	0.0980806	0.080681	0.158713	0.167367	0.0809774	0.128639	0.161808	0.202486	0.197491	0.250426	0.202837
MFCD00216258	C13 H10 S	198.05	0	No MS2	1.77634	2.24083	2.02858	2.09979	2.12128	1.98914	2.54377	2.15762	1.55089	1.99157	3.57568	2.29804
DL-Histidine	C6 H9 N3 O2	155.07	0	No MS2	1.89487	1.32796	1.12029	0.369258	1.21326	0.777161	0.813827	0.425458	1.02797	0.387324	0.718267	0.61675
[Similar to: D-Erythro-sphingosine 1-phosphate; ΔMass: 2.0158 Da]	C18 H36 N O5 P	377.233	0	ddMS2 for preferred ion	1.87375	1.28459	1.48825	1.26229	1.54492	1.34353	0.96736	1.36105	1.61057	1.08034	0.894382	1.35493
	C4 H7 Br Cl3 N4 O4 P3 S2	515.738	0	No MS2	1.87265	0.84744	1.06182	1.10306	1.09286	1.03469	0.417312	0.871251	1.77368	1.06941	0.15238	1.08407
	C27 H54 N3 O P3 S	561.319	0	No MS2	1.23181	1.52393	1.08733	2.35414	2.16673	1.70965	1.23933	1.23316	1.23733	0.706113	1.58398	1.23437
(9S,13S)-12-Oxophytodienoic acid	C18 H28 O3	292.204	0	No MS2	0.0477521	0.0473913	0.0265319	0.04485	0.0285987	0.0615342	0.0702247	0.0971547	0.105083	0.131409	0.124222	0.0866376
	C9 H22 N9 O3 P	335.158	0	No MS2	1.76678	1.90471	2.02242	2.05287	1.69004	1.35533	1.08289	1.0458	1.00549	1.22183	1.58566	1.49125
Stachydrine	C7 H13 N O2	143.095	0	No MS2	1.75451	1.39337	0.943708	0.3214	0.954739	0.780239	0.246166	0.231209	0.758615	0.340124	0.099927	0.738143
DL-Tryptophan	C11 H12 N2 O2	204.09	0	No MS2	1.73736	1.13666	1.1941	0.210897	1.05914	1.02418	0.880973	0.397467	1.00127	0.320624	0.275244	0.802525
	C26 H48 N P3 S	499.27	0	No MS2	1.38796	1.04424	0.977652	0.863991	0.918802	0.922418	0.955864	1.36837	1.55296	1.85206	1.11615	1.83694
Asarone	C12 H16 O3	208.11	0	No MS2	1.11328	0.719639	0.821941	0.88056	0.873725	0.892611	1.01378	1.49692	1.77299	1.61787	1.57128	1.72043
	C8 H13 N3 O3 P2	261.042	0	No MS2	0.91894	1.07871	1.29003	1.43245	1.40379	1.20198	1.42174	0.793873	0.655944	1.29344	0.229392	0.660598
	C3 H2 N2 O13 P2 S	367.875	0	No MS2	1.67808	0.636246	0.798897	0.961174	1.08621	0.812563	0.0704528	0.760108	1.16438	0.880174	0.057636	0.950495
	C20 H44 N8 O14	620.295	0	No MS2	1.6675	1.25941	1.26473	1.12987	1.47364	1.64853	0.961744	0.698245	1.31554	1.19357	1.18438	1.01594
	C16 H2 Br O6 P3 S2	525.767	0	No MS2	1.62206	0.828698	1.48103	1.6476	1.61804	1.40481	0.530357	1.27	1.71346	0.98406	0.384031	1.43073
YU0650000	C7 H8 N2 O	136.064	0	No MS2	1.65458	1.50708	1.4276	1.26856	1.12391	0.632026	0.596953	0.61652	0.502697	0.582263	0.878719	0.494925
	C2 H6 Cl N O2 S	142.981	0	No MS2	0.788469	1.07765	1.34023	1.59763	1.06168	1.36215	1.05448	1.67411	1.68964	1.53744	1.72504	1.26542
3-(Methylsulfinyl)-L-alanine	C4 H9 N O3 S	151.03	0	ddMS2 for preferred ion	1.58836	1.22111	0.706115	0.27738	0.781211	0.691165	0.624825	0.353927	0.698409	0.257239	0.104783	0.475768
afegostat	C6 H13 N O3	147.09	0	ddMS2 for preferred ion	1.57405	1.04826	1.09776	1.20584	1.22238	1.24051	0.811931	1.10138	1.34069	1.13071	1.01991	1.12857
Dihydrouridine	C9 H14 N2 O6	246.085	0	No MS2	1.55977	1.07745	1.19728	1.54981	1.68945	1.51279	0.919982	1.18751	1.38472	1.00093	1.1481	0.826638
	C24 H50 N O8 P	511.327	0	No MS2	1.55955	1.07501	0.838467	1.045	1.05421	1.31834	0.869942	0.893892	1.22025	0.848491	0.747701	1.14117
[Similar to: N8-Acetylspermidine; ΔMass: 15.0472 Da]	C8 H16 N2 O2	172.121	0	ddMS2 for preferred ion	1.55553	0.946873	1.6058	0.635787	1.18705	1.18038	0.50987	0.810866	1.06819	1.13924	0.245802	1.2722
	C9 H8 O17 P2 S2	513.868	0	No MS2	1.07061	1.60394	1.27295	1.24922	1.33069	1.45407	2.14649	1.38025	1.16878	1.01185	3.72498	1.48527
	C15 H31 N3 O2	285.242	0	No MS2	0.359961	0.116165	0.112906	0.132293	0.190441	0.183741	0.336674	0.284694	0.719811	0.436879	4.14701	0.0832824
	C7 H15 N O7	225.085	0	No MS2	1.54666	1.64777	1.62684	0.783935	1.51778	1.33894	0.429106	0.607652	0.697407	0.987723	0.102948	0.812716
	C8 H3 Cl N O P S	226.937	0	No MS2	1.53573	0.510165	0.662224	0.681181	0.79396	0.677869	0.162885	0.566603	1.19583	0.534893	0.0776278	0.566742
L-(+)-Aspartic acid	C4 H7 N O4	133.038	0	No MS2	1.12628	1.21874	1.23296	1.03652	1.27723	1.37525	1.82779	2.07381	1.57497	0.872801	1.98686	1.5687
	C9 H5 N8 O12 P3 S2	573.868	0	No MS2	0.571373	1.32577	1.24688	1.14228	1.29027	0.634501	2.33634	1.30304	0.724943	1.1273	4.0738	0.906777
	C11 H17 N2 O18 P3 S5	717.829	0	No MS2	0.437917	0.938151	1.11792	0.63904	1.13416	1.16385	2.28005	0.738623	0.461922	0.917109	3.99266	0.747668
ARG-PHE	C15 H23 N5 O3	321.179	0	No MS2	0.229544	0.179246	0.197707	0.147541	0.167338	0.189626	0.320201	0.214982	0.215861	0.184421	0.597958	0.173412
Caffeine	C8 H10 N4 O2	194.08	0	ddMS2 for preferred ion	1.47239	1.13026	0.891084	0.278011	0.889395	0.675248	0.252035	0.082907	0.539784	0.403779	0.592443	0.435787
C8-HSL	C12 H21 N O3	227.152	0	ddMS2 for preferred ion	0.362477	0.23769	0.382021	0.414122	0.552143	0.54978	0.370423	0.780328	1.51832	0.792511	0.692975	1.07567
5-Hydroxy-DL-tryptophan	C11 H12 N2 O3	220.085	0	No MS2	1.43628	1.02801	0.943142	0.421427	1.04388	0.851713	0.589208	0.389827	0.51211	0.481578	0.25801	0.868344
	C27 H22 O2	378.161	0	No MS2	1.00003	1.70438	1.77002	1.70392	1.69799	1.67965	1.22737	1.21567	0.757046	1.7098	0.421585	1.54361
N-Acetyl-L-leucine	C8 H15 N O3	173.105	0	ddMS2 for preferred ion	1.42431	1.07555	0.960434	0.792093	0.835566	0.630423	0.692525	0.736427	0.889532	0.582856	0.495162	0.822737
Stachydrine	C7 H13 N O2	143.095	0	No MS2	1.42422	1.1083	0.923356	0.319129	1.01324	0.67093	0.311958	0.304401	0.75456	0.384739	0.0821834	0.819404
	C H2 Cl4 O4 P2	279.819	0	No MS2	1.39209	0.54438	0.551391	0.53012	0.872823	0.613262	0.186772	0.438005	1.13375	0.481919	0.17135	0.502933
carnosine	C9 H14 N4 O3	226.107	0	No MS2	1.38172	0.805906	0.716819	0.264228	0.9746	0.648407	0.63285	0.286043	0.850636	0.318928	0.0699038	0.523638
	C29 H50 N5 O3 P	547.364	0	No MS2	1.37792	1.05528	0.983127	1.14773	0.929054	1.16389	0.744406	1.04934	1.22852	1.05079	0.945164	0.989808
4-(Nitrosoamino)-1-(3-pyridinyl)-1-butanol	C9 H13 N3 O2	195.101	0	No MS2	1.36256	1.51511	0.846183	0.31913	0.989144	0.829733	0.876568	0.512006	0.694058	0.573427	0.16824	0.812664
	C6 H13 N2 P S	176.054	0	No MS2	0.900868	1.74154	1.30043	1.0701	1.06252	0.792584	2.05514	1.4485	1.07698	1.39143	1.06033	1.36017
	C7 H O18 P S	435.863	0	No MS2	1.34742	0.533135	0.640065	0.811157	0.827584	0.72882	0.0508093	0.608827	0.994821	0.707321	0.0688126	0.705945
Capryloylglycine	C10 H19 N O3	201.136	0	No MS2	1.33869	0.797689	0.828698	0.854324	0.970684	1.00338	0.455708	0.632398	0.969764	0.637275	0.481224	0.74799
g-Guanidinobutyrate	C5 H11 N3 O2	145.085	0	No MS2	1.29486	1.3254	0.766621	0.521163	0.639428	0.669866	1.07285	1.8084	1.01196	1.30711	1.18063	1.46694
5,5-Dimethyl-4-(3-oxobutyl)dihydro-2(3H)-furanone	C10 H16 O3	184.11	0	ddMS2 for preferred ion	0.671196	0.555702	0.608883	0.778224	0.875964	0.811798	0.682917	1.30149	1.37801	1.2462	0.890128	1.13721
	C3 H N7 O2 P2	228.967	0	No MS2	0.637114	0.543602	0.552804	0.577497	0.796415	0.0222312	0.939129	1.13568	0.849659	1.21236	0.786372	0.699099
		211.832	0	No MS2	1.2955	0.846805	0.943701	0.926305	1.18223	0.82275	0.456158	0.753884	1.22627	0.927665	0.31932	0.697262
Furaneol	C6 H8 O3	128.047	0	No MS2	1.18987	1.36548	0.927343	1.26449	1.37202	1.24569	0.604767	0.947473	1.32563	1.07017	0.894314	0.851793
	C4 H3 Cl2 N5 P2 S	284.896	0	No MS2	1.26569	0.346804	0.439498	0.471563	0.470001	0.488682	0.097668	0.420689	0.847789	0.32661	0.0284153	0.380494
	C10 H20 N2 O S2	248.101	0	No MS2	0.646829	0.565794	0.856075	0.644881	0.860162	0.761689	1.17589	1.09178	1.29902	0.912106	0.551993	1.0779
	C6 H15 N6 O10 P S	394.031	0	No MS2	1.16526	1.30981	1.10469	1.27103	1.19422	1.1621	1.03665	1.13034	1.0686	0.842612	0.866525	1.25955
(+/-)-pantetheine	C11 H22 N2 O4 S	278.13	0	No MS2	1.24089	0.179332	0.324784	1.02421	0.420575	0.869284	0.0333237	0.0547357	0.165408	0.0321604	0.0375056	0.211655
	C23 H22 N4 O2	386.172	0	No MS2	0.35939	0.0673013	0.0254037	0.234379	0.0316942	0.189107	0.488228	0.259743	0.291544	0.269386	0.699448	0.316325
	C4 H4 Cl N2 O4 P	209.961	0	No MS2	1.05593	1.0496	1.23402	1.03934	1.06974	0.961932	1.31273	1.50944	0.96421	1.38219	1.19784	1.42757
	C2 H3 N4 P	114.01	0	No MS2	0.698774	0.784839	0.62745	0.754768	0.5119	0.602677	1.47817	0.816173	0.755869	0.90432	1.72266	0.987988
	C6 H22 N7 O3 P S	303.125	0	No MS2	1.2182	0.822194	0.675522	0.742229	0.795569	0.84429	0.431123	0.426026	0.516135	0.680848	0.558571	0.670342
anacardic acid	C22 H36 O3	348.266	0	No MS2	0.115605	0.0964021	0.0778295	0.104314	0.0616733	0.0611526	0.135879	0.143504	0.16418	0.132196	0.128327	0.0898494
	C23 H18 N6 O	394.156	0	No MS2	0.929748	1.08792	1.32503	1.19044	1.33298	1.04359	1.05867	1.13185	0.718648	0.916969	0.344523	1.054
4-Sulfanyldihydro-3(2H)-furanone	C4 H6 O2 S	118.009	0	No MS2	1.19131	0.64312	0.838249	1.38239	1.1588	1.2922	0.704743	0.767322	1.08297	0.570242	0.706471	0.655533
Oglufanide	C16 H19 N3 O5	333.132	0	ddMS2 for preferred ion	0.46059	0.377642	0.562416	0.633695	0.847813	0.464052	0.810998	0.929605	1.21582	0.686504	0.460161	0.953462
ISOXYL	C10 H17 N3 O2	211.132	0	No MS2	1.16311	0.793731	0.705075	0.253104	0.66058	0.469581	0.329845	0.174219	0.626879	0.296487	0.0343105	0.534959
	C10 H20 N2 O4 S	264.114	0	No MS2	0.619771	0.723365	1.10576	0.695648	1.40752	1.51305	0.485512	0.468137	0.269626	0.25083	0.404854	0.27076
	C11 H2 Br N8 O3 P3 S4	593.754	0	No MS2	1.15211	0.955717	1.07671	1.19537	1.11007	1.10101	0.437928	0.978695	1.14608	1.12503	0.31047	1.19473
	C4 H14 N8 S	206.106	0	No MS2	0.750122	1.23971	1.30613	1.30641	1.24839	1.02122	0.86179	1.02734	0.605037	1.09367	0.276797	1.09758
	C18 H9 N6 O16 P3 S4	785.817	0	No MS2	0.32907	0.690079	0.672916	0.472948	0.586676	0.778905	1.73308	0.738718	0.467402	0.726338	3.07435	0.585035
	C12 H16 N O13 P	413.038	0	No MS2	0.836752	1.35393	1.28202	1.4336	1.34373	1.17398	1.60956	1.32394	1.00205	1.46046	2.14613	1.19246
	C20 H14 N8	366.133	0	No MS2	1.13274	0.649891	0.503675	0.280521	0.492049	0.404023	0.358052	0.247191	0.347165	0.358854	0.0325759	0.366163
	C7 H7 Cl4 N6 O P3 S5	583.725	0	No MS2	1.07468	0.612225	0.895754	0.911483	0.896742	0.782595	0.398113	0.637908	1.17046	0.851228	0.132299	0.801708
Palmitelaidic acid	C16 H30 O2	254.225	0	No MS2	0.143508	0.146046	0.172626	0.128269	0.133561	0.125781	0.194401	0.171141	0.22095	0.326962	0.276055	0.198143
	C H3 Cl2 O7 P3	289.848	0	No MS2	1.12361	1.0528	0.989369	0.957774	1.22855	1.03433	0.168373	0.673336	1.10613	0.868596	0.24425	0.757863
	C14 H3 O13 P3 S	503.85	0	No MS2	1.12253	0.423557	0.500888	0.844603	0.891678	0.619836	0.0471054	0.54246	1.0298	0.55144	0.0637962	0.785726
	C9 H17 Cl N6 O9 P2	450.023	0	No MS2	0.57871	0.761806	0.868353	1.0934	0.946651	0.694686	1.85582	0.969529	0.667006	1.03403	2.99395	0.848444
Hexitol	C6 H14 O6	182.079	0	No MS2	0.933511	0.938181	0.970142	0.983507	0.885996	1.0313	0.924608	1.18173	1.15067	1.29874	1.30919	1.00412
	C H2 Cl4 O P2 S3	327.749	0	No MS2	1.11109	0.764561	0.556298	0.565033	0.847412	0.737913	0.330182	0.650749	0.919932	0.691946	0.215357	0.651893
	C9 H22 N5 O2 P	263.152	0	No MS2	1.10234	0.664912	0.772556	0.165363	0.571643	0.404361	0.206316	0.156396	0.459374	0.276626	0.06066	0.358838
Thymine	C5 H6 N2 O2	126.043	0	No MS2	0.808225	0.800771	1.12211	0.93007	1.22411	1.07218	0.815041	1.0916	0.718859	0.913353	0.247083	0.727317
	C13 H20 N O2 P S	285.096	0	No MS2	0.952189	0.84874	1.15304	1.40176	1.41727	1.37384	0.500655	0.858608	0.872784	0.702296	0.0889093	0.896695
	C6 H9 N O4 S	191.025	0	No MS2	1.06618	0.466723	0.520448	0.94081	0.668017	1.05263	0.27108	0.427628	1.1119	0.480119	0.0575026	0.507034
	C15 H18 S2	262.085	0	No MS2	1.06324	0.617506	0.638267	0.039856	0.51403	0.342916	0.477601	0.0792356	0.561242	0.133132	0.0773075	0.22761
	C H N7 O	127.025	0	No MS2	1.05466	1.25916	0.962928	0.901589	0.904586	0.962822	0.974303	0.482076	0.634842	0.934076	1.28428	0.515453
	C14 H29 N O2 S	275.192	0	ddMS2 for preferred ion	0.516842	0.134866	0.28407	0.52897	0.675854	0.493189	0.566176	0.601758	1.08733	0.819136	0.668574	0.698956
	C5 H3 N8 O15 P3 S2	571.838	0	No MS2	1.04951	0.316936	0.371792	0.545406	0.646859	0.4744	0.0499683	0.424025	0.801865	0.477365	0.0676736	0.514319
Benzoic acid	C7 H6 O2	122.037	0	No MS2	0.831755	0.880928	1.19031	1.10414	1.16329	0.958238	0.944429	0.901502	0.617913	0.856073	0.34896	0.891025
1726033	C6 H13 N O6	195.074	0	No MS2	0.961831	0.962775	0.860805	0.549425	1.35883	0.77429	0.506872	0.536893	0.416805	0.889887	0.259481	0.493912
	C19 H36 O3	312.266	0	No MS2	0.201903	0.1477	0.146244	0.133944	0.141691	0.133978	0.077766	0.0919881	0.131742	0.116636	0.0481293	0.12683
	C7 H2 Br Cl N6 O P2 S3	457.781	0	No MS2	0.885882	0.806462	1.09252	1.05956	0.991289	0.883101	0.411458	0.8297	1.04029	0.947702	0.201245	0.875505
	C13 H27 N4 O2 P S2	366.133	0	ddMS2 for preferred ion	0.998347	0.748922	0.569304	0.247517	0.498505	0.452219	0.378035	0.272737	0.438712	0.337876	0.0495102	0.345332
	C14 H27 N O2 S	273.176	0	No MS2	0.469664	0.161844	0.274835	0.475082	0.689519	0.488157	0.403247	0.555311	1.03163	0.596151	0.481135	0.599843
	C4 H14 N2 O3 P2 S2	263.993	0	No MS2	0.842547	0.948231	0.870366	0.988853	0.919723	0.908724	1.04554	1.10291	1.01997	1.12365	1.20743	0.923764
	C3 H4 Cl2 O8 P2	299.877	0	No MS2	0.76451	1.14528	1.2401	1.13458	1.21747	1.16353	0.573972	0.963162	0.775578	1.04002	0.298436	0.882612
	C27 H39 N3 O7	517.28	0	No MS2	0.617945	0.19341	0.376702	0.128489	0.317243	0.395884	0.673853	0.785893	0.92887	0.183725	0.609948	0.659672
	C5 H2 N10 O P2	279.988	0	No MS2	0.091042	0.88688	0.712403	0.743557	0.126061	0.763863	1.75823	0.935202	0.084944	0.770909	1.80051	0.0944008
anacardic acid	C22 H36 O3	348.266	0	No MS2	0.107442	0.0878377	0.0798884	0.0562664	0.0604174	0.0585815	0.163546	0.102247	0.12509	0.19378	0.163256	0.130332
	C5 H17 N2 O2 P3 S2	293.993	0	No MS2	0.94553	0.281624	0.343978	0.376584	0.381733	0.40492	0.0819201	0.293828	0.653539	0.251164	0.0510769	0.293506
	C17 H14 N6 O	318.121	0	No MS2	0.943264	0.238718	0.401439	0.298957	0.338546	0.199264	0.136203	0.167122	0.226326	0.219003	0.106627	0.227385
	C9 H17 N3 O2	199.132	0	No MS2	0.93486	0.658546	1.08148	0.395261	0.790138	0.696029	0.319933	0.551311	0.743511	0.745892	0.102351	0.866519
	C25 H37 N O S2	431.23	0	No MS2	0.432506	0.357546	0.197062	0.262304	0.230424	0.198281	1.23171	0.147985	0.407029	0.342502	1.89096	0.36044
	C15 H21 N4 P	288.151	0	No MS2	0.53611	0.804431	0.436982	0.480736	0.404518	0.679211	0.656751	0.778103	0.625033	0.850945	0.880218	0.516199
	C H2 Br3 Cl N4 O3 S3	485.651	0	No MS2	0.902404	0.649619	0.82427	0.858385	0.773875	0.698771	0.174086	0.743208	0.964354	0.832775	0.0811008	0.847264
	C30 H48 N O7 P	565.317	0	No MS2	0.919731	0.531252	0.512462	0.674554	0.641489	0.787592	0.338569	0.436382	0.584275	0.542369	0.352247	0.45977
1-Piperideine	C5 H9 N	83.0736	0	No MS2	0.875636	0.905706	0.926283	1.16149	0.846258	1.01217	0.680643	0.727829	0.473065	0.87129	0.708763	0.668885
		639.825	0	No MS2	0.898397	0.266475	0.35798	0.463569	0.534975	0.34972	0.0460588	0.337846	0.570754	0.401089	0.0623787	0.397958
5385682	C24 H50 N O7 P	495.333	0	No MS2	0.823343	1.08164	1.13726	0.985	1.0797	0.615527	0.529806	0.709596	0.91604	1.00902	0.41142	0.641235
		671.77	0	No MS2	0.690595	0.952103	0.946174	1.13716	1.04875	1.00702	0.35315	0.84933	0.646154	0.878886	0.259211	1.00195
[Similar to: 4-(1,3-Benzodioxol-5-yl)-3-[4-(tert-butyl)phenyl]-5-[(1-methyl-4-nitro-1H-imidazol-5-yl)sulfanyl]-4H-1,2,4-triazole; ΔMass: 112.0097 Da]	C19 H18 N4 O4	366.133	0	ddMS2 for preferred ion	0.885746	0.504053	0.366987	0.162096	0.386995	0.334126	0.25368	0.174632	0.267355	0.246995	0.0613273	0.264738
Tretinoin	C20 H28 O2	300.209	0	No MS2	0.464209	0.72463	0.536885	0.294464	0.482435	0.524881	0.885871	0.611235	0.523607	0.377977	1.94926	0.692921
	C7 H12 N2	124.1	0	No MS2	0.876968	0.655777	0.578322	0.270678	0.655824	0.404602	0.131629	0.192275	0.389515	0.235705	0.212791	0.42041
	C9 H19 N O8	269.111	0	No MS2	0.874802	0.756028	0.605908	0.639408	0.575488	0.578849	0.440565	0.474447	0.762185	0.654089	0.403102	0.523064
	C4 H6 N6 O4	202.045	0	No MS2	0.838979	0.819986	0.670916	0.843082	0.765624	0.760726	1.06773	0.941889	0.880914	0.78504	1.2217	0.856592
NITRILACARB	C9 H15 N3 O2	197.116	0	No MS2	0.741463	0.882401	1.1005	0.371771	1.04876	0.570543	0.788906	0.447489	0.352105	0.404816	0.0504127	0.807988
	C6 H Cl3 N2 O P2 S2	347.807	0	No MS2	0.860368	0.538361	0.287274	0.59296	0.604522	0.52331	0.185124	0.431232	0.808285	0.583668	0.0504749	0.190878
	C7 H13 N O2 S	175.067	0	No MS2	0.856397	0.434405	0.511217	0.469436	0.507067	0.604344	0.20644	0.385535	0.448164	0.435396	0.0409516	0.513009
	C21 H36 N2 O5	396.262	0	No MS2	0.254727	0.140617	0.0670731	0.130527	0.150499	0.116108	0.32051	0.148119	0.333123	0.267087	0.667338	0.174845
	C5 H4 Cl O11 P3	367.864	0	No MS2	0.563069	1.04701	0.970371	0.901045	1.00999	1.05773	0.690605	0.971715	0.627733	0.835876	0.360435	0.764893
L-Pyroglutamic acid	C5 H7 N O3	129.043	0	No MS2	0.844698	0.258732	0.439221	0.549721	0.594043	0.631148	0.260922	0.349798	0.636363	0.310859	0.26575	0.428313
3-Aminopyrrolidine	C4 H10 N2	86.0845	0	ddMS2 for preferred ion	0.105789	0.0257444	0.0727418	0.0556948	0.0425789	0.0169719	0.0575297	1.1179	0.498081	0.267717	1.30788	0.247159
	C14 H18 N O P	247.113	0	No MS2	0.823233	0.463171	0.556489	0.391325	0.526576	0.501629	0.197545	0.347027	0.735502	0.441601	0.39316	0.36842
TBHQ	C10 H14 O2	166.099	0	No MS2	0.423259	0.348548	0.364525	0.504186	0.549974	0.521666	0.393953	0.806548	0.845329	0.807898	0.573492	0.711505
	C15 H22 O S2	282.11	0	No MS2	0.174518	0.108221	0.0897964	0.0919229	0.108286	0.146794	0.239566	0.105845	0.18474	0.106772	0.435678	0.107871
	C3 H9 N O4	123.053	0	No MS2	0.0428431	0.0399358	0.0404458	0.039303	0.0422949	0.0403599	0.0465088	0.0468758	0.0433316	0.0352544	0.0598949	0.0462577
	C7 H12 N2 O2 S	188.062	0	No MS2	0.722532	0.649596	0.439405	0.179409	0.489812	0.456951	0.391034	0.175559	0.316381	0.30458	0.112516	0.53111
13-KODE	C18 H30 O3	294.22	0	No MS2	0.0636716	0.0640724	0.0215837	0.0405201	0.0218967	0.0331993	0.0753504	0.0597737	0.131585	0.135712	0.114764	0.0818105
		853.803	0	No MS2	0.275617	0.739497	0.550019	0.522966	0.623001	0.631395	0.799957	0.605191	0.361277	0.532495	2.14014	0.465255
N-Acetylvaline	C7 H13 N O3	159.09	0	ddMS2 for preferred ion	0.501213	0.406161	0.741296	0.506664	1.06337	0.401509	0.556681	0.339402	0.249608	0.20968	0.28153	0.221634
	C2 H Br Cl4 O3 P2 S	385.707	0	No MS2	0.785877	0.517172	0.59829	0.604746	0.605267	0.535285	0.263733	0.52482	0.669137	0.537764	0.139737	0.552032
	C4 H Cl2 O11 P S	357.835	0	No MS2	0.691282	0.717617	0.921946	0.8763	0.952165	0.838333	0.471705	0.694951	0.805495	0.746338	0.164169	0.702473
	C7 H12 N2	124.1	0	No MS2	0.777937	0.556371	0.436702	0.185926	0.478574	0.311557	0.117857	0.0613296	0.239364	0.163463	0.0401171	0.27599
Cyprodenate	C13 H25 N O2	227.189	0	No MS2	0.387306	0.136866	0.134364	0.102441	0.176136	0.323259	0.219847	0.207801	0.530836	0.261664	1.8987	0.118187
	C4 H3 Cl O4 S	181.943	0	No MS2	0.533838	0.738521	0.633313	0.678575	0.55949	0.563387	1.0426	0.788393	0.685094	0.990945	1.14574	0.603697
	C8 H21 N4 O3 P	252.136	0	No MS2	0.52168	0.439422	0.532224	0.393483	0.446572	0.438901	0.406832	0.520216	0.800465	0.8448	0.429867	0.865895
	C24 H3 N2 O15 P S5	749.786	0	No MS2	0.477567	0.848397	0.721127	0.813293	0.792824	0.793956	0.591157	0.612969	0.455926	0.592874	0.410366	0.697578
bendiocarb	C11 H13 N O4	223.085	0	No MS2	0.765656	0.375835	0.513377	0.262126	0.484304	0.315435	0.399429	0.232642	0.293101	0.265352	0.166178	0.365212
DL-2,6-Diaminopimelic acid	C7 H14 N2 O4	190.095	0	No MS2	0.762995	0.496993	0.618787	0.533559	0.723045	0.634473	0.512129	0.580276	0.703449	0.443312	0.419075	0.537436
1872050	C12 H23 N O3	229.168	0	No MS2	0.261877	0.161005	0.147294	0.120124	0.138132	0.263729	0.14273	0.173329	0.502679	0.155015	2.01537	0.140426
	C51 H79 N8 O9 P	978.57	0	No MS2	0.433956	0.302851	0.303665	0.264288	0.170069	0.13097	0.382363	0.490807	0.774421	0.722871	0.264609	0.649226
	C3 H4 Br Cl2 N2 O4 P3 S	405.765	0	No MS2	0.747834	0.328285	0.358726	0.335973	0.465535	0.362827	0.102772	0.214122	0.600662	0.326048	0.0386525	0.296756
Leu-pro	C11 H20 N2 O3	228.147	0	No MS2	0.742727	0.506367	0.540204	0.629883	0.669483	0.620762	0.310058	0.482658	0.530419	0.454943	0.490876	0.522295
[Similar to: N-Butylbenzenesulfonamide; ΔMass: -1.0241 Da]	C8 H14 N4 O3	214.106	0	ddMS2 for preferred ion	0.737116	0.614351	0.656901	0.164544	0.596684	0.498946	0.166356	0.129163	0.376829	0.265603	0.0855892	0.466801
MFCD18781916	C12 H20 O3	212.141	0	No MS2	0.305085	0.237566	0.275244	0.296337	0.314885	0.342208	0.367454	0.58784	0.759836	0.497494	0.264068	0.654922
	C15 H23 N O5 S	329.13	0	No MS2	0.728388	0.27279	0.430365	0.490689	0.620555	0.605176	0.24274	0.350207	0.619548	0.327345	0.269631	0.432014
.alpha.-Aminoadipic acid	C6 H11 N O4	161.069	0	No MS2	0.709176	0.429802	0.567982	0.922774	0.939543	0.433934	0.438812	0.36387	0.693386	0.388704	0.386308	0.38017
(2R)-1-{[(2-Aminoethoxy)(hydroxy)phosphoryl]oxy}-3-hydroxy-2-propanyl (4Z,7Z,10Z,13Z,16Z)-4,7,10,13,16-docosapentaenoate	C27 H46 N O7 P	527.301	0	No MS2	0.377827	0.448612	0.439657	0.503709	0.457315	0.263286	0.454331	0.822021	0.616668	0.788102	0.685744	0.490119
	C20 H25 N5 O	351.204	0	No MS2	0.208691	0.119985	0.0309232	0.110988	0.154657	0.104303	0.296041	0.113972	0.219519	0.17079	0.508039	0.177744
		329.746	0	No MS2	0.685595	0.534232	0.596498	0.555163	0.597524	0.51242	0.165616	0.456781	0.708429	0.500177	0.0913429	0.498074
	C12 H22 N2 O4 S	290.13	0	No MS2	0.681369	0.281064	0.503528	0.228738	0.521359	0.48838	0.0725064	0.0941941	0.104783	0.175189	0.0644471	0.0789018
Valeroidine	C13 H23 N O3	241.168	0	No MS2	0.238618	0.0702141	0.156864	0.294145	0.291189	0.212403	0.173733	0.367879	0.695821	0.285078	0.269353	0.443835
	C5 H6 Cl3 N O4 P2 S	342.854	0	No MS2	0.664641	0.21021	0.210532	0.231223	0.299698	0.253781	0.0219569	0.184722	0.527511	0.176518	0.0201555	0.228564
apronalide	C9 H16 N2 O2	184.121	0	ddMS2 for preferred ion	0.645596	0.530914	0.375424	0.196146	0.330985	0.213658	0.131932	0.143022	0.236945	0.185081	0.0857291	0.226369
	C20 H44 N5 O9 P	529.286	0	No MS2	0.644848	0.535235	0.27186	0.345666	0.337645	0.301527	0.27371	0.198335	0.327801	0.236733	0.437438	0.121925
	C16 H17 N5	279.147	0	No MS2	0.641283	0.246839	0.193846	0.296764	0.508693	0.340204	0.115896	0.039963	0.117519	0.102908	0.0354019	0.170382
	C7 H4 O	104.026	0	No MS2	0.114874	0.0333229	0.0240855	0.0447053	0.0433129	0.0186367	0.0899465	0.421131	0.255852	0.150838	0.198849	0.0504404
		387.705	0	No MS2	0.635992	0.412492	0.49398	0.490489	0.483582	0.42699	0.195301	0.419	0.52023	0.463215	0.091841	0.41326
N6-METHYLLYSINE	C7 H16 N2 O2	160.121	0	No MS2	0.348624	0.730186	0.473468	0.485053	0.380701	0.433499	0.708802	0.637899	0.655619	0.386736	1.04206	0.544373
PYRIDOXAMINE	C8 H12 N2 O2	168.09	0	No MS2	0.63336	0.536426	0.540302	0.114482	0.402577	0.300573	0.103157	0.134145	0.202251	0.236192	0.0491141	0.27131
	C4 H5 Br Cl N2 O6 P3 S	415.794	0	No MS2	0.595561	0.46233	0.615875	0.616135	0.692514	0.571524	0.206975	0.437061	0.646996	0.532077	0.123409	0.470016
	C28 H52 N O2 P S	497.348	0	No MS2	0.621695	0.47038	0.611178	0.444255	0.507782	0.4228	0.1973	0.298241	0.51972	0.335137	0.258289	0.31938
Cortisone	C21 H28 O5	360.193	0	No MS2	0.0166285	0.032905	0.229518	0.268738	0.394183	0.362108	0.256102	0.423743	0.629828	0.635133	0.388733	0.38003
	C7 H24 N8 O3 S2	332.14	0	No MS2	0.424902	0.579117	0.622564	0.562842	0.546732	0.500137	0.788922	0.588324	0.563087	0.718072	0.740134	0.702705
	C3 H4 Cl N2 O15 P3	435.851	0	No MS2	0.381707	0.754392	0.647062	0.676288	0.751088	0.703129	0.541051	0.635997	0.397179	0.567568	0.287653	0.501444
	C4 H3 Cl2 O9 P3	357.837	0	No MS2	0.381707	0.754392	0.647062	0.676288	0.751088	0.703129	0.541051	0.635997	0.397179	0.567568	0.311447	0.501444
(1R,5R)-3,3,5-Trimethylcyclohexyl 5-oxo-L-prolinate	C14 H23 N O3	253.168	0	No MS2	0.343023	0.140962	0.191578	0.245045	0.33178	0.271975	0.18731	0.477195	0.601594	0.327768	0.248185	0.466013
Ethyl eicosapentaenoic acid	C22 H34 O2	330.256	0	No MS2	0.33898	0.306265	0.286178	0.210138	0.236293	0.289163	0.464944	0.568338	0.59819	0.183125	0.611306	0.3044
L-Cysteinylglycine	C5 H10 N2 O3 S	178.041	0	No MS2	0.575955	0.433696	0.251264	0.0755847	0.260129	0.237878	0.173269	0.142438	0.240974	0.0936112	0.141651	0.164017
UNII:V9Q7UUZ15U	C16 H24 O4	280.168	0	No MS2	0.233753	0.191835	0.194941	0.189716	0.214061	0.277424	0.309643	0.481055	0.593665	0.502207	0.386292	0.551191
	C14 H32 N2 O2	260.246	0	No MS2	0.365601	0.105205	0.127253	0.134182	0.262445	0.224166	0.281134	0.232393	0.591337	0.431999	1.38805	0.108675
[Similar to: Disperse blue 102; ΔMass: 246.0423 Da]	C8 H9 N	119.073	0	ddMS2 for preferred ion	0.568495	0.341352	0.406469	0.321436	0.30167	0.269673	0.252081	0.257281	0.381582	0.184147	0.230865	0.302459
(2S)-5-Carbamimidamido-2-(2-oxo-1-azetidinyl)pentanoic acid	C9 H16 N4 O3	228.123	0	No MS2	0.331823	0.279885	0.326515	0.145351	0.215163	0.239454	0.577874	0.668869	0.414566	0.482778	0.0913874	0.437175
Triethyl citrate	C12 H20 O7	276.121	0	No MS2	0.0601883	0.0802403	0.0546531	0.0639915	0.0215189	0.0602461	0.111531	0.0713121	0.0607028	0.0466823	0.149197	0.0671366
		653.709	0	No MS2	0.490577	0.326855	0.456867	0.448056	0.392762	0.402818	0.165799	0.34547	0.559768	0.440391	0.0744118	0.410464
	C H Cl2 N2 O7 P3 S	347.809	0	No MS2	0.413396	0.601511	0.68774	0.599817	0.690963	0.637891	0.204945	0.519396	0.468699	0.568696	0.180314	0.506642
	C H2 Cl2 N4 O12 P2 S	425.823	0	No MS2	0.413396	0.601511	0.68774	0.599817	0.690963	0.637891	0.204945	0.519396	0.468699	0.568696	0.182188	0.506642
SECONAL	C12 H18 N2 O3	238.132	0	No MS2	0.538441	0.354745	0.214984	0.35076	0.474227	0.350023	0.0571394	0.076288	0.119569	0.0531882	0.0841909	0.070267
	C H3 Cl2 O4 P S5	339.775	0	No MS2	0.536533	0.247314	0.252992	0.247499	0.284338	0.234002	0.110818	0.168589	0.45383	0.175402	0.089707	0.175909
	C H4 O2 P2 S	141.941	0	No MS2	0.517539	0.0840039	0.101613	0.240691	0.177651	0.071538	0.282861	0.517022	0.395915	0.159419	0.77886	0.636228
5-Hydroxytryptophol	C10 H11 N O2	177.079	0	No MS2	0.532191	0.38946	0.322766	0.0807874	0.31878	0.222748	0.112052	0.0710745	0.179032	0.0958378	0.0494576	0.196041
	C14 H29 N7 S2	359.194	0	No MS2	0.473756	0.494681	0.584401	0.557569	0.608226	0.455808	0.359427	0.390257	0.487478	0.508392	0.387012	0.485084
	C22 H26 N4 O2	378.204	0	No MS2	0.025985	0.0316588	0.113909	0.0929392	0.374478	0.410341	0.153121	0.362066	0.548339	0.462286	0.254901	0.460157
[Similar to: Cytidine 5'-diphosphocholine; ΔMass: -61.1654 Da]	C25 H44 N O10 P	549.273	0	ddMS2 for preferred ion	0.247469	0.181745	0.142692	0.254397	0.11176	0.113285	0.40244	0.162914	0.356124	0.275282	0.94625	0.192153
Trolox	C14 H18 O4	250.12	0	No MS2	0.522345	0.268703	0.411712	0.32142	0.461186	0.385124	0.209106	0.275968	0.425986	0.342568	0.198864	0.289661
	C16 H18 N2 O5	318.121	0	No MS2	0.522056	0.136817	0.20617	0.143611	0.152232	0.119831	0.0993419	0.0763885	0.132823	0.11803	0.0699706	0.127094
nylon cyclic dimer	C12 H22 N2 O2	226.168	0	No MS2	0.269986	0.123488	0.117864	0.066251	0.140556	0.166911	0.245411	0.137073	0.460584	0.13375	1.18328	0.116609
	C14 H22 O4	254.152	0	No MS2	0.367172	0.263086	0.53061	0.383999	0.68519	0.590573	0.115027	0.251107	0.422206	0.360996	0.101392	0.38851
	C17 H18 N2 O4	314.126	0	No MS2	0.508824	0.350212	0.187033	0.286922	0.212242	0.223558	0.17581	0.216981	0.211408	0.218069	0.0852671	0.177781
1,2,3,4-tetrahydro-beta-carboline-3-carboxylic acid	C12 H12 N2 O2	216.09	0	No MS2	0.236888	0.273523	0.345446	0.175362	0.152875	0.279237	0.286887	0.345816	0.379843	0.456376	0.216067	0.463258
		445.663	0	No MS2	0.506869	0.398874	0.409494	0.459501	0.418012	0.395536	0.110145	0.380946	0.37347	0.417325	0.0450983	0.341983
	C H3 Cl2 O P S	163.902	0	No MS2	0.506211	0.48848	0.476807	0.487011	0.556498	0.500694	0.129144	0.366129	0.502373	0.471436	0.0914388	0.310731
	C14 H32 N6 S	316.24	0	No MS2	0.305496	0.388734	0.466078	0.304298	0.221385	0.659464	0.108117	0.313594	0.242051	0.233711	0.0782706	0.0483549
	C16 H18 N2 O5	318.121	0	No MS2	0.501702	0.0987885	0.229644	0.117845	0.180897	0.10439	0.0861706	0.0690742	0.108045	0.0891627	0.0671722	0.104786
	C16 H37 N9 O9	499.27	0	No MS2	0.303468	0.0898381	0.210015	0.0624754	0.155544	0.193972	0.324815	0.400859	0.481277	0.092716	0.310814	0.347871
	C7 H19 N10 P S2	338.097	0	No MS2	0.290916	0.504886	0.454157	0.454353	0.408529	0.454106	0.879205	0.523304	0.38216	0.368753	1.05834	0.413635
ST2975000	C6 H7 N3 O2	153.054	0	No MS2	0.17746	0.341563	0.43404	0.564949	0.548405	0.606122	0.202214	0.33784	0.146664	0.326136	0.1026	0.36874
g-Butyrobetaine	C7 H15 N O2	145.11	0	No MS2	0.280581	0.314718	0.251504	0.279977	0.21639	0.285872	0.281014	0.392525	0.322212	0.467536	0.214668	0.420781
2,6-di-tert-butylhydroquinone	C14 H22 O2	222.162	0	No MS2	0.156235	0.144079	0.14864	0.208832	0.135468	0.177369	0.196303	0.315681	0.469946	0.326907	0.199379	0.434664
		663.738	0	No MS2	0.453715	0.487244	0.572661	0.572305	0.442483	0.496771	0.138385	0.50852	0.469671	0.530007	0.0626185	0.478014
	C14 H24 O S2	272.127	0	No MS2	0.453935	0.345876	0.27295	0.0489714	0.177402	0.225329	0.215613	0.0432651	0.25114	0.0737599	0.0888259	0.147786
	C5 H16 N7 O8 P S2	397.026	0	No MS2	0.402661	0.160386	0.195705	0.172837	0.159589	0.197076	0.101276	0.130584	0.296849	0.0845535	0.0482265	0.16331
		155.87	0	No MS2	0.402069	0.254737	0.269134	0.263744	0.324529	0.265857	0.0944686	0.221029	0.335269	0.237212	0.0693329	0.189573
	C H Cl4 N4 P3 S3	397.733	0	No MS2	0.398528	0.148761	0.148	0.176532	0.204396	0.173356	0.096748	0.108156	0.306509	0.141038	0.0773612	0.137524
(+)-Lacosamide	C13 H18 N2 O3	250.132	0	No MS2	0.0141572	0.0327431	0.0173188	0.0214437	0.0178097	0.0152847	0.0533868	0.0354929	0.0260552	0.0322961	0.0316815	0.0529972
5-Methoxy-3-indoleaceate	C11 H11 N O3	205.074	0	No MS2	0.0701191	0.0186715	0.0153696	0.0150491	0.0377963	0.0480562	0.0279688	0.432821	0.360166	0.113914	0.117901	0.0137411
	C14 H29 N O6	307.199	0	No MS2	0.0125669	0.0236521	0.0238575	0.0270409	0.0233007	0.0214372	0.02643	0.0289776	0.0351591	0.0269418	0.0640361	0.0291326
	C8 H2 Cl N3 S	206.965	0	ddMS2 for preferred ion	0.366625	0.40694	0.319318	0.310221	0.276569	0.297701	0.313777	0.161631	0.214785	0.254636	0.36282	0.208492
	C14 H21 N3 O2	263.163	0	No MS2	0.360695	0.255312	0.248286	0.174701	0.27053	0.354101	0.244243	0.237005	0.318126	0.161161	0.0347842	0.269247
		402.81	0	No MS2	0.277613	0.0600006	0.109031	0.0900315	0.119338	0.109959	0.0123008	0.0927025	0.189413	0.0527105	0.0193748	0.082818
		455.692	0	No MS2	0.243581	0.130668	0.0996836	0.0867902	0.136448	0.0732387	0.0233258	0.0116315	0.174962	0.0760295	0.0276052	0.0773857
		721.696	0	No MS2	0.216422	0.149106	0.186338	0.186405	0.221508	0.185553	0.108255	0.19125	0.244328	0.166384	0.0595552	0.178637
		505.619	0	No MS2	0.222626	0.164961	0.198278	0.196552	0.19743	0.168698	0.063067	0.159564	0.210075	0.153436	0.0175334	0.172701
1-Linoleoyl-sn-glycero-3-phosphocholine	C26 H50 N O7 P	519.332	0	ddMS2 for preferred ion	442.591	479.906	392.618	451.873	416.254	454.143	476.464	540.783	539.481	598.812	610.061	509.119
L-alpha-Glycerylphosphorylcholine	C8 H20 N O6 P	257.103	0	ddMS2 for preferred ion	58.7374	58.7298	59.0991	59.208	63.2879	59.0144	68.9556	58.7212	62.7149	68.9359	90.0812	57.2185
5385682	C24 H50 N O7 P	495.332	0	ddMS2 for preferred ion	930.953	980.975	882.731	929.485	959.108	1038.41	987.19	1003.58	1007.83	999.953	1264.71	935.864
1-Linoleoyl-sn-glycero-3-phosphocholine	C26 H50 N O7 P	519.332	0	ddMS2 for preferred ion	107.761	89.2172	79.3672	87.1207	82.8086	95.1957	82.0216	104.641	127.569	129.348	102.802	111.769
LysoPC(18:3(9Z,12Z,15Z))	C26 H48 N O7 P	517.317	0	ddMS2 for preferred ion	2.33172	2.71176	1.75806	2.4331	1.83398	2.68952	2.07535	4.40441	5.12051	5.53572	4.08164	4.85138
Trigonelline	C7 H7 N O2	137.048	98.8	ddMS2 for preferred ion	18.7846	19.2475	22.7112	19.1131	19.5027	18.9171	17.2126	24.9254	22.6299	22.552	16.0332	21.8574
DL-Carnitine	C7 H15 N O3	161.105	98.1	ddMS2 for preferred ion	85.8522	72.7223	68.9626	51.1131	56.3148	50.6138	64.8004	62.6424	50.7078	55.729	77.0246	48.7439
Acetyl-L-carnitine	C9 H17 N O4	203.116	97.5	ddMS2 for preferred ion	147.12	111.594	122.4	130.227	145.46	138.792	85.4841	115.315	159.089	146.282	169.666	121.379
Trigonelline	C7 H7 N O2	137.048	97.1	ddMS2 for preferred ion	0.0762285	19.2475	22.7112	19.1131	19.5027	18.9171	17.2126	24.9254	0.963329	22.552	16.0332	21.8574
Choline	C5 H13 N O	103.1	97	ddMS2 for preferred ion	102.369	101.617	97.3795	85.6047	99.8279	99.3098	110.888	98.1874	89.8949	87.5372	115.698	87.6031
L-Glutamic acid	C5 H9 N O4	147.053	96.7	ddMS2 for preferred ion	81.5608	68.1274	71.4042	64.432	55.8335	56.1498	60.0314	67.2911	81.5361	61.7472	55.1923	60.0563
N-Acetyl-DL-tryptophan	C13 H14 N2 O3	246.1	95.7	ddMS2 for preferred ion	2.43561	1.511	1.93725	1.23724	2.62259	1.50149	2.31253	1.77264	2.57838	1.98771	1.54855	2.21449
Creatine	C4 H9 N3 O2	131.069	95.6	ddMS2 for preferred ion	398.663	298.104	310.211	331.255	354.337	355.998	328.226	379.105	388.86	307.182	320.577	291.89
L-Kynurenine	C10 H12 N2 O3	191.058	94.1	ddMS2 for other ion	5.81891	11.6523	14.2033	11.6901	15.1236	18.762	10.7489	14.4467	8.72169	11.1893	7.03584	18.6473
DL-Stachydrine	C7 H13 N O2	143.095	93.7	ddMS2 for preferred ion	14.2056	12.7464	11.6842	10.8245	11.6483	12.3528	11.0309	16.7998	16.0059	15.3017	12.0242	11.4732
Valine	C5 H11 N O2	117.079	93.6	ddMS2 for preferred ion	212.226	163.103	189.349	180.617	174.136	140.789	131.436	158.269	199.516	166.711	155.472	161.349
D-(-)-Glutamine	C5 H10 N2 O3	146.069	93.5	ddMS2 for preferred ion	119.194	101.374	107.635	108.444	103.704	91.6794	85.2176	86.37	121.453	101.112	123.038	88.7918
L-Kynurenine	C10 H12 N2 O3	208.085	92.5	ddMS2 for preferred ion	5.32217	10.6153	12.9195	10.6349	13.7943	17.1274	9.77404	13.1294	8.05115	10.18	6.5263	16.9932
Taurocholic acid	C26 H45 N O7 S	515.292	92	ddMS2 for preferred ion	4.55746	0.362449	3.28959	2.22797	0.736449	1.3645	0.617353	5.6756	2.65564	1.56897	0.348306	4.73088
Isoleucine	C6 H13 N O2	131.095	91.8	ddMS2 for preferred ion	6.54762	113.977	84.2627	127.298	102.063	79.3911	71.8677	110.917	4.99298	97.0285	4.1887	121.751
Taurine	C2 H7 N O3 S	125.015	91.5	ddMS2 for preferred ion	52.9605	54.7906	54.4876	51.3403	53.948	57.2317	64.4566	54.209	51.9585	41.3388	68.7005	48.9879
Corticosterone	C21 H30 O4	346.214	91	ddMS2 for preferred ion	0.568202	3.04306	6.82543	7.04756	6.98932	5.06937	3.78423	7.27276	11.669	12.0768	6.01355	3.42606
L-Norleucine	C6 H13 N O2	131.095	90.6	ddMS2 for preferred ion	1.83903	118.836	135.073	133.425	100.071	112.142	68.7233	93.325	2.57178	107.398	3.52768	146.18
Indole-3-lactic acid	C11 H11 N O3	205.074	89.6	ddMS2 for preferred ion	2.7191	1.39851	1.8728	1.37786	1.41969	1.53915	1.07277	1.68864	1.74385	1.54277	1.14876	2.34944
Hexanoylcarnitine	C13 H25 N O4	259.178	89.2	ddMS2 for preferred ion	2.8428	1.76748	1.6343	2.22593	2.45162	1.8811	1.46885	2.40062	3.60962	2.67257	2.45442	2.15583
Nicotinamide	C6 H6 N2 O	122.048	89	ddMS2 for preferred ion	14.5621	12.3362	10.0381	7.81561	6.68479	4.93622	6.60058	6.59965	7.25392	5.18577	8.40622	5.54051
DL-Tryptophan	C11 H12 N2 O2	204.09	88.8	ddMS2 for preferred ion	470.121	327.181	567.551	440.152	544.464	441.765	436.974	478.434	588.001	411.768	291.975	543.329
Methionine	C5 H11 N O2 S	132.024	88.8	ddMS2 for other ion	4.39637	9.0179	10.3834	9.24209	6.76046	8.49221	12.5524	10.8673	5.80271	10.7297	4.39994	11.8308
Methionine	C5 H11 N O2 S	149.051	88.3	ddMS2 for preferred ion	4.01501	8.147	9.49708	8.35844	6.09213	7.47934	11.2669	9.80004	5.24553	9.59683	4.12714	10.7346
Ornithine	C5 H12 N2 O2	132.09	87	ddMS2 for preferred ion	12.2065	14.6386	11.0484	15.144	8.52015	8.31557	20.1232	12.0543	7.83071	11.9079	9.97372	10.4051
Methyl indole-3-acetate	C11 H11 N O2	189.079	86.8	ddMS2 for preferred ion	4.5162	3.75275	3.34627	3.19425	2.71568	4.03533	2.38481	3.84161	4.74526	4.59867	1.96772	4.76471
Propionylcarnitine	C10 H19 N O4	217.131	86.6	ddMS2 for preferred ion	1.72734	3.1463	4.55129	2.97832	3.46697	2.91437	3.5357	5.41045	1.27611	3.82306	0.83497	2.28535
16(R)-HETE	C20 H32 O3	302.224	84	ddMS2 for preferred ion	108.56	95.8931	85.826	62.117	86.1043	96.5877	95.867	98.8369	110.446	39.0343	117.301	77.0944
L-(+)-Citrulline	C6 H13 N3 O3	175.096	84	ddMS2 for preferred ion	68.6863	62.4439	74.8625	59.8325	60.5895	61.8674	71.7842	65.8416	67.9876	63.5985	60.4424	63.3086
Inosine	C10 H12 N4 O5	268.081	83.9	ddMS2 for preferred ion	0.0591762	0.0188096	0.0244109	0.0239101	3.90339	0.0251865	0.0273841	0.0188843	0.0518103	0.0181215	0.0355945	0.0179595
Methylimidazoleacetic acid	C6 H8 N2 O2	140.059	83.7	ddMS2 for preferred ion	2.89872	1.9436	1.69186	1.97605	2.54627	1.89435	1.09546	2.55996	2.34067	1.67081	1.19603	3.2059
Monoolein	C21 H40 O4	374.303	83.6	ddMS2 for other ion	0.0235154	1.73459	0.574053	1.03778	0.601496	0.485545	2.90683	0.0303061	0.023948	1.44518	0.115127	0.726647
Creatinine	C4 H7 N3 O	113.059	83.6	ddMS2 for preferred ion	18.3515	16.0836	16.1485	15.5981	17.5754	16.4668	16.1741	16.682	19.0826	16.8279	17.0623	15.8421
Acetyl-β-methylcholine	C8 H17 N O2	159.126	83.2	ddMS2 for preferred ion	12.1076	14.7115	6.20172	11.4934	14.0113	12.635	14.2875	11.8511	12.5336	12.8939	13.5098	7.08488
Mesterolone	C20 H32 O2	304.24	82.9	ddMS2 for preferred ion	0.817783	0.605069	0.572525	0.556706	0.493504	0.458103	0.565235	1.01578	0.77224	0.294262	0.376603	1.32962
5-Hydroxyindole-3-acetic acid	C10 H9 N O3	191.058	82.2	ddMS2 for preferred ion	0.937565	0.532121	0.696892	0.685171	0.703703	0.691821	0.60743	1.13243	0.857035	0.639705	0.182014	0.880949
Uric acid	C5 H4 N4 O3	168.028	81.8	ddMS2 for preferred ion	24.6744	21.194	25.8904	28.8408	46.9062	44.9069	26.7835	41.9391	25.4545	33.5636	7.09854	33.1122
Arachidonic acid	C20 H32 O2	304.24	80.7	ddMS2 for preferred ion	6.5739	22.4529	1.49027	13.0744	8.1011	1.26569	15.3872	6.42837	3.71318	4.72244	29.343	0.39658
4-Indolecarbaldehyde	C9 H7 N O	145.053	78.3	ddMS2 for preferred ion	4.77321	3.68054	5.84407	4.76133	6.18413	4.89675	5.03609	5.14865	6.49172	4.34631	3.61736	5.6605
2-Aminobutyric acid	C4 H9 N O2	103.063	77.7	ddMS2 for preferred ion	4.13774	2.23873	2.49618	2.74056	3.37359	2.96425	2.58852	2.60421	5.59652	3.00253	3.39861	3.92397
4-Indolecarbaldehyde	C9 H7 N O	145.053	77.1	ddMS2 for preferred ion	1.96369	1.14883	1.68109	0.866081	1.85108	1.17331	2.30289	1.85761	1.79898	1.64962	1.16865	1.64364
Nootkatone	C15 H22 O	218.167	76.3	ddMS2 for preferred ion	0.209042	0.271443	0.328084	0.281473	0.275201	0.326903	0.332891	0.370271	0.267994	0.227778	0.696599	0.235007
Indole	C8 H7 N	117.058	75.8	ddMS2 for preferred ion	5.6933	4.23043	8.95536	5.8772	9.42259	5.73117	5.66048	6.08845	7.62549	5.40178	2.96577	8.78249
Jasmonic acid	C12 H18 O3	210.126	75.6	ddMS2 for preferred ion	1.08437	0.716631	1.57694	1.55387	1.73453	1.48158	0.725944	1.48164	2.20235	1.909	0.477116	2.38481
Docosahexaenoic acid	C22 H32 O2	328.24	73.4	ddMS2 for preferred ion	0.788999	0.48408	0.529023	0.405782	0.47548	0.538152	0.677919	0.73676	0.969663	0.352565	0.852601	0.544407
Docosahexaenoic acid	C22 H32 O2	328.24	70.9	ddMS2 for preferred ion	0.712885	0.511151	0.412773	0.441566	0.376474	0.437293	0.6348	0.878376	0.940071	0.284954	0.817031	0.406997
6-Methoxyquinoline	C10 H9 N O	159.068	69.9	ddMS2 for preferred ion	14.5428	19.8733	41.4863	27.437	35.0364	41.7451	18.7635	36.2267	18.1942	21.4903	0.664591	25.7877
11-α-Hydroxy-17-methyltestosterone	C20 H30 O3	318.219	69.5	ddMS2 for preferred ion	2.15385	1.94913	1.0467	0.952987	0.914849	1.00649	0.58975	1.68587	1.47712	0.428244	0.489819	2.31811
Docosahexaenoic acid ethyl ester	C24 H36 O2	374.282	69.1	ddMS2 for other ion	12.5634	2.07096	2.5155	2.32619	7.2921	0.748577	1.38709	2.09814	2.85343	1.36807	3.78109	4.93084
Docosahexaenoic acid ethyl ester	C24 H36 O2	356.271	69.1	ddMS2 for preferred ion	9.23483	1.51676	1.88722	1.74605	5.26715	0.54065	1.02226	1.49699	2.10201	1.00699	2.73499	3.69483
Diethyl phthalate	C12 H14 O4	222.089	66.7	ddMS2 for preferred ion	0.0909783	0.62036	0.0554212	0.151322	0.0877266	3.97017	0.092924	3.27228	0.0916515	0.157503	0.210567	0.0769464
L-Tyrosine	C9 H11 N O3	164.047	65.2	ddMS2 for other ion	0.346977	81.1688	99.84	92.6692	75.8014	80.8656	66.3518	76.6787	0.291367	85.2492	0.682393	91.5248
N6-Acetyl-L-lysine	C8 H16 N2 O3	188.116	64.6	ddMS2 for preferred ion	1.43083	1.05943	0.908763	0.530706	0.907516	0.897776	0.888858	0.686686	1.11534	0.711529	1.90984	0.670757
2,3-Dimethylquinoxaline	C10 H10 N2	158.084	61.9	ddMS2 for preferred ion	3.58453	2.56575	4.52332	3.49531	4.5038	3.55173	3.36477	3.7875	4.5473	3.31295	1.73946	4.29706
14(S)-HDHA	C22 H32 O3	326.224	61.7	ddMS2 for preferred ion	12.048	8.43686	9.37659	6.12212	6.98494	8.6866	10.411	10.4804	12.8721	3.58143	12.7442	7.47975
(+/-)-C75	C14 H22 O4	254.152	60.6	ddMS2 for preferred ion	13.6408	8.38813	7.67754	3.96246	8.31491	7.2806	8.38736	5.18155	11.8704	7.10384	10.0956	7.2232
Acetylcholine	C7 H15 N O2	145.11	60.2	ddMS2 for preferred ion	10.7782	9.15884	7.56647	7.43291	8.32363	8.46464	6.5829	10.6364	9.24994	10.8843	8.45396	7.90423
L-Pyroglutamic acid	C5 H7 N O3	129.043	59.5	ddMS2 for preferred ion	0.284136	11.8736	12.8388	12.9714	16.1328	14.3808	12.1232	18.3696	0.345778	11.7053	0.766726	15.4025
N-Acetylornithine	C7 H14 N2 O3	174.1	57.7	ddMS2 for preferred ion	10.0327	5.16365	8.42333	6.57623	6.22668	4.11245	5.47972	7.87451	8.17561	7.16535	7.51813	6.19459
4-Oxo-4-[(3-oxo-2-decanyl)amino]butanoic acid	C14 H25 N O4	271.178	57.7	ddMS2 for preferred ion	1.33356	0.73464	1.16607	1.00381	1.37692	1.26189	0.708775	1.19748	1.69854	1.35703	0.745934	1.44147
Uric acid	C5 H4 N4 O3	168.028	57.4	ddMS2 for preferred ion	2.95757	3.37407	4.00141	4.81947	7.98508	8.22061	3.45839	6.67758	3.12383	4.74354	0.416787	5.25684
Leucine	C6 H13 N O2	131.095	51.2	ddMS2 for preferred ion	15.9797	5.95481	0.225131	0.668903	0.224966	14.3542	0.0733864	20.0974	0.157129	0.276044	0.499026	0.1792
Indoleacrylic acid	C11 H9 N O2	187.063	0	No MS2	466.815	324.546	561.569	436.101	539.356	437.802	433.178	473.824	582.875	407.944	290.882	537.583
Platelet-activating factor	C26 H54 N O7 P	523.364	0	ddMS2 for preferred ion	155.106	138.511	238.051	198.353	177.152	179.207	191.791	161.977	297.866	145.011	13.8072	105.105
[Similar to: 4,4'-Diisocyanatodicyclohexylmethane; ΔMass: 142.1034 Da]	C2 H8 N4 O2	120.065	0	ddMS2 for preferred ion	152.345	80.1108	116.138	91.2674	111.168	77.3371	57.8427	107.293	118.314	98.6488	55.0612	127.371
[Similar to: L-Glutathione (reduced); ΔMass: 217.1144 Da]		89.9694	0	ddMS2 for other ion	85.9718	151.834	169.646	145.909	144.368	138.969	208.601	148.238	96.1135	143.967	134.089	126.827
	C43 H95 N10 O11 P S	990.664	0	ddMS2 for preferred ion	119.176	103.333	102.361	108.242	106.733	102.998	84.0672	107.125	120.23	109.723	91.2706	96.9922
Trimethylamine N-oxide	C3 H9 N O	75.0684	0	ddMS2 for preferred ion	68.4508	81.6757	47.5653	49.3255	44.7712	65.4742	50.7814	77.2546	72.8617	86.8889	54.0107	67.133
4033747	C26 H52 N O7 P	521.348	0	ddMS2 for preferred ion	51.2995	47.6706	28.8759	33.2281	33.2932	54.9534	24.7915	28.1189	18.9699	48.0344	26.1482	45.9041
Platelet-activating factor	C26 H54 N O7 P	523.364	0	ddMS2 for preferred ion	82.9406	76.8968	94.8475	65.3542	74.4337	66.9218	68.8659	68.1384	64.7663	59.5531	85.9835	64.7061
L-Tyrosine	C9 H11 N O3	181.074	0	ddMS2 for preferred ion	0.217289	75.2189	91.6618	85.2731	70.3193	77.22	60.4724	72.5872	0.158511	78.5375	0.308476	85.4687
lysophosphatidylethanolamine (22:6(4Z,7Z,10Z,13Z,16Z,19Z)/0:0)	C27 H44 N O7 P	525.285	0	ddMS2 for preferred ion	64.8929	44.6097	49.4865	46.5904	49.0005	45.0843	47.3701	46.0314	56.4052	54.5622	47.5236	47.7453
13-KODE	C18 H30 O3	294.219	0	No MS2	0.471759	0.448116	0.443129	0.249866	0.319042	0.30015	0.663413	0.684046	0.662254	0.115762	0.74173	0.110475
oxiracetam	C6 H10 N2 O3	158.069	0	No MS2	63.1018	59.8133	70.9914	56.7689	57.4701	58.8014	69.9621	63.0658	63.3573	60.8424	58.9168	59.9436
[Similar to: (3R,4S)-4,6,8-Trihydroxy-7-methoxy-3-methyl-3,4-dihydro-1H-isochromen-1-one; ΔMass: 0.0025 Da]	C7 H8 N6 O4	240.061	0	ddMS2 for preferred ion	57.5124	56.3432	53.5005	50.0851	4.67734	53.5823	73.093	36.589	42.6947	31.3935	119.108	2.78445
1-[(9Z)-hexadecenoyl]-sn-glycero-3-phosphocholine	C24 H48 N O7 P	493.317	0	ddMS2 for preferred ion	20.8951	18.4435	16.7177	17.5034	18.2508	19.6108	13.9014	18.7489	20.3463	23.8938	18.6078	19.9589
Sucrose	C12 H22 O11	342.116	0	ddMS2 for other ion	0.51175	0.353418	0.193191	0.190183	0.313423	0.28101	0.363114	0.388742	0.284093	0.264541	0.621647	0.245353
1-heptadecanoyl-sn-glycero-3-phosphocholine	C25 H52 N O7 P	509.348	0	ddMS2 for preferred ion	35.3533	27.6795	28.603	29.387	26.5177	24.0728	24.0837	25.504	35.0268	29.1606	22.744	22.2584
afegostat	C6 H13 N O3	147.09	0	ddMS2 for preferred ion	33.7104	22.7895	25.7379	25.3817	27.244	26.3768	22.9185	25.9471	33.5912	27.7299	29.3934	25.9578
1-[(8Z,11Z,14Z)-icosatrienoyl]-sn-glycero-3-phosphocholine	C28 H52 N O7 P	545.348	0	ddMS2 for preferred ion	33.447	29.155	24.7732	27.7944	28.4803	33.8458	23.687	25.5873	26.4665	31.8795	27.0011	29.837
Diethylpyrocarbonate	C6 H10 O5	162.053	0	ddMS2 for preferred ion	24.7646	31.0249	28.6022	31.1362	32.3044	33.2532	28.2611	28.363	29.4265	31.1948	33.3952	27.2382
L-Pyroglutamic acid	C5 H7 N O3	129.043	0	No MS2	25.551	1.05962	0.581492	0.189375	0.936959	0.498613	0.675446	0.240866	20.2552	0.338887	17.0422	0.414011
	C21 H52 N9 P3	523.354	0	No MS2	1.54971	1.34324	1.05207	1.11929	1.03552	0.275589	0.245196	1.07692	1.68645	1.43884	0.917098	1.12502
		150.137	0	No MS2	14.2751	17.3049	8.93483	10.3414	9.15126	14.801	10.99	16.0742	17.2799	18.4009	12.5333	14.7173
MFCD00674434	C20 H37 N O2	323.282	0	ddMS2 for preferred ion	0.195277	0.155091	0.110607	0.107569	0.209782	0.169751	0.130601	0.149071	0.210552	0.134808	0.142821	0.160297
DL-Glutamic acid	C5 H9 N O4	147.053	0	No MS2	21.698	2.11967	1.71719	1.11796	2.2633	1.17072	1.43516	0.986371	18.3068	0.617198	18.2743	0.995559
Vigabatrin	C6 H11 N O2	129.079	0	No MS2	21.1352	13.6678	16.5828	17.2426	17.4331	17.3737	15.2107	16.0229	20.7789	18.3032	20.7588	15.9841
	C H3 N O5	109.001	0	ddMS2 for other ion	7.54982	16.0918	14.4252	14.7681	15.5261	14.5152	19.6749	11.9248	12.5551	17.0187	6.32235	9.30464
4129939	C5 H11 N O3 S	165.046	0	ddMS2 for other ion	19.7981	13.8135	12.5156	6.75997	10.9937	10.3013	19.7033	7.53734	9.26352	8.84494	6.72348	14.6996
Pyrrolidine	C4 H9 N	71.0736	0	ddMS2 for preferred ion	19.2655	14.9224	16.4139	16.4849	15.6822	13.086	11.7194	13.7805	17.6065	14.8099	14.3396	16.3803
		127.012	0	ddMS2 for preferred ion	7.23131	13.4369	13.078	13.6697	18.0001	15.2686	18.1276	10.1779	6.76794	13.3445	6.85232	8.38556
L-(+)-Alanine	C3 H7 N O2	89.0477	0	No MS2	17.7792	16.3607	12.7778	12.6692	11.409	11.0101	13.8411	11.2673	13.2297	13.4623	13.7254	11.9267
L-Theanine	C7 H14 N2 O3	174.1	0	ddMS2 for preferred ion	17.5802	13.5945	7.96246	2.93022	7.2681	6.2448	8.81871	3.41958	6.34587	4.23092	6.58014	5.11559
	C3 H6 N2 O5	150.028	0	ddMS2 for preferred ion	6.43317	14.1723	12.5733	12.8123	13.2119	12.366	17.2475	10.4691	11.6024	15.2574	5.56849	8.12762
1-O-Hexadecyl-lyso-sn-glycero-3-phosphocholine	C24 H52 N O6 P	481.353	0	ddMS2 for preferred ion	15.9063	11.981	12.3582	10.4961	12.9557	11.4558	8.17468	12.3291	13.6485	10.6243	9.24293	13.2293
gamma-Glu-gln	C10 H17 N3 O6	275.112	0	ddMS2 for preferred ion	11.9896	8.14295	10.5744	13.3686	12.3507	9.91137	9.26855	11.9051	16.3293	10.5657	8.32314	13.7523
(2R)-1-{[(2-Aminoethoxy)(hydroxy)phosphoryl]oxy}-3-hydroxy-2-propanyl (11Z)-11-icosenoate	C25 H50 N O7 P	507.333	0	ddMS2 for preferred ion	4.01978	3.26889	3.15044	3.73123	3.02302	2.91789	2.91383	3.63348	4.14898	4.9747	3.05672	3.31711
	C17 H37 N	255.292	0	ddMS2 for preferred ion	0.085604	20.1335	0.122808	0.142519	0.152398	0.0923266	0.347632	0.100655	0.0827176	0.103998	0.200389	0.09121
bis-beta-D-fructofuranose 1,2':2,3'-dianhydride	C12 H20 O10	324.106	0	No MS2	12.2158	14.9613	13.4683	14.7856	15.8864	16.477	11.8272	13.3254	14.873	15.1105	13.0315	12.9691
[Similar to: 1-Stearoylglycerol; ΔMass: -123.0084 Da]	C24 H44 N5 O3 P	481.317	0	ddMS2 for preferred ion	14.0934	10.6033	10.6972	7.38431	9.49464	6.06456	9.82252	10.9521	12.8617	8.51959	11.5387	9.69808
L-Theanine	C7 H14 N2 O3	174.1	0	ddMS2 for preferred ion	14.0277	11.1102	5.84905	2.1399	6.60018	5.65938	9.2395	2.087	4.44861	2.73996	10.5976	3.55357
2908	C5 H11 N	85.0892	0	No MS2	0.836215	9.51311	8.93109	16.2136	7.34923	6.49899	5.98534	5.88754	0.853333	8.01488	1.14359	9.25399
N-(tert-Butoxycarbonyl)-L-leucine	C11 H21 N O4	231.147	0	ddMS2 for preferred ion	9.73473	11.5784	10.9477	11.1868	12.9798	11.754	11.4137	16.6349	12.8539	14.8938	7.46613	11.1682
OD2400000	C5 H11 N O3	133.074	0	No MS2	1.24698	1.10985	1.08901	1.24649	1.03674	1.00271	0.943965	1.15911	1.32177	1.19325	1.12215	1.17867
Citric acid	C6 H8 O7	192.027	0	ddMS2 for other ion	3.6929	2.61759	5.60223	6.08601	6.67075	5.15603	7.17068	10.2071	4.019	7.78713	1.00503	8.64635
L-Proline	C5 H9 N O2	115.063	0	No MS2	11.5719	13.957	10.498	14.4419	8.15986	7.88009	19.0878	11.5346	7.43521	11.3613	9.5253	9.86565
[Similar to: 1,4:3,6-Dianhydro-2-deoxy-5-O-[(4-isopropylphenyl)carbamoyl]-2-[(4-methylbenzoyl)amino]-D-glucitol; ΔMass: 22.0322 Da]	C23 H22 N4 O3	402.168	0	ddMS2 for preferred ion	3.02404	2.165	1.60507	1.3885	1.97052	2.47789	4.01163	1.70335	2.76617	1.65333	6.52169	2.27944
1-stearoyl-sn-glycero-3-phosphoethanolamine	C23 H48 N O7 P	481.317	0	ddMS2 for preferred ion	11.4007	9.25916	9.59504	9.04898	7.7471	8.4247	7.26418	9.55214	11.5227	11.1004	8.38467	8.63518
Formiminoglutamic Acid	C6 H10 N2 O4	174.064	0	ddMS2 for preferred ion	10.7245	8.96065	5.12712	2.03487	6.91227	5.09063	6.48449	2.12497	6.1813	3.30904	14.3258	4.25811
MFCD22416941	C25 H47 N O4	425.35	0	ddMS2 for preferred ion	9.72917	4.00148	5.40486	8.26757	8.0879	7.28704	4.38837	5.8714	11.0774	5.95192	6.30931	6.92038
1-[(11Z,14Z)]-icosadienoyl-sn-glycero-3-phosphocholine	C28 H54 N O7 P	547.364	0	ddMS2 for preferred ion	10.5758	8.16721	6.89085	9.31003	7.45043	9.06367	6.26685	8.58692	9.20072	8.29111	8.11609	7.58763
(2Z)-3,7-Dimethyl-2,6-octadien-1-yl 3-oxobutanoate	C14 H22 O3	238.157	0	ddMS2 for preferred ion	7.23631	5.26197	8.96335	9.17844	11.8891	10.17	4.08955	8.39277	10.4918	7.75602	2.1982	12.1717
	C23 H40 N7 O5 P	525.285	0	ddMS2 for preferred ion	9.91683	6.21498	6.56164	6.46553	6.84637	6.44031	6.49153	6.33661	8.22587	7.71928	6.03456	7.05449
	C22 H41 N O2	351.313	0	ddMS2 for other ion	7.19044	2.75667	1.80777	1.7138	1.65354	8.6141	2.62415	3.21011	9.07926	1.63959	26.3078	2.74344
Furaspor	C6 H7 N O4	157.038	0	ddMS2 for preferred ion	9.63661	8.37872	4.73538	1.94936	6.45394	4.73333	6.21137	2.03272	5.61202	3.14356	13.7051	3.99729
2908	C5 H11 N	85.0891	0	No MS2	0.628244	7.47623	8.33999	11.812	7.72574	5.95042	5.70734	8.63187	0.434768	7.61118	0.599437	10.6137
	C19 H39 N3 O4	373.295	0	No MS2	6.15323	2.08311	1.4106	1.34905	1.3173	7.07512	2.29013	2.53073	6.5302	1.34924	24.1749	2.36656
MFCD00871363	C18 H40 N O5 P	381.264	0	ddMS2 for preferred ion	8.92937	5.24582	5.72115	5.39405	6.46385	5.29971	3.76677	6.61608	7.69357	4.23336	4.91013	8.15825
[Similar to: Valine; ΔMass: -213.0821 Da]	C15 H26 N2 O4 S	330.161	0	ddMS2 for preferred ion	8.88619	9.12774	10.0239	9.5137	9.05377	7.27108	7.45767	8.55876	8.22493	9.60617	9.08558	8.57764
	C13 H27 O2 P3	308.123	0	No MS2	6.39725	8.35956	6.16479	8.56859	11.1005	7.79591	10.6428	6.35047	4.55206	9.30223	18.9328	7.77889
LysoPC(18:3(9Z,12Z,15Z))	C26 H48 N O7 P	517.317	0	ddMS2 for preferred ion	6.04243	4.39436	3.55639	4.99977	4.93322	5.20009	4.13458	4.96164	7.01566	6.94953	4.51698	5.73734
4129939	C5 H11 N O3 S	165.046	0	ddMS2 for other ion	8.16729	4.96313	6.30222	8.00126	7.62129	6.34838	4.46077	5.69004	6.23562	7.44361	6.72451	7.05101
[Similar to: Choline; ΔMass: -0.9354 Da]		104.035	0	ddMS2 for preferred ion	7.24926	9.19879	10.1387	7.89409	8.10344	8.58903	10.134	8.79344	8.32011	8.06734	11.6711	7.15393
(2R)-2-Acetoxy-3-[(9Z)-9-octadecen-1-yloxy]propyl 2-(trimethylammonio)ethyl phosphate	C28 H56 N O7 P	549.379	0	ddMS2 for preferred ion	3.75042	4.56663	3.15126	4.84339	2.60118	2.21589	2.26846	2.74642	3.47431	2.98601	1.37475	2.81336
4-(2-{4-[(2E)-3-(4-Chlorophenyl)-2-propen-1-yl]-1-piperazinyl}ethyl)benzoic acid	C22 H25 Cl N2 O2	384.16	0	ddMS2 for preferred ion	0.458378	8.575	1.51617	0.613398	0.0922729	0.0857215	0.670671	3.03522	8.13888	1.06915	0.115479	0.573163
dinotefuran	C7 H14 N4 O3	202.107	0	ddMS2 for preferred ion	7.72043	7.01992	4.71125	1.55334	5.36678	4.0462	6.17076	2.16504	3.84499	2.67529	6.35852	4.12866
lactide	C6 H8 O4	144.042	0	No MS2	6.74561	8.38104	8.26528	9.03529	9.00918	9.10062	8.01519	7.97443	7.72554	8.20611	10.4302	7.39356
Phenobarbital	C12 H12 N2 O3	232.085	0	ddMS2 for preferred ion	7.36277	5.90763	4.84871	1.29669	5.13079	3.79317	7.75961	1.75115	4.56796	1.87416	6.33364	4.11093
	C18 H35 Cl O S2	366.182	0	No MS2	2.04349	10.1309	3.66512	2.69905	0.493973	0.352497	1.48407	6.13814	6.98294	3.58662	0.275727	4.25994
(2R)-1-{[(2-Aminoethoxy)(hydroxy)phosphoryl]oxy}-3-hydroxy-2-propanyl (13Z,16Z)-13,16-docosadienoate	C27 H52 N O7 P	533.348	0	ddMS2 for preferred ion	0.297575	0.305585	0.225281	0.243111	0.189073	0.207537	0.124174	0.264664	0.270429	0.282905	0.196723	0.303358
Pyrogallol	C6 H6 O3	126.032	0	No MS2	4.10345	4.98428	4.88288	5.15001	5.52424	5.38167	5.2678	4.91944	4.44694	5.14284	1.11206	4.33634
2-Octanone	C8 H16 O	128.12	0	ddMS2 for other ion	2.15304	1.12814	0.865614	0.839044	1.31292	1.79969	1.94457	1.01968	1.53696	0.870843	4.1782	1.00448
[Similar to: Arachidonic acid ethyl ester; ΔMass: -169.0137 Da]	C21 H40 N7 O5 P	501.285	0	ddMS2 for preferred ion	7.15986	5.44085	5.87482	5.44114	5.46936	5.09373	5.79911	5.21736	7.16139	7.19199	6.23428	5.88208
N-Acetylvaline	C7 H13 N O3	159.09	0	ddMS2 for preferred ion	7.06788	4.63677	2.52402	1.09135	2.9364	1.98111	3.05592	0.810024	2.67861	1.22322	3.3799	2.06183
LysoPC(22:5(7Z,10Z,13Z,16Z,19Z))	C30 H52 N O7 P	569.348	0	ddMS2 for preferred ion	6.69326	7.88742	4.37194	6.45156	6.30917	5.87977	4.72074	5.78078	6.20061	5.60414	5.582	3.66362
Linoleyl carnitine	C25 H45 N O4	423.335	0	ddMS2 for preferred ion	5.93264	2.76075	2.90595	4.76783	4.30165	3.24055	2.47516	3.65419	6.87404	3.62969	2.65944	3.88125
Asparagine	C4 H8 N2 O3	132.054	0	ddMS2 for preferred ion	5.61482	4.36782	4.98982	5.49731	6.82016	5.32272	6.0563	5.14497	5.99499	3.65264	4.47604	5.56778
LU3453000	C4 H4 O2	84.0212	0	ddMS2 for preferred ion	6.19706	7.28658	7.27027	7.6874	7.69533	7.72483	7.54945	7.5796	5.91666	7.2465	8.8649	7.22638
AMPA	C7 H10 N2 O4	186.064	0	ddMS2 for other ion	6.07334	5.2092	4.48007	3.79568	4.45664	3.66677	4.81127	3.98611	5.26017	3.79647	4.90992	3.85677
THREO-SPHINGOSINE, (-)-	C18 H37 N O2	299.282	0	No MS2	0.284819	0.165885	0.184924	0.217268	0.333812	0.255445	0.281851	0.221047	0.233103	0.273273	0.460359	0.201528
		103.996	0	No MS2	2.85434	3.33069	2.99349	2.90951	4.21956	3.96693	4.78167	2.81899	1.88025	3.38459	1.41358	1.88711
Tetramethylurea	C5 H12 N2 O	116.095	0	ddMS2 for preferred ion	0.286716	0.350983	1.25136	1.07767	0.464015	0.471447	0.566607	0.362198	0.450026	0.381658	1.32426	6.49867
4-amino-2-hydroxyamino-6-nitrotoluene	C7 H9 N3 O3	183.064	0	ddMS2 for preferred ion	5.39301	5.13139	2.38643	0.697956	2.14764	2.16093	2.10897	0.390559	1.70847	1.18871	3.45338	1.09963
	C16 H28 N2 O4 S	344.177	0	No MS2	0.331625	5.41818	4.47009	6.2605	4.8847	4.23344	3.6874	5.55845	0.224849	5.08441	0.278493	6.3987
	C3 H7 N3 O	101.059	0	No MS2	5.21991	4.28316	5.04532	4.99845	5.28438	4.42958	4.37603	5.51765	5.48001	5.5281	4.9574	5.12959
Indigo dye	C16 H10 N2 O2	262.074	0	No MS2	0.0172741	0.0242541	0.0239941	0.0229675	0.0301639	0.0224162	0.0329168	7.16436	0.01999	0.0225253	0.10789	0.0226364
[Similar to: DL-Dipalmitoylphosphatidylcholine; ΔMass: 164.2144 Da]	C26 H48 N7 O5 P	569.348	0	ddMS2 for preferred ion	5.27305	4.81419	4.52875	4.58898	5.85899	5.28455	3.49763	4.35543	4.63606	5.83874	4.12015	4.34152
1733342	C8 H14	110.11	0	ddMS2 for preferred ion	1.55255	0.851066	0.640035	0.601938	0.952815	1.27716	1.44513	0.744526	1.09615	0.626735	2.92487	0.72663
4149853	C21 H41 N O4	371.303	0	ddMS2 for preferred ion	3.56365	1.87494	2.22424	2.89609	3.42971	2.68451	2.06433	2.87304	5.29554	3.08746	3.2024	3.36818
Betamipron	C10 H11 N O3	193.074	0	ddMS2 for preferred ion	5.05707	4.18465	2.03861	0.674067	2.28467	1.51379	2.83577	0.577586	1.87948	0.940156	4.66981	1.62768
	C10 H7 N	141.058	0	ddMS2 for preferred ion	3.97761	2.8704	5.00865	3.86867	5.03717	3.98434	3.73647	4.1916	5.0989	3.68135	1.92944	4.75413
	C2 H8 N2 O5	140.044	0	ddMS2 for preferred ion	1.93961	3.12253	3.1343	3.06039	3.42626	3.46817	3.88706	2.54588	1.98705	3.55441	1.27102	1.89182
glycerin	C3 H8 O3	92.0472	0	No MS2	4.84342	3.44581	3.87689	1.48907	3.98046	3.56825	2.87268	3.76279	4.95176	4.66119	4.24976	3.53622
Azodolen	C18 H19 N3 O2	309.147	0	No MS2	3.16889	5.62616	4.21728	6.21144	3.59624	5.43544	4.80917	5.17386	3.87489	2.89031	3.88106	4.42981
	C4 H3 Cl N2 O11 P2	351.89	0	No MS2	4.16209	5.23424	5.26722	6.1515	5.62043	5.19257	3.05677	5.41016	4.67486	5.31403	1.5162	5.32113
L-gamma-Glutamyl-L-leucine	C11 H20 N2 O5	260.137	0	ddMS2 for preferred ion	2.42028	3.01035	3.71526	3.47773	3.64751	2.95923	3.70437	4.36499	4.91479	1.71314	2.16739	4.28397
	C14 H23 N10 P S	394.156	0	No MS2	0.112991	3.37002	4.28025	4.11693	4.86826	3.84117	3.10926	3.30694	0.11367	3.10382	0.296656	4.22175
Biacetyl	C4 H6 O2	86.0368	0	ddMS2 for preferred ion	1.71891	1.19908	1.92685	3.77738	4.20085	4.07531	0.767066	1.13374	4.71193	1.23748	2.26095	2.37578
	C4 H N4 O7 P3	309.905	0	ddMS2 for preferred ion	2.85886	3.5384	4.67119	2.83985	3.57806	4.87563	5.15159	4.59802	1.95814	4.42547	11.8804	2.35163
1-[(9Z)-hexadecenoyl]-sn-glycero-3-phosphocholine	C24 H48 N O7 P	493.317	0	ddMS2 for preferred ion	2.52092	2.08463	2.00942	2.07783	2.3421	2.2385	1.75057	2.20855	2.26117	2.81646	2.13571	2.36094
N-Acetyl-L-leucine	C8 H15 N O3	173.105	0	ddMS2 for preferred ion	0.985105	0.6437	1.06733	2.01562	2.43692	1.67315	0.635262	1.74332	4.48474	0.978089	1.62287	2.05351
Glu-Gly	C7 H12 N2 O5	204.075	0	ddMS2 for preferred ion	3.02867	2.62284	3.14845	2.84618	4.05414	3.61263	3.36224	3.63289	4.47199	2.72879	2.32732	3.67112
2-Deoxyhexopyranose	C6 H12 O5	164.069	0	No MS2	4.28857	2.1932	2.65258	2.67388	3.13614	2.75502	1.85345	2.80248	3.84561	2.9937	2.1254	2.40035
DL-Histidine	C6 H9 N3 O2	155.07	0	No MS2	4.26103	5.0185	4.07758	4.19723	2.73415	3.40747	3.62491	1.25628	2.9762	3.6605	6.07368	2.58058
4-Morpholinylacetic acid	C6 H11 N O3	145.074	0	ddMS2 for preferred ion	1.21329	3.46418	1.95697	0.809716	2.44441	1.60438	2.77669	0.723683	1.56901	1.07918	3.15095	1.61961
NECA	C12 H16 N6 O4	308.122	0	ddMS2 for preferred ion	3.43123	3.54014	2.30323	3.45719	3.45624	4.00544	4.28027	4.03051	4.29378	3.30638	0.0582524	4.00307
(2R)-1-{[(2-Aminoethoxy)(hydroxy)phosphoryl]oxy}-3-hydroxy-2-propanyl (13Z)-13-docosenoate	C27 H54 N O7 P	535.364	0	ddMS2 for preferred ion	1.58525	1.48099	1.1319	1.74527	1.29432	1.27798	0.89547	1.35022	1.66576	1.05856	1.37742	1.21683
	C7 H22 N8 O P2	296.139	0	No MS2	2.01327	4.20028	3.93317	5.24325	3.73868	3.78712	3.74291	3.47365	2.80366	3.0768	4.86051	3.30833
		205.144	0	No MS2	2.79764	4.16536	3.05722	5.00538	4.66516	4.43761	6.33847	3.57751	3.09461	4.32645	7.54945	4.26379
[Similar to: Saxitoxin; ΔMass: 103.0405 Da]	C4 H8 N10	196.094	0	ddMS2 for preferred ion	2.38285	3.12475	3.91372	3.49888	3.41185	3.15193	4.01975	4.50942	2.97754	3.91948	2.83182	3.90574
Naphthalen-2-amine	C10 H9 N	143.074	0	No MS2	2.88644	2.16783	3.61261	3.10394	3.91698	2.88451	3.08572	3.18548	3.95696	2.68623	1.639	3.46536
[Similar to: Bepridil; ΔMass: 183.2001 Da]	C4 H13 N3 O3 S	183.067	0	ddMS2 for preferred ion	0.697292	0.556181	0.507938	0.550329	0.573685	0.687466	0.531912	0.596728	0.770107	0.733974	0.601077	0.641516
	C3 H5 Cl4 O P3 S	321.804	0	No MS2	3.75934	1.13849	1.17395	1.29062	1.60763	1.24132	0.452725	1.04033	2.82021	1.20826	0.306617	1.19703
L-Pyroglutamic acid	C5 H7 N O3	129.043	0	ddMS2 for preferred ion	2.60756	2.25416	3.06054	3.47178	4.64941	3.50454	2.44664	4.65025	2.11141	2.76621	2.00941	3.5831
2-Aminoisobutyric acid	C4 H9 N O2	103.063	0	ddMS2 for preferred ion	3.23908	2.95371	3.34745	3.58056	3.98079	4.42381	2.94773	5.01965	3.49913	3.21418	2.79449	3.80424
	C5 H15 P3	168.039	0	No MS2	1.34517	2.37079	3.08175	2.45513	3.0202	2.66286	3.5279	2.33953	1.24059	2.32069	1.00546	1.54332
alpha-Ketoglutaric acid	C5 H6 O5	146.022	0	No MS2	0.995205	0.962071	1.74758	1.91086	2.12531	1.7153	2.12133	2.88472	0.909081	2.10704	0.235613	2.3242
3-Sulfinoalanine	C3 H7 N O4 S	153.01	0	No MS2	3.65237	2.82799	1.52204	0.502132	1.90392	1.71647	2.39797	0.533458	1.60373	0.744363	4.25677	1.25901
(3S,6S)-3-(4-Hydroxybenzyl)-6-(hydroxymethyl)-2,5-piperazinedione	C12 H14 N2 O4	250.095	0	ddMS2 for preferred ion	3.47575	2.81374	2.66539	2.29256	3.27776	3.41891	2.19299	2.94899	3.76739	2.81995	3.26406	3.28662
benzoquinone	C6 H4 O2	108.021	0	No MS2	0.484468	0.582611	0.507932	0.539751	0.629538	0.595938	0.598395	0.511529	0.558226	0.580211	0.729837	0.529952
[Similar to: Cymarin; ΔMass: 434.2516 Da]	C9 H6	114.047	0	ddMS2 for preferred ion	2.91365	2.07372	3.53815	2.66768	3.66625	2.85181	2.72413	2.89164	3.71758	2.68349	1.55312	3.53665
N-Acetylvaline	C7 H13 N O3	159.09	0	ddMS2 for preferred ion	3.19165	2.5756	1.43105	0.504965	1.79987	1.10796	1.97146	0.69744	1.57167	0.639221	2.11378	1.35909
	C22 H40 N5 O2 P	437.29	0	ddMS2 for preferred ion	3.32573	2.36985	2.95811	1.87354	2.95957	3.34712	2.82209	3.65977	3.68181	1.44834	3.09114	3.01998
Piracetam	C6 H10 N2 O2	142.074	0	ddMS2 for preferred ion	2.59402	2.19425	2.59098	1.83497	2.11219	2.12297	3.54515	3.58098	2.01112	2.76753	1.26497	1.97465
{4,6-Dihydroxy-3-[(2E)-4-hydroxy-3-methyl-2-buten-1-yl]-2-methoxyphenyl}acetic acid	C14 H18 O6	282.11	0	No MS2	0.867063	0.602825	0.437586	0.429898	0.613414	0.621959	1.17077	0.488238	0.658093	0.573872	2.20974	0.648046
		145.023	0	No MS2	1.4905	1.76738	1.66966	1.85976	2.71302	2.32831	2.74843	1.84014	1.04181	1.95391	0.869477	1.1601
		122.007	0	No MS2	1.76077	2.20127	1.99775	1.61593	2.22951	2.322	2.79524	1.42602	1.28233	2.2118	0.754634	1.07847
11-Aminoundecanoic acid	C11 H23 N O2	201.173	0	ddMS2 for preferred ion	3.45224	1.39753	0.324157	1.08112	1.43198	0.348567	0.360685	0.586442	0.747034	0.47735	0.890788	0.65172
	C13 H8 N4 O	236.07	0	No MS2	3.38244	2.23684	2.34163	0.0287214	1.2413	0.918551	1.50014	0.148352	1.32982	0.287503	0.755973	0.347411
Hypoxanthin	C5 H4 N4 O	136.039	0	No MS2	0.0320186	0.0440951	0.0984787	0.0190298	4.46404	0.117123	0.0695308	0.0239197	0.0346368	0.0345311	0.0572835	0.0429509
	C25 H42 N5 O3 P	491.301	0	No MS2	0.091322	0.0282014	0.0381458	0.061473	0.0464933	0.0673589	0.0382324	0.0609843	0.139338	0.0558185	0.0525886	0.0492026
Aceturic acid	C4 H7 N O3	117.043	0	No MS2	3.26905	1.10329	1.18424	1.17963	2.27809	1.75836	0.821693	0.0975945	2.75661	1.06688	1.9797	1.40017
13S-hydroxyoctadecadienoic acid	C18 H32 O3	296.235	0	No MS2	2.17154	1.70873	1.0397	1.48531	1.53681	1.08286	1.15852	1.63753	1.67463	1.60885	1.50712	1.58507
	C H Cl N4 O9 P2 S	341.863	0	No MS2	2.55673	3.73354	3.85986	3.95047	3.7991	3.66835	2.35934	3.86598	2.95087	3.55202	1.36174	3.5223
	C5 H4 Cl N6 O7 P3 S	419.877	0	ddMS2 for preferred ion	2.55673	3.73354	3.85986	3.95047	3.7991	3.66835	2.35934	3.86598	2.95087	3.55202	1.36174	3.5223
2908	C5 H11 N	85.0892	0	ddMS2 for preferred ion	3.06961	2.95367	3.41794	3.02498	3.0408	2.11048	1.98058	4.11053	2.87247	2.50005	1.45467	3.37465
	C6 H3 O15 P S	377.893	0	No MS2	1.8532	3.38694	3.88639	2.32459	4.19043	2.82207	4.28209	4.05094	1.61286	2.28311	7.09885	3.23099
	C8 H17 N O8 S	287.067	0	ddMS2 for preferred ion	2.46553	2.64966	1.62745	1.73746	2.17135	2.83713	5.80473	2.98028	2.77906	1.55229	0.670523	2.66371
12-Hydroxylauric acid	C12 H24 O3	216.173	0	ddMS2 for other ion	1.24509	0.797144	0.575919	0.548249	0.853551	0.969374	1.72256	0.731032	0.845075	0.61543	3.27294	0.762326
	C7 H16 N2 O7	240.096	0	No MS2	2.85601	2.67374	2.68763	2.60075	3.07988	2.91201	2.19636	2.66109	3.23519	2.98609	1.91108	2.89251
[Similar to: 2-Methyl-3-[1-(phenylsulfonyl)-1H-pyrazol-5-yl]pyrazine; ΔMass: 142.9214 Da]	C9 H19 N O	157.147	0	ddMS2 for preferred ion	3.11466	1.41341	0.752843	1.18968	1.84114	0.510706	0.628241	1.44823	0.68579	0.583466	1.47169	1.00757
	C34 H32 O S	488.22	0	No MS2	0.999045	0.258797	0.21294	0.283578	0.187754	0.198656	0.144142	0.130654	0.684422	0.37048	1.87843	0.183424
MFCD00037215	C8 H14 N2 O5	218.09	0	No MS2	2.66339	2.54891	2.42382	2.83928	2.24539	2.08624	2.39638	2.72541	3.2011	2.58684	1.92574	2.46417
MFCD00037215	C8 H14 N2 O5	218.09	0	No MS2	1.34051	0.809462	0.597802	0.188222	0.660841	0.50888	0.487034	0.242018	3.2011	0.295459	0.0828068	0.34126
[Similar to: 4-(Prop-2-ynyl)thiomorpholine 1,1-dioxide; ΔMass: -17.9742 Da]	C6 H9 N O4 S	191.025	0	ddMS2 for preferred ion	0.0213989	2.12156	2.31665	3.43762	3.02551	4.03562	1.15978	1.87849	0.0418719	2.06287	0.0497547	2.39119
Skatole	C9 H9 N	131.074	0	No MS2	2.5154	1.8143	3.06457	2.25814	3.12345	2.46675	2.33904	2.51152	3.19531	2.34123	1.36199	3.06243
	C4 H6 N P S	130.996	0	No MS2	1.47163	3.77663	3.37987	3.31077	4.09664	2.40954	3.73534	3.00238	2.31777	3.81368	5.05184	2.97626
Juniperic acid	C16 H32 O3	272.235	0	ddMS2 for other ion	2.98218	2.94108	2.01528	2.63769	2.69366	2.06655	1.65759	2.41354	2.65413	3.48378	2.21447	3.15704
Methyl Jasmonate	C13 H20 O3	224.141	0	ddMS2 for preferred ion	1.86406	0.896808	1.39763	1.73514	1.90766	1.69851	1.23348	1.61683	3.08113	1.69926	1.05614	2.29166
	C5 H4 N8 O5 P2 S5	477.837	0	No MS2	2.38968	3.46871	3.34482	3.79197	3.56666	3.52583	1.97499	3.50675	2.86165	3.40595	1.07852	3.30041
	C20 H41 N3 O6 S	451.27	0	ddMS2 for preferred ion	0.473769	0.403154	0.410928	0.347752	0.350186	0.365409	0.357424	0.394871	0.431588	0.638756	0.428918	0.485843
Methyl alpha-aspartylphenylalaninate	C14 H18 N2 O5	294.122	0	ddMS2 for preferred ion	2.07715	1.65713	2.2187	2.06246	2.47403	1.80907	2.31969	2.51176	2.99336	1.99195	1.45887	2.77951
	C15 H27 N O5	301.189	0	ddMS2 for preferred ion	2.86942	1.52125	1.11563	1.13942	1.20859	0.947311	0.894468	0.804927	0.671933	1.45454	0.845355	1.33045
	C4 H13 N3 O3 S	183.067	0	No MS2	0.138213	0.207097	0.138006	0.148183	0.12281	0.174752	0.139232	0.121552	0.12649	0.136015	0.15596	0.121289
Glycylglutamine	C7 H13 N3 O4	203.091	0	No MS2	2.23382	1.76405	1.17621	0.207063	1.21795	0.528027	3.49944	1.07728	1.0859	0.484666	1.77388	0.63581
Elaidolinolenic acid	C18 H30 O2	278.225	0	No MS2	1.08689	0.761502	0.540439	0.705089	0.802708	0.0205955	0.0279245	0.824156	0.795205	0.909975	0.0390239	0.86254
Agomelatine	C15 H17 N O2	243.126	0	No MS2	0.0790027	0.7538	0.0290281	3.51501	0.143936	0.0810321	0.0406718	0.0374671	0.0259422	0.0248675	0.0847847	0.0203305
1-stearoyl-sn-glycero-3-phosphoethanolamine	C23 H48 N O7 P	481.317	0	ddMS2 for preferred ion	2.68104	1.71627	2.05447	1.86294	1.86934	1.61489	1.73402	1.86751	2.02588	1.90225	1.73981	1.76241
	C3 H6 N8	154.072	0	ddMS2 for other ion	1.92873	3.66413	2.68352	2.85691	1.95481	1.43859	4.37923	2.52085	2.20107	2.41396	2.05284	2.77976
		151.029	0	ddMS2 for preferred ion	0.991881	1.77223	1.84549	1.59308	1.99375	1.91539	2.10792	1.29911	0.962164	1.85879	0.55317	0.748017
	C8 H21 N4 O2 P	236.141	0	No MS2	2.61898	1.77442	1.44915	0.88284	1.78229	1.36763	1.47346	1.00302	2.33762	1.3353	1.93243	1.45191
	C6 H11 N8 P S	258.057	0	No MS2	1.21042	2.26557	1.44764	3.27889	1.96637	1.38633	1.41749	1.99042	2.29373	2.03983	1.4963	1.71152
	C5 H5 N4 P	152.026	0	ddMS2 for preferred ion	1.29886	1.83799	2.10104	1.72454	2.38534	2.01196	2.23232	1.76444	1.32452	2.07618	0.714762	1.24752
leucoline	C9 H7 N	129.058	0	ddMS2 for preferred ion	2.09916	1.53464	2.43969	1.98274	2.48056	2.07981	2.12424	2.01976	2.58036	1.86632	1.727	2.25259
2,4-Dimethyloxazole	C5 H7 N O	97.0528	0	No MS2	0.0366272	0.0778975	0.0276144	0.0691255	0.0292965	0.0274351	0.0471581	0.0299161	0.0672576	0.0319636	0.0611124	0.0430456
arildone	C20 H29 Cl O4	368.177	0	No MS2	0.810262	3.18399	0.843715	0.941315	0.266153	0.257526	0.307648	1.61526	2.53712	0.966405	0.360172	1.47471
Phenylhydrazine	C6 H8 N2	108.069	0	No MS2	2.42978	2.18959	1.89338	1.29679	1.75135	1.57639	0.0447406	3.05758	2.45264	1.31925	0.0554524	2.81312
5-Hydroxy-2-furoic acid	C5 H4 O4	128.011	0	No MS2	0.700113	0.618688	1.0573	1.24333	1.38304	1.06229	1.27206	1.76616	0.628643	1.32403	0.158918	1.51148
	C8 H4 O3	148.016	0	ddMS2 for preferred ion	0.0671145	0.511082	0.0943716	0.0900215	0.109106	3.0469	0.0870028	2.65605	0.0581991	0.131898	0.187664	0.101726
Homocitrulline	C7 H15 N3 O3	189.111	0	No MS2	2.31292	1.20842	1.40315	1.4822	1.83621	1.37381	1.16759	1.64606	1.67409	1.33151	1.21037	0.957724
	C4 H14 N9 O2 P	251.1	0	No MS2	2.28701	2.55937	1.38625	2.00954	1.50444	1.97614	3.74517	2.10624	1.88568	2.26897	0.157834	2.20323
	C5 H11 N3 O3 P2 S2	286.973	0	No MS2	0.368842	0.573071	1.04857	1.20602	1.19432	0.928207	1.80001	1.9583	0.419981	1.52214	0.168245	1.4852
Palmitelaidic acid	C16 H30 O2	254.224	0	No MS2	2.2717	2.22121	1.57396	2.03707	2.02757	1.54951	1.25155	1.83568	2.0101	2.63363	1.69043	2.50211
	C9 H3 N6 O10 P S5	545.825	0	No MS2	1.65632	2.61227	2.51648	2.61797	2.80662	2.56757	1.5978	2.68344	2.14263	2.4229	0.864284	2.36198
2707	C8 H14 O	126.105	0	No MS2	0.515203	0.190694	0.0951927	0.136295	0.27135	0.454525	0.499273	0.194587	0.229406	0.131225	1.21701	0.198739
	C11 H22 N2 O2 S2	278.111	0	No MS2	2.05054	1.69924	2.20738	2.81614	2.33652	2.33142	1.64992	1.89809	1.77112	1.41137	1.79391	2.68823
1-Methylhistamine	C6 H11 N3	125.095	0	No MS2	2.23662	2.14231	1.83335	1.23043	1.66967	1.51744	0.0472516	2.9821	2.24573	1.27227	0.0498617	2.68102
Sucrose	C12 H22 O11	342.116	0	No MS2	1.8815	2.50467	2.12321	2.39803	2.64125	2.65641	1.75742	2.0921	2.31662	2.36473	1.82728	2.05997
UNII:Z5JO63XGNK	C17 H26 O2	262.193	0	ddMS2 for preferred ion	2.21837	1.51806	1.57147	0.891465	2.15055	2.51426	1.32483	1.57938	1.60974	0.259997	1.49974	1.18848
Naphthalen-2-amine	C10 H9 N	143.074	0	No MS2	0.0682134	0.0579528	0.0368142	0.056377	0.0379929	0.0358341	0.0639894	0.0417235	0.0443276	0.0366307	0.0700218	0.0337628
4253	C12 H22 O2	198.162	0	No MS2	0.862358	0.538847	0.401737	0.37771	0.609017	0.685264	1.20512	0.499306	0.601869	0.430159	2.26547	0.540959
Dehydroglycine	C2 H3 N O2	73.0164	0	ddMS2 for preferred ion	2.101	1.55398	2.05574	1.94971	2.65889	2.02991	1.80705	1.84807	2.24343	1.50971	1.8313	1.84159
	C23 H48 N7 P S2	517.314	0	No MS2	2.16045	1.73433	1.71353	1.83912	1.88481	1.89604	1.64629	1.76706	1.89522	1.66197	1.84194	1.9051
Dihydrothymine	C5 H8 N2 O2	128.059	0	No MS2	2.15934	1.61667	1.62622	1.77635	2.04413	1.82829	1.30546	1.87928	2.11267	1.89312	1.28704	1.69128
.alpha.-Aminoadipic acid	C6 H11 N O4	161.069	0	No MS2	1.88248	1.59587	1.77797	1.75444	1.98665	1.77282	1.86067	2.27919	2.22908	1.88779	1.68731	1.70461
cis-5-Tetradecenoylcarnitine	C21 H39 N O4	369.288	0	ddMS2 for preferred ion	1.96152	0.879504	1.179	1.81483	1.78145	1.38788	0.84083	1.33824	2.22832	1.21899	1.24853	1.55445
2080745	C9 H20 N2 O2	188.153	0	No MS2	1.90312	1.88065	2.30845	2.42181	2.28753	1.77023	2.03041	2.56943	2.09644	2.26481	2.67479	2.05756
4-Morpholinylacetic acid	C6 H11 N O3	145.074	0	No MS2	0.8746	0.841479	1.05857	1.61584	2.73617	1.74752	0.660929	1.63154	1.8709	1.94167	0.763982	2.55627
Adipic acid	C6 H10 O4	146.058	0	No MS2	0.0570287	0.0879528	0.0635641	0.0514295	0.0652734	0.533842	0.0911865	2.88923	0.0593033	0.0530973	0.0684545	0.0563067
		151.577	0	No MS2	1.48655	1.18136	2.33409	1.84954	1.80428	1.8728	2.44893	2.23502	2.19429	1.84484	0.65621	2.11507
DL-Phenylalanine	C9 H11 N O2	165.079	0	No MS2	2.12002	1.46269	0.606955	0.264086	0.720699	0.45916	0.874844	0.161717	0.602381	0.231725	1.44454	0.466637
QV1MVO1R	C10 H11 N O4	209.069	0	ddMS2 for preferred ion	1.67492	1.7245	1.0136	0.290576	1.28862	0.904942	1.61786	0.339409	0.767992	0.435719	1.61314	0.763933
2-methylbutyrylcarnitine	C12 H23 N O4	245.163	0	ddMS2 for preferred ion	2.03837	1.49298	1.48822	1.35784	1.50906	1.18192	1.0966	1.89529	2.18183	1.65079	1.39743	1.25758
[Similar to: Cytidine 5'-diphosphocholine; ΔMass: -71.2199 Da]	C24 H46 N7 O6 P	559.327	0	ddMS2 for preferred ion	1.55971	0.672122	0.906063	0.584414	1.10555	1.50575	1.39342	1.60632	2.17657	0.420402	1.50956	1.37514
	C27 H40 N5 O5 P	545.275	0	ddMS2 for preferred ion	1.6152	1.12071	1.06907	0.737767	1.10151	1.00705	1.31192	1.62052	2.17453	1.07087	1.15839	1.30977
N-Stearoyltyrosine	C27 H45 N O4	447.335	0	ddMS2 for preferred ion	2.07276	1.07026	1.18268	1.36346	1.40723	1.35267	0.794289	1.26861	1.87093	1.08744	1.04854	1.15584
ENU	C3 H7 N3 O2	117.054	0	No MS2	2.06106	2.03328	2.4154	1.89113	2.27616	2.24088	2.00173	2.07831	2.11754	2.0252	1.82057	2.11704
	C5 H3 Cl N4 O17 P2	487.865	0	No MS2	1.53306	2.2978	2.23433	2.54882	2.31553	2.29974	1.55946	2.52144	1.82813	2.22505	0.910436	2.04546
	C5 H2 Cl N2 O12 P3	409.851	0	No MS2	1.53306	2.2978	2.23433	2.54882	2.31553	2.29974	1.55946	2.52144	1.82813	2.22505	0.910436	2.04546
	C20 H42 N2 O2	342.324	0	No MS2	1.7316	0.785776	1.61997	0.549391	0.822236	0.290803	1.16332	0.601326	1.55493	0.940813	2.95258	1.63754
	C14 H31 O P S	278.184	0	No MS2	1.97829	1.34421	1.65612	0.925469	1.02537	0.974474	1.48229	1.00302	0.802302	0.926749	1.37368	0.677227
L-(+)-Leucine	C6 H13 N O2	131.095	0	ddMS2 for preferred ion	1.97632	1.68207	0.646873	1.05301	1.91491	1.15297	2.27405	0.748689	0.921029	1.07415	0.840733	0.454365
	C3 H12 N7 O3 P	225.075	0	No MS2	1.96172	1.09867	1.33196	1.32469	1.5532	1.35043	1.20727	1.6314	1.56568	1.16043	1.3361	1.23897
L-(-)-Serine	C3 H7 N O3	105.043	0	No MS2	1.87473	2.65861	1.98004	1.9589	1.92927	2.19268	2.99442	1.12791	1.21164	1.64348	4.5153	1.08409
	C21 H51 N6 O8 P	546.349	0	ddMS2 for preferred ion	1.06069	2.69945	0.610326	1.12015	1.18207	0.413279	0.630979	0.403629	0.562728	1.28174	1.33816	0.986127
	C27 H41 N5 O2 S	499.297	0	ddMS2 for preferred ion	1.9328	0.272604	0.544437	0.346183	0.410214	0.164202	0.0961047	0.487121	0.675508	0.567716	0.186332	0.608155
ACPC	C4 H7 N O2	101.048	0	No MS2	1.91338	1.95808	1.90981	1.67402	1.98109	1.71662	2.21741	2.4571	1.84688	1.60327	2.27245	2.17146
trimethadione	C6 H9 N O3	143.058	0	No MS2	1.78204	1.92074	1.28693	1.41416	1.54729	1.34321	1.44379	1.62394	1.97385	1.28193	1.39119	1.21134
ACPC	C4 H7 N O2	101.048	0	ddMS2 for other ion	1.90558	1.3486	1.18789	0.997889	1.26843	1.19067	0.541459	0.988583	1.62063	1.14457	1.67126	1.09968
L-(-)-Asparagine	C4 H8 N2 O3	132.054	0	No MS2	1.60236	2.21881	1.98323	1.87625	1.79956	1.86836	2.95679	1.58868	1.443	1.63422	4.19731	1.20086
	C29 H50 N O2 P3 S	569.275	0	No MS2	1.83891	1.29257	1.24472	0.645289	1.30024	1.51191	1.21896	1.59856	1.94099	0.809512	1.27001	1.55909
	C12 H25 N O2 S	247.161	0	No MS2	0.857362	0.255225	0.567082	1.11888	1.32638	1.10896	0.697242	1.04473	1.92333	1.15436	1.0376	0.920766
[Similar to: N-Butylbenzenesulfonamide; ΔMass: -0.9266 Da]	C12 H6 O2 S	214.009	0	ddMS2 for preferred ion	0.651824	0.549769	1.16796	1.18378	1.293	1.00314	0.716378	1.39896	0.646472	1.26751	0.0932538	1.53158
13-Hydroxykaur-16-en-18-oic acid	C20 H30 O3	318.219	0	No MS2	1.47525	0.722108	0.729968	0.452231	1.07046	1.16383	0.29351	1.43252	1.47319	0.331387	0.055568	1.0132
N-(tert-Butoxycarbonyl)-L-leucine	C11 H21 N O4	231.147	0	No MS2	1.81008	1.03879	1.17668	0.745887	0.949033	0.747527	0.740288	1.0755	0.491622	0.918976	4.12716	0.846382
[Similar to: Secodihydro-hydramicromelin B; ΔMass: -105.1305 Da]	C25 H29 N5 O2	431.231	0	ddMS2 for preferred ion	0.428483	0.292734	0.191257	0.197836	0.159924	0.233749	0.645507	0.120098	0.376751	0.284095	0.781824	0.246276
(2E)-hexadecenoylcarnitine	C23 H43 N O4	397.319	0	No MS2	1.6711	1.09631	1.2793	1.79077	2.26152	1.94317	1.05754	1.71275	1.85752	1.94631	1.60632	2.11243
ornithinoalanine	C8 H17 N3 O4	219.122	0	ddMS2 for preferred ion	1.65769	2.04231	1.62785	0.877972	2.06341	1.70693	1.83919	1.05096	1.84015	1.40162	2.23205	1.45753
	C4 H5 Br2 Cl3 O S3	427.692	0	No MS2	1.77861	1.22872	1.34684	1.52545	1.27368	1.15809	0.71835	1.2545	1.73737	1.38866	0.446006	1.60684
2210033	C12 H14 O3	206.094	0	ddMS2 for other ion	1.75787	1.41799	1.28623	1.06443	1.27627	1.59014	1.13234	1.25174	1.65739	0.575724	0.973581	0.975995
	C3 H3 Cl O8 P2 S4	391.788	0	No MS2	1.75008	0.64093	0.686614	0.85426	0.900992	0.75244	0.266073	0.607883	1.54897	0.741343	0.15805	0.712912
	C7 H5 N8 O12 P3 S4	613.812	0	No MS2	1.25529	1.96943	1.90494	1.99804	1.89554	1.91223	1.39414	1.91257	1.39388	1.97857	0.924077	1.73758
Hypoxanthin	C5 H4 N4 O	136.039	0	No MS2	0.0730374	0.0305222	0.0613498	0.0381889	2.30052	0.0413486	0.065918	0.0510038	0.0288534	0.068541	0.107908	0.0486464
	C8 H2 Cl N6 O8 P S5	535.796	0	No MS2	1.4679	1.79737	2.00124	2.16246	1.93803	1.77229	0.910526	1.73171	1.7558	2.06221	0.699639	1.7763
4147610	C19 H37 N O4	343.272	0	ddMS2 for preferred ion	1.18097	0.710335	0.8345	1.04707	1.13453	0.886902	0.575334	1.01066	1.75535	1.03342	1.0048	1.0323
Drostanolone propionate	C23 H36 O3	360.266	0	No MS2	1.24841	1.09445	1.27006	0.377045	2.23186	0.527578	1.23243	0.133626	0.495754	1.34757	1.5054	0.547505
2210856	C18 H32 O2	280.24	0	No MS2	1.03044	0.64418	0.308051	0.80818	0.869811	0.537807	0.821454	0.454361	1.70933	0.318592	0.451764	1.13919
[Similar to: Bepridil; ΔMass: 183.2001 Da]	C4 H13 N3 O3 S	183.067	0	ddMS2 for preferred ion	1.6308	1.51274	1.46454	1.5108	1.53052	1.51066	1.40025	1.5139	1.67598	1.43282	1.46638	1.44919
(4S)-4-{[(9Z)-3-Hydroxy-9-octadecenoyl]oxy}-4-(trimethylammonio)butanoate	C25 H47 N O5	441.345	0	No MS2	0.125418	1.2187	0.112946	0.0656379	0.0699872	0.404683	0.192051	0.20551	0.0909201	0.159758	0.321293	0.0967839
Acetylhistamine	C7 H11 N3 O	153.09	0	No MS2	0.400606	0.555728	0.188419	0.0478462	0.274911	0.191166	0.309144	0.125039	0.162554	0.0956842	0.41078	0.314425
ACETYL ARGININE	C8 H16 N4 O3	216.123	0	No MS2	1.61409	0.381081	0.159293	0.365267	0.496662	0.24235	0.699422	0.220978	1.14939	0.419138	0.504809	0.527155
[Similar to: 2-(1,3-Benzothiazol-2-ylsulfanyl)-1-(10H-phenothiazin-10-yl)-1-ethanone; ΔMass: 181.0350 Da]	C9 H7 N O2 S2	224.992	0	ddMS2 for preferred ion	0.143798	0.0203309	0.0216543	0.0360563	0.0210697	0.0308396	0.0282041	0.0214627	0.0494494	0.0279251	0.0695617	0.0539004
Daminozide	C6 H12 N2 O3	160.085	0	No MS2	1.59069	1.6835	0.627987	0.222508	0.623279	0.418659	1.57079	0.313847	0.565956	0.359314	1.11822	0.524807
		90.5351	0	No MS2	0.852273	1.20692	1.18279	1.24345	1.27576	1.18789	1.50455	0.989094	0.790303	1.41655	0.394824	0.732402
	C7 H8 Cl N8 O8 P3 S3	555.852	0	ddMS2 for preferred ion	1.05656	1.87253	1.55694	1.84674	1.59133	1.76426	1.4442	1.78925	1.31436	1.60458	0.766905	1.62992
2-methylbutyrylcarnitine	C12 H23 N O4	245.163	0	ddMS2 for preferred ion	1.43825	1.51891	1.83494	1.32107	1.30002	1.22444	1.14457	1.53516	1.37858	1.49373	1.10237	1.4462
	C12 H17 N2 O2 P S	284.076	0	No MS2	0.380426	0.820162	0.69089	0.611913	1.47502	1.27817	1.64901	1.14939	0.241819	1.3581	0.0409028	0.851868
	C16 H31 N4 O2 P	342.217	0	No MS2	1.5688	0.885699	0.880386	0.643771	0.706742	0.723832	0.875065	0.93255	1.33614	0.210002	0.887259	0.611511
	C5 H4 O	80.0263	0	No MS2	0.0275692	0.103139	0.0300659	0.0298913	0.0317882	0.032053	0.0455146	0.032914	0.0272638	0.0310058	0.0675731	0.0288459
	C11 H7 N O	169.053	0	No MS2	1.25876	0.843501	1.56299	1.20143	1.54565	1.32486	1.13244	1.259	1.6058	1.06964	0.583303	1.42397
2908	C5 H11 N	85.0892	0	No MS2	0.397235	0.242251	0.241961	0.0298399	0.32893	0.118396	0.255511	0.130465	0.104493	0.0694893	0.0927892	0.139552
	C24 H39 N5	397.319	0	No MS2	0.113577	1.38229	0.0948577	0.056638	0.055063	0.312687	0.195649	0.148143	0.0527384	0.135743	0.314765	0.0794458
	C10 H20 O8	268.117	0	No MS2	1.42703	1.30736	1.51747	1.31477	1.33303	1.45508	1.38424	1.80988	1.60017	1.51305	0.693043	1.5993
1-stearoyl-sn-glycero-3-phosphoethanolamine	C23 H48 N O7 P	481.317	0	No MS2	1.53928	1.16874	1.18925	1.1396	1.01775	1.13181	1.00973	1.23047	1.43817	1.44589	1.00166	1.09817
	C3 H6 Br Cl3 O8 P2 S	447.75	0	No MS2	1.53892	0.451445	0.49583	0.531196	0.665291	0.587858	0.205442	0.420619	1.28461	0.479638	0.125114	0.506443
	C15 H22 N2 O S2	310.116	0	No MS2	0.43418	0.879995	1.24305	1.15197	1.50922	1.23864	1.43144	1.5105	0.5606	1.04496	0.185654	1.61853
		462.019	0	No MS2	1.02593	1.19379	1.12366	1.96551	0.927873	1.11347	0.729428	1.32561	0.889526	0.920234	0.626918	0.802241
	C4 H13 N3 O2	135.101	0	No MS2	1.11811	0.981819	0.689056	0.692798	0.681361	0.803436	0.643136	1.10483	1.03157	1.19239	0.610574	0.990222
	C7 H14 N2 O	142.111	0	No MS2	0.321996	0.228535	0.486844	0.245644	0.477836	0.367248	0.426408	0.395687	0.358014	0.331531	0.41573	0.336099
	C2 H8 Cl O9 P3 S3	399.822	0	No MS2	1.33313	1.59619	1.78788	1.94523	1.97533	1.76157	0.530785	1.7175	1.5473	1.80136	0.629265	1.67049
Secnidazole	C7 H11 N3 O3	185.08	0	No MS2	0.683093	0.395242	0.424377	0.160116	0.497229	0.4802	2.24551	1.03179	0.374029	0.436055	0.227423	0.238078
ISOXYL	C10 H17 N3 O2	211.132	0	No MS2	1.50423	0.461043	0.66118	0.190853	0.592616	0.307583	0.387933	0.273739	0.521451	0.216291	0.0338337	0.468991
asp-leu	C10 H18 N2 O5	246.122	0	No MS2	0.411802	1.01455	1.39251	0.974173	1.62016	1.22477	1.37114	1.32007	0.65103	1.22438	0.301508	1.57239
DEET	C12 H17 N O	191.131	0	No MS2	1.27988	0.322662	1.54557	0.0498375	1.30126	1.30503	1.40334	0.0812326	1.39565	1.91119	3.36531	0.413287
	C6 H14 N7 O4 P	279.085	0	No MS2	1.49303	0.648256	0.810639	0.70125	0.713049	0.679908	0.685098	0.56486	1.23668	0.896994	1.24268	0.527082
	C7 H14 N2 S2	190.059	0	No MS2	1.33177	1.21981	1.39124	1.16886	1.41558	1.31313	1.06118	1.41074	1.54215	1.44002	0.875234	1.52023
Glu-Met	C10 H18 N2 O5 S	278.094	0	No MS2	0.2837	0.724446	1.04245	1.32132	0.931825	0.810561	1.1236	1.11182	0.373953	1.17995	0.135168	1.42615
Daminozide	C6 H12 N2 O3	160.085	0	No MS2	1.34892	0.704999	1.03578	1.17119	1.19719	1.08458	1.13978	1.31374	1.52329	1.00646	0.992371	0.980311
	C13 H24 N2 O2 P2	302.13	0	No MS2	1.46411	1.61176	1.30423	1.45092	1.13519	1.0682	1.58253	1.33059	1.24026	1.59259	1.93787	1.18556
	C23 H49 N9 O2 P2	545.348	0	No MS2	0.792385	1.12464	0.990782	1.06107	1.24067	1.17406	0.868504	1.20281	1.28097	1.8479	1.03056	1.15016
	C22 H45 N3 O5 S	463.306	0	No MS2	1.42499	1.03958	0.918506	0.583218	1.21695	1.56436	0.923269	1.21821	1.34622	0.385899	1.04342	0.974816
	C9 H8 N2 O4	208.048	0	No MS2	1.42095	0.879234	1.11544	1.13639	1.30896	1.1263	1.0222	1.4101	1.12105	0.991519	0.95137	1.03234
	C13 H19 N3 O2	249.148	0	No MS2	1.41893	1.17909	1.10378	0.28794	1.27816	1.1162	1.17035	0.545331	1.12939	0.424782	0.459442	0.80024
	C13 H29 N O3	247.215	0	No MS2	1.41339	0.242446	0.0968367	0.246559	0.364652	0.0441981	0.132224	0.141679	0.414095	0.142442	0.308106	0.255475
[Similar to: 9S,13R-12-Oxophytodienoic acid; ΔMass: -1.4754 Da]		293.679	0	ddMS2 for preferred ion	0.345057	0.236129	0.122548	0.165466	0.203877	0.39668	0.266635	0.193688	0.290635	0.208134	0.139037	0.141986
Furfural	C5 H4 O2	96.0212	0	No MS2	1.29319	1.68747	1.58977	1.6019	1.67465	1.83688	1.59071	1.46967	1.30664	1.59617	1.9622	1.46734
({5-[(2S)-2-Carboxy-2-(trimethylammonio)ethyl]-1H-imidazol-2-yl}sulfanyl)oxidanide	C9 H15 N3 O3 S	245.083	0	No MS2	1.02483	0.905522	1.03275	1.50297	1.08319	1.21852	0.681181	1.28308	1.45381	1.60448	0.069235	1.21711
	C45 H94 N2 O14 P2	948.617	0	ddMS2 for preferred ion	0.296568	0.190628	0.180075	0.174036	0.147745	0.148743	0.0841941	0.161579	0.276805	0.17513	0.0840633	0.147321
	C4 H9 O2 P S	152.005	0	No MS2	1.20563	1.1731	1.32379	1.33518	1.39954	1.14541	1.59163	1.41981	1.25045	1.25143	1.3502	1.13382
[Similar to: Bepridil; ΔMass: 181.7339 Da]		184.533	0	ddMS2 for preferred ion	1.12237	0.982859	1.09388	1.78942	1.29883	1.24905	0.897138	1.4278	1.15002	0.761669	0.594944	1.30999
[Similar to: DL-Dipalmitoylphosphatidylcholine; ΔMass: 187.2110 Da]	C22 H47 N10 O4 P	546.351	0	ddMS2 for preferred ion	1.38107	1.08396	1.02547	1.06269	1.07593	1.40925	1.08921	1.04693	1.17085	1.3479	1.03426	0.960484
	C7 H15 N4 P S	218.076	0	No MS2	0.732592	0.998538	1.42532	1.23743	1.09459	0.983149	1.26045	1.54198	1.0001	1.43951	0.91515	1.41308
Formiminoglutamic Acid	C6 H10 N2 O4	174.064	0	No MS2	1.36418	1.26201	0.214251	0.872238	0.23605	0.121584	2.0678	0.208865	0.323455	0.397249	0.253972	0.270061
(Z)-3-butylidenephthalide	C12 H12 O2	188.084	0	ddMS2 for preferred ion	1.35059	1.08755	0.985007	0.828135	0.969409	1.25081	0.843521	0.959433	1.28075	0.413046	0.776487	0.709796
	C20 H40 N2 O2	340.309	0	No MS2	1.24925	0.429317	0.950336	0.323539	0.425575	0.189737	0.74825	0.48841	1.12062	0.586047	2.05418	0.914344
	C8 H4 N6 O17 P2 S2	581.855	0	No MS2	0.86299	1.16847	1.53843	0.928265	1.75415	1.06273	2.26713	1.62065	1.0095	0.865119	2.77705	0.752046
Arabinosylhypoxanthine	C10 H12 N4 O5	268.081	0	No MS2	0.0133865	0.0182907	0.015801	0.0151574	1.73834	0.0253047	0.0230631	0.0180132	0.012155	0.0215916	0.0445258	0.0158072
LU3453000	C4 H4 O2	84.0212	0	ddMS2 for preferred ion	1.29625	1.23269	1.03161	0.867831	1.16182	1.05307	0.744682	0.949949	1.25176	1.05556	0.825266	1.06399
Palmitelaidic acid	C16 H30 O2	254.224	0	No MS2	0.154106	0.295426	0.289489	0.144335	0.222356	0.200221	0.18745	0.26647	0.278788	0.791476	0.184863	0.347764
	C5 H5 N3 O4 P2	232.975	0	No MS2	1.15594	1.78465	1.46401	1.60772	1.34706	1.59974	2.26496	1.63588	0.117967	1.58926	3.0189	1.27767
[Similar to: Cytidine 5'-diphosphocholine; ΔMass: -95.2197 Da]	C32 H45 N3 O7	583.327	0	ddMS2 for preferred ion	1.12982	0.457397	0.68115	0.384865	0.727165	1.03084	0.807234	1.09592	1.33443	0.239307	0.879107	0.869309
Acetanilide	C8 H9 N O	135.069	0	No MS2	0.664592	0.385165	0.425965	0.402863	0.258195	0.311168	0.243783	1.61665	0.360267	0.321305	0.729021	0.543081
THREO-SPHINGOSINE, (-)-	C18 H37 N O2	299.282	0	No MS2	1.26379	1.18054	1.14049	0.825913	1.04937	1.51897	0.951194	0.988245	1.25944	0.641094	0.936061	1.10782
FG7175000	C9 H7 N O	145.053	0	No MS2	1.25504	0.931083	0.86163	0.328956	0.735103	0.541682	1.14929	0.374723	0.677714	0.361527	1.29522	0.584715
(6E,7R,8R,8aS)-8-Methyl-6-[(2R)-2-methylhexylidene]octahydro-7,8-indolizinediol	C16 H29 N O2	267.22	0	No MS2	0.321143	0.0590355	0.0652857	0.365456	0.395297	0.69924	0.0414045	0.0945309	1.29402	0.302289	0.0718381	0.184869
Ipronidazole	C7 H11 N3 O2	169.085	0	ddMS2 for preferred ion	1.24741	0.712376	0.858032	0.954634	1.04458	0.855235	1.10452	0.861281	0.939433	0.670094	1.51855	0.675232
		149.05	0	No MS2	0.462958	0.326821	0.478324	0.496713	1.66278	1.38897	0.412941	1.40118	0.500091	0.935182	0.0247852	1.0093
fMet	C6 H11 N O3 S	177.046	0	No MS2	1.04556	0.969317	0.503707	0.164729	0.520604	0.46238	1.1839	0.244336	0.513692	0.32428	1.51572	0.529784
N-(2-Cyanoethyl)-L-glutamine	C8 H13 N3 O3	199.096	0	No MS2	1.22983	0.0482217	0.0442066	0.184463	0.362006	0.222704	0.403735	0.19861	0.771186	0.235574	0.416051	0.239691
4-Aminobenzoic acid	C7 H7 N O2	137.048	0	No MS2	1.22161	1.26512	0.990375	0.942574	0.890788	0.919286	0.948946	1.13394	1.06561	1.08213	0.714252	1.19902
	C8 H9 N	119.074	0	No MS2	1.21231	0.948879	0.58694	0.222362	0.640353	0.353928	0.729168	0.211268	0.506569	0.206534	1.22306	0.345334
[Similar to: DL-Tryptophan; ΔMass: -80.0374 Da]	C15 H16 N4 O2	284.127	0	ddMS2 for preferred ion	1.21182	0.688089	1.01529	0.292471	1.12228	0.73701	1.00617	0.387377	0.927391	0.380852	0.0852718	0.893137
	C24 H33 N O6	431.23	0	No MS2	0.441019	0.151581	0.113588	0.213616	0.216467	0.19279	0.398833	0.161273	0.258901	0.261621	0.744442	0.158128
	C12 H3 Cl N4 O11 P2 S4	603.783	0	No MS2	0.802159	1.30657	1.52497	1.45322	1.50662	1.1889	0.448556	1.3614	0.89684	1.39698	0.236396	1.31937
oxiracetam	C6 H10 N2 O3	158.069	0	No MS2	1.19566	0.440183	0.271868	0.180935	0.287243	0.194367	0.155024	0.0914269	0.633277	0.198968	0.29489	0.200204
	C11 H18 N P S	227.09	0	No MS2	1.19521	0.741053	0.983313	0.827081	1.03708	1.16798	0.804788	1.04947	1.01357	1.03934	1.04833	1.03673
3, 5-Tetradecadiencarnitine	C21 H37 N O4	367.272	0	ddMS2 for preferred ion	0.95831	0.390737	0.595898	0.787656	0.839466	0.700734	0.427952	0.71065	1.23305	0.678212	0.587447	0.911129
	C9 H22 N9 O P	303.168	0	No MS2	0.15942	0.160704	1.51538	0.0635652	0.116252	0.173581	1.40196	1.03691	0.0468719	0.133861	2.08552	0.362538
		429.689	0	No MS2	1.18764	0.854991	0.824253	0.977798	0.811986	0.730769	0.451722	0.817775	1.16489	0.986389	0.289649	1.05326
	C28 H47 N5 O2	485.372	0	No MS2	0.122567	0.933314	0.100571	0.0714266	0.107743	0.415078	0.179662	0.216498	0.0990212	0.144606	0.298575	0.106672
[Similar to: Cytidine 5'-diphosphocholine; ΔMass: -23.2200 Da]	C24 H50 N O8 P	511.327	0	ddMS2 for preferred ion	1.12386	0.767078	0.727068	0.665418	0.743306	0.680933	0.359032	0.665468	0.644287	0.443176	0.456126	1.40963
	C14 H5 N8 O9 P3 S5	681.799	0	No MS2	0.707011	1.24578	1.1558	1.19951	1.34656	0.971048	0.93714	1.4141	0.772801	1.19528	0.621222	1.17823
	C19 H5 N4 O9 P S5	623.839	0	ddMS2 for preferred ion	0.794678	1.28181	1.20336	1.27139	1.38886	1.37192	1.12383	1.48816	0.975114	1.28595	0.681317	1.21092
glu-ser	C8 H14 N2 O6	234.085	0	No MS2	1.11752	0.897625	1.15304	1.2479	1.24996	1.19536	1.2841	1.11352	1.1625	0.986714	0.568089	1.01857
	C32 H51 N3 P2	539.359	0	No MS2	1.16451	0.791512	0.651262	0.756629	0.783079	0.931038	0.698755	0.707768	0.897113	0.690771	0.679745	0.730475
	C H Cl2 N2 O11 P3 S4	507.706	0	No MS2	1.16443	0.374117	0.521063	0.547386	0.604151	0.504422	0.256513	0.409821	1.03084	0.822934	0.120394	0.494243
leucoline	C9 H7 N	129.058	0	ddMS2 for preferred ion	1.09764	0.964632	0.876182	0.824999	0.746183	1.03966	0.621334	1.01024	1.17599	1.19799	0.528329	1.25598
	C4 H2 Br Cl4 N2 O3 P3	437.721	0	No MS2	1.1506	0.400669	0.342459	0.326069	0.441131	0.37843	0.161053	0.326331	0.883579	0.331254	0.382757	0.344189
	C12 H20 Cl N2 O4 P	322.084	0	No MS2	0.489023	0.663284	0.790518	0.66147	0.876809	0.690556	0.86814	0.527007	0.474981	0.919142	0.165377	0.345701
[Similar to: Elzasonan; ΔMass: 305.0283 Da]	C6 H11 N2 P	142.066	0	ddMS2 for preferred ion	0.710626	0.621902	1.07295	0.845137	1.00177	0.795574	0.847209	0.954311	1.17354	0.742016	0.390121	1.00269
N-Acetylvaline	C7 H13 N O3	159.09	0	ddMS2 for preferred ion	0.578855	0.793419	0.759146	0.797124	1.17074	0.76122	0.365588	0.891963	1.16869	0.576768	0.339604	1.00737
	C14 H27 N5 O2	297.215	0	No MS2	0.461094	0.36859	0.635213	0.352372	0.687976	0.0832655	0.74433	0.21158	0.694904	0.409155	0.987559	0.446018
	C13 H14 N4 O17 S	530.007	0	No MS2	0.867804	1.23265	0.940168	1.32166	0.837082	1.31249	1.14802	0.788435	0.791873	1.07299	0.559561	0.73804
	C6 H11 N3 O3 S	205.052	0	No MS2	1.10848	0.444749	0.59971	0.202929	0.584966	0.384035	0.64255	0.268935	0.538748	0.168974	0.0531219	0.422794
2,4-Dimethyloxazole	C5 H7 N O	97.0528	0	No MS2	0.0684638	0.0368146	0.0657846	0.0319922	0.0454093	0.0770179	0.0716226	0.111137	0.0492515	0.0978788	0.0957613	0.0302506
	C14 H34 N3 O5 P3	417.172	0	No MS2	1.09854	0.903741	1.10926	0.998688	1.32044	1.06138	1.15544	1.25889	0.926934	1.10814	0.921176	1.16928
		649.842	0	No MS2	0.70461	1.50453	1.22043	0.732804	0.916984	1.29821	1.60005	0.815679	0.545294	1.06547	2.56953	0.907596
	C2 H5 Br Cl N6 P3 S4	447.752	0	No MS2	1.08647	0.187314	0.634427	0.877228	0.808457	0.69729	0.466222	0.618189	1.11467	0.271572	0.164199	0.729
Leukotriene B4	C20 H32 O4	336.23	0	No MS2	1.07945	0.709886	0.601484	0.448795	0.68197	0.999001	0.547592	0.655184	0.87898	0.220855	0.428789	0.596646
		497.678	0	No MS2	1.07673	0.317183	0.353327	0.325484	0.417376	0.301046	0.235101	0.256857	0.798626	0.302112	0.124833	0.361553
Butopyronoxyl	C12 H18 O4	226.121	0	No MS2	1.0464	0.555849	0.544693	0.336836	0.633214	0.414856	0.875895	0.462777	1.11354	0.718172	1.02877	0.723926
N-Acetylvaline	C7 H13 N O3	159.09	0	No MS2	0.400254	0.303122	0.32454	0.545202	0.770449	0.504264	0.247106	0.597034	1.10587	0.531544	0.506989	0.795235
6-Hydroxy-5-methyl-4,11-dioxoundecanoic acid	C12 H20 O5	244.131	0	No MS2	0.0518452	0.0332293	0.0172435	0.0262436	0.0337336	0.0278298	0.0290934	0.0160868	0.0411968	0.0318688	0.0943025	0.0143002
9,12-Hexadecadienoylcarnitine	C23 H41 N O4	395.303	0	ddMS2 for preferred ion	0.797611	0.358336	0.365123	0.818657	0.69563	0.456652	0.319255	0.573885	1.0954	0.671658	0.538576	0.649264
	C15 H33 N4 O3 P	348.23	0	No MS2	0.0136765	0.267411	0.936528	1.13226	0.910568	0.634148	0.289325	1.08274	1.07552	1.07328	0.72369	0.355114
Sesamex	C15 H22 O6	298.142	0	No MS2	1.03303	0.1656	0.0280616	0.0290026	0.0259632	0.0217874	0.0351633	0.0214036	0.0405388	0.0169214	0.153414	0.0164289
9-Decenoylcarnitine	C17 H31 N O4	313.225	0	No MS2	0.992304	0.547544	0.505815	0.801073	0.664997	0.557246	0.392293	0.773949	1.06211	0.699334	0.700237	0.776061
	C16 H30 N2 O2	282.231	0	No MS2	0.453118	0.149203	0.18274	0.147653	0.195182	0.452627	0.197188	0.216194	0.799594	0.2141	2.51167	0.119855
	C8 H26 N5 O6 P3	381.111	0	No MS2	0.477877	0.558662	0.692602	0.798417	1.30186	1.15321	0.824904	1.22596	0.53203	1.02648	0.16609	1.00792
4-(8-Methyl-8,9-dihydro-7H-[1,3]dioxolo[4,5-h][2,3]benzodiazepin-5-yl)aniline	C17 H17 N3 O2	295.132	0	No MS2	0.853269	0.68944	0.885329	0.766741	0.898559	1.12444	0.496354	0.732833	0.850997	0.909932	0.675166	1.09138
	C23 H30 O3 S2	418.162	0	No MS2	0.222565	0.179016	0.136414	0.0936913	0.174414	0.182829	0.178921	0.116155	0.230607	0.139332	0.557409	0.147501
	C30 H52 N O P S	505.353	0	No MS2	0.94198	0.62615	0.661039	0.564583	0.59069	0.658612	0.406725	0.781586	0.787259	0.494388	0.412385	0.771405
	C13 H20 O4	240.136	0	No MS2	0.714195	0.282672	0.214631	0.241006	0.391878	0.308328	0.477122	0.339882	0.969897	0.386279	0.761064	0.365496
	C4 H5 N O	83.0371	0	No MS2	0.487287	0.750444	0.690335	0.525427	0.754859	0.763858	0.894182	1.01526	0.580909	0.560991	0.816789	1.09854
	C2 H Cl4 O5 P3	337.778	0	No MS2	0.916677	0.376239	0.364552	0.377106	0.436296	0.34711	0.22288	0.250514	0.75039	0.296433	0.19471	0.278045
	C7 H17 N O2	147.126	0	No MS2	0.911544	0.665487	0.527201	0.474661	0.829586	0.561012	0.679946	0.694575	0.778935	0.627247	0.607202	0.545344
2-Phenyl-4-pentenal	C11 H12 O	160.089	0	No MS2	0.908317	0.70556	0.657018	0.585312	0.678961	0.770942	0.550462	0.643008	0.854833	0.316396	0.627978	0.491397
Stearoylethanolamide	C20 H41 N O2	327.314	0	No MS2	0.123706	0.20342	0.0994642	0.0943117	0.0737897	0.115645	0.201023	0.0801423	0.104657	0.221187	0.343499	0.0966891
8-Hydroxyhexadecanedioic acid	C16 H30 O5	302.211	0	ddMS2 for preferred ion	0.711547	0.251186	0.360597	0.191744	0.483123	0.849634	0.202934	0.268398	0.938651	0.352577	0.318984	0.250889
Nopaline	C11 H20 N4 O6	304.138	0	No MS2	0.741832	0.585391	0.842149	0.708521	0.813172	0.632145	0.664498	0.690394	0.937609	0.635959	0.395859	0.702973
	C8 H Cl2 N2 O8 P3 S5	575.693	0	No MS2	0.90248	0.30226	0.479558	0.456895	0.430416	0.434101	0.192401	0.319432	0.799337	0.426358	0.103023	0.450283
N-Acetyl-L-leucine	C8 H15 N O3	173.105	0	No MS2	0.187668	0.126637	0.192161	0.368067	0.534838	0.256676	0.144617	0.463882	0.932129	0.261657	0.271174	0.424286
		431.686	0	No MS2	0.899792	0.592943	0.634831	0.707516	0.609314	0.551346	0.336403	0.597085	0.852962	0.710568	0.128918	0.746215
[Similar to: DL-Dipalmitoylphosphatidylcholine; ΔMass: 187.2109 Da]	C20 H52 N8 O5 P2	546.351	0	ddMS2 for preferred ion	0.899193	1.0023	0.863757	0.936881	1.07109	0.98087	0.946088	1.1926	0.846817	1.07671	1.23976	0.814329
5955761	C15 H29 N O4	287.21	0	ddMS2 for preferred ion	0.838866	0.488855	0.478704	0.634646	0.652219	0.514139	0.447252	0.641816	0.927747	0.705605	0.714496	0.586544
Isoniazid	C6 H7 N3 O	137.059	0	No MS2	0.277015	1.21419	0.134844	0.0473795	0.149666	0.196915	0.208496	0.0619203	0.163995	0.0687469	0.189212	0.0763162
Prunin	C21 H22 O10	434.121	0	No MS2	0.0319881	0.0382467	0.0222226	0.0327327	0.0429551	0.174513	0.0306173	0.28455	0.126694	0.237363	0.161371	1.04502
[Similar to: Acetylarginine; ΔMass: 62.0868 Da]	C2 H2 N8 O	154.035	0	ddMS2 for other ion	0.875041	0.961048	0.920007	0.84431	0.792089	0.854915	0.96274	0.632941	0.722975	0.771534	1.3021	0.563008
	C18 H33 N	263.261	0	No MS2	0.873345	0.428612	0.57041	0.47741	0.507938	0.499015	0.344113	0.467138	0.639389	0.325421	0.359314	0.540844
decanoylcarnitine	C17 H33 N O4	315.241	0	No MS2	0.863814	0.516178	0.507629	0.722613	0.636797	0.525825	0.425001	0.591392	0.877066	0.668378	0.544589	0.55164
13-Hydroxykaur-16-en-18-oic acid	C20 H30 O3	318.219	0	No MS2	0.863488	0.62538	0.508677	0.229268	0.479294	0.641785	0.726925	0.820236	0.689014	0.318035	0.0253916	0.558131
	C15 H32 O12	404.191	0	No MS2	0.167238	0.284337	0.555926	0.414871	0.390599	0.399463	0.407851	0.674401	0.160458	0.242651	0.0313401	0.834449
[Similar to: DL-Dipalmitoylphosphatidylcholine; ΔMass: 192.2454 Da]	C22 H49 N5 O6 P2	541.317	0	ddMS2 for preferred ion	0.662818	0.615734	0.481471	0.496757	0.578351	0.634392	0.412803	0.659102	0.749302	1.09979	0.561612	0.805001
L-gamma-Glutamyl-L-leucine	C11 H20 N2 O5	260.137	0	ddMS2 for preferred ion	0.441886	0.730851	1.04802	0.753442	0.850091	0.697327	0.949214	0.987033	0.6085	0.573249	0.469419	0.879696
N.pi.-Methyl-L-histidine	C7 H11 N3 O2	169.085	0	No MS2	0.84824	0.275312	0.342674	0.0809	0.0568376	0.145571	0.234325	0.110415	0.517252	0.157403	0.270597	0.202886
pentahomomethionine	C10 H21 N O2 S	219.129	0	No MS2	0.496966	0.141513	0.292497	0.570254	0.681206	0.558667	0.369705	0.510659	0.876306	0.544403	0.50763	0.513543
Homo-L-arginine	C7 H16 N4 O2	188.127	0	No MS2	0.83615	0.539145	0.705203	0.637034	0.721093	0.645466	0.627123	0.571742	0.735355	0.660159	0.565471	0.630105
	C13 H10 N4 O2	254.08	0	No MS2	0.834721	0.521573	0.411948	0.0148332	0.254304	0.202879	0.592611	0.0239207	0.278854	0.0477073	1.13089	0.0895594
gaboxadol	C6 H8 N2 O2	140.059	0	No MS2	0.0349323	0.822256	0.413756	0.462866	1.11176	0.51174	1.01912	0.612904	0.0353878	0.722305	0.0890747	0.387805
	C17 H7 N6 O11 P3 S4	691.827	0	No MS2	0.605561	1.09279	0.852737	0.895138	0.948799	1.02304	0.857907	1.01056	0.678365	0.864065	0.631932	0.836786
icomucret	C20 H32 O3	320.235	0	No MS2	0.624909	0.466216	0.462455	0.40484	0.41279	0.512085	0.396189	0.690065	0.726466	0.299986	0.12388	0.978365
sphinganine	C18 H39 N O2	301.298	0	No MS2	0.62262	0.551366	0.585613	0.424825	0.565281	0.744063	0.403156	0.683567	0.847524	0.396219	0.592225	0.808362
Stachydrine	C7 H13 N O2	143.095	0	No MS2	0.817887	0.379526	0.0436418	0.0873022	0.166174	0.445591	0.254769	0.407042	0.78283	0.093446	0.621246	0.0427161
	C17 H32 N O5 P	361.203	0	No MS2	0.650763	0.156396	0.292699	0.224631	0.288181	0.62539	0.170303	0.289485	0.842179	0.313954	0.15774	0.193999
(2Z)-3,7-Dimethyl-2,6-octadien-1-yl 3-oxobutanoate	C14 H22 O3	238.157	0	No MS2	0.812879	0.542168	0.716838	0.589391	0.624873	0.708073	0.48232	0.583303	0.774527	0.640616	0.456134	0.661416
	C5 H13 N O2	119.095	0	No MS2	0.0379402	0.0603391	0.0324466	0.0297522	0.0420777	0.0333345	0.0555662	0.0632993	0.02879	0.0513251	0.0665878	0.0392053
	C23 H44 N5 O2 P	453.322	0	No MS2	0.752959	0.771263	0.685287	0.500196	0.643156	0.702656	0.437292	0.779666	0.838261	0.910825	0.479908	0.85345
acetyltaurine	C4 H9 N O4 S	167.025	0	No MS2	0.801421	0.563565	0.434061	0.24299	0.517744	0.459775	0.49424	0.327381	0.524676	0.286382	0.455708	0.39796
	C6 H15 N O5	181.095	0	No MS2	0.800224	0.618372	0.626799	0.577717	0.74411	0.588447	0.640777	0.839266	0.325458	0.865564	0.216713	0.614166
	C12 H25 N7 O P2	345.161	0	No MS2	0.480225	0.230591	0.450409	0.708496	0.728882	0.646878	0.232694	0.55761	0.822407	0.523861	0.197779	0.680862
	C25 H34 N2	362.272	0	No MS2	0.511985	0.388321	0.0941418	0.20535	0.229938	0.1149	0.377814	0.474959	0.196203	0.23188	0.0627929	0.249192
L-(-)-methionine	C5 H11 N O2 S	149.051	0	No MS2	0.62409	0.617572	0.278116	0.129054	0.342044	0.288012	0.890333	0.145904	0.345649	0.176796	0.949991	0.299897
	C8 H19 N O6	225.121	0	No MS2	0.406103	0.922362	0.991104	0.975839	0.964597	0.895104	0.925746	0.848116	0.802821	0.943578	1.34388	0.920573
3a,7a-Dihydroxycholanoic acid	C24 H40 O4	392.292	0	No MS2	0.774781	0.137494	0.136624	0.129921	0.452428	0.0222555	0.0570338	0.134453	0.179959	0.0892413	0.180377	0.301877
(+)-Eudesmin	C22 H26 O6	386.173	0	No MS2	0.129526	0.0594136	0.0545645	0.0502988	0.0390417	0.0603245	0.158265	0.0293026	0.103937	0.0713688	0.173475	0.0444305
	C5 H14 N O4 P	183.066	0	No MS2	0.7701	0.449557	0.510431	0.576201	0.615024	0.617415	0.461324	0.555999	0.625053	0.425508	0.5381	0.604582
	C28 H49 N3 O S2	507.333	0	No MS2	0.253167	0.213951	0.283125	0.16175	0.255021	0.0480077	0.181861	0.225151	0.0323945	0.430953	0.199577	0.0390441
	C31 H46 N O P3	541.28	0	No MS2	0.554365	0.231183	0.349911	0.109718	0.271618	0.365753	0.447553	0.542051	0.649379	0.114575	0.487486	0.476209
	C35 H59 N8 P	622.46	0	No MS2	0.762861	0.395861	0.380937	0.216899	0.390371	0.487861	0.327061	0.489434	0.704647	0.072002	0.35132	0.324179
	C4 H16 N7 O4 P	257.101	0	No MS2	0.722846	0.242577	0.262516	0.209656	0.358644	0.244044	0.366468	0.354999	0.785418	0.38589	0.637623	0.363359
	C26 H50 N O8 P	535.327	0	No MS2	0.0885953	0.0615341	0.0629857	0.0557083	0.0935492	0.0640442	0.0384212	0.0544479	0.136676	0.103445	0.0739205	0.097657
N-acetyl-L-2-aminoadipic acid	C8 H13 N O5	203.079	0	ddMS2 for preferred ion	0.584765	0.837821	0.735276	0.74773	0.793873	0.812624	0.760729	0.637726	0.758858	0.841939	0.896191	0.650097
5-HIAA	C10 H9 N O3	191.058	0	No MS2	0.731221	0.354919	0.373069	0.311106	0.310134	0.310769	0.374069	0.254809	0.628089	0.260677	0.323262	0.319017
	C9 H25 N4 O P	236.178	0	No MS2	0.730018	0.628985	0.593548	0.401894	0.571939	0.657219	0.676686	0.597959	0.656516	0.277083	0.790292	0.545647
	C17 H29 N O6	343.199	0	No MS2	0.728589	0.173422	0.0209	0.0251329	0.0375082	0.0225048	0.0241746	0.0370073	0.0466672	0.0254479	0.146641	0.0400089
	C29 H51 N3 O6 S	569.348	0	No MS2	0.724831	0.578663	0.59666	0.556337	0.698922	0.687378	0.352225	0.555268	0.736703	0.792304	0.438	0.53019
	C27 H38 O5 P2	504.217	0	No MS2	0.0578545	0.993029	0.130057	0.157597	0.136816	0.168905	0.163438	0.258857	0.0816918	0.150774	0.040408	0.167711
L-alpha-lysophosphatidylcholine	C22 H46 N O7 P	467.301	0	No MS2	0.714629	0.578982	0.495425	0.383884	0.460434	0.395938	0.359677	0.468621	0.570744	0.57367	0.316763	0.494627
1886839	C20 H30 O4	334.214	0	No MS2	0.420237	0.417587	0.16604	0.117967	0.356124	0.531695	0.890364	0.492687	0.480195	0.189058	0.328916	0.253033
(−)-nabilone	C24 H36 O3	372.266	0	No MS2	0.591057	0.0448584	0.130568	0.178316	0.950968	0.0466064	0.503853	0.643745	0.416865	0.249755	0.31355	0.17939
	C7 H7 Cl2 N4 O14 P3 S4	661.741	0	No MS2	0.610294	0.739209	0.638747	0.910186	0.789737	0.76397	0.384735	0.713041	0.681882	0.839019	0.203059	0.709728
Eseridine	C15 H21 N3 O3	291.158	0	No MS2	0.548362	0.407834	0.502099	0.331283	0.827698	0.417706	0.633334	0.546514	0.729633	0.575132	0.462959	0.562869
	C11 H21 N O3 S	247.124	0	No MS2	0.701877	0.276949	0.2325	0.0582853	0.326488	0.395965	0.218309	0.499883	0.56293	0.319693	0.0310417	0.175593
1733342	C8 H14	110.11	0	ddMS2 for preferred ion	0.22508	0.182005	0.116746	0.112908	0.180896	0.191116	0.363992	0.136024	0.139148	0.130979	0.721528	0.151361
5-Hydroxy-DL-tryptophan	C11 H12 N2 O3	220.085	0	No MS2	0.570073	0.800481	0.760971	0.420407	0.858914	0.609052	0.696746	0.44826	0.707626	0.544924	0.537617	0.508618
	C12 H21 P3	258.085	0	No MS2	0.603861	0.448059	0.384155	0.416097	0.411382	0.50396	0.259785	0.595699	0.69759	0.507595	0.361167	0.543331
Indole-3-acetic acid	C10 H9 N O2	175.063	0	No MS2	0.674033	0.462457	0.521762	0.233899	0.459235	0.374064	0.336651	0.339099	0.471514	0.39951	0.172877	0.671735
	C13 H17 P S	236.08	0	No MS2	0.471519	0.540062	0.50386	0.208022	0.455596	0.325367	1.22195	0.216067	0.405624	0.361523	1.36955	0.349022
	C13 H24 N O3 P S3	369.066	0	No MS2	0.669003	0.47435	0.542756	0.849339	0.741502	0.632512	0.447047	0.685194	0.65478	0.381759	0.261194	0.621779
	C14 H23 N O4	269.163	0	No MS2	0.523983	0.641942	0.391151	0.355443	0.641099	0.595121	0.249074	0.573931	0.552866	0.853017	0.346316	0.720119
	C3 H Br Cl2 O5 P2 S5	487.648	0	No MS2	0.611544	0.42744	0.558608	0.555688	0.537354	0.442849	0.0637692	0.501446	0.685368	0.541748	0.0235766	0.657606
		242.176	0	No MS2	0.658245	0.683132	0.531154	0.411559	0.451378	0.508714	0.651197	0.503189	0.561296	0.523008	0.747403	0.459134
	C25 H34 N4	390.277	0	No MS2	0.657568	0.178056	0.109571	0.175574	0.641538	0.0653638	0.417139	0.369423	0.36166	0.221604	0.295805	0.385406
LysoPC(22:5(7Z,10Z,13Z,16Z,19Z))	C30 H52 N O7 P	569.348	0	No MS2	0.656046	0.579184	0.536507	0.832077	0.753815	0.689522	0.39992	0.718717	0.601452	0.803371	0.646241	0.498839
13-Hydroxykaur-16-en-18-oic acid	C20 H30 O3	318.219	0	No MS2	0.647654	0.404251	0.35005	0.253257	0.387164	0.633638	0.328743	0.388908	0.519969	0.131657	0.251544	0.351842
		371.733	0	No MS2	0.63814	0.200074	0.216212	0.22964	0.264049	0.238369	0.0395131	0.163766	0.573428	0.18828	0.0383156	0.227106
1,1-Dimethoxyheptane	C9 H20 O2	160.146	0	No MS2	0.126452	0.0336789	0.0437334	0.0225888	0.03675	0.123917	0.140001	0.0249564	0.0499738	0.022353	0.160235	0.0212302
Myristoleic acid	C14 H26 O2	226.193	0	No MS2	0.616145	0.579624	0.364865	0.44427	0.482603	0.341278	0.255467	0.363348	0.434556	0.600623	0.365789	0.449756
Coumarone	C8 H6 O	118.042	0	No MS2	0.147753	0.0917722	0.0664138	0.0501892	0.0916991	0.0982661	0.17582	0.0285607	0.133783	0.0851708	0.329421	0.0931659
	C14 H24 N2 O4 S	316.146	0	No MS2	0.435516	0.229774	0.253897	0.303036	0.334047	0.285795	0.286805	0.290305	0.625952	0.319472	0.419964	0.447106
	C18 H36 N2 O2	312.278	0	No MS2	0.157106	0.0562927	0.028427	0.190611	0.237419	0.331842	0.0289648	0.0212449	0.625358	0.171669	0.0415769	0.0865033
leucoline	C9 H7 N	129.058	0	No MS2	0.60395	0.47572	0.434891	0.100384	0.40641	0.341626	0.565471	0.111032	0.332554	0.129878	0.531612	0.305687
	C6 H Br Cl4 N2 O3 S4	495.68	0	No MS2	0.597132	0.228753	0.206468	0.204134	0.215767	0.204132	0.323582	0.168785	0.475021	0.186498	0.115115	0.20904
	C33 H45 N7 O3	587.358	0	No MS2	0.164225	0.0873346	0.040258	0.0733264	0.100502	0.144504	0.114754	0.0902194	0.141244	0.105339	0.0484014	0.0664567
	C20 H42 N2 O2	342.324	0	No MS2	0.550278	0.262712	0.378004	0.175271	0.235677	0.0844833	0.327309	0.145265	0.486599	0.263378	1.1311	0.362457
Gly-Leu	C8 H16 N2 O3	188.116	0	No MS2	0.592973	0.43344	0.227938	0.0655887	0.216611	0.181507	0.252605	0.0487741	0.230901	0.0981644	0.156242	0.183816
	C16 H28 O3	268.204	0	No MS2	0.11785	0.0957036	0.0532336	0.109499	0.0520025	0.0501151	0.0542657	0.0700313	0.172099	0.138218	0.113762	0.065501
2595	C13 H20 O	192.151	0	No MS2	0.0458047	0.0406056	0.0207322	0.0199011	0.0195968	0.0451254	0.027024	0.0361523	0.0290407	0.0187347	0.0370541	0.0189885
Gly-Lys	C8 H17 N3 O3	203.127	0	No MS2	0.578901	0.388158	0.21795	0.0753873	0.241131	0.222513	0.302565	0.0811379	0.203559	0.0990931	0.228115	0.152683
Valproic acid	C8 H16 O2	144.115	0	No MS2	0.119079	0.0437913	0.0182959	0.0466989	0.0693717	0.130104	0.122866	0.0356579	0.0578116	0.0443271	0.281339	0.032673
	C27 H5 O17 P S4	759.814	0	No MS2	0.440446	0.58059	0.477429	0.516659	0.649524	0.489665	0.571996	0.70452	0.474751	0.510785	0.463134	0.560592
	C4 H10 N9 O P S	263.046	0	No MS2	0.577038	0.466938	0.391229	0.339027	0.257712	0.362646	0.254142	0.153428	0.417917	0.530041	0.220408	0.44021
	C5 H18 N9 O4 P	299.122	0	No MS2	0.572441	0.520534	0.6182	0.549861	0.48156	0.485801	0.463734	0.563656	0.58526	0.569679	0.385488	0.617747
Indoleacrylic acid	C11 H9 N O2	187.063	0	No MS2	0.548977	0.490143	0.395788	0.103596	0.462017	0.321032	0.587417	0.130211	0.366322	0.16212	0.49099	0.352325
8-[(Aminomethyl)sulfanyl]-6-sulfanyloctanoic acid	C9 H19 N O2 S2	237.085	0	No MS2	0.157683	0.0339377	0.191571	0.227192	0.295094	0.144351	0.170428	0.470153	0.128598	0.284676	0.11589	0.357847
	C9 H15 N8 P	266.115	0	No MS2	0.169261	0.09516	0.0440504	0.0881495	0.0827727	0.0794379	0.209896	0.033789	0.150928	0.116956	0.349719	0.0880946
	C14 H31 N4 O2 P	318.219	0	No MS2	0.557591	0.28921	0.296486	0.167039	0.26493	0.352778	0.265055	0.33178	0.509636	0.0656056	0.310015	0.24034
	C10 H16 N O7 P	293.066	0	No MS2	0.549177	0.104567	0.150193	0.137177	0.158082	0.134253	0.0616099	0.111899	0.420698	0.127572	0.0736385	0.10618
Deoxyvasicinone	C11 H10 N2 O	186.079	0	No MS2	0.533097	0.432211	0.347446	0.0930394	0.365382	0.283456	0.569603	0.123071	0.329577	0.128695	0.441951	0.296717
	C21 H47 N3 O7 P2	515.292	0	No MS2	0.528399	0.0734636	0.359638	0.286505	0.10614	0.121024	0.107573	0.694164	0.261571	0.198016	0.0446825	0.623046
4-(2-Aminophenyl)-2,4-dioxobutanoic acid	C10 H9 N O4	207.053	0	No MS2	0.521765	0.268257	0.346659	0.280518	0.603664	0.319941	0.414819	0.255821	0.463525	0.174336	0.208975	0.273061
Indoleacrylic acid	C11 H9 N O2	187.063	0	No MS2	0.412152	0.389833	0.297981	0.29117	0.234647	0.261388	0.219182	0.350372	0.537275	0.58205	0.122823	0.48427
	C12 H24 N2 O3 S	276.151	0	No MS2	0.513556	0.21118	0.173661	0.205072	0.24941	0.278512	0.188333	0.272582	0.425125	0.199586	0.150227	0.184293
	C9 H10 N3 P	191.062	0	No MS2	0.509331	0.390647	0.369471	0.253864	0.342157	0.343579	0.414557	0.378026	0.429049	0.288669	0.36841	0.391555
	C14 H29 N4 O2 P	316.204	0	No MS2	0.305986	0.315471	0.158961	0.131795	0.184834	0.20713	0.0731475	0.331655	0.27123	0.0942733	0.0813417	0.489056
Arachidonic acid	C20 H32 O2	304.24	0	No MS2	0.428754	0.3223	0.240703	0.214284	0.244084	0.262824	0.314684	0.401838	0.521116	0.170943	0.502049	0.225112
METIPRANOLOL	C17 H27 N O4	309.194	0	No MS2	0.498957	0.22436	0.299175	0.35231	0.40559	0.303417	0.20417	0.273035	0.457981	0.220362	0.265362	0.293053
3-oxopalmitic acid	C16 H30 O3	270.219	0	No MS2	0.343446	0.451385	0.262697	0.29115	0.337925	0.279644	0.307171	0.329016	0.448592	0.630967	0.459046	0.356519
	C13 H27 N O3	245.199	0	No MS2	0.475993	0.128174	0.0298135	0.0888299	0.184556	0.0397809	0.0373021	0.0354758	0.173134	0.0259677	0.0542125	0.1117
N-Acetyl-L-leucine	C8 H15 N O3	173.105	0	No MS2	0.471263	0.350985	0.264402	0.175756	0.29445	0.1865	0.304379	0.19846	0.290147	0.178234	0.199417	0.259391
ETHYL VANILLIN PROPYLENE GLYCOL ACETAL	C12 H16 O4	224.105	0	No MS2	0.423967	0.334191	0.357017	0.273362	0.372193	0.417299	0.271424	0.337192	0.478247	0.201781	0.244268	0.283504
Oryzalin metabolite	C6 H14 N2 O	130.111	0	No MS2	0.0990969	0.0743741	0.0549066	0.0712032	0.0973024	0.0743474	0.0429428	0.0686281	0.0935525	0.0601858	0.0567751	0.0768085
	C12 H18 O S2	242.081	0	No MS2	0.451376	0.214868	0.221974	0.281626	0.27002	0.286397	0.255744	0.296845	0.422364	0.320226	0.364122	0.242485
Lysylvaline	C11 H23 N3 O3	245.174	0	No MS2	0.124351	0.146241	0.433426	0.0413684	0.0408141	0.0889644	0.137713	0.278376	0.466526	0.0831062	0.779492	0.0551401
		197.178	0	No MS2	0.207211	0.0838262	0.0695326	0.106317	0.162967	0.188212	0.0928215	0.133143	0.397695	0.105413	0.739232	0.0865827
Kynurenic acid	C10 H7 N O3	189.043	0	No MS2	0.234655	0.417487	0.417159	0.209923	0.484412	0.342835	0.237349	0.397509	0.341009	0.381111	0.25451	0.416905
5-HIAA	C10 H9 N O3	191.058	0	No MS2	0.336069	0.336371	0.440273	0.329033	0.464969	0.586724	0.157736	0.401891	0.456734	0.346079	0.0846977	0.514448
	C5 H Cl4 O11 P3 S3	565.664	0	No MS2	0.448256	0.342496	0.104754	0.135413	0.158166	0.306716	0.0667686	0.326628	0.38062	0.112779	0.049012	0.101214
		277.143	0	No MS2	0.421321	0.372951	0.324961	0.0754217	0.430455	0.272538	0.538861	0.147816	0.346246	0.167622	0.461341	0.271488
		921.791	0	No MS2	0.186897	0.332634	0.245581	0.291565	0.388295	0.423869	0.812208	0.279508	0.21114	0.286245	0.847279	0.245973
	C8 H23 N8 O2 P S	326.141	0	No MS2	0.444454	0.410972	0.394856	0.404726	0.432778	0.440015	0.350317	0.446429	0.448536	0.46589	0.378739	0.370216
Imazapyr	C13 H15 N3 O3	261.111	0	No MS2	0.443751	0.325497	0.313482	0.0618846	0.345361	0.238024	0.403171	0.110483	0.316103	0.119312	0.250603	0.316996
	C13 H13 O2 P	232.065	0	No MS2	0.141914	0.0671742	0.0912912	0.0882681	0.0819689	0.0739552	0.0488589	0.0615294	0.129969	0.0701305	1.16746	0.071305
Myristoleic acid	C14 H26 O2	226.193	0	No MS2	0.0492283	0.104429	0.0821319	0.0303219	0.0721292	0.0540785	0.072487	0.0205243	0.0702925	0.0226083	0.0383607	0.114207
	C4 H15 N6 O4 P	242.09	0	No MS2	0.10181	0.297909	0.412416	0.322002	0.392531	0.402048	0.220183	0.381324	0.0834544	0.285666	0.150428	0.333177
		539.875	0	No MS2	0.30023	0.561632	0.526398	0.230555	0.527245	0.376172	0.746645	0.393651	0.274572	0.303876	0.690452	0.36858
	C14 H23 N O4	269.163	0	No MS2	0.341967	0.404955	0.251494	0.170585	0.452421	0.370225	0.169397	0.265684	0.318925	0.529026	0.259476	0.488211
		545.606	0	No MS2	0.392894	0.256111	0.391292	0.353525	0.282773	0.253156	0.00908453	0.28447	0.426719	0.333728	0.0127577	0.363663
	C5 H14 N8 S	218.106	0	No MS2	0.392055	0.300554	0.319853	0.18668	0.280102	0.33313	0.284921	0.246941	0.420182	0.160301	0.0330251	0.3178
	C H3 Cl2 O10 P3 S4	465.721	0	No MS2	0.37524	0.132237	0.118946	0.147789	0.199278	0.129965	0.0351682	0.228731	0.275581	0.274102	0.0313044	0.0891301
		827.801	0	No MS2	0.292278	0.422701	0.374521	0.435647	0.412207	0.326622	0.506651	0.3152	0.327366	0.31921	0.302898	0.29847
	C2 H8 Cl N4 O14 P3 S2	503.839	0	No MS2	0.190454	0.443352	0.442666	0.330646	0.489509	0.420579	0.383376	0.36678	0.225202	0.352158	0.164223	0.33513
	C2 H N6 O8 P3 S3	425.825	0	No MS2	0.190454	0.443352	0.442666	0.330646	0.489509	0.420579	0.383376	0.36678	0.225202	0.352158	0.164223	0.33513
	C11 H2 Br N8 O18 P S3	739.757	0	No MS2	0.245611	0.421443	0.19896	0.462577	0.350816	0.379259	0.197985	0.370308	0.304763	0.436553	0.168587	0.310658
		643.68	0	No MS2	0.332282	0.122853	0.158704	0.178111	0.16512	0.148984	0.0239952	0.140586	0.357418	0.172266	0.0329325	0.175154
	C6 H2 Cl2 O18 P2	493.81	0	No MS2	0.234397	0.380164	0.419565	0.36612	0.424706	0.434922	0.241675	0.36016	0.249042	0.372373	0.218788	0.317183
	C H Cl2 N8 O2 P3 S3	415.796	0	No MS2	0.234397	0.380164	0.419565	0.36612	0.424706	0.434922	0.243363	0.36016	0.249042	0.372373	0.220315	0.317183
	C22 H5 N4 O17 P3 S4	817.774	0	No MS2	0.257485	0.37463	0.337351	0.34158	0.395008	0.370643	0.346738	0.422043	0.251745	0.359075	0.270568	0.329082
		741.755	0	No MS2	0.19478	0.321187	0.324491	0.365352	0.283649	0.283499	0.156663	0.368854	0.241537	0.341853	0.0877562	0.274851
	C14 H3 Cl O17 P2 S	571.826	0	No MS2	0.107031	0.301438	0.295973	0.241729	0.30657	0.301215	0.274337	0.269396	0.111507	0.223641	0.168964	0.203988
	C13 H3 N6 O13 P3 S3	639.813	0	No MS2	0.108597	0.261336	0.158132	0.184648	0.197092	0.192548	0.260665	0.172812	0.109241	0.14646	0.134162	0.152751
glycerin	C3 H8 O3	92.0474	0	ddMS2 for preferred ion	7.8092	5.05939	5.93666	6.0129	6.47069	5.72276	4.77525	5.94068	7.49947	6.71782	6.26324	5.1595
4033747	C26 H52 N O7 P	521.348	0	ddMS2 for preferred ion	259.351	227.118	180.177	199.102	221.264	239.447	168.69	208.128	252.63	259.236	226.042	231.941
4033747	C26 H52 N O7 P	521.348	0	ddMS2 for preferred ion	34.6307	40.662	26.5202	33.5139	26.0839	29.1368	30.5606	23.6282	29.2232	30.4653	28.9073	19.4958

## Sheet: Compound pos VIP
Var ID (Primary)	Var ID (ID)	M4.VIP[1+2+0]	2.44693 * M4.VIP[1]cvSE
SP107	2-linoleoyl-sn-glycero-3-phosphoethanolamine	1.76252	0.724949
SP247	Kinoprene	1.74647	0.513815
SP127	[Similar to: 1-Linoleoyl glycerol; ΔMass: -124.0120 Da]	1.7429	0.766594
SP276	Kinoprene	1.74063	0.61535
SP867	SECONAL	1.73781	0.67767
SP93	(+/-)12(13)-DiHOME	1.70579	0.876354
SP64	(+/-)12(13)-DiHOME	1.70543	0.909889
SP48	Phenylacetylglycine	1.69336	0.735308
SP853	UNII:V9Q7UUZ15U	1.68552	1.02405
SP501	Asarone	1.66194	1.01428
SP488	(9S,13S)-12-Oxophytodienoic acid	1.65953	0.844079
SP177	Ricinoleic Acid	1.65714	0.780572
SP379	5-Indolol	1.65119	0.793654
SP807	SP807	1.63051	0.819988
SP120	2-linoleoyl-sn-glycero-3-phosphoethanolamine	1.6267	1.01313
SP123	SP123	1.62062	0.973836
SP535	SP535	1.57832	0.499128
SP946	1-Linoleoyl-sn-glycero-3-phosphocholine	1.56562	0.850875
SP115	1-(4Z,7Z,10Z,13Z,16Z,19Z-docosahexaenoyl)-sn-glycero-3-phosphocholine	1.5603	0.785633
SP466	NJ5000000	1.55617	0.961923
SP322	[Similar to: 3-({[5-(2-Fluorophenyl)-4H-1,2,4-triazol-3-yl]thio}methyl)-5-(methylthio)-1,3,4-thiadiazole-2(3H)-thione; ΔMass: 167.9438 Da]	1.54162	0.503008
SP297	LU3453000	1.53862	0.699713
SP72	Palmitoleic acid	1.53227	0.772429
SP950	LysoPC(18:3(9Z,12Z,15Z))	1.5317	1.10182
SP822	SP822	1.52708	0.967095
SP359	Histamine	1.52627	0.856657
SP10	L-Threonine	1.51818	0.969674
SP355	5-Nitro-o-toluidine	1.51269	0.834467
SP689	anacardic acid	1.50733	1.00083
SP509	YU0650000	1.50514	1.14619
SP464	SP464	1.50356	0.550851
SP684	SP684	1.49358	0.752094
SP185	SP185	1.49306	0.912546
SP114	LysoPC(18:3(9Z,12Z,15Z))	1.493	1.1759
SP901	2,6-di-tert-butylhydroquinone	1.48753	1.32044
SP428	N-Acetyl-L-histidine	1.48233	1.23486
SP236	2908	1.47624	0.984011
SP636	SP636	1.4745	1.19105
SP152	1-(4Z,7Z,10Z,13Z,16Z,19Z-docosahexaenoyl)-sn-glycero-3-phosphocholine	1.47126	0.927529
SP74	(+/-)12(13)-DiHOME	1.46803	0.703985
SP11	L-(-)-Methionine	1.46787	1.34172
SP586	5,5-Dimethyl-4-(3-oxobutyl)dihydro-2(3H)-furanone	1.46726	1.34002
SP84	4-Amino-3-hydroxybenzoic acid	1.4651	0.853913
SP830	SP830	1.46444	0.709343
SP925	(+)-Lacosamide	1.46278	0.848166
SP784	Leu-pro	1.46273	0.773715
SP758	13-KODE	1.46221	1.08329
SP679	SP679	1.46075	0.843376
SP37	L-(-)-Methionine	1.46026	1.35211
SP767	SP767	1.45829	1.13674
SP193	(2E)-3-(Carbamimidoylsulfanyl)acrylic acid	1.45237	0.923225
SP493	SP493	1.45212	1.08836
SP613	SP613	1.44979	1.37386
SP215	[Similar to: N-Butylbenzenesulfonamide; ΔMass: 0.0382 Da]	1.44973	1.023
SP837	SP837	1.44128	0.386785
SP69	DL-α-Aminocaprylic acid	1.43899	0.664004
SP787	MFCD18781916	1.43781	1.26958
SP701	SP701	1.42847	0.897179
SP647	Palmitelaidic acid	1.42754	0.82429
SP75	Pipecolic acid	1.4254	0.885395
SP59	α-Linolenic acid	1.42536	1.20189
SP748	TBHQ	1.4246	1.35434
SP200	13-KODE	1.42403	1.18226
SP12	DL-Lysine	1.42196	0.885209
SP316	[Similar to: Trigonelline; ΔMass: -0.5264 Da]	1.42113	0.698092
SP606	(+/-)-pantetheine	1.41774	0.826934
SP21	L-Norleucine	1.41752	1.06049
SP309	Oleic acid	1.41658	0.887587
SP584	Capryloylglycine	1.4165	0.853318
SP441	SP441	1.41537	0.789427
SP720	SP720	1.41233	1.1454
SP782	SP782	1.40941	1.17567
SP708	1-Piperideine	1.409	0.721445
SP796	(2R)-1-{[(2-Aminoethoxy)(hydroxy)phosphoryl]oxy}-3-hydroxy-2-propanyl (4Z,7Z,10Z,13Z,16Z)-4,7,10,13,16-docosapentaenoate	1.40745	1.03325
SP660	SP660	1.39898	1.04249
SP368	2-Methylthiazolidine	1.39768	1.33837
SP105	Daidzein	1.39712	1.07371
SP649	SP649	1.39373	0.636861
SP616	anacardic acid	1.38855	0.907928
SP653	Hexitol	1.38525	0.881873
SP381	epsilon-(gamma-Glutamyl)-lysine	1.38285	0.623308
SP52	Urocanic acid	1.38264	1.16622
SP302	(10E,12Z)-9-Hydroperoxy-10,12-octadecadienoic acid	1.38081	1.15644
SP290	Secnidazole	1.37958	1.05849
SP223	SP223	1.37677	1.0959
SP769	SP769	1.37399	0.603299
SP418	SP418	1.3735	1.26926
SP786	[Similar to: N-Butylbenzenesulfonamide; ΔMass: -1.0241 Da]	1.36815	0.911082
SP827	PYRIDOXAMINE	1.36731	1.00503
SP871	5-Hydroxytryptophol	1.36646	1.19558
SP206	Cytosine	1.36227	0.885111
SP3	Betaine	1.36065	1.16523
SP560	5-Hydroxy-DL-tryptophan	1.35926	1.05052
SP557	C8-HSL	1.35878	1.48112
SP345	[Similar to: N-{[1-(Phenylsulfonyl)-4-piperidinyl]methyl}-2,1,3-benzoxadiazole-4-sulfonamide; ΔMass: 279.9976 Da]	1.35466	0.749708
SP887	SP887	1.35456	0.744515
SP612	SP612	1.35277	0.782021
SP68	1-Linoleoyl glycerol	1.34773	1.07388
SP209	SP209	1.34491	0.6915
SP85	Glucose 1-phosphate	1.34444	0.778513
SP398	Tricine	1.34221	0.75524
SP99	(+/-)12(13)-DiHOME	1.34202	1.23297
SP350	[Similar to: DL-Dipalmitoylphosphatidylcholine; ΔMass: 240.2453 Da]	1.33874	1.27791
SP427	SP427	1.33754	0.626753
SP525	Dihydrouridine	1.33713	0.957178
SP171	2210856	1.33682	1.26142
SP470	FARNESYL ACETONE	1.3341	1.01548
SP243	Levetiracetam	1.3332	1.16711
SP40	α-Linolenic acid	1.33302	0.99174
SP678	1726033	1.33101	0.986997
SP335	Ricinoleic Acid	1.32928	1.31307
SP506	SP506	1.32926	1.38452
SP923	SP923	1.32841	0.658281
SP820	apronalide	1.32814	1.17232
SP383	[Similar to: N-Butylbenzenesulfonamide; ΔMass: -0.0401 Da]	1.32647	0.760527
SP382	6-methyltetrahydropterin	1.32623	0.763226
SP495	Stachydrine	1.32455	1.12598
SP589	SP589	1.324	1.07581
SP732	SP732	1.31877	0.824724
SP92	D-(+)-Tryptophan	1.31629	1.25003
SP600	SP600	1.31394	1.34275
SP556	Caffeine	1.31076	1.5613
SP424	SP424	1.30844	0.816126
SP330	SP330	1.3081	1.31533
SP143	Allantoin	1.3059	1.0299
SP610	SP610	1.30233	0.712612
SP277	Levetiracetam	1.30228	1.00441
SP672	SP672	1.30132	1.78137
SP329	[Similar to: 1-Linoleoyl glycerol; ΔMass: 53.0695 Da]	1.30123	1.54619
SP742	3-Aminopyrrolidine	1.29826	0.949091
SP56	Cortisol	1.29416	1.50278
SP564	Stachydrine	1.28443	0.952827
SP391	1-(2-Methoxy-4-pyridinyl)-3-phenylurea	1.27874	0.743702
SP886	SP886	1.27868	0.901505
SP657	SP657	1.27856	1.19861
SP100	D-(+)-Glucose	1.27852	0.822674
SP858	(2S)-5-Carbamimidamido-2-(2-oxo-1-azetidinyl)pentanoic acid	1.27833	0.591953
SP498	SP498	1.27829	1.1869
SP259	SP259	1.27691	0.865382
SP397	SP397	1.27216	0.809196
SP118	1-arachidonoyl-sn-glycero-3-phosphocholine	1.27077	1.02045
SP928	SP928	1.2703	1.21
SP725	SP725	1.27012	0.623652
SP833	Cortisone	1.27011	1.40701
SP230	SP230	1.26888	0.869992
SP949	1-Linoleoyl-sn-glycero-3-phosphocholine	1.26659	1.29386
SP823	SP823	1.26638	0.927512
SP275	SP275	1.26548	1.2195
SP34	DL-Arginine	1.26419	1.08994
SP829	SP829	1.26339	0.874141
SP214	SP214	1.26156	0.917635
SP608	SP608	1.25949	0.842303
SP342	SP342	1.25882	0.932005
SP681	SP681	1.2553	1.05877
SP944	SP944	1.25377	0.904366
SP166	SP166	1.2523	0.924261
SP252	[Similar to: 5-[(1S,2R,4aR)-5-(Hydroxymethyl)-1,2,4a-trimethyl-1,2,3,4,4a,7,8,8a-octahydro-1-naphthalenyl]-3-methylpentanoic acid; ΔMass: 23.0589 Da]	1.2519	1.65826
SP112	Cinnamic acid	1.24969	0.872518
SP596	Furaneol	1.24969	0.949681
SP113	DL-Phenylalanine	1.24963	0.873779
SP357	[Similar to: Creatinine; ΔMass: -1.9793 Da]	1.24708	1.1905
SP409	SP409	1.24359	1.1716
SP116	1-hexadecanoyl-sn-glycero-3-phosphoethanolamine	1.24271	1.08154
SP39	2-Hydroxycinnamic acid	1.24169	1.18672
SP109	SP109	1.24077	0.877758
SP80	Threonine	1.23941	1.2157
SP885	1,2,3,4-tetrahydro-beta-carboline-3-carboxylic acid	1.23828	1.01167
SP265	Elaidolinolenic acid	1.23824	0.938472
SP876	Trolox	1.23756	0.852303
SP623	4-Sulfanyldihydro-3(2H)-furanone	1.23606	0.962815
SP459	PYRIDOXAMINE	1.23563	0.844461
SP138	13-KODE	1.23432	1.38226
SP129	1-oleoyl-sn-glycero-3-phosphoethanolamine	1.23225	0.885863
SP634	ISOXYL	1.23164	1.14982
SP685	SP685	1.22975	0.958728
SP629	Oglufanide	1.22765	1.47802
SP87	Andrographolide	1.2276	1.29034
SP930	SP930	1.2263	1.27239
SP825	SP825	1.22614	0.85654
SP192	[Similar to: DL-Dipalmitoylphosphatidylcholine; ΔMass: 198.2347 Da]	1.22548	1.13202
SP101	(+/-)12(13)-DiHOME	1.22382	1.28875
SP889	SP889	1.22266	0.909913
SP404	SP404	1.21844	0.753196
SP762	SP762	1.21736	0.84889
SP805	SP805	1.21545	0.743163
SP237	Cytidine	1.21435	0.917163
SP761	N-Acetylvaline	1.21062	1.29797
SP250	Pantothenic acid	1.20897	1.04279
SP644	SP644	1.20894	1.22458
SP675	Benzoic acid	1.20858	1.10709
SP766	SP766	1.20811	1.16699
SP410	SP410	1.20564	1.0531
SP773	SP773	1.20442	1.03556
SP733	SP733	1.19886	1.30188
SP104	6-Phenoxynicotinic acid	1.19812	1.09078
SP810	Valeroidine	1.19766	1.79013
SP872	SP872	1.19748	0.747454
SP592	SP592	1.197	0.746797
SP184	SP184	1.19683	1.51258
SP373	3-Thiomorpholinecarboxylic acid	1.19682	1.04119
SP26	Hippuric acid	1.19613	0.916098
SP519	3-(Methylsulfinyl)-L-alanine	1.19475	1.16499
SP400	SP400	1.19467	1.07177
SP108	[Similar to: Oxcarbazepine; ΔMass: 17.0258 Da]	1.19434	0.713277
SP726	NITRILACARB	1.1943	0.941113
SP140	[Similar to: Aminorex; ΔMass: 60.0323 Da]	1.19374	0.875835
SP142	[Similar to: Aminorex; ΔMass: 43.0057 Da]	1.19215	0.876477
SP717	[Similar to: 4-(1,3-Benzodioxol-5-yl)-3-[4-(tert-butyl)phenyl]-5-[(1-methyl-4-nitro-1H-imidazol-5-yl)sulfanyl]-4H-1,2,4-triazole; ΔMass: 112.0097 Da]	1.19211	1.31721
SP846	(1R,5R)-3,3,5-Trimethylcyclohexyl 5-oxo-L-prolinate	1.19085	1.3619
SP882	SP882	1.18658	0.867124
SP119	9,10-Dihydroxystearic acid	1.18565	1.10066
SP178	SP178	1.1849	0.985753
SP394	L-Pyroglutamic acid	1.18192	1.22286
SP54	Acetyl-L-carnitine	1.17767	1.09979
SP772	SP772	1.17675	1.15654
SP540	L-(+)-Aspartic acid	1.17674	1.07514
SP146	DA9185000	1.17573	0.76041
SP70	N3,N4-Dimethyl-L-arginine	1.17504	0.87982
SP865	SP865	1.17458	0.962184
SP866	SP866	1.17435	0.963228
SP481	[Similar to: D-Erythro-sphingosine 1-phosphate; ΔMass: 2.0158 Da]	1.17131	0.695895
SP617	SP617	1.17032	1.2212
SP351	Acetanilide	1.17012	1.25192
SP783	SP783	1.16706	0.859941
SP604	SP604	1.16637	0.989976
SP314	[Similar to: Diphenylphosphinic acid; ΔMass: -202.1467 Da]	1.16608	1.41234
SP875	[Similar to: Cytidine 5'-diphosphocholine; ΔMass: -61.1654 Da]	1.16512	1.3307
SP583	SP583	1.16316	0.790087
SP151	Platelet-activating factor	1.16286	1.03428
SP738	L-Pyroglutamic acid	1.16037	0.958895
SP894	SP894	1.16027	1.10656
SP884	SP884	1.15801	1.10807
SP385	SP385	1.1571	0.733724
SP792	SP792	1.15619	0.854646
SP443	L-alpha-lysophosphatidylcholine	1.15414	1.27988
SP849	Ethyl eicosapentaenoic acid	1.15341	0.835803
SP413	[Similar to: DL-Dipalmitoylphosphatidylcholine; ΔMass: 162.1987 Da]	1.1519	1.0642
SP227	SP227	1.1512	0.756903
SP255	SP255	1.14851	0.743999
SP165	SP165	1.14755	1.31845
SP144	SP144	1.14747	0.893469
SP419	SP419	1.147	0.79053
SP777	bendiocarb	1.14648	1.30901
SP416	Tetraacetylethylenediamine	1.14545	1.12489
SP651	SP651	1.14439	1.1359
SP942	SP942	1.14294	1.20681
SP687	SP687	1.14213	1.01713
SP262	SP262	1.14174	0.85427
SP415	SP415	1.14156	1.03029
SP157	SP157	1.1408	0.92005
SP310	SP310	1.14063	0.811558
SP181	SP181	1.13983	0.82167
SP176	[Similar to: L-Glutathione (reduced); ΔMass: 160.0872 Da]	1.13966	0.875943
SP505	SP505	1.13768	0.804859
SP408	Phosphoric acid	1.13705	0.668312
SP666	SP666	1.13654	0.825652
SP575	carnosine	1.13616	1.20467
SP392	[Similar to: Salinomycin; ΔMass: 477.3157 Da]	1.13536	1.63687
SP754	SP754	1.13497	1.06308
SP188	SP188	1.13476	0.855033
SP585	g-Guanidinobutyrate	1.13453	1.13805
SP873	SP873	1.13318	1.3113
SP640	SP640	1.13086	1.34961
SP311	SP311	1.12827	0.661898
SP511	SP511	1.12636	1.09096
SP580	4-(Nitrosoamino)-1-(3-pyridinyl)-1-butanol	1.12569	0.947951
SP870	SP870	1.12519	0.7629
SP803	SP803	1.12414	1.23366
SP947	L-alpha-Glycerylphosphorylcholine	1.12364	1.57669
SP826	N6-METHYLLYSINE	1.12278	1.05167
SP420	SP420	1.12277	0.745121
SP900	g-Butyrobetaine	1.12169	1.25931
SP926	5-Methoxy-3-indoleaceate	1.11914	1.24589
SP231	SP231	1.11903	1.65364
SP895	SP895	1.11838	0.930911
SP281	1-[(8Z,11Z,14Z)-icosatrienoyl]-sn-glycero-3-phosphocholine	1.11763	0.882206
SP563	N-Acetyl-L-leucine	1.11653	1.19771
SP264	SP264	1.1159	0.727203
SP154	[Similar to: Oxcarbazepine; ΔMass: -24.0009 Da]	1.11585	0.559808
SP301	SP301	1.11473	0.846367
SP898	ST2975000	1.11389	1.11346
SP795	.alpha.-Aminoadipic acid	1.11287	1.22991
SP522	afegostat	1.11239	0.95928
SP141	1-arachidonoyl-sn-glycero-3-phosphocholine	1.11202	1.11857
SP713	SP713	1.11047	0.887927
SP693	SP693	1.11018	1.46549
SP508	SP508	1.10967	0.903615
SP155	SP155	1.10676	0.661914
SP55	Palmitoylcarnitine	1.10583	1.49652
SP654	SP654	1.10247	0.709506
SP716	SP716	1.10181	1.0431
SP497	DL-Tryptophan	1.10175	1.31731
SP403	SP403	1.1014	0.798354
SP723	SP723	1.10134	1.00517
SP145	1-arachidonoyl-sn-glycero-3-phosphoethanolamine	1.10081	1.27608
SP156	SP156	1.09842	1.03196
SP842	SP842	1.09839	1.22285
SP179	1-Palmitoylglycerol	1.09814	0.964821
SP452	SP452	1.09693	1.25911
SP856	SP856	1.09662	1.62836
SP132	SP132	1.09437	1.00126
SP191	SP191	1.09406	0.638127
SP843	SP843	1.09359	1.2363
SP680	SP680	1.09314	1.07296
SP857	[Similar to: Disperse blue 102; ΔMass: 246.0423 Da]	1.09182	1.38698
SP425	SP425	1.09136	0.730179
SP852	L-Cysteinylglycine	1.09048	1.39426
SP124	[Similar to: Choline; ΔMass: -155.0065 Da]	1.08992	1.62134
SP544	SP544	1.08872	1.25068
SP249	1-[(9Z)-hexadecenoyl]-sn-glycero-3-phosphocholine	1.08807	1.18045
SP538	SP538	1.08805	0.806472
SP862	Triethyl citrate	1.08788	0.996854
SP948	5385682	1.08762	1.65775
SP66	trans-4-Hydroxy-L-proline	1.08273	0.733224
SP150	2210856	1.08207	1.08924
SP637	SP637	1.08152	0.97432
SP821	SP821	1.08118	1.18766
SP697	SP697	1.08058	1.17989
SP221	LysoPC(P-18:0)	1.07982	1.01274
SP97	4-Acetamidoantipyrine	1.07976	1.38291
SP380	SP380	1.07879	1.00178
SP650	SP650	1.0785	0.683839
SP692	SP692	1.07819	0.944888
SP868	SP868	1.07699	0.920646
SP478	DL-Histidine	1.0737	1.62982
SP645	SP645	1.07302	0.820748
SP504	SP504	1.07301	1.04623
SP639	SP639	1.07077	1.08853
SP671	SP671	1.06984	1.11588
SP778	DL-2,6-Diaminopimelic acid	1.06976	0.872319
SP168	D-Erythro-sphingosine 1-phosphate	1.06935	0.985741
SP553	ARG-PHE	1.06926	1.63345
SP641	SP641	1.06859	0.896198
SP574	SP574	1.06845	0.891556
SP111	5385682	1.06833	0.789167
SP292	SP292	1.06523	0.752276
SP528	[Similar to: N8-Acetylspermidine; ΔMass: 15.0472 Da]	1.06504	0.539445
SP282	[Similar to: (1R,3R,4R,4aS)-4-Hydroxy-3,4a,8,8-tetramethyl-4-[2-(5-oxo-2,5-dihydro-3-furanyl)ethyl]decahydro-1-naphthalenyl acetate; ΔMass: 78.9834 Da]	1.06486	1.80482
SP533	SP533	1.06429	1.90642
SP891	SP891	1.06252	1.57412
SP561	SP561	1.05951	0.91781
SP266	SP266	1.0588	1.07614
SP387	SP387	1.05854	0.95875
SP673	SP673	1.05829	0.74391
SP304	[Similar to: (3R,4S)-4,6,8-Trihydroxy-7-methoxy-3-methyl-3,4-dihydro-1H-isochromen-1-one; ΔMass: -0.0340 Da]	1.05799	0.836997
SP486	SP486	1.05757	0.80246
SP287	SP287	1.0573	0.856198
SP943	SP943	1.05702	0.837992
SP217	SP217	1.05629	0.564554
SP224	SP224	1.05565	1.07326
SP715	5385682	1.05536	0.861144
SP337	SP337	1.05398	1.09927
SP922	SP922	1.05236	1.07628
SP364	(25R)-3-Oxocholest-4-en-26-al	1.05161	1.34098
SP421	1640340	1.04877	1.67039
SP659	Thymine	1.04874	1.17504
SP744	SP744	1.04835	1.05219
SP719	Tretinoin	1.04798	1.6641
SP62	12-Aminododecanoic acid	1.04528	1.70656
SP731	SP731	1.04516	0.793521
SP267	4129939	1.04448	0.879109
SP432	SP432	1.04436	1.00698
SP378	SP378	1.04397	1.60646
SP389	asp-leu	1.04359	1.27926
SP16	Diphenylphosphine oxide	1.04061	1.1603
SP864	SP864	1.03878	0.784175
SP526	SP526	1.03813	1.08624
SP940	SP940	1.03806	0.943515
SP598	SP598	1.03793	0.924315
SP934	SP934	1.03616	0.786648
SP682	SP682	1.03567	1.94701
SP98	(+/-)-C75	1.0346	0.617121
SP482	SP482	1.03455	0.629128
SP698	SP698	1.03446	1.08396
SP326	306	1.0332	1.97607
SP318	SP318	1.03214	0.728715
SP529	SP529	1.03102	1.42167
SP699	SP699	1.03023	0.829079
SP880	nylon cyclic dimer	1.02978	1.72324
SP251	SP251	1.02937	0.74544
SP370	SP370	1.0266	1.19603
SP395	Propachlor OXA	1.02656	1.45531
SP340	[Similar to: Leucine; ΔMass: -213.0822 Da]	1.02432	1.34855
SP902	SP902	1.02312	1.04445
SP405	SP405	1.02312	1.35172
SP814	SP814	1.02306	0.834758
SP581	SP581	1.02291	0.86485
SP24	Proline	1.02247	0.972835
SP439	SP439	1.02239	0.835373
SP196	SP196	1.02235	0.73573
SP32	Isoleucine	1.02106	1.24797
SP752	SP752	1.02028	1.31682
SP877	SP877	1.02027	1.64844
SP688	SP688	1.01992	0.641098
SP552	SP552	1.01989	1.28398
SP474	MFCD00216258	1.01947	1.1321
SP903	SP903	1.0189	1.53134
SP384	SP384	1.01844	0.791029
SP222	SP222	1.01767	1.67645
SP737	SP737	1.01718	1.21899
SP57	Arachidonic acid	1.0167	0.706312
SP122	Propionic acid	1.0163	0.98167
SP768	Cyprodenate	1.01471	1.86379
SP669	SP669	1.01404	1.52953
SP781	1872050	1.01368	1.9256
SP257	[Similar to: Diphenylamine; ΔMass: 1.0380 Da]	1.01365	0.904011
SP577	SP577	1.01254	0.885225
SP208	SP208	1.01178	0.635623
SP759	SP759	1.00773	1.54777
SP696	SP696	1.00682	0.518246
SP225	SP225	1.00655	0.784363
SP396	SP396	1.00616	1.57505
SP160	[Similar to: Dihomo-γ-linolenic acid ethyl ester; ΔMass: 80.0879 Da]	1.00583	1.81494
SP197	SP197	1.00576	0.73341
SP241	LysoPC(20:5(5Z,8Z,11Z,14Z,17Z))	1.00477	1.2911
SP750	SP750	1.00418	1.47612
SP278	[Similar to: AKB48 N-(4-hydroxypentyl) metabolite; ΔMass: -4.9439 Da]	1.00362	1.85417
SP924	SP924	1.00358	1.06604
SP102	Buprenorphine	1.00271	1.16197
SP496	SP496	0.998428	0.695209
SP904	Oryzalin metabolite	0.998272	0.749245
SP920	SP920	0.997914	0.754833
SP812	SP812	0.997024	1.3272
SP125	SP125	0.996792	0.599552
SP724	SP724	0.995786	1.16969
SP700	SP700	0.994805	1.15701
SP341	SP341	0.994164	1.60626
SP446	Dihydrothymine	0.993445	0.575651
SP683	SP683	0.993033	1.79776
SP711	SP711	0.99283	0.789239
SP582	(Z)-3-butylidenephthalide	0.992108	0.882946
SP63	Nootkatone	0.991785	1.64459
SP936	SP936	0.990658	1.26125
SP912	SP912	0.989948	0.816286
SP751	(2Z)-3,7-Dimethyl-2,6-octadien-1-yl 3-oxobutanoate	0.989181	0.657449
SP937	SP937	0.988835	1.26447
SP334	{4,6-Dihydroxy-3-[(2E)-4-hydroxy-3-methyl-2-buten-1-yl]-2-methoxyphenyl}acetic acid	0.988662	1.52606
SP308	SP308	0.987597	0.736841
SP180	1-O-Hexadecyl-lyso-sn-glycero-3-phosphocholine	0.987442	0.794151
SP591	LU3453000	0.987078	0.799349
SP492	SP492	0.98656	0.75835
SP834	SP834	0.985672	1.53794
SP545	SP545	0.985655	1.10764
SP494	2210033	0.984451	0.874814
SP460	N-Stearoyltyrosine	0.983916	0.723212
SP815	SP815	0.982363	0.741903
SP753	SP753	0.982169	1.1176
SP531	2908	0.98081	1.38065
SP458	SP458	0.979336	0.840665
SP312	[Similar to: Saxitoxin; ΔMass: 103.0405 Da]	0.977766	1.15852
SP907	SP907	0.977309	1.50966
SP547	ISOXYL	0.975575	1.48452
SP915	SP915	0.975382	2.03959
SP709	SP709	0.975359	0.672698
SP892	METIPRANOLOL	0.974255	0.8357
SP705	Stearoylethanolamide	0.973339	1.4526
SP294	SP294	0.970471	1.43892
SP438	UNII:Z5JO63XGNK	0.970122	1.33409
SP29	Nicotinamide	0.969395	1.3208
SP273	[Similar to: DL-Dipalmitoylphosphatidylcholine; ΔMass: 164.2144 Da]	0.96872	1.31265
SP338	SP338	0.967298	1.03734
SP652	SP652	0.966987	1.1335
SP288	SP288	0.966636	1.31828
SP28	Hexanoylcarnitine	0.965965	1.58605
SP931	SP931	0.965792	1.08267
SP932	SP932	0.965792	1.08267
SP375	Methyl alpha-aspartylphenylalaninate	0.965711	1.12314
SP244	Pyrogallol	0.964517	1.59381
SP632	SP632	0.963854	1.33954
SP475	ACPC	0.961308	0.985728
SP437	Sucrose	0.960886	1.31111
SP566	SP566	0.959885	1.23431
SP804	1733342	0.958791	1.48239
SP377	SP377	0.956644	1.25044
SP253	LysoPC(22:5(7Z,10Z,13Z,16Z,19Z))	0.956582	1.11764
SP401	SP401	0.95483	0.89432
SP233	(2R)-2-Acetoxy-3-[(9Z)-9-octadecen-1-yloxy]propyl 2-(trimethylammonio)ethyl phosphate	0.952254	1.28488
SP279	4149853	0.951334	1.7025
SP228	LysoPC(18:3(9Z,12Z,15Z))	0.951268	1.31409
SP271	SP271	0.949435	1.14621
SP824	SP824	0.94913	0.71233
SP571	SP571	0.948495	0.662467
SP263	SP263	0.948163	1.05761
SP317	SP317	0.94812	0.892657
SP704	2-Phenyl-4-pentenal	0.947719	0.985483
SP935	SP935	0.944342	0.388546
SP502	SP502	0.943323	1.0958
SP702	SP702	0.942868	1.02403
SP356	12-Hydroxylauric acid	0.942672	1.46932
SP625	SP625	0.942232	0.637594
SP442	4253	0.941955	1.46746
SP339	11-Aminoundecanoic acid	0.94153	1.54978
SP202	[Similar to: 1,4:3,6-Dianhydro-2-deoxy-5-O-[(4-isopropylphenyl)carbamoyl]-2-[(4-methylbenzoyl)amino]-D-glucitol; ΔMass: 22.0322 Da]	0.941393	1.38624
SP479	L-(-)-Asparagine	0.939393	1.00442
SP624	SP624	0.939161	1.1434
SP721	Prunin	0.938012	1.39572
SP860	SP860	0.935379	1.27935
SP800	SP800	0.935303	1.25154
SP14	DL-Stachydrine	0.93485	0.839896
SP426	Homocitrulline	0.93465	0.930683
SP663	Leukotriene B4	0.933016	0.942429
SP15	Valine	0.930868	0.882744
SP537	SP537	0.930607	0.794829
SP811	SP811	0.927534	0.99735
SP358	SP358	0.927323	0.657908
SP655	SP655	0.926136	1.39504
SP172	SP172	0.923433	0.92221
SP218	SP218	0.923058	1.68486
SP661	SP661	0.922581	0.799302
SP269	4-amino-2-hydroxyamino-6-nitrotoluene	0.922154	1.44445
SP615	[Similar to: DL-Tryptophan; ΔMass: -80.0374 Da]	0.922032	0.943308
SP921	SP921	0.919951	0.824892
SP170	Pyrrolidine	0.91963	1.02675
SP306	(2R)-1-{[(2-Aminoethoxy)(hydroxy)phosphoryl]oxy}-3-hydroxy-2-propanyl (13Z)-13-docosenoate	0.919603	0.604138
SP953	4033747	0.918778	1.15807
SP489	[Similar to: Secodihydro-hydramicromelin B; ΔMass: -105.1305 Da]	0.918744	1.17284
SP578	SP578	0.917328	1.17932
SP372	SP372	0.917244	1.24971
SP212	SP212	0.916513	1.59814
SP793	SP793	0.916426	0.839572
SP299	2-Deoxyhexopyranose	0.912413	0.617791
SP714	5955761	0.912302	1.38187
SP667	N-Acetylvaline	0.911541	1.49391
SP906	Lysylvaline	0.909919	1.56577
SP348	SP348	0.909575	1.2382
SP349	SP349	0.909575	1.2382
SP503	4147610	0.90828	1.36722
SP899	ETHYL VANILLIN PROPYLENE GLYCOL ACETAL	0.90817	0.717991
SP321	SP321	0.906098	0.913509
SP174	L-Theanine	0.902913	1.59391
SP594	SP594	0.900242	0.450217
SP541	SP541	0.900029	1.3529
SP461	ENU	0.899065	0.725505
SP226	SP226	0.897347	1.18987
SP941	SP941	0.896923	1.29925
SP893	3-oxopalmitic acid	0.895979	1.32419
SP841	Gly-Leu	0.89483	1.73224
SP407	SP407	0.893214	0.886964
SP376	SP376	0.892706	1.56413
SP677	9-Decenoylcarnitine	0.89233	1.07385
SP430	SP430	0.892261	0.877195
SP371	Methyl Jasmonate	0.892195	1.05363
SP730	[Similar to: DL-Dipalmitoylphosphatidylcholine; ΔMass: 192.2454 Da]	0.891813	1.23365
SP471	L-(-)-Serine	0.891324	0.460332
SP722	[Similar to: Acetylarginine; ΔMass: 62.0868 Da]	0.890618	0.352709
SP33	Methionine	0.889966	0.77479
SP433	SP433	0.888938	1.24911
SP619	SP619	0.887495	1.04147
SP808	SP808	0.887289	0.618263
SP691	SP691	0.887012	1.63251
SP819	13-Hydroxykaur-16-en-18-oic acid	0.886677	0.970068
SP365	[Similar to: 4-(Prop-2-ynyl)thiomorpholine 1,1-dioxide; ΔMass: -17.9742 Da]	0.886559	1.17714
SP31	Methionine	0.886531	0.766926
SP483	SP483	0.886373	1.85549
SP945	SP945	0.885786	1.33589
SP199	Citric acid	0.885656	0.588916
SP909	5-HIAA	0.88564	0.803653
SP588	SP588	0.885356	1.0381
SP353	SP353	0.884121	0.926986
SP447	.alpha.-Aminoadipic acid	0.883562	1.56348
SP879	Indoleacrylic acid	0.881348	0.73296
SP117	[Similar to: 4,4'-Diisocyanatodicyclohexylmethane; ΔMass: 142.1034 Da]	0.880433	0.610048
SP207	1-[(11Z,14Z)]-icosadienoyl-sn-glycero-3-phosphocholine	0.880033	0.804818
SP534	SP534	0.879744	0.488021
SP633	SP633	0.878232	0.433918
SP765	SP765	0.877361	0.89652
SP710	N-Acetyl-L-leucine	0.876851	1.58881
SP695	SP695	0.87544	1.09822
SP587	SP587	0.874876	1.37102
SP76	6-Methoxyquinoline	0.874673	1.27403
SP512	[Similar to: Bepridil; ΔMass: 183.2001 Da]	0.874227	0.457027
SP551	SP551	0.873963	0.529
SP315	[Similar to: Bepridil; ΔMass: 183.2001 Da]	0.871213	1.26322
SP300	DL-Histidine	0.871075	0.618183
SP832	Coumarone	0.869588	1.41491
SP445	SP445	0.868711	1.26682
SP95	4-Oxo-4-[(3-oxo-2-decanyl)amino]butanoic acid	0.866507	0.396885
SP896	SP896	0.866046	1.61182
SP618	SP618	0.863967	1.28091
SP232	[Similar to: Choline; ΔMass: -0.9354 Da]	0.863448	0.912104
SP670	9,12-Hexadecadienoylcarnitine	0.862725	1.17104
SP840	SP840	0.861584	1.44008
SP23	Corticosterone	0.86086	1.27007
SP61	4-Indolecarbaldehyde	0.860851	0.62757
SP631	glu-ser	0.860403	1.665
SP622	3, 5-Tetradecadiencarnitine	0.85946	0.712535
SP844	SP844	0.858861	1.39463
SP336	SP336	0.858835	0.996961
SP847	Gly-Lys	0.856375	1.68218
SP449	2080745	0.85576	0.916833
SP198	OD2400000	0.852908	1.13369
SP558	SP558	0.851951	1.07509
SP130	Platelet-activating factor	0.851629	1.35874
SP739	Homo-L-arginine	0.851198	1.12023
SP662	SP662	0.851099	0.75954
SP727	decanoylcarnitine	0.849852	0.508308
SP918	SP918	0.849088	0.296892
SP361	SP361	0.848485	1.14045
SP448	cis-5-Tetradecenoylcarnitine	0.846016	0.213214
SP694	SP694	0.845824	0.645036
SP121	[Similar to: L-Glutathione (reduced); ΔMass: 217.1144 Da]	0.845645	0.890255
SP599	THREO-SPHINGOSINE, (-)-	0.845335	1.1327
SP546	Secnidazole	0.845215	1.55866
SP4	Acetyl-L-carnitine	0.845129	1.02942
SP73	Docosahexaenoic acid	0.844583	0.659123
SP60	2-Aminobutyric acid	0.844406	1.30902
SP656	2,4-Dimethyloxazole	0.838308	0.807653
SP780	SP780	0.837257	1.07641
SP785	SP785	0.836227	1.27325
SP664	SP664	0.83588	0.943845
SP774	SP774	0.83523	1.03917
SP878	4-(2-Aminophenyl)-2,4-dioxobutanoic acid	0.835005	1.4193
SP254	Linoleyl carnitine	0.834822	0.359855
SP367	SP367	0.834284	0.796742
SP435	SP435	0.830973	1.02745
SP161	SP161	0.83052	1.12717
SP128	4033747	0.829833	1.35803
SP374	SP374	0.829727	1.40223
SP344	SP344	0.829329	1.21939
SP284	SP284	0.826904	0.864125
SP182	gamma-Glu-gln	0.826788	0.767713
SP229	4129939	0.826489	1.01659
SP205	MFCD22416941	0.825826	0.23002
SP569	Furfural	0.825337	0.434287
SP17	D-(-)-Glutamine	0.823433	0.48529
SP736	pentahomomethionine	0.822843	1.59626
SP327	benzoquinone	0.822455	1.18057
SP665	Butopyronoxyl	0.821607	1.31502
SP50	5-Hydroxyindole-3-acetic acid	0.821386	0.507049
SP147	1-heptadecanoyl-sn-glycero-3-phosphocholine	0.819777	0.631695
SP485	13-Hydroxykaur-16-en-18-oic acid	0.816345	0.371391
SP477	ACPC	0.815968	1.31517
SP434	2707	0.815867	1.28685
SP859	8-[(Aminomethyl)sulfanyl]-6-sulfanyloctanoic acid	0.815231	0.866231
SP487	N-(tert-Butoxycarbonyl)-L-leucine	0.814168	1.20645
SP927	SP927	0.812723	0.549885
SP518	SP518	0.8117	0.95647
SP71	Docosahexaenoic acid	0.811048	0.816006
SP707	Nopaline	0.810232	0.949126
SP635	leucoline	0.809564	0.309464
SP668	6-Hydroxy-5-methyl-4,11-dioxoundecanoic acid	0.807977	1.06306
SP36	Methyl indole-3-acetate	0.807852	0.246777
SP67	Jasmonic acid	0.807378	0.541044
SP462	SP462	0.80667	1.31888
SP463	SP463	0.80667	1.31888
SP238	lactide	0.80594	0.30342
SP210	(2Z)-3,7-Dimethyl-2,6-octadien-1-yl 3-oxobutanoate	0.8055	0.915426
SP642	SP642	0.804778	0.836094
SP530	SP530	0.804417	1.12464
SP542	SP542	0.802039	0.633231
SP465	SP465	0.801686	1.4182
SP245	2-Octanone	0.801251	1.2545
SP453	SP453	0.799843	0.664341
SP183	(2R)-1-{[(2-Aminoethoxy)(hydroxy)phosphoryl]oxy}-3-hydroxy-2-propanyl (11Z)-11-icosenoate	0.799753	1.05984
SP863	SP863	0.798542	0.840286
SP809	Indole-3-acetic acid	0.795602	0.660054
SP848	Valproic acid	0.79497	1.1772
SP951	glycerin	0.794941	0.555011
SP346	Aceturic acid	0.794844	1.17938
SP258	LU3453000	0.794406	0.28623
SP305	NECA	0.794205	0.690901
SP333	Piracetam	0.793207	0.696267
SP499	SP499	0.793071	1.13472
SP573	[Similar to: Bepridil; ΔMass: 181.7339 Da]	0.790636	1.57211
SP354	SP354	0.790106	1.2404
SP274	1733342	0.790056	1.21011
SP283	SP283	0.789778	1.07611
SP467	SP467	0.789245	1.2196
SP149	1-[(8Z,11Z,14Z)-icosatrienoyl]-sn-glycero-3-phosphocholine	0.788821	1.52111
SP638	SP638	0.787742	0.954814
SP86	2,3-Dimethylquinoxaline	0.787608	1.07152
SP399	SP399	0.787524	1.15365
SP417	Phenylhydrazine	0.787328	0.514049
SP164	Vigabatrin	0.785775	0.896147
SP806	5-Hydroxy-DL-tryptophan	0.784801	1.14051
SP910	SP910	0.784415	0.450326
SP468	L-(+)-Leucine	0.783871	1.26956
SP53	Arachidonic acid	0.783141	0.722176
SP148	afegostat	0.783119	0.782876
SP929	SP929	0.782669	0.717216
SP776	SP776	0.782249	0.895787
SP745	icomucret	0.780443	0.596476
SP136	[Similar to: (3R,4S)-4,6,8-Trihydroxy-7-methoxy-3-methyl-3,4-dihydro-1H-isochromen-1-one; ΔMass: 0.0025 Da]	0.779141	1.03008
SP444	Dehydroglycine	0.773727	1.24452
SP291	SP291	0.77307	0.958628
SP854	SP854	0.771687	0.55114
SP187	bis-beta-D-fructofuranose 1,2':2,3'-dianhydride	0.770767	1.52881
SP593	Palmitelaidic acid	0.770677	1.24895
SP436	1-Methylhistamine	0.770226	0.539193
SP366	Skatole	0.767611	0.917428
SP261	THREO-SPHINGOSINE, (-)-	0.76728	1.61974
SP328	[Similar to: Cymarin; ΔMass: 434.2516 Da]	0.764535	0.942039
SP797	L-alpha-lysophosphatidylcholine	0.764412	0.705017
SP360	[Similar to: 2-Methyl-3-[1-(phenylsulfonyl)-1H-pyrazol-5-yl]pyrazine; ΔMass: 142.9214 Da]	0.763813	1.22181
SP248	N-Acetylvaline	0.763531	1.73539
SP246	[Similar to: Arachidonic acid ethyl ester; ΔMass: -169.0137 Da]	0.763031	1.38631
SP620	oxiracetam	0.762368	1.45767
SP570	({5-[(2S)-2-Carboxy-2-(trimethylammonio)ethyl]-1H-imidazol-2-yl}sulfanyl)oxidanide	0.761815	0.47358
SP44	Methylimidazoleacetic acid	0.760912	0.483979
SP760	SP760	0.760491	0.482946
SP755	SP755	0.758671	0.470733
SP296	N-Acetyl-L-leucine	0.756973	1.23691
SP881	SP881	0.756804	0.799201
SP905	SP905	0.754818	0.90088
SP195	N-(tert-Butoxycarbonyl)-L-leucine	0.753045	0.859792
SP45	Monoolein	0.749938	1.00785
SP429	SP429	0.745045	0.751208
SP293	Biacetyl	0.744014	0.915587
SP203	1-stearoyl-sn-glycero-3-phosphoethanolamine	0.743169	0.618202
SP456	2-methylbutyrylcarnitine	0.743054	0.687595
SP897	N-Acetyl-L-leucine	0.740543	1.71485
SP771	(+)-Eudesmin	0.739829	1.15154
SP388	Elaidolinolenic acid	0.739438	0.538921
SP307	SP307	0.736776	0.391191
SP741	gaboxadol	0.735538	1.06334
SP770	3a,7a-Dihydroxycholanoic acid	0.73524	1.61917
SP549	DEET	0.733415	1.57453
SP718	Isoniazid	0.733154	1.27637
SP49	Mesterolone	0.729936	1.01464
SP728	13-Hydroxykaur-16-en-18-oic acid	0.727708	0.800809
SP219	MFCD00871363	0.726655	0.605355
SP913	SP913	0.725426	0.709805
SP749	SP749	0.72242	0.29428
SP30	DL-Tryptophan	0.72175	0.713868
SP106	Indoleacrylic acid	0.721264	0.708573
SP757	SP757	0.720832	1.25584
SP22	Taurine	0.720362	0.425377
SP643	[Similar to: Elzasonan; ΔMass: 305.0283 Da]	0.719321	0.554462
SP362	MFCD00037215	0.718667	0.883486
SP831	Myristoleic acid	0.717452	1.35284
SP190	L-Theanine	0.716741	1.28638
SP743	SP743	0.71672	1.24228
SP818	LysoPC(22:5(7Z,10Z,13Z,16Z,19Z))	0.714774	1.1381
SP548	asp-leu	0.714637	0.584532
SP27	Indole-3-lactic acid	0.712118	0.77062
SP96	Uric acid	0.710325	1.18356
SP520	SP520	0.709759	1.19153
SP79	Docosahexaenoic acid ethyl ester	0.7094	1.70766
SP313	Naphthalen-2-amine	0.709078	0.894283
SP390	Agomelatine	0.708816	1.30573
SP78	Docosahexaenoic acid ethyl ester	0.708457	1.70492
SP572	SP572	0.708439	1.41231
SP539	SP539	0.708231	0.589434
SP323	alpha-Ketoglutaric acid	0.707952	0.374112
SP536	1-stearoyl-sn-glycero-3-phosphoethanolamine	0.707917	0.327211
SP473	SP473	0.707807	1.06526
SP523	SP523	0.707764	0.853106
SP559	SP559	0.70727	1.49599
SP917	SP917	0.706984	1.31364
SP712	[Similar to: DL-Dipalmitoylphosphatidylcholine; ΔMass: 187.2109 Da]	0.706448	0.976307
SP137	1-[(9Z)-hexadecenoyl]-sn-glycero-3-phosphocholine	0.706264	0.575089
SP457	[Similar to: Cytidine 5'-diphosphocholine; ΔMass: -71.2199 Da]	0.706241	0.878112
SP393	1-stearoyl-sn-glycero-3-phosphoethanolamine	0.705705	1.21195
SP756	acetyltaurine	0.705322	1.89951
SP126	Trimethylamine N-oxide	0.702525	1.12337
SP646	N-Acetylvaline	0.700928	0.837626
SP676	Sesamex	0.700657	1.72506
SP890	Arachidonic acid	0.700283	0.723894
SP352	2908	0.698208	0.972564
SP422	5-Hydroxy-2-furoic acid	0.695249	0.326629
SP874	SP874	0.690236	0.664644
SP455	QV1MVO1R	0.690195	1.25743
SP19	Taurocholic acid	0.68996	0.573731
SP706	8-Hydroxyhexadecanedioic acid	0.688855	0.636303
SP802	SP802	0.686351	0.558128
SP851	SP851	0.68591	0.978773
SP648	SP648	0.684241	1.16053
SP791	SP791	0.683962	1.66693
SP6	Choline	0.682279	0.487215
SP169	4129939	0.679308	0.767832
SP159	SP159	0.678495	0.579116
SP303	4-Morpholinylacetic acid	0.678417	0.496583
SP65	Indole	0.677701	1.09467
SP567	SP567	0.677551	1.49382
SP110	Platelet-activating factor	0.674859	1.23627
SP611	4-Aminobenzoic acid	0.674586	0.908838
SP734	L-gamma-Glutamyl-L-leucine	0.673522	0.708635
SP939	SP939	0.670792	1.12643
SP690	4-(8-Methyl-8,9-dihydro-7H-[1,3]dioxolo[4,5-h][2,3]benzodiazepin-5-yl)aniline	0.670712	0.780361
SP82	L-Tyrosine	0.668347	0.897814
SP211	SP211	0.667163	0.421027
SP131	L-Tyrosine	0.666324	0.918409
SP952	4033747	0.664655	0.67712
SP51	Uric acid	0.664534	1.00613
SP194	2908	0.660963	0.813303
SP272	Indigo dye	0.660804	1.46829
SP298	Glu-Gly	0.66067	0.627657
SP25	L-Norleucine	0.660597	0.907165
SP555	Daminozide	0.659994	0.961547
SP597	Acetanilide	0.658687	0.945756
SP602	(6E,7R,8R,8aS)-8-Methyl-6-[(2R)-2-methylhexylidene]octahydro-7,8-indolizinediol	0.657181	0.371467
SP454	DL-Phenylalanine	0.656931	1.28786
SP764	L-(-)-methionine	0.652441	0.938567
SP627	[Similar to: Cytidine 5'-diphosphocholine; ΔMass: -23.2200 Da]	0.652075	0.904672
SP565	SP565	0.650213	0.54652
SP469	SP469	0.648608	0.866848
SP801	Eseridine	0.647638	1.13611
SP835	SP835	0.64127	0.267464
SP798	1886839	0.641189	1.32282
SP35	Ornithine	0.637677	1.1351
SP201	L-Proline	0.637032	1.12876
SP186	SP186	0.634758	1.47665
SP134	13-KODE	0.632996	0.884925
SP8	N-Acetyl-DL-tryptophan	0.629456	0.478531
SP729	SP729	0.628409	0.515782
SP167	SP167	0.627209	0.568799
SP7	L-Glutamic acid	0.627164	0.501616
SP343	Hypoxanthin	0.62649	1.44624
SP788	N-acetyl-L-2-aminoadipic acid	0.625281	0.435899
SP58	4-Indolecarbaldehyde	0.624399	0.611855
SP83	N6-Acetyl-L-lysine	0.622284	0.721762
SP235	dinotefuran	0.621572	1.41912
SP603	Ipronidazole	0.620902	0.560743
SP163	DL-Glutamic acid	0.620592	0.841737
SP325	(3S,6S)-3-(4-Hydroxybenzyl)-6-(hydroxymethyl)-2,5-piperazinedione	0.62001	0.737334
SP532	SP532	0.618852	1.17844
SP139	Sucrose	0.616892	1.09493
SP43	Inosine	0.615763	1.43356
SP295	1-[(9Z)-hexadecenoyl]-sn-glycero-3-phosphocholine	0.615247	0.275504
SP46	Creatinine	0.614737	0.665102
SP626	SP626	0.614678	1.23978
SP484	[Similar to: N-Butylbenzenesulfonamide; ΔMass: -0.9266 Da]	0.613944	0.679952
SP607	fMet	0.613646	0.94867
SP91	L-Pyroglutamic acid	0.613579	0.916511
SP242	(2R)-1-{[(2-Aminoethoxy)(hydroxy)phosphoryl]oxy}-3-hydroxy-2-propanyl (13Z,16Z)-13,16-docosadienoate	0.610355	0.336576
SP153	Diethylpyrocarbonate	0.608695	0.489542
SP513	(4S)-4-{[(9Z)-3-Hydroxy-9-octadecenoyl]oxy}-4-(trimethylammonio)butanoate	0.606779	1.19306
SP285	glycerin	0.606036	0.596289
SP630	SP630	0.604839	1.12471
SP614	SP614	0.603926	1.06311
SP590	Arabinosylhypoxanthine	0.603634	1.45016
SP289	L-gamma-Glutamyl-L-leucine	0.603388	1.18939
SP794	SP794	0.603247	1.17302
SP550	SP550	0.603186	0.696919
SP77	11-α-Hydroxy-17-methyltestosterone	0.599407	0.746453
SP213	Furaspor	0.598652	0.689213
SP521	2-methylbutyrylcarnitine	0.597818	0.660198
SP527	SP527	0.597043	0.302083
SP158	L-Pyroglutamic acid	0.596777	0.865398
SP500	Hypoxanthin	0.59475	1.43779
SP554	Glu-Met	0.594251	0.797185
SP472	SP472	0.593363	1.37334
SP740	SP740	0.587195	0.758751
SP836	leucoline	0.585684	1.46902
SP135	oxiracetam	0.585471	1.02545
SP204	Formiminoglutamic Acid	0.584727	0.767425
SP490	(2E)-hexadecenoylcarnitine	0.584429	0.461151
SP133	lysophosphatidylethanolamine (22:6(4Z,7Z,10Z,13Z,16Z,19Z)/0:0)	0.583915	0.504736
SP363	MFCD00037215	0.583524	0.488739
SP280	Betamipron	0.582202	1.0983
SP175	SP175	0.578793	0.564414
SP324	3-Sulfinoalanine	0.577503	0.942055
SP38	Propionylcarnitine	0.577432	0.758478
SP507	Drostanolone propionate	0.577354	1.23791
SP331	N-Acetylvaline	0.5772	1.56278
SP90	Acetylcholine	0.57472	0.339912
SP938	SP938	0.574265	1.06081
SP268	Tetramethylurea	0.573556	1.21242
SP850	SP850	0.571701	0.574641
SP838	SP838	0.571183	0.925029
SP20	Isoleucine	0.570566	0.878828
SP789	5-HIAA	0.57039	1.0002
SP888	SP888	0.569525	0.644025
SP386	Glycylglutamine	0.567558	1.2074
SP568	[Similar to: 9S,13R-12-Oxophytodienoic acid; ΔMass: -1.4754 Da]	0.567432	1.06305
SP576	[Similar to: DL-Dipalmitoylphosphatidylcholine; ΔMass: 187.2110 Da]	0.567197	1.23592
SP510	2210856	0.566569	0.866176
SP779	SP779	0.563553	0.997623
SP451	Adipic acid	0.563471	1.10915
SP686	SP686	0.561059	0.617603
SP816	SP816	0.559069	1.0966
SP746	sphinganine	0.557512	0.829033
SP658	SP658	0.555616	0.654269
SP916	Myristoleic acid	0.552983	0.932738
SP270	SP270	0.550878	0.877836
SP628	SP628	0.550487	0.906917
SP94	N-Acetylornithine	0.547384	0.595681
SP9	Creatine	0.546389	0.526245
SP286	Azodolen	0.540738	1.09973
SP431	Palmitelaidic acid	0.539728	0.343806
SP450	4-Morpholinylacetic acid	0.539379	0.408012
SP440	Naphthalen-2-amine	0.53749	0.619965
SP674	SP674	0.536795	0.947859
SP369	Juniperic acid	0.536393	0.315637
SP411	leucoline	0.533719	0.619164
SP813	SP813	0.533137	0.505962
SP517	Daminozide	0.525009	1.05275
SP162	MFCD00674434	0.524889	0.612288
SP2	DL-Carnitine	0.52469	0.914939
SP5	Trigonelline	0.523763	0.832305
SP828	1,1-Dimethoxyheptane	0.523562	0.680912
SP579	Formiminoglutamic Acid	0.520145	0.936875
SP839	SP839	0.519079	0.776663
SP514	Acetylhistamine	0.51398	0.998482
SP347	13S-hydroxyoctadecadienoic acid	0.511039	0.629113
SP562	SP562	0.510567	1.18002
SP933	SP933	0.509907	1.20574
SP216	2908	0.508526	0.892956
SP621	SP621	0.508456	0.571113
SP595	[Similar to: Cytidine 5'-diphosphocholine; ΔMass: -95.2197 Da]	0.505107	0.642614
SP855	Indoleacrylic acid	0.504382	1.43807
SP914	Imazapyr	0.4976	1.61584
SP220	[Similar to: Valine; ΔMass: -213.0821 Da]	0.494962	1.14178
SP256	Asparagine	0.494275	1.10845
SP13	L-Kynurenine	0.489802	0.848086
SP605	SP605	0.487602	0.642714
SP845	2595	0.484581	0.994698
SP763	SP763	0.48405	0.578103
SP861	SP861	0.483531	1.11716
SP18	L-Kynurenine	0.48255	0.846713
SP601	FG7175000	0.480057	1.13083
SP747	Stachydrine	0.475833	0.690728
SP480	SP480	0.474733	0.46595
SP319	L-Pyroglutamic acid	0.472387	1.11399
SP42	L-(+)-Citrulline	0.472233	0.621311
SP869	Deoxyvasicinone	0.467984	1.43983
SP516	[Similar to: 2-(1,3-Benzothiazol-2-ylsulfanyl)-1-(10H-phenothiazin-10-yl)-1-ethanone; ΔMass: 181.0350 Da]	0.457446	1.06758
SP609	N-(2-Cyanoethyl)-L-glutamine	0.455904	0.970397
SP239	Phenobarbital	0.45025	1.4285
SP735	N.pi.-Methyl-L-histidine	0.44886	1.06124
SP173	L-(+)-Alanine	0.440278	0.947067
SP908	Kynurenic acid	0.433085	0.842226
SP189	[Similar to: 1-Stearoylglycerol; ΔMass: -123.0084 Da]	0.426544	1.15963
SP524	SP524	0.425019	1.17399
SP515	ACETYL ARGININE	0.422951	1.0789
SP476	trimethadione	0.416736	0.406841
SP320	2-Aminoisobutyric acid	0.415581	0.602262
SP911	SP911	0.414278	1.12904
SP103	Leucine	0.411714	0.477256
SP491	ornithinoalanine	0.411248	0.881195
SP240	SP240	0.409009	0.538415
SP88	14(S)-HDHA	0.396891	0.957678
SP402	SP402	0.395314	1.29781
SP414	arildone	0.384917	0.34021
SP919	SP919	0.378242	0.578774
SP412	2,4-Dimethyloxazole	0.376703	0.267149
SP703	SP703	0.365174	0.960447
SP543	SP543	0.356777	1.12798
SP260	AMPA	0.33621	1.36313
SP790	SP790	0.318719	1.1041
SP47	Acetyl-β-methylcholine	0.310619	0.59413
SP817	SP817	0.298189	0.881106
SP406	SP406	0.297336	0.926609
SP89	(+/-)-C75	0.288639	1.42902
SP332	SP332	0.282214	0.816848
SP234	4-(2-{4-[(2E)-3-(4-Chlorophenyl)-2-propen-1-yl]-1-piperazinyl}ethyl)benzoic acid	0.274427	0.292876
SP883	SP883	0.267563	1.30187
SP799	(?)-nabilone	0.262406	1.096
SP41	16(R)-HETE	0.243469	1.08779
SP775	SP775	0.198931	0.544927
SP81	Diethyl phthalate	0.105919	1.01439
SP423	SP423	0.0935434	0.997774

## Sheet: Compounds neg raw area
Name	Formula	Molecular Weight	mzCloud Best Match	MS2	S-BOH1.raw (F26)	S-BOH2.raw (F27)	S-BOH3.raw (F28)	S-BOH4.raw (F29)	S-BOH5.raw (F31)	S-BOH6.raw (F32)	S-Model1.raw (F36)	S-Model2.raw (F36)	S-Model3.raw (F37)	S-Model4.raw (F38)	S-Model5.raw (F39)	S-Model6.raw (F41)
Indole-3-lactic acid	C11 H11 N O3	205.074	96.2	ddMS2 for preferred ion	227419	1522.12	1570.15	353393	2237.4	2079.63	94456.7	531349	21623.7	468719	165144	725757
α,α-Trehalose	C12 H22 O11	342.116	96	ddMS2 for preferred ion	41651.7	2413.25	757.855	26504.3	851.346	1884.44	14362.1	62023.5	2708.68	26765.5	46128	42661.2
Hippuric acid	C9 H9 N O3	179.058	94.6	ddMS2 for preferred ion	72996.5	1347.1	290.598	49759.6	1234.54	286.978	52583.8	894371	19148.9	307080	161730	98363.7
L-Glutamic acid	C5 H9 N O4	147.053	93.6	ddMS2 for preferred ion	705200	20455	14974.2	792106	28460	32595	528303	1.55059e+06	167524	797106	773464	1.47301e+06
DL-Tryptophan	C11 H12 N2 O2	204.09	93.4	ddMS2 for preferred ion	785445	7039.06	11459.2	2.28724e+06	18277.3	15985.8	788921	2.80434e+06	145190	2.39259e+06	772952	3.03187e+06
Xanthosine	C10 H12 N4 O6	284.076	93.3	ddMS2 for preferred ion	53955.7	355.107	296.968	76830.7	1221.29	1200.74	54023.4	199365	4562.71	166666	3958.1	147556
DL-4-Hydroxyphenyllactic acid	C9 H10 O4	182.058	91.9	ddMS2 for preferred ion	126227	1529.63	1689.79	211518	2844.88	2481.3	73522	336447	14711.8	277446	107981	369925
Uric acid	C5 H4 N4 O3	168.028	91	ddMS2 for preferred ion	1765.79	1047.67	821.164	6.18893e+06	1181.62	1149.21	1338.73	8.92048e+06	1168.62	7.29976e+06	449622	9.37556e+06
2-Hydroxycaproic acid	C6 H12 O3	132.079	89.3	ddMS2 for preferred ion	253680	15464.3	19321.4	312001	29161.5	19139.3	175428	644293	23428.1	279416	174513	383648
D-(+)-Galactose	C6 H12 O6	180.064	88.1	ddMS2 for preferred ion	3.09262e+07	900388	839774	4.88101e+07	1.51262e+06	1.72312e+06	2.45434e+07	5.15263e+07	8.8083e+06	5.50284e+07	3.36427e+07	5.03352e+07
L-(+)-Lactic acid	C3 H6 O3	90.0317	88	ddMS2 for preferred ion	218183	6393.29	211047	4.75608e+07	239500	210587	178746	5.52479e+07	202667	5.24736e+07	2.69482e+07	5.25783e+07
D-(-)-Glutamine	C5 H10 N2 O3	146.069	87.7	ddMS2 for preferred ion	2.39641e+06	89410.2	99176.3	4.32216e+06	150187	161206	1.54299e+06	3.51598e+06	842462	4.34477e+06	2.86599e+06	3.89322e+06
DL-Arginine	C6 H14 N4 O2	174.112	87.4	ddMS2 for preferred ion	74686.3	9478.07	14542.5	81584.3	16405.9	17861.3	198878	116324	99028.8	101033	49684	95719.4
N-Isovalerylglycine	C7 H13 N O3	159.09	87.3	ddMS2 for preferred ion	383604	5217.85	2851.09	169230	4815.47	3924.64	225586	240686	24808.1	250406	357852	470043
Citric acid	C6 H8 O7	192.027	86.8	ddMS2 for preferred ion	589352	3411.5	6820.73	1.02342e+06	11048.7	11377.2	789544	2.10698e+06	9151.83	1.27861e+06	113368	1.33142e+06
L-(+)-Lactic acid	C3 H6 O3	90.0317	86.7	ddMS2 for preferred ion	2.27043e+07	692897	715459	1.64497e+07	1.91113e+06	1.67076e+06	1.94928e+07	1.9051e+07	7.3323e+06	1.82964e+07	6.25423e+06	1.71154e+07
Taurine	C2 H7 N O3 S	125.015	86.2	ddMS2 for preferred ion	6.57483e+06	244759	243637	7.81913e+06	381660	449571	4.96869e+06	8.19959e+06	2.1622e+06	6.42562e+06	5.06521e+06	7.90293e+06
Glutaric acid	C5 H8 O4	132.042	85.1	ddMS2 for preferred ion	19110.4	11080.7	5787	41015.4	1882.16	854.292	25237	72322.3	6209.78	117920	17321.3	44528.2
N-Acetyl-DL-tryptophan	C13 H14 N2 O3	246.1	84.8	ddMS2 for preferred ion	58955.7	690.018	715.669	90150.3	950.397	330.31	59677.5	157277	8591.55	168195	61242.8	194398
L-Threonic acid	C4 H8 O5	136.037	84.6	ddMS2 for preferred ion	932530	9390.06	12857.6	2.55348e+06	15682	21887.9	670229	2.51085e+06	162366	2.74641e+06	1.37992e+06	2.7042e+06
2-Hydroxyvaleric acid	C5 H10 O3	118.063	83.3	ddMS2 for preferred ion	578899	6317.34	2425.7	1.21899e+06	4827.06	5292.17	235244	1.89694e+06	66897.8	1.19596e+06	491721	1.67761e+06
Creatine	C4 H9 N3 O2	131.07	82.8	ddMS2 for preferred ion	468781	6087.03	5769.69	841883	10562.1	12397.9	349662	906023	76062.7	778124	491586	758012
11,12-Epoxy-(5Z,8Z,11Z)-icosatrienoic acid	C20 H32 O3	320.235	81	ddMS2 for preferred ion	4.56513e+06	41464.1	32414.6	4.31738e+06	54941	68892	2.50168e+06	7.30091e+06	622052	3.25218e+06	4.36416e+06	6.36677e+06
3,4-Dihydroxybenzenesulfonic acid	C6 H6 O5 S	189.994	79.2	ddMS2 for preferred ion	355650	4642.55	3131.3	573401	3862.95	9670.58	189857	861791	65832.8	1.60159e+06	400173	1.50468e+06
L-Cysteinesulfinic acid	C3 H7 N O4 S	153.01	76.5	ddMS2 for preferred ion	1.65465e+06	23113.6	12221.1	699461	26355.9	23444.8	824829	815771	107049	912975	2.27988e+06	1.706e+06
3-Phenyllactic acid	C9 H10 O3	166.063	76.1	ddMS2 for preferred ion	91478.6	1681.55	1476.41	154910	2447.56	2271.73	32856.8	210348	11085.4	190210	63858.9	358184
4-Methylhippuric acid	C10 H11 N O3	193.074	73.1	ddMS2 for preferred ion	365128	4903.62	2801.71	145743	4199.91	4095.91	207713	156974	20721.3	250207	544429	383628
4-Indolecarbaldehyde	C9 H7 N O	145.053	68.9	ddMS2 for preferred ion	82908.2	8805.95	8244.94	106544	8431.97	8709.28	101538	238341	17581.3	231503	85321.6	207933
3-tert-Butyladipic acid	C10 H18 O4	202.121	67.2	ddMS2 for preferred ion	47736.7	949.702	632.295	141880	968.3	1292.7	47170	263256	12375.5	246940	85613.1	287434
(+/-)12(13)-DiHOME	C18 H34 O4	314.246	66.4	ddMS2 for preferred ion	45149.1	521.794	843.361	100788	547.988	1171.66	46999.4	198476	8600.82	263104	82623.6	190025
Tetradecanedioic acid	C14 H26 O4	258.183	62.6	ddMS2 for preferred ion	9038.37	418.82	388.971	38810.8	409.134	364.985	12268.5	78021.5	3530.74	88344.9	21826.4	105157
N-Acetylglycine	C4 H7 N O3	117.043	60.7	ddMS2 for preferred ion	1211.62	1407.92	1257.54	155283	983.627	1142.91	1444.57	107368	1194.33	124450	183802	167977
(+/-)12-HpETE	C20 H32 O4	318.22	59.8	ddMS2 for preferred ion	218524	853.318	724.007	251933	1554.93	1975.72	140653	555580	32451.7	300206	297406	485540
Citric acid	C6 H8 O7	192.027	57.2	ddMS2 for preferred ion	43187.8	218.397	779.918	169196	216.128	606.62	37839.7	314196	227.276	192877	376471	316508
4-Coumaric acid	C9 H8 O3	164.047	55.9	ddMS2 for preferred ion	13087.6	1163.36	1337.86	37311.7	1232.86	1199.71	26963.6	51819.9	2689.95	56373	29706.9	69520.9
Phenobarbital	C12 H12 N2 O3	232.085	55.2	ddMS2 for preferred ion	300714	2444.88	1924.11	160789	4371.59	2683.09	321036	271690	26298.6	288191	423852	591029
δ-Gluconic acid δ-lactone	C6 H10 O6	178.048	51.2	ddMS2 for preferred ion	21922.6	317.503	949.693	26417.9	312.916	1002.4	32354.6	96901.5	2296.91	74915.7	4670.87	43116.1
[Similar to: N-[(1S,11aS)-7-(5-Chloro-2-methoxyphenyl)-5,11-dioxo-2,3,5,10,11,11a-hexahydro-1H-pyrrolo[2,1-c][1,4]benzodiazepin-1-yl]cyclopentanecarboxamide; ΔMass: 251.1211 Da]	C6 H13 Cl O6	216.04	0	ddMS2 for preferred ion	2.93772e+07	463941	421542	4.67184e+07	903790	1.07022e+06	2.29718e+07	4.94338e+07	7.41827e+06	5.26495e+07	3.25784e+07	4.79242e+07
[Similar to: Phosphatidylinositol-1,2-dipalmitoyl; ΔMass: 269.1876 Da]	C25 H52 N O9 P	541.338	0	ddMS2 for preferred ion	6.88998e+06	230078	255866	9.39298e+06	292723	341510	6.69354e+06	1.15116e+07	2.08648e+06	1.34913e+07	7.1963e+06	1.26757e+07
[Similar to: 9-Nitrooleate; ΔMass: -238.0971 Da]	C23 H48 N7 O7 P	565.338	0	ddMS2 for preferred ion	3.90833e+06	84911.8	64674	5.26548e+06	120493	140968	3.78825e+06	8.20493e+06	1.08875e+06	8.59423e+06	5.04747e+06	6.87568e+06
	C3 H5 N6 O2 P3	249.968	0	ddMS2 for preferred ion	5.27049e+06	458528	534580	2.41962e+06	721061	767241	3.52394e+06	7.17941e+06	1.81374e+06	5.74183e+06	4.89427e+06	4.95122e+06
	C5 H4 N6 O11 P2	385.943	0	ddMS2 for preferred ion	3.0118e+06	140101	171678	1.54229e+06	279058	298424	2.6472e+06	3.23862e+06	1.35051e+06	2.44253e+06	3.42042e+06	1.50794e+06
[Similar to: Phosphatidylinositol-1,2-dipalmitoyl; ΔMass: 269.1876 Da]	C26 H48 N5 O5 P	541.338	0	ddMS2 for preferred ion	2.12691e+06	31456.2	30008.2	3.95452e+06	44496	44450.9	1.45755e+06	4.36859e+06	274254	4.23986e+06	2.39258e+06	3.95973e+06
	C28 H50 N5 O5 P	567.354	0	ddMS2 for preferred ion	1.48683e+06	24673.7	18092.3	3.03009e+06	26653.1	34327.1	1.05549e+06	3.01938e+06	256481	4.33986e+06	2.0373e+06	2.86959e+06
	C7 H18 N O6 P	243.087	0	ddMS2 for preferred ion	147955	10003.8	9102.17	228582	11270.6	12439.9	138642	245424	49399.4	310956	201754	241240
(±)-Malic Acid	C4 H6 O5	134.022	0	No MS2	807317	4349.79	1313.37	2.02925e+06	13404.6	12256.8	573385	3.12392e+06	111539	3.49797e+06	1.36149e+06	2.4567e+06
[Similar to: 9-Nitrooleate; ΔMass: -238.0971 Da]	C27 H52 N O9 P	565.338	0	ddMS2 for preferred ion	931413	11027.4	7434.06	1.81707e+06	15106.2	17360.4	700559	2.47264e+06	161756	2.54191e+06	1.27006e+06	2.60341e+06
(Hydroxyethyl)methacrylate	C6 H10 O3	130.063	0	No MS2	1.05228e+06	6433.91	72536.7	1.28404e+06	10438	13021.2	566729	1.22923e+06	70108.5	980559	990583	1.63206e+06
4-Morpholinylacetic acid	C6 H11 N O3	145.074	0	ddMS2 for preferred ion	614928	7197.92	5139.42	268336	6549.19	4547.91	393200	346048	36845.4	444498	659584	727128
lysophosphatidylethanolamine (22:6(4Z,7Z,10Z,13Z,16Z,19Z)/0:0)	C27 H44 N O7 P	525.286	0	ddMS2 for preferred ion	952835	8166.11	8183.26	1.62922e+06	14688.7	13021.7	620357	1.76804e+06	121523	2.0142e+06	939814	1.87639e+06
DL-Citrulline	C6 H13 N3 O3	175.096	0	ddMS2 for preferred ion	754581	9601.86	11759.2	1.28659e+06	13991.3	16031.3	571640	1.42374e+06	120999	1.42804e+06	745642	1.38036e+06
2-linoleoyl-sn-glycero-3-phosphoethanolamine	C23 H44 N O7 P	477.286	0	ddMS2 for preferred ion	376284	5695.95	4186.77	638127	5668.49	5818.6	394740	1.30368e+06	108157	1.42915e+06	649877	1.44934e+06
	C6 H13 Cl O5	200.045	0	ddMS2 for preferred ion	608692	4502.61	4151.97	1.26873e+06	9558.69	8707.36	301035	1.3391e+06	73555.3	1.44757e+06	611109	1.31152e+06
D-Gluconic acid	C6 H12 O7	196.058	0	ddMS2 for preferred ion	492604	4362.43	3630.13	987546	7083.49	8420.78	223360	1.33084e+06	38059.5	1.29648e+06	351495	1.16e+06
1-arachidonoyl-sn-glycero-3-phosphoethanolamine	C25 H44 N O7 P	501.286	0	ddMS2 for preferred ion	621959	8048.38	8144.16	937010	11948.1	11539.3	498858	1.08885e+06	119394	1.32566e+06	709989	1.08859e+06
Hept-2-ulose	C7 H14 O7	210.074	0	No MS2	683582	12926.7	13486.5	1.02351e+06	26061.8	24138.5	448486	1.14198e+06	151843	1.23039e+06	693537	1.10758e+06
(Hydroxyethyl)methacrylate	C6 H10 O3	130.063	0	No MS2	420499	93972	100342	136046	73244.6	89538	182219	1.21918e+06	46905.3	1.02586e+06	364588	1.06124e+06
[Similar to: Cytidine; ΔMass: -49.9941 Da]	C9 H17 Cl N5 O2 P	293.08	0	ddMS2 for preferred ion	556793	12329.7	10938.9	915927	20867.6	24130.8	384269	719200	165822	1.19435e+06	792752	899556
tp	C22 H32 O3	344.235	0	No MS2	449847	3076.91	3164.2	609941	3583.31	6553.65	315101	1.10669e+06	76147.8	449130	600692	835584
	C6 H N10 O P	260.008	0	No MS2	794031	737419	1.02187e+06	673939	638202	578990	1.00878e+06	1.03559e+06	1.03428e+06	828211	1.01173e+06	706800
Maleamic acid	C4 H5 N O3	115.027	0	ddMS2 for preferred ion	249352	2659.2	2455.38	594647	1314.28	4697.73	113142	496108	1525.32	600609	793673	787063
D-(−)-Erythrose	C4 H8 O4	120.042	0	No MS2	597122	202132	187510	823310	286123	312525	727413	853514	634671	919813	478294	941938
	C29 H45 N3 O8	563.322	0	ddMS2 for preferred ion	27582.8	529.801	541.711	69255	605.61	753.33	26164.4	144929	5133.33	178310	58935.8	158744
Desmeninol	C5 H10 O3 S	150.035	0	No MS2	39543.8	737.747	391.249	47494.6	270.127	475.128	6521.18	176614	1830.69	271541	21782.2	850824
	C30 H50 N5 O5 P	591.354	0	ddMS2 for preferred ion	286507	2757.88	2533.02	675134	4498.42	6300.41	215956	718118	41801.1	813856	331570	641405
Aceturic acid	C4 H7 N O3	117.043	0	ddMS2 for preferred ion	2560.92	2674.51	2388.84	155283	1979.17	2171.08	2744.12	107368	2268.77	124450	183802	167977
[Similar to: 2-[3,5-di(Trifluoromethyl)anilino]-2-oxoethyl 2,6-dichlorobenzene-1-carbothioate; ΔMass: 285.0070 Da]	C5 H2 O6 S	189.957	0	ddMS2 for preferred ion	551323	49347	51240.8	538491	88285.1	79819.4	721383	643436	258914	623489	438600	523155
[Similar to: 2-Amino-6-purinethiol; ΔMass: -120.0410 Da]	C9 H13 N5 O4 S	287.068	0	ddMS2 for preferred ion	300743	4142.95	2103	451409	6201.7	7745.76	409062	748172	63022.4	387605	68711	714694
	C13 H24 O13	388.122	0	No MS2	28453.2	1935.52	265.494	16054	2127.2	1004.06	10236.7	37507.9	2160.45	15646.2	30101.3	26904.4
	C16 H24 N6	300.205	0	No MS2	78985.9	503.762	452.619	90597	356.656	785.941	49129.4	165914	17091.6	186259	726980	92118.5
Isodomedin	C22 H32 O6	392.22	0	No MS2	8269.62	404.116	875.603	374467	1167.07	1188.99	70503.5	454894	26320.4	709620	165926	201694
	C25 H50 N O9 P	539.323	0	ddMS2 for preferred ion	174795	1369.94	944.831	480095	2455.75	2094.51	134325	558079	22551.6	704813	260544	614938
fMet	C6 H11 N O3 S	177.046	0	No MS2	155986	1493.33	751.676	92950.7	1303.28	1317.42	174782	125371	9742.41	175577	359773	304758
[Similar to: Tetrabromobisphenol A; ΔMass: 277.7694 Da]	C8 H7 O8 P	261.988	0	ddMS2 for preferred ion	333262	827.024	606.028	495312	988.415	1393.92	163238	634476	15339.6	558432	322528	541111
240I539PWQ	C5 H14 N O6 P	215.056	0	ddMS2 for preferred ion	42770.3	1474.86	1351.7	46113.3	2440.35	2189	47935.3	59687.5	17602.4	63060.1	63150.5	53311.1
4-Morpholinylacetic acid	C6 H11 N O3	145.074	0	No MS2	91440.1	639.373	835.887	309346	3891.35	2969.93	45417.8	391829	31277.1	407588	93899.4	594235
acetyltaurine	C4 H9 N O4 S	167.025	0	ddMS2 for preferred ion	242577	2733.81	2028.62	254156	3744.83	4142.53	126789	268679	23686.4	248473	199826	349823
hydroxyacetone phosphate	C3 H7 O5 P	154.003	0	ddMS2 for preferred ion	268462	4498.99	3816.52	520992	6688.09	7774.85	194446	582608	46671.7	583446	306277	543240
Stearic acid	C18 H36 O2	284.272	0	No MS2	3600.82	5526.21	8359.46	3667.27	2411.68	2125.41	556272	506252	156346	2239.95	6753.24	4927.35
QV1MVO1R	C10 H11 N O4	209.069	0	No MS2	152950	1496.32	712.421	65198.1	1812.12	1584.53	118112	92564.6	7148.18	108592	182666	187171
Phosphoric acid	H3 O4 P	97.9769	0	ddMS2 for preferred ion	271147	6373.72	3465.62	143718	5955.03	8081.93	185721	416288	58289.2	192486	534931	391204
Paraldehyde	C6 H12 O3	132.079	0	No MS2	81091.4	23050.8	30489.4	124674	23131.2	21749.3	30452.7	371391	12930.9	188359	46395.4	490838
	C4 H13 N2 O6 P3	277.999	0	No MS2	150927	108342	262096	274922	298021	78040.2	385610	382896	272001	245006	338925	222180
malonamic acid	C3 H5 N O3	103.027	0	No MS2	150667	830.576	854.807	65233.4	1954.15	1718.1	89308.6	82062.5	10174.9	103195	143614	172868
	C28 H40 N9 O3 P S	613.268	0	ddMS2 for preferred ion	242728	26438.2	29090.2	452051	28513.8	36762.4	280783	439592	175270	382437	260969	340108
Sergliflozin etabonate	C23 H28 O9	448.174	0	No MS2	29838.1	581.787	543.736	49761.9	526.593	492.936	44039.8	67154.1	3128.03	71796.3	111521	82761.9
9,10-Dihydroxystearic acid	C18 H36 O4	316.261	0	ddMS2 for preferred ion	7560.81	1457.52	1259.83	13087.7	1149.75	1330.07	7001.23	20918.1	2922.76	24720.1	11439.9	16225.3
	C6 H2 N5 O9 P	318.959	0	ddMS2 for preferred ion	379423	21315.7	24334.9	282366	35040.9	39311.8	274800	395062	137537	310178	433347	303714
gamma-Glu-gln	C10 H17 N3 O6	275.112	0	ddMS2 for preferred ion	127626	1166.67	938.309	369725	2670.33	2037.27	89607.8	355672	24213.6	306311	139568	419490
Eicosapentanoic acid	C20 H30 O2	302.225	0	No MS2	147551	1396.81	1627.17	192781	1837.53	1715.82	72051.7	235474	13933.3	403623	163259	275742
	C2 H7 N5 O14 P2	386.946	0	ddMS2 for preferred ion	325060	12308.8	14209.9	214703	24086.7	26210.8	235229	272893	108149	252304	399454	237614
	C35 H45 N O8 S	639.284	0	ddMS2 for preferred ion	200228	2342.62	2289.5	395936	3081.99	4507.91	185173	304532	46060.5	361434	252104	354070
DL-Ornithine	C5 H12 N2 O2	132.09	0	No MS2	174998	2683.13	3339.41	306249	4479.95	5443.46	142339	340326	32052.3	326851	168977	328360
	C22 H29 N2 O2 P	384.197	0	ddMS2 for preferred ion	1018.83	1167.07	1158.84	920.987	1257.16	1116.27	364718	299726	73150.3	1061.2	1055.15	992.046
D-Xylonic acid	C5 H10 O6	166.048	0	No MS2	109193	1368.09	1076.64	285584	2367.98	3100.58	66556.2	359174	12877.5	300188	107070	295718
13S-hydroxyoctadecadienoic acid	C18 H32 O3	296.235	0	No MS2	132925	6696.23	7558.99	117745	5889.23	5898.14	114752	357936	36077.1	254733	209750	312063
Glycerol 3-phosphate	C3 H9 O6 P	172.014	0	No MS2	208859	8206.04	7472.42	252831	11869.5	14232.3	202389	356393	74225.4	288852	301671	259981
MFCD00871363	C18 H40 N O5 P	381.265	0	ddMS2 for preferred ion	115134	5001.01	3532.39	230898	4178.56	1965.49	50966.2	313772	17556	192976	95370.5	349800
[Similar to: Cycloolivil; ΔMass: -57.9693 Da]	C22 H18 N4 O6	434.121	0	ddMS2 for preferred ion	4134.08	310.807	300.743	14588.7	287.504	450.793	5673.87	89962.4	1574.69	81383	34376.6	331844
2-linoleoyl-sn-glycero-3-phosphoethanolamine	C23 H44 N O7 P	477.286	0	ddMS2 for preferred ion	66602.1	518.627	487.125	148386	1344.96	1269.76	60241.3	275203	12451.6	326813	111369	325213
lysophosphatidylethanolamine (22:6(4Z,7Z,10Z,13Z,16Z,19Z)/0:0)	C27 H44 N O7 P	525.286	0	ddMS2 for preferred ion	131600	620.012	1439.81	256621	1125.06	652.004	78067.6	279584	13202	323901	128363	305844
L-(+)-Aspartic acid	C4 H7 N O4	133.038	0	ddMS2 for preferred ion	111337	4146.54	3262.01	179982	7656.1	10057.7	119422	320753	40490.9	166433	157923	275683
	C20 H8 N3 O11 P3 S	590.909	0	ddMS2 for preferred ion	223740	3251.85	5072.63	213195	8324.74	10747.1	222097	211868	82922.6	116513	311668	199240
1-oleoyl-sn-glycero-3-phosphoethanolamine	C23 H46 N O7 P	479.301	0	ddMS2 for preferred ion	102612	1431.76	1366.51	203676	1564.41	674.801	62609.2	261704	14985.6	309653	119568	273358
[Similar to: Ethyl 3-[(4-methylphenyl)sulfonyl]-9-oxo-3-azabicyclo[3.3.1]nonane-7-carboxylate; ΔMass: 103.0785 Da]	C10 H14 O6 S	262.051	0	ddMS2 for preferred ion	79717.2	430.515	414.463	211813	899.911	935	43629	180716	12797.3	246638	64949.7	309615
N-Acetyl-L-leucine	C8 H15 N O3	173.105	0	No MS2	43931.8	296.605	421.902	263404	2291.27	1533.42	28941.3	296815	27219.2	174589	109908	304196
5-sulfooxymethylfurfural	C6 H6 O6 S	205.989	0	ddMS2 for preferred ion	841.149	391.214	375.535	4172.91	370.912	473.206	379.047	104500	3608.08	54059.7	1482.05	295783
	C13 H9 N8 O13 P3 S3	673.867	0	No MS2	149949	4110.08	4571.22	82672.8	12692.4	18652.7	175802	91161.8	96780.1	87831.2	295132	85368.7
OI1695000	C9 H16 O3	172.11	0	No MS2	49350.8	305.541	1024.95	34423.3	1351.95	289.629	47210.1	41504.6	7814.3	117639	294759	64560.4
	C14 H27 Cl N2 O2	290.176	0	No MS2	51592.7	398.981	370.525	46157.6	382.29	616.72	20533	71801.2	8191.49	81751.1	291140	53069.8
	C30 H46 N5 O5 P	587.323	0	ddMS2 for preferred ion	49325	494.253	492.782	126623	703.493	897.462	38479.3	200287	6531.36	290578	78955.3	240444
[Similar to: Cytidine; ΔMass: -51.9912 Da]	C9 H18 N3 O4 P S	295.077	0	ddMS2 for preferred ion	134737	2527.88	2406.7	227270	4748.78	5915.59	128945	224525	40371.5	282010	191985	222997
	C15 H27 N2 O2 P3	360.127	0	No MS2	97991.4	919.028	916.119	239548	1254.31	1563.87	62303.7	224784	13767.5	275260	100563	268605
[Similar to: Arachidonic acid; ΔMass: -197.0456 Da]	C24 H45 N3 O4 P2	501.286	0	ddMS2 for preferred ion	114000	1115.79	1683.2	192701	646.356	665.888	73523.3	216019	14164.7	274489	113669	231271
	C7 H16 Cl N O3	197.082	0	ddMS2 for preferred ion	135805	338.219	366.275	151520	422.082	895.898	61778.8	203014	6507.37	202041	115896	145190
L-(+)-Alanine	C3 H7 N O2	89.0477	0	ddMS2 for preferred ion	139497	2124.73	2304.44	227958	4139.03	4851.19	118758	267529	27525.6	230095	158287	226347
	C4 H9 N5 O S	175.053	0	No MS2	78012.5	1883.74	783.919	203596	2213.81	3289.8	58933.4	267344	31712.9	228286	149650	237031
Glycolic acid	C2 H4 O3	76.0161	0	No MS2	150798	12202.8	367.105	169742	15069.8	7271.03	82667.1	250591	11675.2	249942	106926	245119
Methyl 9-oxononanoate	C10 H18 O3	186.126	0	No MS2	37636.2	494.147	461.242	82280.7	721.461	422.739	38653.5	167992	6448.54	149195	39608.6	257069
[Similar to: Dodecyl sulfate; ΔMass: -11.8851 Da]	C9 H14 N2 O4 S2	278.04	0	ddMS2 for preferred ion	98249.9	746.257	507.862	82370.6	565.16	717.767	57252.1	246478	9419.91	107191	176123	254655
[Similar to: Mephobarbital; ΔMass: 3.0413 Da]	C6 H13 N O9	243.059	0	ddMS2 for preferred ion	51176.2	1245.12	879.773	131109	1248.75	993.599	46317.4	162214	4041.76	168238	126069	199167
Homovanillic acid sulfate	C9 H10 O7 S	262.015	0	ddMS2 for preferred ion	28088.1	576.341	277.462	37547.1	480.73	320.274	31243	247940	5795.57	190708	48212.4	195174
Cyanopyrazine	C5 H3 N3	105.033	0	No MS2	4302.86	794.052	788.422	77648	1435.98	752.293	66120.1	104061	11338.3	116058	14973.4	188392
	C24 H50 N O9 P	527.323	0	ddMS2 for preferred ion	88909.9	567.346	746.366	207245	689.771	615.077	61269.9	235690	11908.1	241447	102624	208570
DL-Glutamic acid	C5 H9 N O4	147.053	0	ddMS2 for preferred ion	46053	294.57	288.786	85074.5	201.118	189.232	921.755	92785.1	365.004	94521.4	156540	129740
DL-Glyceric acid	C3 H6 O4	106.027	0	No MS2	75000.3	946.18	750.668	144520	2262.33	1697.04	57237.1	239380	12081.6	200700	119332	172914
	C25 H54 N O8 P	527.359	0	ddMS2 for preferred ion	84048	1231.52	2038.85	173617	1524.68	1789.94	50575	211109	6368.82	168476	90015.1	238483
	C3 H4 N6 O3 P2	233.983	0	ddMS2 for preferred ion	206269	6010.38	5543.32	143500	11085.2	12975.6	232591	197429	85186.8	176009	71544.3	140708
D-(−)-Erythrose	C4 H8 O4	120.042	0	No MS2	83223	710.956	852.015	182550	656.529	1544.47	37814.2	228264	10280.5	219293	84242.3	217307
	C24 H44 N5 O5 P	513.307	0	ddMS2 for preferred ion	59450.8	986.534	787.054	152470	1183.2	1651.36	40911.2	192270	7978.84	226417	88137.4	214041
	C28 H46 N5 O5 P	563.323	0	ddMS2 for preferred ion	56921.1	962.395	781.185	146858	887.763	920.693	39981.7	169734	7244.99	217458	73583	177634
	C H4 N9 P	173.033	0	No MS2	82783	174.656	170.915	127362	168.041	158.556	35956.6	153664	168.34	215878	115996	189714
15S-hydroxyeicosatrienoic acid	C20 H34 O3	322.251	0	No MS2	67422.8	511.568	514.877	80645.7	701.493	479.643	57169.1	209439	10855.8	80610	117620	139795
	C10 H4 N2 O16 P2	469.904	0	ddMS2 for preferred ion	149908	16221.6	17611.5	102310	32126.2	43346.1	197656	108348	128561	205393	192430	119491
	C11 H20 N2 O8	308.122	0	No MS2	67160.5	990.447	713.271	153888	1480.9	1293.45	69693.7	191831	14371.4	174360	7845.47	205279
	C7 H5 N6 O17 P3	537.892	0	ddMS2 for preferred ion	158945	9960.34	11471.9	98364.6	21654.5	33341.1	162055	124195	122977	118137	201693	103359
	C14 H5 N6 O14 P3 S	605.879	0	No MS2	164223	6721.52	7556.17	152182	17423.1	24825.1	151422	105751	109683	113833	201261	144333
	C12 H25 Cl O12	396.103	0	No MS2	82785.3	456.236	456.187	157795	700.98	941.132	59971.6	166044	11920.1	193657	91711.4	185146
Cortisol	C21 H30 O5	362.21	0	ddMS2 for preferred ion	1079.02	480.425	360.725	86207.5	345.706	1010.58	26858.1	146167	10054.8	193140	79195.8	146041
	C7 H5 N3	131.048	0	No MS2	2171.52	511.469	372.164	425.916	371.992	361.224	96391.5	49609.6	6418.99	462.677	551.872	1480.49
Ricinoleic Acid	C18 H34 O3	298.251	0	No MS2	30615.1	795.259	796.233	88992.3	938.986	814.651	27012.3	138889	6642.53	191597	69864.9	161198
3-(7-Hydroxy-4-oxo-4H-chromen-2-yl)phenyl hydrogen sulfate	C15 H10 O7 S	334.015	0	ddMS2 for preferred ion	13779.6	331.802	618.275	27854.2	554.236	317.681	14349.3	101843	1935.89	94645.1	27003.6	187673
	C29 H39 N7 O6 S	613.268	0	ddMS2 for preferred ion	131821	1175.06	1415.35	126118	2715.08	3118.22	107371	149814	26563.5	176201	135984	116912
ETHYL VANILLIN PROPYLENE GLYCOL ACETAL	C12 H16 O4	224.105	0	No MS2	68699.6	877.707	909.845	127461	968.324	1071.15	44350.9	179013	8103.98	80835.2	65371.9	140418
D-Xylulosonic acid	C5 H8 O6	164.032	0	ddMS2 for preferred ion	23187.8	511.787	388.562	103478	578.817	427.749	7440.02	90380.3	3708.84	110539	121991	144003
	C11 H16 N2 O7	288.096	0	No MS2	49711	510.958	258.431	110330	939.413	1199.63	31774.8	165713	6300.81	120296	15577.2	133588
D-Glucopyranuronic acid	C6 H10 O7	194.043	0	No MS2	79298.5	1595.31	633.362	107191	1170.87	1242.12	46335.9	164611	8692.93	100558	67833.5	107930
8-Hydroxyoctanoic acid	C8 H16 O3	160.11	0	No MS2	66279.3	807.179	3489.3	149457	3656.89	2482.81	35864.9	149901	13367	162697	70958	154322
5-Hydroxydecanoic acid	C10 H20 O3	188.141	0	No MS2	70371.8	1008.42	1035.64	142999	2053.49	539.531	31603.5	125090	13426.2	161839	67292.3	149398
1640340	C10 H17 N O3	199.121	0	ddMS2 for preferred ion	46532	367.412	485.339	102042	625.27	467.731	29253.5	156360	8038.95	149103	138998	161163
	C27 H44 N P3	475.27	0	No MS2	2931.18	460.212	471.526	8832.2	495.098	453.513	4368	28574.9	500.213	32913.7	9803.14	33653.1
L-Theanine	C7 H14 N2 O3	174.1	0	No MS2	81650.2	402.753	205.119	119715	737.971	275.916	36843.3	153428	7978.65	147591	85281.7	124790
	C8 H18 N2 O10 S	334.067	0	No MS2	48867.8	313.16	323.801	120803	346.447	392.848	19040.7	140115	1114.62	151663	46440	125131
1-(4-Butylphenyl)-6,6-dimethyl-1,6-dihydro-1,3,5-triazine-2,4-diamine	C15 H23 N5	273.194	0	No MS2	15682	375.625	348.834	18554.6	358.344	355.669	9098.69	34526.1	3363.18	36176.2	150320	18368.6
4129939	C5 H11 N O3 S	165.046	0	ddMS2 for preferred ion	86329.5	2734.93	1925.64	50197.3	2965.74	3844.86	80384.4	66778.2	13104.9	72095.1	39589.6	101624
(+/-)-2-Hydroxyglutaric acid	C5 H8 O5	148.037	0	No MS2	3986.76	713.577	608.396	96534.6	726.678	913.52	2264.36	141684	630.387	139435	1820.65	144116
N-Acetylvaline	C7 H13 N O3	159.09	0	No MS2	20388.9	1756.99	1559.16	84158	966.454	1806.51	10425	112493	8691.63	95840	36252.4	143630
L-gamma-Glutamyl-L-leucine	C11 H20 N2 O5	260.137	0	ddMS2 for preferred ion	30693.2	405.17	239.981	106168	303.821	465.816	31224.2	135962	5818.43	98416.5	34025.3	141427
L-(-)-Serine	C3 H7 N O3	105.043	0	No MS2	77590.4	6692.03	6348.66	43475.6	8811.4	12232.7	138933	36086.5	50247.8	46314.8	54992.4	32320.8
	C5 H11 Cl O5	186.03	0	No MS2	40790.5	814.595	405.425	81618.3	411.121	405.122	25831.1	97390	4110.48	130845	40130.6	71085.5
L-(-)-Asparagine	C4 H8 N2 O3	132.054	0	No MS2	119396	6616.41	5693.38	101739	8491.1	9937.26	134921	82671.1	45152.7	97664.1	112951	68345
4-ethylphenylsulfonic acid	C8 H10 O4 S	202.03	0	ddMS2 for preferred ion	20006.8	338.343	347.059	83893.4	408.53	523.63	15742.1	103639	5610.34	100348	30414.4	134219
Ferulic acid 4-sulfate	C10 H10 O7 S	274.015	0	No MS2	13808.3	436.801	285.538	28496.7	423.189	282.604	28684.6	97431.1	3291.33	72376.4	25712.8	100683
	C27 H50 N O9 P	563.322	0	No MS2	1521.51	445.507	429.615	6087.21	462.562	437.812	1867.81	18176.8	831.805	17700.9	5958.84	15945.8
	C7 H4 N8 O9	344.011	0	No MS2	101627	79163.6	105627	102089	78514.1	79508.6	133226	110414	76595.5	100849	119310	102914
		200.881	0	ddMS2 for preferred ion	40979.4	298.906	429.183	95628.7	989.646	421.874	15408.3	119872	1646.19	122193	44151.3	118048
	C32 H50 N5 O5 P	615.354	0	ddMS2 for preferred ion	46045	491.717	485.652	103676	519.511	608.753	26165.3	105819	5338.63	130078	47328.8	102267
2-Aminoethyl (2R)-3-[(1Z)-1-hexadecen-1-yloxy]-2-hydroxypropyl hydrogen phosphate	C21 H44 N O6 P	437.291	0	ddMS2 for preferred ion	47483	1361.77	1643.02	55256.3	1026.4	1438.02	27457.8	128798	8514.52	49431.7	46533.4	101465
[Similar to: Phloretin; ΔMass: -79.9571 Da]	C16 H10 N4 O4 S	354.041	0	ddMS2 for preferred ion	20871.7	387.907	383.237	42479.7	693.279	779.385	21321.8	120941	1345.95	88757.9	15720.3	125933
Ginkgoic acid	C22 H34 O3	346.251	0	No MS2	32120.5	475.739	491.894	61664.9	493.298	654.736	25499	125539	4468.45	39355.2	55462	66510.1
Ricinoleic Acid	C18 H34 O3	298.251	0	No MS2	15947.2	1364.67	3034.38	32593.9	669.182	2082.54	16708.5	95875.9	4453.95	123632	79209.4	119654
	C5 H N3 O	119.012	0	No MS2	44102.6	832.315	571.618	12762	1161.4	476.188	23710.1	20291.7	1606.21	24609.7	44893.6	42411.3
(3S,6S)-3-(4-Hydroxybenzyl)-6-(hydroxymethyl)-2,5-piperazinedione	C12 H14 N2 O4	250.095	0	ddMS2 for preferred ion	37091.2	428.593	405.286	76820.2	383.82	366.26	24575.4	110202	4954.93	103688	56946.9	119590
Levetiracetam	C8 H14 N2 O2	170.106	0	No MS2	1210.43	336.022	469.942	762.352	295.2	460.347	13820.2	42322.7	3734.74	81493.8	364.06	2500.61
2-[(5Z,8Z,11Z)-icosatrienoyl]-sn-glycero-3-phosphoethanolamine	C25 H46 N O7 P	503.302	0	ddMS2 for preferred ion	33188	582.188	578.525	69871.4	842.774	529.583	21324.1	100021	2828.23	115560	36316.1	96994.2
	C28 H47 N3 O8	553.339	0	ddMS2 for preferred ion	32821.8	851.07	787.477	83637.2	805.78	785.44	22041.4	99086.5	3321.51	114481	35779.2	79046
N-Acetylvaline	C7 H13 N O3	159.09	0	No MS2	30079.7	2429.3	1917.6	25440.1	2125.63	277.077	17224.8	28528	2371.21	31178.2	20253.8	49812.5
L-(-)-Threonine	C4 H9 N O3	119.058	0	No MS2	45591.2	4625.16	5044.12	66468.4	6276.89	6925.39	60675.7	77278.2	25696.7	78854.3	67436.7	87636.6
C8-HSL	C12 H21 N O3	227.152	0	No MS2	10110.8	571.313	526.865	31726.6	531.013	501.907	11795.3	65778.8	3574.33	71100.1	28783.9	113058
	C3 H7 N5 O4	177.05	0	No MS2	60334.8	608.628	416.548	87970.9	510.916	1319.2	45995.7	112407	13054.1	95010.3	61516.6	99582.1
	C5 H16 N3 O2 P S	213.07	0	No MS2	51645	276.711	284.016	87869.5	284.823	294.381	32693.4	94035.9	4229.19	98147.9	51150.4	90146.2
Emedastine	C17 H26 N4 O	302.211	0	ddMS2 for preferred ion	22770.4	479	489.418	18945.4	466.985	458.266	7769.13	27743.1	3241.66	32199.8	20145.1	30335
3-BHA	C11 H16 O2	180.115	0	No MS2	40940.2	377.392	446.927	75521.4	651.273	578.919	26913.4	111897	5004.95	47792.6	41331.2	83367.2
	C19 H30 N4 O	330.241	0	No MS2	9256.92	1449.41	1132.18	10086.1	2186.95	1338.91	8257.71	28389.6	2358	22025.7	15112.9	20251.1
	C21 H34 O7 S	430.203	0	ddMS2 for preferred ion	5227.82	322.885	310.884	13114	515.379	1081.56	13403	16621.7	2685.02	102409	32605.3	110351
Juniperic acid	C16 H32 O3	272.235	0	No MS2	31966.2	1509.02	4601.16	65344.3	1425.99	4654.7	18663.6	77346.7	6957.85	107467	40478.6	107094
12-Hydroxylauric acid	C12 H24 O3	216.173	0	No MS2	43334.4	561.632	924.29	85113	612.485	1039.25	15030.3	70950.3	7658.92	107333	47768.9	80982
	C4 H10 N2 O4 S	182.036	0	No MS2	39367.3	235.336	214.206	16662.9	521.128	251.649	21868.2	20179.9	2564.95	21571.2	73452.5	47810.7
1-(2-Methoxy-4-pyridinyl)-3-phenylurea	C13 H13 N3 O2	243.101	0	No MS2	38587.7	440.053	673.899	29848	826.316	273.189	17344.6	42819.1	2932.8	51745.3	7949.83	106222
[Similar to: D-(-)-Glutamine; ΔMass: -37.9738 Da]	C4 H13 N2 O2 P S	184.043	0	ddMS2 for preferred ion	59145.4	1047.84	1947.11	106207	2947.66	2774.42	39544.8	88100.9	19276.4	103880	67870.9	97719.7
(2R)-1-{[(2-Aminoethoxy)(hydroxy)phosphoryl]oxy}-3-hydroxy-2-propanyl (4Z,7Z,10Z,13Z,16Z)-4,7,10,13,16-docosapentaenoate	C27 H46 N O7 P	527.302	0	No MS2	19351.2	510.925	501.283	39869.9	512.488	510.901	13324.8	63360.1	1926.64	106170	24997.7	71363.5
ON1225000	C8 H12 O4	172.074	0	ddMS2 for preferred ion	17814.2	20188.3	11684.5	70664	9075.34	2995.73	20201.5	84294.5	7590.98	85979.9	34475.2	104463
	C2 H Cl2 N3 O3 S	216.912	0	No MS2	96189.5	3463.46	2188.68	54430.8	3684.05	4013.94	104041	55085.6	26948.5	75952.5	80675.5	44709.1
	C3 H Cl2 N3 O5 S	260.902	0	No MS2	32527.6	359.397	441.832	84485.3	283.69	285.656	18778.2	70260.4	1214.72	103239	49173.8	71430.7
13S-hydroxyoctadecadienoic acid	C18 H32 O3	296.235	0	No MS2	40764.7	957.069	532.914	78099.6	552.958	837.488	20103.3	86661.9	5706.68	100272	46713.2	101974
5-Hydroxydecanoic acid	C10 H20 O3	188.141	0	No MS2	21412.4	2926.65	2707.51	43980.2	2839.91	2413.52	17378.1	74523.8	5372.35	67073.6	25630.9	101630
Ginkgoic acid	C22 H34 O3	346.251	0	No MS2	40928.1	978.428	530.405	42971	546.449	803.955	23874.7	87110.8	5259.53	39243.2	82171.7	101480
Ricinoleic Acid	C18 H34 O3	298.251	0	No MS2	33071.9	848.089	581.127	80698.4	1328.97	969.096	12668.2	72738	5689.12	93569.2	36513.8	101423
(10E,12Z)-9-Hydroperoxy-10,12-octadecadienoic acid	C18 H32 O4	312.23	0	No MS2	29074.8	908.958	712.259	53203	967.894	521.561	18617.7	81167.7	6106.58	98002.5	58844.9	100712
5-Hydroxy-2-(4-hydroxyphenyl)-4-oxo-4H-chromen-7-yl hydrogen sulfate	C15 H10 O8 S	350.01	0	No MS2	12758.1	387.109	383.558	23611.6	382.053	364.754	12363.4	76423.6	2215.72	54770.4	10145.9	99179.3
	C16 H35 N5 O S5	473.143	0	No MS2	39703.9	411.666	411.743	55658.4	450.051	441.445	32484.9	66796	4936.17	98954	50451.7	51576.4
Levetiracetam	C8 H14 N2 O2	170.106	0	No MS2	2837.27	300.513	307.171	667.496	316.213	350.548	13932.7	53156.9	4135.36	70710.4	414.405	1900.52
Juniperic acid	C16 H32 O3	272.235	0	No MS2	8449.77	1957.87	1561.03	21374.1	1094.89	880.252	13551.4	57833	5512.21	96740.9	23294.7	67711.4
Uracil	C4 H4 N2 O2	112.027	0	No MS2	1833.37	170.134	1818.36	60129.4	1659.15	1746.67	6500.23	91784.5	2268.96	46659.8	37082.5	95431.6
	C13 H19 Cl N4 O7	378.093	0	No MS2	7978.5	1473.09	790.968	13623.1	255.321	621.046	8300.82	26967.1	2263.43	32963.8	92809.7	34764.9
	C21 H31 Cl O4	382.192	0	No MS2	820.119	411.403	386.093	49591.8	385.336	381.917	8442.52	55176.8	2435.86	92038.3	21293.5	28597.7
(1S,2R,5S)-2-Isopropyl-5-methylcyclohexyl 3-oxobutanoate	C14 H24 O3	240.173	0	No MS2	11940.4	521.152	471.997	42175.3	461.618	433.424	13292.7	73806.4	3258.3	71513	25140.3	91971.9
Glu-Gly	C7 H12 N2 O5	204.075	0	ddMS2 for preferred ion	26020.1	558.806	445.833	65233.5	581.669	604.513	24892.4	82808.1	5389.31	65864.7	27494.6	83635.1
N-Acetyl-L-leucine	C8 H15 N O3	173.105	0	No MS2	27541.7	1061.1	808.766	28376.7	969.314	1195.31	16447.1	36002.8	3559.8	32643.1	17809.2	49473.1
	C25 H50 N O9 P	539.323	0	No MS2	21208.1	536.027	529.778	61259.8	564.371	542.83	16096.8	72437.8	2090.8	91092.4	33077.6	79505
3-oxolauric acid	C12 H22 O3	214.157	0	No MS2	22706.3	743.627	952.822	61451.1	935.422	829.732	11371.4	64548	3962.38	90840.4	36058.8	84155.2
2,3,4,5-Tetrahydroxypentanal	C5 H10 O5	150.053	0	No MS2	25924.5	603.242	305.239	70894.5	801.848	792.536	12911	83290.4	3033.75	78365.6	25493.2	77478.9
Methyl alpha-aspartylphenylalaninate	C14 H18 N2 O5	294.122	0	No MS2	20176.8	265.284	250.292	58720.4	247.675	609.64	21181.7	72035.7	3690.06	59506.4	20414.4	88620.3
	C15 H22 N4	258.183	0	No MS2	28969.7	1784.54	1173.24	61649.3	1665.82	1328.02	18343.3	76818.1	5253.14	78117.9	33282	88003.7
5-(7-Hydroxy-4-oxo-4H-chromen-2-yl)-2-methoxyphenyl hydrogen sulfate	C16 H12 O8 S	364.026	0	ddMS2 for preferred ion	9691.02	306.304	303.368	24323.7	290.624	294.274	4134.56	21465.8	1418.89	30274.4	20311.2	86075.1
Glycerophosphoglycerol	C6 H15 O8 P	246.05	0	No MS2	35601.7	594.016	413.709	60800.8	640.882	500.46	26435.8	85649.1	2662.94	65407.5	37956.4	70417.4
(2R)-1-{[(2-Aminoethoxy)(hydroxy)phosphoryl]oxy}-3-hydroxy-2-propanyl (5Z,8Z,11Z,14Z,17Z)-5,8,11,14,17-icosapentaenoate	C25 H42 N O7 P	499.27	0	ddMS2 for preferred ion	16736.1	467.335	480.149	38400.9	537.132	507.903	12058.5	65969.5	1898.32	84728.5	25104.1	78344
	C4 H8 Cl N O3	153.019	0	No MS2	23199.6	270.204	284.921	12104.5	272.712	257.851	7992.69	26030	1008.93	21004.3	15057.3	34162.8
(+/-)-2-Hydroxyglutaric acid	C5 H8 O5	148.037	0	No MS2	42121.7	619.337	318.127	19306.2	665.94	2390.21	83577.1	37307.9	4215.01	35327.9	6480.78	43782.2
afegostat	C6 H13 N O3	147.09	0	No MS2	45262.7	243.693	234.257	47943.6	433.772	239.541	21628.7	67303	4211.96	64003.1	38425.9	47498.2
Acetyl-L-methionine	C7 H13 N O3 S	191.062	0	ddMS2 for preferred ion	29550.9	370.71	564.01	47781.9	265.585	422.757	23303.1	70299.8	2934.76	59014.6	31210.9	64179.1
5-(2-Carboxyethyl)-2-hydroxyphenyl beta-D-glucopyranosiduronic acid	C15 H18 O10	358.09	0	ddMS2 for preferred ion	9135.57	263.966	257.518	20660.8	263.691	247.618	10047.6	81519.2	2189.52	80162.7	10005.4	71459
	C8 H19 N O9 S	305.078	0	No MS2	38961.4	453.027	453.112	60540.1	515.079	531.423	18402.9	80238.7	2863.9	56180.4	32073.7	61214.5
	C6 H11 N O6 S	225.031	0	No MS2	28419.4	166.463	162.738	77655.7	162.307	153.146	17680.9	65954	162.597	70026.7	51355.8	74710.9
	C14 H22 N3 O2 P S	327.117	0	No MS2	19705	305.498	315.88	39681.7	337.971	436.004	14081.6	77613.5	2561.87	36403.9	26491.1	76261.1
Diffutin	C23 H28 O10	464.169	0	No MS2	4135.35	461.392	421.413	8547.7	438.577	406.11	3876.59	13129.5	892.893	12796.4	21300.6	13490.8
Stachydrine	C7 H13 N O2	143.095	0	No MS2	1390.11	350.671	330.325	568.361	308.069	311.445	9351.41	27368.9	2476.58	50964.6	714.394	993.697
VS1150000	C18 H34 O4	314.246	0	No MS2	17095.5	513.464	776.193	37317	980.011	554.925	14811.1	59225.6	3360.05	76095.7	24463.3	58489.9
	C28 H53 N3 O7 P2	605.333	0	No MS2	17325.5	567.196	559.824	19342.8	552.442	874.669	16666.1	73308	2724.7	16442.9	29496.4	59714.6
3-Hydroxy-3-methylbutanoic acid	C5 H10 O3	118.063	0	ddMS2 for preferred ion	25364.6	331.267	360.785	51309.6	472.815	13944	17528.8	72465.7	3672.08	65254.7	15317.5	64955
N-Acetyl-L-leucine	C8 H15 N O3	173.105	0	No MS2	8654.49	437.123	575.047	44978.2	407.338	647.566	5631.89	71618.3	5334.87	38356.1	20262.6	59650.5
	C13 H18 N4 O	246.148	0	No MS2	9030.91	418.026	354.074	6273.37	359.854	334.505	9014.47	7934.83	1241.41	13740.8	2947.53	25095.3
	C15 H21 N5	271.179	0	No MS2	17725.1	474.835	415.2	41098.9	413.229	412.993	10265.5	56391.8	2080.73	59839.9	17515.2	70225
3-Hydroxy-3-methylglutaric acid	C6 H10 O5	162.053	0	ddMS2 for preferred ion	30626.2	1711.46	2740.97	45555.3	1255.72	311.191	21819.3	59475.1	6434.13	41319	12792.7	68001
	C11 H5 N3 O	195.043	0	No MS2	35464.7	423.216	406.781	11215.8	393.809	376.914	12471.5	44000.6	672.567	15087.8	67219.1	30893.5
Glycylglutamine	C7 H13 N3 O4	203.091	0	ddMS2 for preferred ion	3555.49	231.102	225.535	16766	222.206	217.107	294.346	16578.1	228.978	24755.1	43993.9	44181.3
	C10 H21 N3 O7	295.138	0	No MS2	22717.6	177.592	174.087	52836.4	172.008	163.239	12794.4	66968.5	1046.76	63086.1	24613.1	54496.5
	C17 H35 N3 O4 S	377.233	0	No MS2	26011.6	453.797	399.714	53731.9	930.642	674.599	13359.3	66525.2	3250.26	49895.6	20270.5	60593.9
2-arachidonoylglycerol	C23 H38 O4	378.277	0	No MS2	20014.4	463.083	591.199	17417.6	589.002	544.091	20032.6	10543.6	1332.11	66146	36461.3	27673.5
4-Carboxy-2-[(5-oxidanidyl-5-oxidanylidenenorvalyl)amino]butanoate	C10 H14 N2 O7	274.08	0	No MS2	52867.8	451.634	355.172	41709.3	908.709	844.222	38488.1	66026.8	7161.57	51872.8	13552.5	56340.4
5-HIAA	C10 H9 N O3	191.058	0	ddMS2 for preferred ion	13546.5	303.151	436.578	29284.4	292.544	456.734	11175.8	65647	2243.56	31231.8	3219.41	40575.6
	C15 H14 N6 O2	310.117	0	No MS2	13975.3	261.948	253.657	39584.4	300.524	429.877	17382.7	61034.6	1720.16	42640.6	4582.59	63785
Stachydrine	C7 H13 N O2	143.095	0	No MS2	1024.44	313.26	391.707	695.81	329.627	360.178	9212.05	33552.8	2787.54	43792.3	456.466	1456.24
5-Methoxy-3-indoleaceate	C11 H11 N O3	205.074	0	No MS2	3381.19	331.611	312.657	2550.38	316.335	304.919	1704.35	61381	1894.82	18151.4	10597.1	4117.85
[Similar to: 9-Chlorohexadecafluoro-3-oxanonane-1-sulfonate; ΔMass: 430.8915 Da]	C3 H3 N O3	101.011	0	ddMS2 for preferred ion	7600.38	6353.76	6980.96	53863.9	656.756	5816.67	12569.9	34624.3	7910.43	38339.9	33889.2	53046.8
13S-hydroxyoctadecadienoic acid	C18 H32 O3	296.235	0	No MS2	5268.89	2197.74	1976.36	5305.67	1826.4	1310.48	4844.71	8305.15	2839.37	11948.8	7850.75	10807.2
asp-leu	C10 H18 N2 O5	246.122	0	No MS2	12784.5	394.75	300.464	36908.4	561.839	497.021	13132.5	58834.9	1963.99	40726.2	5430.58	52100.4
	C5 H2 P2 S	155.936	0	No MS2	29670.6	148.487	157.874	11321.6	146.252	136.23	11469.7	22414.4	681.695	11260	58748.4	38272.9
4-Hydroxy-5-[3-(sulfooxy)phenyl]pentanoic acid	C11 H14 O7 S	290.046	0	No MS2	1780.44	302.852	306.728	3413.54	292.256	291.104	7549.42	58487.1	1025.1	35798.9	11083.5	43708.5
[Similar to: PharmaGSID 48511; ΔMass: 182.1209 Da]	C16 H27 N O6 S	361.156	0	ddMS2 for preferred ion	6165.48	310.263	303.705	11850.8	285.273	289.052	7042.68	10737.3	650.769	16288.3	22103.8	15368.8
	C12 H18 N2	190.147	0	No MS2	11208	457.355	485.181	11022.4	768.056	671.332	8179.48	18781.9	1236.36	12876.1	13264.6	19497.1
	C3 H5 Cl N8 O	204.028	0	No MS2	16784.6	392.261	890.851	45912.1	472.13	1191.6	9566.1	40005.8	3845.84	57657.9	21565.8	55260.4
Itaconic acid	C5 H6 O4	130.027	0	No MS2	7146.6	298.585	2651.62	7452.97	3382.65	2609.99	2194.96	15843.2	3994.82	17592.6	13632.1	16429.5
	C13 H19 N7 S	305.141	0	No MS2	6955.34	258.188	255.723	8080.74	247.122	255.831	4432.41	8568.65	1410.56	14948.5	669.815	17087.5
Indoleacrylic acid	C11 H9 N O2	187.063	0	No MS2	12594.1	503.702	318.662	27984.5	324.672	305.99	7993.89	33588.4	1815.62	56642.6	7012.76	50925.4
	C3 H12 N3 O P S	169.043	0	No MS2	21918.2	238.929	229.858	48488	229.477	235.299	10334.3	56444.5	1055.16	48889.9	23489.2	45297.6
thymine glycol	C5 H8 N2 O4	160.048	0	No MS2	14964.2	294.438	243.404	6103.73	444.265	283.114	8485.3	6475.97	1186.04	9720.96	31941.2	11885.5
.alpha.-Aminoadipic acid	C6 H11 N O4	161.069	0	No MS2	18601.6	231.071	236.208	47077.1	532.817	414.833	17596.9	55894.5	3630.27	50300.3	26742.9	45868.1
	C7 H13 N5 O7 S	311.054	0	No MS2	12119.4	207.902	212.909	7972.53	214.253	207.547	3119.24	9203.15	328.365	9427.22	14103	19024
2376	C14 H26 O4	258.183	0	ddMS2 for preferred ion	5796.43	419.292	382.961	24002.3	398.559	369.054	6566.52	45504	1874.97	45377.7	12311.2	55609.9
	C22 H26 N4 O2	378.205	0	No MS2	530.532	281.257	270.731	8628.53	277.338	263.465	4857.47	38240.1	1984.5	54131.6	13532.7	46718.1
Kynurenine	C10 H12 N2 O3	208.085	0	No MS2	8981.7	285.097	268.949	27228.1	366.907	262.033	8699.44	42107	1835.6	31543.3	9127.94	53168
	C10 H19 O P S	218.09	0	No MS2	21079.8	166.946	170.352	49083.5	169.9	160.31	17899.7	46419	170.203	43437.6	18375.4	53098.8
Malonic acid	C3 H4 O4	104.011	0	No MS2	13661.7	246.88	1035.43	19158.4	235.696	1137.36	1489.35	22220.8	1502.46	28850.8	46494.6	43846.1
Acetylcarnitine	C9 H17 N O4	203.116	0	No MS2	12023	285.345	367.972	22455.3	239.61	249.175	8310.85	24075.9	1359.19	21949.3	9255.51	24980.6
	C8 H22 N4 O13	382.118	0	No MS2	13836.9	416.276	413.448	28392.8	474.561	484.903	11026.2	34214.2	1857.24	31693	16947.8	27035.6
	C13 H27 N O2 S2	293.148	0	No MS2	3443	155.844	165.222	36854.6	156.436	152.189	185.415	27692.2	159.497	40623.8	23982.8	42873.9
	C3 H2 N4 O15 P2	395.898	0	No MS2	1579.74	150.74	140.549	2143.92	142.561	146.393	28087	2656.44	291.676	8535.53	2476.44	8131.65
3-Hydroxybutyric acid	C4 H8 O3	104.047	95.6	ddMS2 for preferred ion	1.01321e+06	5235.67	8910.88	1.92202e+06	35147.2	30390.6	394860	1.13847e+06	319620	1.23251e+06	438694	1.20064e+06
Pantothenic acid	C9 H17 N O5	219.111	95.6	ddMS2 for preferred ion	186184	3747.48	3656.89	472250	5346.69	5887.85	105066	457773	21938.3	424914	82183.6	454270
Uric acid	C5 H4 N4 O3	168.028	91.8	ddMS2 for preferred ion	805832	19638	22529.9	1.17308e+06	77378.3	80692.5	726530	1.98433e+06	1925.01	1.43359e+06	61867.5	1.51381e+06
4-Oxoproline	C5 H7 N O3	129.043	91.1	ddMS2 for preferred ion	2984.94	3257.61	3030.64	9188.67	325.881	2616.64	1649.74	3857.5	225.789	11860.7	987702	15170.9
Succinic acid	C4 H6 O4	118.027	91	ddMS2 for preferred ion	994549	11683.5	8795.52	1.48915e+06	21434.6	19899.4	726296	2.4208e+06	99885.7	1.54976e+06	298193	1.27944e+06
Citric acid	C6 H8 O7	192.027	89.1	ddMS2 for preferred ion	22077.7	1582.22	4692.57	3.13207e+06	1624.56	4842.46	3707.74	4.7275e+06	10554.1	3.63613e+06	18189.7	4.07013e+06
Methylmalonic acid	C4 H6 O4	118.027	88.8	ddMS2 for preferred ion	199879	76093.2	5720.73	111382	7267.42	3900.37	10451.8	141173	8944.36	139024	33231.1	115362
Phenylacetylglycine	C10 H11 N O3	193.074	88.3	ddMS2 for preferred ion	484420	3638.62	1750.49	850418	8795.84	7307.06	61209.4	201760	13804.3	181483	83572.7	241571
N-Acetyl-L-phenylalanine	C11 H13 N O3	207.09	88	ddMS2 for preferred ion	99034.6	1720.03	1843.44	180518	2372.69	2590.74	53841.7	173598	9862.79	161342	67479.5	229241
N-Acetyl-L-leucine	C8 H15 N O3	173.105	87.6	ddMS2 for preferred ion	73701.4	1123.4	1333.41	116683	1737.63	1490.23	41779.7	122245	7924.63	111500	39421.3	157891
3-Indoxyl sulphate	C8 H7 N O4 S	213.01	86.4	ddMS2 for preferred ion	4.56085e+06	34987.6	30399.6	8.53682e+06	65415.4	66574.5	1.03891e+06	3.72384e+06	250697	5.51648e+06	1.57958e+06	7.84734e+06
L-Tyrosine	C9 H11 N O3	181.074	84.8	ddMS2 for preferred ion	384754	3992.42	5015.21	310892	7474.08	7003.19	286392	333930	41585.8	295428	59056.7	294877
Pseudouridine	C9 H12 N2 O6	244.07	82.4	ddMS2 for preferred ion	294210	1186.48	168.326	539257	858.973	880.607	115332	371553	168.179	298115	200173	356826
Taurochenodeoxycholic acid	C26 H45 N O6 S	499.297	80.8	ddMS2 for preferred ion	128314	458.364	443.779	82737.4	468.696	427.953	7815.84	120134	5171.47	131304	21745	158125
4-Phenolsulfonic acid	C6 H6 O4 S	173.999	79.9	ddMS2 for preferred ion	2.57429e+06	31218.9	39289.5	4.20333e+06	79134.2	89675.9	823516	2.9821e+06	161029	2.46736e+06	1.27076e+06	3.28956e+06
Fumaric acid	C4 H4 O4	116.011	73.9	ddMS2 for preferred ion	197355	471.35	481.657	666767	379.331	381.972	152990	782709	467.031	884850	55428	787164
L-Phenylalanine	C9 H11 N O2	165.079	73.1	ddMS2 for preferred ion	195746	2211.42	2063.64	403534	2644.74	2561.33	98931.1	330276	22034.8	394396	60085.5	387224
cis,cis-Muconic acid	C6 H6 O4	142.028	63.5	ddMS2 for preferred ion	832307	6182.91	2229.22	41490.7	3560.99	1873.19	321012	68786	19472.7	141522	261932	350310
Ascorbic acid	C6 H8 O6	176.032	55.3	ddMS2 for preferred ion	171969	169.799	180.016	604676	176.657	165.817	152749	689822	173.779	773224	54975.2	710822
Trifluoroacetic acid	C2 H F3 O2	113.993	0	No MS2	4.09441e+06	1.91438e+06	2.09075e+06	6.83115e+06	2.36574e+06	2.56922e+06	2.8354e+06	603083	4.9417e+06	5.68122e+06	5.17768e+06	4.33006e+06
Pyruvic acid	C3 H4 O3	88.0161	0	ddMS2 for preferred ion	618150	42173.4	39748.2	3.27603e+06	42857.8	39421.5	265945	4.40277e+06	45703.4	4.76154e+06	82459.4	4.03899e+06
Allantoin	C4 H6 N4 O3	158.044	0	ddMS2 for preferred ion	2.27716e+06	27186.9	31736.3	4.17026e+06	64701.8	56116.9	1.39207e+06	3.89547e+06	322579	3.52317e+06	1.93438e+06	3.61833e+06
p-Cresylsulfate	C7 H8 O4 S	188.014	0	ddMS2 for preferred ion	1.97761e+06	4064.46	4796.08	4.51551e+06	13110.2	31935.1	24330.9	169684	33733.1	121811	22589.5	1.03284e+06
	C8 H4 N6 O13 P2	453.93	0	ddMS2 for preferred ion	2.44994e+06	84626.5	104228	2.76004e+06	186860	203903	1.519e+06	2.87729e+06	1.11451e+06	1.31777e+06	4.05949e+06	1.18426e+06
N-Acetylvaline	C7 H13 N O3	159.09	0	No MS2	719000	8610.34	4760.14	284004	7201.21	5814.69	290826	279248	33888.7	405900	490293	727742
	C27 H48 N7 O7 P	613.338	0	ddMS2 for preferred ion	1.49917e+06	18039.5	14885.5	2.43263e+06	33415.2	40662.6	904620	2.10571e+06	201143	1.94163e+06	1.27658e+06	1.88589e+06
L-Pyroglutamic acid	C5 H7 N O3	129.043	0	No MS2	20019.7	21874.3	20233.4	1.99714e+06	1464.79	1406.35	24913.4	2.27471e+06	23219.4	1.8824e+06	19654.9	2.34077e+06
Pyruvic acid	C3 H4 O3	88.0161	0	ddMS2 for preferred ion	345667	110117	109147	2.3206e+06	113648	111209	180564	1.66855e+06	77140.4	2.19838e+06	1.14442e+06	1.73071e+06
4-vinylphenol sulfate	C8 H8 O4 S	200.014	0	ddMS2 for preferred ion	1.87049e+06	9827.74	14618.1	1.57838e+06	20629.1	23323.1	204619	728626	32392.5	1.08194e+06	156070	787314
	C31 H47 N3 O8	589.338	0	ddMS2 for preferred ion	1.3353e+06	22145.8	19475.1	1.96316e+06	43081	52477.7	939518	1.43245e+06	262451	1.47191e+06	1.30105e+06	1.43776e+06
		103.964	0	No MS2	343750	900.282	2459.88	1.85449e+06	2083.38	3696.74	41866.1	1.70045e+06	3805.35	1.88228e+06	315231	1.85475e+06
3-(3-sulfooxyphenyl)propanoic acid	C9 H10 O6 S	246.02	0	ddMS2 for preferred ion	625180	5227.7	4367.56	974166	5490.84	8043.7	214594	474408	44511.5	1.62597e+06	336980	1.31993e+06
(Hydroxyethyl)methacrylate	C6 H10 O3	130.063	0	No MS2	420499	7990.7	100847	1.52904e+06	77758	88920.3	186904	1.21918e+06	46486.8	1.02586e+06	586637	384055
(Hydroxyethyl)methacrylate	C6 H10 O3	130.063	0	No MS2	469621	2590.75	82396.8	1.44661e+06	80704.3	82122.8	219889	816123	45768.9	926722	518692	974850
(Hydroxyethyl)methacrylate	C6 H10 O3	130.063	0	No MS2	469621	2590.75	74827.7	1.44661e+06	72401.3	76864.7	217955	816123	45836.3	926722	518692	968568
	C2 H Br Cl3 N2 P	267.811	0	No MS2	334575	91.8806	88.7667	1.34953e+06	92.4505	86.1155	434.845	1.28926e+06	102.137	1.42245e+06	229122	1.39372e+06
(2xi)-D-gluco-heptonic acid	C7 H14 O8	226.069	0	No MS2	931211	234695	229453	1.18609e+06	321360	340447	109645	1.17712e+06	84517.9	1.39726e+06	574388	1.4006e+06
	C5 H17 N2 O P3 S2	277.999	0	ddMS2 for preferred ion	874833	706206	896933	1.1879e+06	1.1508e+06	878593	616193	1.25418e+06	809735	1.22124e+06	670616	1.26467e+06
Levulinic acid	C5 H8 O3	116.047	0	ddMS2 for preferred ion	686981	8765.52	4719.48	992032	10535.5	10168.2	341275	873167	63271.2	934015	402243	1.07473e+06
[Similar to: Tetrabromobisphenol A; ΔMass: 279.7675 Da]	C6 H13 Br O6	259.99	0	ddMS2 for preferred ion	640295	508.746	538.874	995101	1989.86	2528.77	312377	1.24206e+06	32532.7	1.12076e+06	320544	1.0664e+06
635994	C2 H6 O4 S	125.999	0	ddMS2 for preferred ion	486192	3643.86	4097.07	1.22696e+06	7912.5	8671.21	179029	819119	30206.2	809389	383236	830784
	C21 H44 N9 P3	515.292	0	ddMS2 for preferred ion	275769	419.548	1735.96	467213	615.808	1535.44	39964.9	1.1711e+06	20191.2	333086	34198.5	998397
[Similar to: DL-Tryptophan; ΔMass: 0.0502 Da]	C7 H4 N6 O2	204.04	0	ddMS2 for preferred ion	417325	4171.46	1345.24	38498.5	2422.69	1798.45	140431	100806	10170.8	229462	199383	195390
	C8 H9 O7 P	248.009	0	No MS2	290613	370251	279614	255829	832340	321816	940970	264299	322710	294749	667056	285657
L-Pyroglutamic acid	C5 H7 N O3	129.043	0	No MS2	558557	11159.1	10912.1	654857	19748.9	35831.6	319657	911222	127702	607652	183220	642640
1-hexadecanoyl-sn-glycero-3-phosphoethanolamine	C21 H44 N O7 P	453.286	0	ddMS2 for preferred ion	413591	6421.97	6940.27	851327	6254.33	7126.66	219504	794919	47655.2	768211	372193	831388
		182.973	0	No MS2	293633	3102.99	3829.48	750803	4060.62	6934.67	172532	754680	33865.5	695438	249984	762469
N-Sulfanyl-L-asparagine	C4 H8 N2 O3 S	164.026	0	ddMS2 for preferred ion	533423	2962.27	1690.1	286932	3426.06	2880.46	132256	330022	15153.8	338462	145803	713267
		153.891	0	ddMS2 for preferred ion	212821	118.499	473.862	744619	119.234	111.064	5668.09	686317	153.614	785387	171881	744844
[Similar to: p-Coumaryl alcohol 4-glucoside; ΔMass: 181.0725 Da]	C7 H5 N3	131.048	0	ddMS2 for preferred ion	780379	6045.72	4320.66	181241	6636.92	4172.46	95538	257196	19323.8	349798	6575.36	514366
Trifluoroacetic acid	C2 H F3 O2	113.993	0	ddMS2 for preferred ion	69549.6	1304.64	59195.1	76930.8	1268.53	2084.86	8311.27	228941	497.391	95709.4	778711	132817
		218.861	0	ddMS2 for preferred ion	168144	115755	195634	184023	632282	264969	329862	227307	777058	229799	117803	154358
MFCD00070502	C4 H8 O3	104.047	0	No MS2	301234	378.882	452.98	372974	1897.94	1494.07	146359	521178	36906	756205	140976	217519
		209.853	0	No MS2	192771	104.688	101.14	657557	105.337	98.1193	810.197	619093	116.374	711990	142342	673486
	C31 H47 N3 O8	589.338	0	ddMS2 for preferred ion	306428	2943.49	1226.54	656394	5062.65	5456.22	181317	506701	37676.5	595179	347388	516154
	C2 H4 Cl N6 P3	239.939	0	ddMS2 for preferred ion	180515	30662	32092.8	609278	38965.2	42331.3	11729.1	650817	176.69	636283	131019	602390
[Similar to: Dodecyl sulfate; ΔMass: -11.8757 Da]	C6 H14 O10 S	278.031	0	ddMS2 for preferred ion	230159	787.875	575.966	597492	1909.37	669.361	47457.7	567571	7891.25	553826	140953	630479
	C9 H9 N6 O P3	310.005	0	No MS2	317010	253848	252436	330414	386512	391486	385872	272896	212640	249698	247246	276962
Formiminoglutamic Acid	C6 H10 N2 O4	174.064	0	ddMS2 for preferred ion	312294	3367.71	1680.85	131930	193.617	266.761	172176	116791	582.536	171436	608606	289250
Sphingosine 1-phosphate	C18 H38 N O5 P	379.249	0	ddMS2 for preferred ion	256469	10989.7	7015.5	491439	9178.39	4664.34	126018	598842	38408.7	399912	206568	560330
	C25 H55 N3 O6 P2	555.354	0	ddMS2 for preferred ion	204671	4762.72	2076.14	562005	1846.1	1272.33	146845	518029	27346.2	595661	156642	332471
		150.944	0	ddMS2 for preferred ion	496320	486805	477195	384551	502512	521453	593523	570757	580636	394385	485841	365408
	C4 H6 Cl N2 O8 P S	307.927	0	ddMS2 for preferred ion	204171	24690.4	27471.7	552374	35587.2	35620.6	7766.72	571482	264.441	586275	125236	515773
ACETYL PROLINE	C7 H11 N O3	157.074	0	ddMS2 for preferred ion	216412	2804.25	2083.96	261416	3509.81	2838.05	112247	253300	16928	198147	146714	341180
DL-TYROSINE	C9 H11 N O3	181.074	0	No MS2	1133.38	841.335	1003.59	433145	786.268	768.699	1461.91	565553	877.147	406888	1209.91	484528
		325.77	0	No MS2	122553	90.5581	87.489	520268	91.1197	84.876	188.527	525685	100.667	564807	76331	545038
	C6 H Cl2 N7 O2 S	304.928	0	No MS2	224256	42537.5	43219.5	530653	61312.8	65291.6	136942	365141	117359	486643	232518	455218
	C4 H6 Cl2 O7 P2	297.898	0	No MS2	75966.8	126.829	122.12	476946	554.922	127.242	448.158	472128	130.15	506677	60219.6	477424
3-Hydroxysebacic acid	C10 H18 O5	218.115	0	No MS2	3702.29	700.534	637.586	8862.04	1068.97	538.733	372.48	490376	2149.71	13492.9	6245.13	11686.5
Diethyl phthalate	C12 H14 O4	222.089	0	No MS2	11074.4	4893.13	4316.47	14788.5	4094.29	7591.55	5861.78	488818	5111.85	23771.5	8715.31	14847.5
4-Hydroxy-3-(sulfooxy)benzoic acid	C7 H6 O7 S	233.983	0	ddMS2 for preferred ion	488798	2719.93	1654.17	30107.1	2674.02	3547.64	366293	25154.2	3331.58	34591.1	11962.6	36623.9
	C31 H52 N O9 P	613.338	0	No MS2	250638	1678.8	1223.19	482591	3386.32	4347.02	126891	374861	25167.3	280239	210299	358612
	C30 H45 N4 O8 P	620.296	0	ddMS2 for preferred ion	219536	3772.59	2138.36	470527	1952.7	1912.87	146997	360865	15028.3	326252	230443	444338
	C5 H4 N2	92.0375	0	ddMS2 for preferred ion	283337	3267.43	1372.65	109423	2837.01	2200.69	156784	176928	16408.6	136291	56563.7	309107
	C2 H4 Cl3 N2 O4 P S	287.869	0	ddMS2 for preferred ion	46411.4	116.921	145.576	436339	114.231	117.301	272.84	379487	119.983	459893	41786.8	457548
	C2 H4 Cl4 O3 P2	277.84	0	No MS2	56413.7	119.896	127.475	448942	118.091	112.355	208.678	386704	118.77	455655	51538.5	423292
	C H Cl2 N6 P S	229.91	0	No MS2	55863.3	379.65	191.5	445914	127.994	131.434	305.712	415552	134.438	453613	49964.8	431499
		208.844	0	ddMS2 for preferred ion	424046	58162.3	70236.6	434697	8015.43	95331.5	33302.3	313237	81842.2	284149	294331	292897
Levulinic acid	C5 H8 O3	116.047	0	ddMS2 for preferred ion	86968	33232.5	649.017	429498	36465	635.929	43250.4	307847	13903.6	387801	81603	291208
	C H3 Br Cl N2 O2 P	219.881	0	ddMS2 for preferred ion	51369	136.221	144.832	426873	134.17	127.653	237.091	363853	144.34	413482	44329	404436
	C H3 N6 O2 P3 S	255.924	0	ddMS2 for preferred ion	27212.1	10757	10542.8	394940	11941.7	10113.3	2469.59	312573	7198.2	361941	11378	400549
	C6 H10 Cl3 N3 O S3	340.905	0	No MS2	164049	26947.4	27645.3	382584	39144.6	40657.8	74001.6	264924	67133.4	358517	142164	325588
3-Oxotetradecanoic acid	C14 H26 O3	242.188	0	ddMS2 for preferred ion	133001	1188.71	569.497	381833	1707.01	955.165	44050.3	225234	28069.2	298368	171554	275195
[Similar to: Dodecyl sulfate; ΔMass: 0.1594 Da]	C5 H6 N4 O7 S	265.996	0	ddMS2 for preferred ion	1951.35	487.294	482.619	265064	485.024	470.867	626.08	346700	506.726	272475	6076.31	377312
	C5 H Br2 Cl3 N2 S	383.729	0	No MS2	70589.4	88.4951	85.4959	338278	89.0439	82.9424	184.232	326420	98.3733	375253	45859.3	345995
[Similar to: p-Coumaryl alcohol 4-glucoside; ΔMass: 181.0725 Da]	C7 H5 N3	131.048	0	ddMS2 for preferred ion	204225	1840.82	672.215	19600.8	1191.62	725.118	405.211	779.012	453.381	30044.8	4467.09	131822
	C3 H5 N2 P S3	195.935	0	ddMS2 for preferred ion	146893	858.737	892.469	362843	909.92	969.718	5280.44	295719	2117.09	213186	44751.1	306638
trimethadione	C6 H9 N O3	143.058	0	No MS2	203494	1885.15	1320.31	287425	2391.55	2311.53	93807.2	246343	17234.6	260569	111428	303238
	C5 H9 N6 O2 P3	277.999	0	No MS2	343232	149659	355031	143038	155190	259924	197656	183525	164202	165118	157216	153802
(1S,2R,5S)-2-Isopropyl-5-methylcyclohexyl 3-oxobutanoate	C14 H24 O3	240.173	0	ddMS2 for preferred ion	157997	707.481	517.035	354912	1676.85	1401.45	59283.7	243537	36780.2	336445	199385	342908
	C2 H5 O4 P S2	187.937	0	No MS2	18687.3	8845.84	4642.84	352844	11137.8	4624.48	3985.2	286726	4873.21	307135	5668	351489
	C7 H5 N3	131.048	0	No MS2	180609	1600.61	353.976	18102.6	891.573	877.192	89266	45586.3	6373.29	29076.4	6500.28	119055
[Similar to: p-Coumaryl alcohol 4-glucoside; ΔMass: 181.0725 Da]	C7 H5 N3	131.048	0	ddMS2 for preferred ion	180609	1600.61	376.004	18102.6	891.573	877.192	1648.31	1358.55	6373.29	29076.4	5533.49	119055
3,7-Dihydroxy-2-(3-hydroxyphenyl)-5-chromanesulfinic acid	C15 H14 O6 S	322.051	0	ddMS2 for preferred ion	147888	1264.26	893.659	329613	2290.66	1577.68	77828.8	203680	14992.9	231393	53497.7	68620.8
	C26 H25 N2 O2 P	428.165	0	ddMS2 for preferred ion	491.238	531.48	540.944	515.464	494.99	509.734	81421.2	256358	4714.15	501.077	465.452	479.795
	C4 H3 Cl N6 O9 P2	375.914	0	ddMS2 for preferred ion	114129	14126.9	13899.6	290986	20432.1	19409.5	6756.76	322326	119.446	313008	81982	276145
	C7 H Cl S5	279.837	0	No MS2	36014.4	70.1534	75.6313	274940	67.3416	66.6604	123.809	219612	70.4667	324608	33754.7	248688
[Similar to: D-Glucose 6-phosphate; ΔMass: -62.1249 Da]	C14 H27 O6 P	322.155	0	ddMS2 for preferred ion	106601	1980.49	422.262	258487	2567.61	1412.12	53202.7	311970	12905	206901	85644.3	278714
	C6 H6 Br3 Cl3 O S2	499.646	0	No MS2	46308.7	82.7537	79.9491	255563	83.267	76.7892	120.336	252636	91.9911	310755	33050.7	302075
[Similar to: Glycerophospho-N-palmitoyl ethanolamine; ΔMass: 297.3594 Da]		155.926	0	ddMS2 for preferred ion	108598	765.262	850.134	306629	816.297	900.659	14238.5	92903.4	1859.1	203631	74750	239368
	C2 H2 Br2 Cl4 N4 P2	441.687	0	No MS2	47533.6	85.9556	83.0425	268173	86.4887	80.5622	124.992	262330	95.5504	300892	33517	279070
	C27 H43 N5 O P2	515.292	0	ddMS2 for preferred ion	67390.7	287.626	421.388	111011	624.534	284.663	1708.07	300018	5374.64	91391.1	11317.2	290539
	C3 H8 N O7 P S	232.975	0	No MS2	293966	13284.5	13522.4	240566	28062.3	25118.5	226094	190515	116139	169417	101102	226034
	C2 H3 Br Cl3 O6 P3 S5	559.601	0	No MS2	41140.8	80.1336	77.4178	234183	80.6306	74.3579	116.526	206996	89.0785	293795	20874.7	251571
	C4 H6 O11 P2 S	323.912	0	No MS2	24393.5	6582.58	5348.79	282899	8106.63	6138.2	2031.8	231420	3993.4	263720	3671.03	291310
	C H Cl N2 O6	171.952	0	ddMS2 for preferred ion	58737	13320.2	13380.2	283226	16499.5	224.007	6083.38	277376	150.307	285164	41886.9	289988
	C7 H4 N4 O5 S	255.989	0	No MS2	136192	178.641	174.644	287177	174.181	246.659	34141.5	162221	174.492	170539	75669.8	183463
	C6 H3 N5 O	161.034	0	No MS2	110717	851.868	389.184	11058.4	264.204	498.753	34047.5	26332.1	2287.54	61901.9	51405.4	54230.5
	C7 H2 O S2	165.955	0	No MS2	13723.9	12725.8	9621.37	273398	14610.1	8767.34	1943.19	205657	8462.88	239455	1923.01	277373
alpha-Ketoglutaric acid	C5 H6 O5	146.022	0	No MS2	1283.85	235.037	231.376	169399	225.835	279.495	761.575	226672	280.444	275210	4485.37	70984.4
	C15 H28 N6 O2	324.228	0	No MS2	830.445	924.721	1015.08	820.122	868.251	849.928	1055.68	5885.76	274571	712.466	904.952	749.767
4-Formyl-2-methoxyphenyl hydrogen sulfate	C8 H8 O6 S	232.004	0	ddMS2 for preferred ion	123877	1775.17	1126.22	272687	2812.53	1867.71	29984.1	125971	10030.6	134006	105301	108788
	C3 H2 Cl2 N6 O7 P2	365.885	0	No MS2	44018	124.871	120.234	252123	186.249	125.278	441.24	256098	128.141	269105	35878.4	234678
S-OXY CYSTEINE	C3 H7 N O3 S	137.015	0	No MS2	171118	1294.13	652.047	94231.4	1432.27	855.962	40143.5	114802	4664.13	108198	43787.5	231577
3,4-Dihydroxybenzoic acid	C7 H6 O4	154.027	0	No MS2	93963.9	941.637	2468.32	195632	1169.93	2812.73	37340.4	208872	8733.72	216186	50749.1	249895
		809.841	0	No MS2	194549	1639.05	2417.75	100016	6358.54	8947.24	185332	65967.8	68497.3	65813.4	246760	91938.6
L-Theanine	C7 H14 N2 O3	174.1	0	No MS2	117013	617.799	357.513	48923	1237.01	221.832	54705.3	62395.3	4911.81	78126.7	68178.5	102465
L-(+)-Aspartic acid	C4 H7 N O4	133.038	0	No MS2	80002.8	507.427	975.334	26577.6	933.608	876.116	27191.5	16928.4	2578.09	39907.5	82792	44959.9
D-(−)-Erythrose	C4 H8 O4	120.042	0	No MS2	110613	1295.37	1780.8	236485	1338.4	848.618	46478.3	226038	2518.55	191930	4863.11	234203
	C4 H12 Cl O16 P3	443.901	0	No MS2	98694.6	9201.05	10101.7	204248	14127.4	13425.6	4964.97	231023	112.487	235379	67079	193751
	C3 H2 N6 O11 P2 S	391.899	0	No MS2	13139.8	4391.79	3906.77	216457	5520.19	4436.35	2761.99	179670	8802.43	192845	2618.42	232830
		213.847	0	No MS2	61961.6	105.23	101.664	220980	105.883	98.6276	444.601	215618	116.977	231863	47121.4	231051
	C2 H5 Cl2 P S	161.923	0	No MS2	31392.6	144.845	152.886	230944	141.631	145.316	792.124	193110	148.638	212419	29601.7	211435
Oxaluric acid	C3 H4 N2 O4	132.017	0	No MS2	67866.1	312.419	287.554	11953.8	521.992	423.632	33406.9	29507.9	2285.22	38489.9	28159.6	46225.2
Cyanopyrazine	C5 H3 N3	105.033	0	No MS2	132460	731.684	706.346	77648	1435.98	930.31	1195.81	972.254	11105.9	116058	14973.4	188392
DA9185000	C12 H10 O S	202.045	0	No MS2	166930	1702.33	1507.01	178826	4707.74	4313.8	118732	161236	34288.5	170261	39858.7	167864
	C6 H5 Cl3 O7 P2	355.856	0	No MS2	70008.1	117.626	113.258	211542	114.92	118.009	274.486	197769	120.706	215072	22483.2	202809
	C3 H9 N4 O2 P S	196.018	0	ddMS2 for preferred ion	82791.6	234.824	240.874	180353	434.687	435.654	36195.3	157090	3819.13	142843	71393.8	163501
	C2 H6 Br Cl3 N2 P2 S	335.799	0	No MS2	30849.9	138.924	147.706	206091	136.832	130.186	241.796	186120	147.205	205066	24984.7	199121
Dihomo-gamma-linolenic acid	C20 H34 O2	306.256	0	No MS2	958.866	970.256	942.213	929.205	928.11	878.248	916.039	68059.3	2382.84	987.637	951.022	957.318
[Similar to: α,α-Trehalose; ΔMass: 140.0708 Da]	C4 H6 N6 O4	202.045	0	ddMS2 for preferred ion	201519	261.232	269.263	154362	333.075	250.316	337.699	114838	259.934	111759	65658.1	120652
	C21 H28 N4	336.23	0	No MS2	39230.7	763.31	429.046	51030.6	412.736	409.591	11699.5	113403	2413.09	26367.2	17155.2	150607
	C5 H4 Cl4 O5 P2	345.828	0	No MS2	18659.6	112.132	119.22	173294	110.352	113.317	195.164	139560	111.079	190464	15417.8	177770
	C7 H3 N4 O14 P3	459.887	0	No MS2	9678.64	1307.36	595.44	182399	1248.96	727.497	2129.19	155157	1625.8	140116	2201.8	188642
Indole-3-pyrubate	C11 H9 N O3	203.058	0	No MS2	50776.5	577.503	618.848	55840	359.14	823.717	13404	91583.9	4901.8	50688.3	398.489	186545
Levetiracetam	C8 H14 N2 O2	170.106	0	No MS2	97677.8	313.561	521.038	62228.5	662.944	379.507	308.619	935.897	380.037	81493.8	9484.72	136255
	C5 H6 Cl2 N2 O13 P2	433.873	0	No MS2	39005.3	118.535	110.749	161835	112.374	115.394	586.77	183253	121.362	175979	27348.2	150853
3-oxolauric acid	C12 H22 O3	214.157	0	No MS2	74538.3	893.66	678.814	182019	640.959	685.011	25204	141974	12042.4	165620	77332.5	167390
MFCD08277028	C13 H16 O7	284.09	0	ddMS2 for preferred ion	111469	262.204	390.06	180592	359.584	1222.31	1447.84	10510	1600.13	7526.23	2052.45	48984.3
	C5 H3 Cl N8 O15 P2	511.889	0	No MS2	85013.7	4904.65	5140.56	142071	9532.4	9891.05	4484.78	162584	101.128	155212	47649.6	140718
	C16 H7 O17 P3 S	595.861	0	No MS2	14729.7	5866.7	7349.54	147605	9410.79	9728.68	11785.3	108534	18666.4	124775	10271.1	174301
N-Acetylvaline	C7 H13 N O3	159.09	0	No MS2	31270.1	1812.83	2234.75	128965	781.597	2316.23	19253.2	142841	7763.19	110099	35250	173978
		283.785	0	No MS2	33965.1	102.707	99.2265	154229	103.344	96.2629	213.819	144896	114.172	161842	27584.6	140899
	C10 H N4 O18 P S	527.874	0	No MS2	8568.61	527.654	565.13	162358	715.935	690.466	2020.81	127229	1543.04	142574	2089.72	166559
	C4 H5 N10 O P S	272.011	0	No MS2	68450	216.146	223.318	154572	256.85	413.025	42911	145340	8910.89	112339	46764.2	164710
	C7 H12 N2 O2	156.09	0	No MS2	63342.5	339.936	329.181	47877.1	603.334	370.573	13857	48088.3	3559.88	73425	6934.86	118674
	C28 H9 N4 O18 P3 S3	877.829	0	No MS2	128618	690.13	1417.63	38161.5	3231.53	5178.67	85086.9	44253.7	44348.5	43933.6	162319	40679.9
D-(−)-Erythrose	C4 H8 O4	120.042	0	No MS2	4170.16	3409.61	2869.59	109672	1014.17	2914.88	4182.94	128674	3521.76	161665	4472.45	128939
	C5 H5 N3 O4 P2	232.975	0	ddMS2 for preferred ion	501.323	2202.32	1513.49	152886	293.832	1688.39	659.716	100280	1230.09	122528	109502	159051
L-Theanine	C7 H14 N2 O3	174.1	0	No MS2	83410.7	870.7	233.969	26867	661.217	756.314	50574.1	29342.6	4312.69	37419.6	87471	51730.5
Elaidolinolenic acid	C18 H30 O2	278.225	0	No MS2	777.669	583.91	614.026	931.491	463.305	513.735	61553.2	160976	640.261	386.835	674.938	7384.95
Levetiracetam	C8 H14 N2 O2	170.106	0	No MS2	69200.6	375.358	540.384	53895.5	417.668	350.548	468.847	554.521	303.075	70710.4	10673.3	128748
1726832	C3 H7 N O5 S2	200.977	0	No MS2	18696.8	475.076	458.62	123095	552.431	576.921	12240.3	53075.9	2338.52	104127	79882.3	156453
	C16 H27 N O5 S	345.161	0	ddMS2 for preferred ion	28513.5	615.551	557.392	131643	575.588	523.153	16102.8	124123	4587.2	96941.1	20695.5	154350
Aceturic acid	C4 H7 N O3	117.043	0	No MS2	153451	2099.32	5418.68	27399.9	1810.06	2498.91	140869	32437	11868.6	44237.4	3012.37	62584.5
	C2 H2 N6 O3	158.019	0	No MS2	72486.6	2897.58	42753.4	42872.3	24326.7	74608	62416.2	49389.6	44583.7	56495.6	72969	57758.7
	C4 H5 Cl3 N2 O11 P2	423.844	0	No MS2	50173.4	116.574	112.245	140736	113.892	116.953	411.92	139569	119.626	147133	20076	138503
[Similar to: Tetrabromobisphenol A; ΔMass: 278.6954 Da]	C8 H12 Cl N5 O3	261.062	0	ddMS2 for preferred ion	94254.1	611.281	611.396	104510	1663.77	1384.36	31380.7	96336.6	8667.79	138357	3383.5	103708
Secnidazole	C7 H11 N3 O3	185.08	0	No MS2	72802	517.859	509.612	44543.6	678.128	1007.08	19011.2	40708.6	4512.75	70826.8	19326.1	110079
[Similar to: Dodecyl sulfate; ΔMass: 10.1437 Da]	C4 H8 N4 O7 S	256.012	0	ddMS2 for preferred ion	47035.8	257.443	264.076	137943	265.743	257.425	8099.15	129764	977.339	102057	26292.1	136114
		90.0093	0	No MS2	472.557	557.145	139.852	64624.9	353.204	442.063	430.102	9886.17	653.714	137610	2605.68	91895.8
1-hexadecanoyl-sn-glycero-3-phosphoethanolamine	C21 H44 N O7 P	453.286	0	ddMS2 for preferred ion	60627.7	975.5	1016.45	134985	1186.8	894.478	29996	126552	5613.05	120004	48881.3	127472
	C36 H51 N O6	593.37	0	No MS2	35225.4	1123.08	813.351	115275	944.6	830.388	30145.2	123503	5176.49	135956	38565	75451.8
	C5 H6 N4 O14	345.987	0	No MS2	66355.2	79052.5	123380	77380.7	78606.2	80745.3	92324.1	83445	128361	78280	134910	81298.6
	C2 H6 Cl2 N O6 P	240.932	0	No MS2	26513.7	105.803	97.2737	116444	105.095	98.1956	7883.11	116107	545.863	116375	22665.6	122446
	C10 H10 N6 O11 P2 S4	579.876	0	No MS2	64813.3	2906.94	3353.34	118035	6307.83	6268.93	2940.69	129384	89.1041	126031	42242.7	96116.4
	C3 H4 Cl4 N2 O9 P2	413.815	0	No MS2	40522.9	114.909	121.288	117612	112.266	115.283	268.146	101989	117.918	131764	10679.8	117182
	C5 H5 N3 O5 P2	248.97	0	No MS2	78966.4	614.883	1209.76	128627	3823.06	4112.06	27077.9	35909	29224.2	59998.7	41313.4	74554.1
Leukotriene B4	C20 H32 O4	336.23	0	No MS2	59741.6	930.973	861.038	88583.2	519.822	1004.57	31941.2	126196	6340.7	55512.9	41382.2	128590
	C4 H5 Br Cl4 N2 P2 S	393.758	0	No MS2	16326.3	134.817	143.339	124744	132.787	126.337	194.512	109298	146.7	125591	13727.7	116869
	C6 H3 N3	117.033	0	ddMS2 for preferred ion	81821.8	829.482	1332.88	16167.4	1996.87	1777.94	29464.6	24533.7	3474.29	28948.1	12365	74958
	C6 H2 N4 O2	162.018	0	ddMS2 for preferred ion	63551.6	327.889	331.616	3276.5	355.105	708.011	26362	12160.2	1163.71	15306.8	12616.2	25722.8
	C3 H5 N3 O2	115.038	0	No MS2	66900	645.142	936.662	116361	2005.78	2012.91	41546.7	109252	10205.6	93291.4	55244.3	97112.4
		617.56	0	No MS2	4964.11	68.414	66.0954	115463	68.8383	63.483	99.4837	115887	76.0507	123245	3004.65	118093
	C8 H4 Cl2 N2 O17 S	501.86	0	No MS2	30754.3	112.033	104.674	108201	106.21	109.064	554.583	122656	114.705	109846	20933.8	99203.1
(2S)-2-Amino-5-({(2R)-3-{[(2R)-2-amino-2-carboxyethyl]disulfanyl}-1-[(carboxymethyl)amino]-1-oxo-2-propanyl}amino)-5-oxopentanoic acid	C13 H22 N4 O8 S2	426.088	0	ddMS2 for preferred ion	43993	348.616	241.687	122575	483.04	443.107	27216	100386	3475.21	77231.4	19536.7	84802.1
N-Acetylleucylleucine	C14 H26 N2 O4	286.189	0	No MS2	5514.13	361.809	332.458	8084.55	326.684	313.781	4623.73	14499.1	1055.28	23162.8	120427	5034.42
	C23 H7 O14 P3 S2	663.849	0	No MS2	6013.07	510.969	1022.71	108708	864.164	668.633	1956.91	100750	1494.25	102279	1936.59	120209
		731.837	0	No MS2	4108.15	1484.42	2167.58	105139	3739.51	3782.92	4926.99	75665.6	8300.88	94035	5453.12	118727
Stachydrine	C7 H13 N O2	143.095	0	No MS2	60861.3	312.898	393.193	40072.1	307.942	294.375	307.966	509.556	298.526	50964.6	6451.22	84458.8
	C8 H18 O3 P2 S3	319.99	0	No MS2	62166.9	116882	56944.2	55355.9	50504.7	57529.7	55271.5	60284.2	84007.3	52570.5	58492.3	54865.5
	C7 H11 N7 O3 S	273.063	0	No MS2	41601.4	276.278	283.572	113898	284.378	293.921	10550.1	115618	865.703	90695.3	29481.8	98595.2
	C8 H19 Cl N6 O4	298.116	0	No MS2	25317	181.204	174.324	98642.1	174.035	166.559	10927.4	112662	292.381	70214.2	30954.1	88286
	C6 H2 Cl3 N10 O3 P3 S	491.831	0	No MS2	40338.5	114.922	110.655	104826	112.278	115.296	406.083	110756	117.931	112520	18536.4	102220
Orotic acid	C5 H4 N2 O4	156.017	0	No MS2	24332.6	317.922	318.173	45684.5	221.263	182.96	488.659	111452	175.474	60473.1	727.576	100108
[Similar to: Deoxycholic acid; ΔMass: -46.0057 Da]	C26 H38 N4 O2	438.298	0	ddMS2 for preferred ion	111175	2133.56	1346.96	50644.8	6211.19	2775.32	16824.3	57020.4	6955.55	35227.6	46106	106741
4-Carboxy-2-[(5-oxidanidyl-5-oxidanylidenenorvalyl)amino]butanoate	C10 H14 N2 O7	274.08	0	No MS2	711.723	267.369	241.477	76289.8	234.791	226.029	238.285	109441	232.563	83238.9	303.584	103495
		799.824	0	No MS2	2769.55	543.328	581.917	100508	737.202	710.976	2080.84	83598.3	1588.88	82205.4	3032.32	109025
hydroxycitric acid	C6 H8 O8	208.022	0	ddMS2 for preferred ion	17963.5	383.311	387.905	48456	390.353	462.598	1153.09	41058.2	2038.93	16887.8	2089.46	107383
	C H2 Br Cl3 N8 P2 S	403.786	0	No MS2	18331.5	108.217	115.058	104262	106.588	101.411	188.351	77677.2	107.201	105002	15145.8	90891.5
	C32 H50 N5 O5 P	615.354	0	ddMS2 for preferred ion	33271	848.137	624.792	103102	1003.1	1034.47	21623.6	94964.9	5110.11	102186	36136.2	52840.2
	C7 H2 Cl3 O P3 S3	395.754	0	No MS2	13259.4	131.564	139.881	96550.1	129.583	123.289	189.818	89688	139.406	101643	11051.1	96073.1
trimethadione	C6 H9 N O3	143.058	0	No MS2	21366.1	1253.31	978.038	93935.6	831.081	588.338	7988.43	56650.3	8296.56	72542.9	20982.6	101187
	C4 H7 Br Cl2 N4 O8 P2 S	481.803	0	No MS2	11461.9	268.193	175.171	93665.2	167.543	112.592	261.887	91620.1	115.166	101053	9694.34	95403
15S-hydroxyeicosatrienoic acid	C20 H34 O3	322.251	0	No MS2	16009.8	611.69	501.782	33002.3	467.644	497.867	9859.15	62166.1	2129.06	13985.7	11081.4	83800.9
[truncated: 127 more rows]

## Sheet: Compound neg normalization
Name	Formula	Molecular Weight	mzCloud Best Match	MS2	S-BOH1.raw (F26)	S-BOH2.raw (F27)	S-BOH3.raw (F28)	S-BOH4.raw (F29)	S-BOH5.raw (F31)	S-BOH6.raw (F32)	S-Model1.raw (F36)	S-Model2.raw (F36)	S-Model3.raw (F37)	S-Model4.raw (F38)	S-Model5.raw (F39)	S-Model6.raw (F41)
[truncated: 590 more rows]

[truncated: 1 more sheets: Compound neg VIP]
