# Supplementary material for: Bruceae Fructus Oil Inhibits Triple-Negative Breast Cancer by Restraining Autophagy: Dependence on the Gut Microbiota-Mediated Amino Acid Regulation
Source: Front Pharmacol. 2021 Oct 1;12:727082. doi: 10.3389/fphar.2021.727082 (PMC8517338; doi:10.3389/fphar.2021.727082)
Supplement: Supplementary file 1 [file DataSheet1.zip › Supplementary materials and raw data/Raw data/Raw data for Fig 5 G.xlsx]

## Sheet: Spearman p value
	Betaine	L-Threonine	L-(-)-Methionine	L-Norleucine	L-Glutamic acid	D-(+)-Galactose	Hippuric acid
Alistipes shahii	0.0666567	0.00866679	0.109783	0.378914	0.782983	0.635329	0.834618
Bacteroides cellulosilyticus	0.0299422	0.00381307	0.0428005	0.236687	0.513713	0.470802	0.650894
Bacteroides dorei	0.0299422	0.00186488	0.0201945	0.176733	0.319405	0.342415	0.457295
Bacteroides salanitronis	0.0457045	0.0170149	0.0887952	0.354539	0.749263	0.603894	0.95596
Bacteroides vulgatus	0.0708065	0.0129232	0.0488816	0.209711	0.527959	0.527959	0.869159
Barnesiella viscericola	0.0299422	0.00381307	0.0428005	0.236687	0.513713	0.470802	0.650894
Candidatus Melainabacteria bacterium MEL.A1	0.0749519	0.0278011	0.00251755	0.0142082	0.00433132	0.0428005	0.00866679
Heliobacterium modesticaldum	0.007798	0.121473	0.0299422	0.404188	0.66731	0.161609	0.308488
Ndongobacter massiliensis	0.00697361	0.209711	0.0201945	0.308488	0.366344	0.11541	0.168896
Prevotella ruminicola	0.0278011	0.007798	0.0237755	0.109783	0.378914	0.319405	0.635329
Unclassified_Prevotella	0.0457045	0.00623773	0.0322963	0.168896	0.457295	0.443418	0.71599

## Sheet: Spearman R
	Betaine	L-Threonine	L-(-)-Methionine	L-Norleucine	L-Glutamic acid	D-(+)-Galactose	Hippuric acid
Alistipes shahii	0.552448	-0.734266	-0.48951	0.27972	-0.0909091	-0.153846	-0.0699301
Bacteroides cellulosilyticus	0.636364	-0.783217	-0.601399	0.370629	-0.20979	-0.230769	-0.146853
Bacteroides dorei	0.636364	-0.818182	-0.671329	0.41958	-0.314685	-0.300699	-0.237762
Bacteroides salanitronis	0.594406	-0.685315	-0.517483	0.293706	-0.104895	-0.167832	-0.020979
Bacteroides vulgatus	0.545455	-0.706294	-0.587413	0.391608	-0.202797	-0.202797	-0.0559441
Barnesiella viscericola	0.636364	-0.783217	-0.601399	0.370629	-0.20979	-0.230769	-0.146853
Candidatus Melainabacteria bacterium MEL.A1	0.538462	-0.643357	-0.804196	0.699301	-0.776224	-0.601399	-0.734266
Heliobacterium modesticaldum	0.741259	-0.475524	-0.636364	0.265734	-0.13986	-0.433566	-0.321678
Ndongobacter massiliensis	0.748252	-0.391608	-0.671329	0.321678	-0.286713	-0.482517	-0.426573
Prevotella ruminicola	0.643357	-0.741259	-0.657343	0.48951	-0.27972	-0.314685	-0.153846
Unclassified_Prevotella	0.594406	-0.755245	-0.629371	0.426573	-0.237762	-0.244755	-0.118881
