# Supplementary material for: Bruceae Fructus Oil Inhibits Triple-Negative Breast Cancer by Restraining Autophagy: Dependence on the Gut Microbiota-Mediated Amino Acid Regulation
Source: Front Pharmacol. 2021 Oct 1;12:727082. doi: 10.3389/fphar.2021.727082 (PMC8517338; doi:10.3389/fphar.2021.727082)
Supplement: Supplementary file 1 [file DataSheet1.zip › Supplementary materials and raw data/Raw data/Raw data for Fig 6.xlsx]

## Sheet: Fig 6 A Beclin-1
		Lane 1	Lane 2	Lane 3	Lane 4				Lane 1	Lane 2	Lane 3	Lane 4
Gray value	Beclin-1	158.944	171.215	161.11	156.788		Gray value	Beclin-1	186.808	187.087	136.468	98.229
	GAPDH	129.008	130.943	138.651	145.727			GAPDH	183.85	183.948	173.937	140.468
Beclin-1/GAPDH		1.23205	1.30755	1.16198	1.0759		Beclin-1/GAPDH		1.01609	1.01706	0.784583	0.699298
		Lane 1	Lane 2	Lane 3	Lane 4				Lane 1	Lane 2	Lane 3	Lane 4
Gray value	Beclin-1	130.457	170.912	139.897	136.278		Gray value	Beclin-1	170.957	174.022	170.407	135.363
	GAPDH	170.678	157.911	187.042	184.399			GAPDH	136.213	163.999	134.534	168.804
Beclin-1/GAPDH		0.764346	1.08233	0.747944	0.739039		Beclin-1/GAPDH		1.25507	1.06112	1.26665	0.801895
		Lane 1	Lane 2	Lane 3	Lane 4				Lane 1	Lane 2	Lane 3	Lane 4
Gray value	Beclin-1	190.473	152.069	123.565	129.715		Gray value	Beclin-1	177.36	173.212	159.4	153.398
	GAPDH	167.717	159.038	140.134	145.721			GAPDH	166.352	151.707	179.501	165.039
Beclin-1/GAPDH		1.13568	0.95618	0.881763	0.89016		Beclin-1/GAPDH		1.06617	1.14175	0.888017	0.929465
Lane 1	Model
Lane 2	BOL
Lane 3	BOM
Lane 4	BOH

## Sheet: Fig 6 A p62
		Lane 1	Lane 2	Lane 3	Lane 4				Lane 1	Lane 2	Lane 3	Lane 4
Gray value	p62	156.762	105.877	109.546	110.873		Gray value	p62	202.303	156.114	139.131	123.623
	GAPDH	164.319	186.307	172.828	164.832			GAPDH	151.742	148.548	152.816	154.281
p62/GAPDH		0.95401	0.568293	0.633844	0.672642		p62/GAPDH		1.3332	1.05093	0.910448	0.801285
		Lane 1	Lane 2	Lane 3	Lane 4				Lane 1	Lane 2	Lane 3	Lane 4
Gray value	p62	136.208	93.409	155.746	147.158		Gray value	p62	169.941	186.511	185.699	155.814
	GAPDH	144.908	134.162	161.254	155.772			GAPDH	184.17	184.915	158.785	172.971
p62/GAPDH		0.939962	0.69624	0.965843	0.944701		p62/GAPDH		0.92274	1.00863	1.1695	0.90081
		Lane 1	Lane 2	Lane 3	Lane 4				Lane 1	Lane 2	Lane 3	Lane 4
Gray value	p62	143.522	115.623	79.726	142.144		Gray value	p62	115.48	138.382	118.95	112.086
	GAPDH	110.381	127.923	70.927	85.173			GAPDH	107.378	137.712	126.329	107.02
p62/GAPDH		1.30024	0.903848	1.12406	1.66889		p62/GAPDH		1.07545	1.00487	0.941589	1.04734
Lane 1	Model																										p62-8-d						8-P62-E
Lane 2	BOL																										8-g						8-G
Lane 3	BOM																										P62/G						8-P62/G
Lane 4	BOH

## Sheet: Fig 6 A LC3 II_I
		Lane 1	Lane 2	Lane 3	Lane 4				Lane 1	Lane 2	Lane 3	Lane 4
Gray value	LC3-I	87.312	121.18	71.214	159.626			LC3-I	78.756	88.729	82.599	77.078
	LC3-II	154.456	138.197	77.757	85.612			LC3-II	145.357	162.926	73.972	123.03
LC3-II/I		1.76901	1.14043	1.09188	0.536329			LC3-II/I	1.84566	1.83622	0.895556	1.59618
		Lane 1	Lane 2	Lane 3	Lane 4				Lane 1	Lane 2	Lane 3	Lane 4
Gray value	LC3-I	74.05	28.017	94.567	132.216			LC3-I	114.22	141.034	102.768	92.676
	LC3-II	164.574	39.483	170.466	125.216			LC3-II	183.469	181.116	161.103	132.423
LC3-II/I		2.22247	1.40925	1.80259	0.947056			LC3-II/I	1.60628	1.2842	1.56764	1.42888
		Lane 1	Lane 2	Lane 3	Lane 4				Lane 1	Lane 2	Lane 3	Lane 4
Gray value	LC3-I	164.883	92.643	86.077	100.844			LC3-I	121.467	133.332	99.279	92.658
	LC3-II	188.745	97.861	88.213	89.852			LC3-II	49.36	55.628	58.092	49.938
LC3-II/I		1.14472	1.05632	1.02481	0.891			LC3-II/I	2.46084	2.39685	1.709	1.85546
Lane 1	Model
Lane 2	BOL
Lane 3	BOM
Lane 4	BOH

## Sheet: Fig 6 B LC3
sample name	CT value(sample LC3)	CT value(GAPDH)	△ CT	△△ CT	2-△△ CT
M	27.6485	17.452	10.1965	-0.0608734	1.0431
	25.9693	15.4631	10.5061	0.248741	0.84163
	29.6688	19.3148	10.354	0.0966287	0.935216
	27.0651	17.2688	9.79629	-0.461106	1.3766
	27.9384	17.3312	10.6072	0.349769	0.78471
	27.7986	17.7144	10.0842	-0.17316	1.12753
BH	29.3121	14.323	14.9891	4.73171	0.0376369
	28.137	14.4702	13.6668	3.40945	0.0941137
	28.5485	13.6366	14.9119	4.65452	0.0397054
	30.8202	16.8945	13.9257	3.6683	0.0786561
	27.5915	14.3296	13.2619	3.00449	0.124612
	27.0836	15.3583	11.7253	1.46787	0.361515
BM	27.9792	16.7483	11.2309	0.973503	0.509268
	27.229	16.5294	10.6997	0.442298	0.735961
	27.4293	16.6104	10.8189	0.561465	0.677614
	28.0554	15.5345	12.5209	2.26353	0.208262
	28.1705	15.8185	12.352	2.0946	0.234134
	27.2436	14.0113	13.2323	2.97489	0.127195
BL	28.8583	18.091	10.7672	0.509855	0.702293
	28.2893	16.2319	12.0573	1.79995	0.287184
	29.7845	17.4254	12.3592	2.10177	0.232972
	27.8912	16.6364	11.2549	0.997489	0.500871
	25.0797	15.0329	10.0468	-0.210582	1.15716
	25.8229	13.6611	12.1618	1.9044	0.267127
																		P

## Sheet: Fig 6 B Atg5
sample name	ct value(sample Atg5)	CT value(GAPDH)	△ CT	△△ CT	2-△△ CT
M	21.973	16.1915	5.78151	0.396159	0.759879
	19.7922	14.6088	5.18339	-0.201962	1.15026
	23.1899	18.2625	4.9274	-0.457954	1.37359
	21.2557	16.1893	5.06639	-0.318961	1.24743
	22.1539	17.6363	4.51762	-0.867729	1.82479
	21.6403	14.8045	6.8358	1.45045	0.365908
BH	19.6932	14.323	5.37018	-0.0151668	1.01057
	21.1671	14.4702	6.69695	1.3116	0.402873
	19.3863	13.6366	5.74973	0.364381	0.776802
	23.9738	16.8945	7.0793	1.69395	0.309079
	21.3808	14.3296	7.05125	1.6659	0.315148
	22.0913	15.3583	6.73293	1.34758	0.39295
BM	24.5271	19.7483	4.7788	-0.606551	1.52262
	24.4084	16.5294	7.879	2.49365	0.177556
	23.6686	16.6104	7.0582	1.67285	0.313632
	21.8312	15.5345	6.29672	0.911366	0.531681
	22.1067	15.8185	6.28824	0.902888	0.534815
	20.378	14.0113	6.36663	0.981279	0.506531
BL	25.8613	18.091	7.77028	2.38493	0.191454
	22.2121	16.2319	5.98021	0.594863	0.662107
	23.8829	17.4254	6.45752	1.07217	0.475603
	24.1425	16.6364	7.50615	2.1208	0.229919
	21.7999	15.0329	6.76699	1.38164	0.383782
	19.2495	13.6611	5.5884	0.203049	0.868713

## Sheet: Fig 6 B Beclin-1
sample name	CT value(sample Beclin-1)	CT value(GAPDH)	△ CT	△△ CT	2-△△ CT
Model	25.1774	20.0885	5.08889	-0.331789	1.25857
	23.4722	17.6141	5.8581	0.437425	0.738451
	26.1965	21.6374	4.55916	-0.861515	1.81695
	25.4705	20.0325	5.43802	0.017347	0.988048
	25.9348	20.1656	5.76916	0.348484	0.785409
	24.3272	18.5165	5.81072	0.390049	0.763104
BOH	23.7113	17.1043	6.60704	1.26438	0.416279
	25.1149	18.4528	6.66209	1.31942	0.400696
	22.9854	17.3515	5.63381	0.29114	0.817256
	24.975	18.858	6.11702	0.77435	0.584652
	24.1702	18.2903	5.87988	0.537213	0.689101
	24.5654	17.0463	7.51916	2.1765	0.221212
BOM	25.9889	20.9357	5.05318	-0.289485	1.2222
	24.467	18.5166	5.95046	0.607796	0.656198
	24.4189	18.097	6.32193	0.979266	0.507238
	22.8747	17.0055	5.86928	0.526616	0.694181
	23.3224	16.9855	6.3369	0.994233	0.502003
	23.9437	18.3141	5.62961	0.286948	0.819634
BOL	26.5204	21.3236	5.19681	-0.145856	1.10639
	27.0173	20.9174	6.09991	0.757245	0.591625
	24.1285	18.5399	5.58857	0.245902	0.843288
	24.5537	17.9549	6.59878	1.25612	0.418669
	23.3588	17.937	5.42184	0.0791729	0.9466
	24.9913	20.2995	4.69183	-0.650832	1.57007

## Sheet: Fig 6 B p62
sample name	CT value(sample p62)	CT value(GAPDH)	△ CT	△△ CT	2-△△ CT
Model	21.2782	16.1915	5.08664	0.0739365	0.950042
	20.8305	16.1893	4.64118	-0.371526	1.29372
	22.6255	17.6363	4.98917	-0.0235376	1.01645
	21.137	16.0102	5.12672	0.11402	0.92401
	20.058	14.8045	5.25343	0.240725	0.84632
	32.1756	27.1965	4.97908	-0.033618	1.02358
BOH	17.9066	14.323	3.58356	-1.43587	2.70545
	19.2244	14.4702	4.7542	-0.265222	1.20182
	16.7533	13.6366	3.1167	-1.90273	3.73919
	21.579	16.8945	4.68449	-0.334933	1.26132
	18.2906	14.3296	3.96104	-1.05838	2.0826
	20.2766	15.3583	4.91821	-0.101215	1.07268
BOM	25.3897	19.7483	5.64143	0.622002	0.649768
	21.2084	16.5294	4.67906	-0.340368	1.26608
	21.2879	16.6104	4.67748	-0.34195	1.26747
	18.9994	15.5345	3.46487	-1.55455	2.93743
	19.7584	15.8185	3.93996	-1.07946	2.11325
	18.7901	14.0113	4.77873	-0.240693	1.18156
BOL	22.2309	17.4254	4.80552	-0.213905	1.15982
	21.2298	16.6364	4.59342	-0.426007	1.34351
	19.2594	15.0329	4.22648	-0.792944	1.73261
	17.8098	13.6611	4.14875	-0.870674	1.82852
	22.9644	18.091	4.87338	-0.146051	1.10654
	24.2309	19.9994	4.23152	-0.787911	1.72657

## Sheet: Fig 6 B Atg13
sample name	CT value(sample Atg13)	CT value(GAPDH)	△ CT	△△ CT	2-△△ CT
Model	28.5107	16.1915	12.3191	0.993918	0.502112
	24.5573	14.6088	9.94858	-1.37663	2.59661
	28.8867	18.2625	10.6241	-0.701059	1.6257
	28.409	16.1893	12.2197	0.894535	0.537921
	28.0845	17.6363	10.4482	-0.877034	1.8366
	27.196	14.8045	12.3915	1.06627	0.477552
BOH	25.1784	14.323	10.8554	-0.469804	1.38492
	26.6285	14.4702	12.1583	0.833078	0.56133
	23.2125	13.6366	9.57596	-1.74925	3.36184
	27.3022	16.8945	10.4077	-0.917519	1.88886
	25.0377	14.3296	10.7081	-0.617067	1.53375
	27.6505	15.3583	12.2922	0.966973	0.511578
BOM	31.9792	19.7483	12.2309	0.905692	0.533777
	27.229	16.5294	10.6997	-0.625512	1.54276
	27.4293	16.6104	10.8189	-0.506346	1.42045
	28.0554	15.5345	12.5209	1.19572	0.436569
	28.1705	15.8185	12.352	1.02679	0.490802
	25.9859	14.0113	11.9745	0.649305	0.637587
BOL	30.8347	18.091	12.7437	1.41849	0.374105
	32.2461	19.9994	12.2467	0.921477	0.527968
	29.1938	17.4254	11.7684	0.443208	0.735497
	29.3972	16.6364	12.7608	1.43562	0.369688
	26.6497	15.0329	11.6168	0.291575	0.817009
	24.2886	13.6611	10.6275	-0.697676	1.62189

## Sheet: Fig 6 B Ulk1
sample name	CT value(sample ULK1)	CT value(GAPDH)	△ CT	△△ CT	2-△△ CT
Model	29.8869	16.1915	13.6953	0.751508	0.593982
	26.8446	14.6088	12.2358	-0.707964	1.6335
	30.4696	18.2625	12.2071	-0.736696	1.66636
	29.5779	16.1893	13.3886	0.444767	0.734703
	30.5159	17.6363	12.8795	-0.0642787	1.04556
	28.061	14.8045	13.2565	0.312665	0.805153
BOH	26.9414	14.323	12.6184	-0.262902	1.19989
	27.9712	14.4702	13.5011	0.619776	0.650772
	25.1563	13.6366	11.5197	-1.36159	2.56968
	30.9533	16.8945	14.0588	1.17752	0.442111
	25.6095	14.3296	11.2799	-1.60136	3.0343
	28.1351	15.3583	12.7768	-0.104517	1.07513
BOM	37.0888	19.7483	17.3405	4.45922	0.0454612
	29.6671	16.5294	13.1378	0.256516	0.837107
	28.452	16.6104	11.8416	-1.03966	2.05575
	26.3907	15.5345	10.8562	-2.02505	4.07007
	28.4183	15.8185	12.5998	-0.28151	1.21547
	25.9329	14.0113	11.9215	-0.959757	1.94498
BOL	29.0462	17.4254	11.6208	-1.26051	2.3958
	29.7633	16.6364	13.1269	0.245631	0.843447
	26.4683	15.0329	11.4353	-1.44594	2.7244
	26.1301	13.6611	12.4691	-0.412211	1.33072
	32.8228	18.091	14.7318	1.85054	0.277289
	27.7241	16.2319	11.4922	-1.38905	2.61907

## Sheet: Fig 6 C mTOR
		Lane 1	Lane 2	Lane 3	Lane 4				Lane 1	Lane 2	Lane 3	Lane 4
Gray value	mTOR	164.958	190.336	168.458	163.817		Gray value	mTOR	201.778	188.991	158.963	180.163
	mTOR β-actin	144.825	159.864	154.313	137.751			mTOR β-actin	127.821	102.041	156.277	134.231
	p-mTOR	187.093	202.509	203.438	195.191			p-mTOR	168.397	181.882	152.096	176.739
	p-mTOR β-actin	154.45	143.679	135.366	133.233			p-mTOR β-actin	184.949	174.074	184.121	170.47
p-mTOR/mTOR		0.940287	0.844733	0.726385	0.811739		p-mTOR/mTOR		1.73376	1.7726	1.23136	1.29458
		Lane 1	Lane 2	Lane 3	Lane 4				Lane 1	Lane 2	Lane 3	Lane 4
Gray value	mTOR	169.114	149.771	162.526	183.097		Gray value	mTOR	138.926	157.849	150.466	130.111
	mTOR β-actin	120.773	127.008	171.103	184.883			mTOR β-actin	119.975	142.941	124.612	113.744
	p-mTOR	74.273	86.678	41.58	56.833			p-mTOR	148.975	175.785	148.44	114.509
	p-mTOR β-actin	170.678	157.911	187.042	184.399			p-mTOR β-actin	129.048	115.776	83.208	99.66
p-mTOR/mTOR		3.21778	2.14833	4.27287	3.21323		p-mTOR/mTOR		1.00307	0.727314	0.67685	0.995558
		Lane 1	Lane 2	Lane 3	Lane 4				Lane 1	Lane 2	Lane 3	Lane 4
Gray value	mTOR	130.516	171.624	152.449	129.83		Gray value	mTOR	131.214	144.319	82.04	53.638
	mTOR β-actin	152.752	158.569	147	132.096			mTOR β-actin	128.798	156.461	153.317	146.919
	p-mTOR	130.122	165.217	97.693	29.8			p-mTOR	178.239	198.16	110.738	72.853
	p-mTOR β-actin	182.164	179.822	167.602	146.417			p-mTOR β-actin	184.161	154.571	124.519	104.404
p-mTOR/mTOR		1.19616	1.17801	1.77919	4.82904		p-mTOR/mTOR		1.05261	0.719498	0.601692	0.523196
Lane 1	Model
Lane 2	BOL
Lane 3	BOM
Lane 4	BOH

[truncated: 2 more sheets: Fig 6 C PI3K, Fig 6 C Akt]
