# Supplementary material for: Bruceae Fructus Oil Inhibits Triple-Negative Breast Cancer by Restraining Autophagy: Dependence on the Gut Microbiota-Mediated Amino Acid Regulation
Source: Front Pharmacol. 2021 Oct 1;12:727082. doi: 10.3389/fphar.2021.727082 (PMC8517338; doi:10.3389/fphar.2021.727082)
Supplement: Supplementary file 1 [file DataSheet1.zip › Supplementary materials and raw data/Raw data/Raw data for Fig 7 .xlsx]

## Sheet: Fig 7 A Beclin-1
		Lane 1	Lane 2	Lane 3	Lane 4				Lane 1	Lane 2	Lane 3	Lane 4
Gray value	Beclin-1	192.379	165.691	215.274	222.709		Gray value	Beclin-1	130.478	150.577	159.485	135.593
	β-actin	165.086	182.434	202.182	196.949			β-actin	166.929	158.616	162.565	167.329
Beclin-1/β-actin		1.16533	0.908224	1.06475	1.1308		Beclin-1/β-actin		0.781638	0.949318	0.981054	0.810338
		Lane 1	Lane 2	Lane 3	Lane 4				Lane 1	Lane 2	Lane 3	Lane 4
Gray value	Beclin-1	178.475	179.248	211.494	196.42		Gray value	Beclin-1	174.503	159.45	159.402	202.264
	β-actin	162.637	162.624	157.227	175.947			β-actin	141.268	158.622	143.829	160.287
Beclin-1/β-actin		1.09738	1.10222	1.34515	1.11636		Beclin-1/β-actin		1.23526	1.00522	1.10827	1.26189
		Lane 1	Lane 2	Lane 3	Lane 4				Lane 1	Lane 2	Lane 3	Lane 4
Gray value	Beclin-1	169.135	162.031	64.613	40.696		Gray value	Beclin-1	196.822	183.807	189.876	176.861
	β-actin	170.023	173.654	107.055	97.384			β-actin	167.232	188.526	144.94	98.952
Beclin-1/β-actin		0.994777	0.933068	0.60355	0.417892		Beclin-1/β-actin		1.17694	0.974969	1.31003	1.78734
Lane 1	Model
Lane 2	BOH
Lane 3	ABX-Model
Lane 4	ABX-BOH

## Sheet: Fig 7 A p62
		Lane 1	Lane 2	Lane 3	Lane 4				Lane 1	Lane 2	Lane 3	Lane 4
Gray value	p62	187.396	173.968	213.862	214.605		Gray value	p62	165.698	196.695	208.868	172.635
	β-actin	180.783	165.776	150.825	144.45			β-actin	165.887	151.705	145.564	154.319
p62/β-actin		1.03658	1.04942	1.41795	1.48567		p62/β-actin		0.998861	1.29656	1.43489	1.11869
		Lane 1	Lane 2	Lane 3	Lane 4				Lane 1	Lane 2	Lane 3	Lane 4
Gray value	p62	177.827	161.408	152.754	143.791		Gray value	p62	142.368	125.123	146.085	156.186
	β-actin	146.713	151.878	128.453	159.969			β-actin	160.917	155.16	140.209	157.637
p62/β-actin		1.21207	1.06275	1.18918	0.898868		p62/β-actin		0.884729	0.806413	1.04191	0.990795
		Lane 1	Lane 2	Lane 3	Lane 4				Lane 1	Lane 2	Lane 3	Lane 4
Gray value	p62	186.425	212.194	132.744	208.267		Gray value	p62	179.188	183.862	220.674	159.264
	β-actin	177.963	198.763	133.02	187.457			β-actin	174.622	178.562	149.098	151.733
p62/β-actin		1.04755	1.06757	0.997925	1.11101		p62/β-actin		1.02615	1.02968	1.48006	1.04963
Lane 1	Model
Lane 2	BOH
Lane 3	ABX-Model
Lane 4	ABX-BOH

## Sheet: Fig 7 A LC3 II_I
		Lane 1	Lane 2	Lane 3	Lane 4				Lane 1	Lane 2	Lane 3	Lane 4
Gray value	LC3-I	227.454	229.579	231.757	219.552			LC3-I	163.697	163.832	192.421	202.149
	LC3-II	180.802	134.125	168.712	146.691			LC3-II	95.661	72.356	152.972	122.19
LC3-II/I		0.794895	0.584222	0.727969	0.668138			LC3-II/I	0.584378	0.441648	0.794986	0.604455
		Lane 1	Lane 2	Lane 3	Lane 4				Lane 1	Lane 2	Lane 3	Lane 4
Gray value	LC3-I	203.124	238.449	207.171	224.054			LC3-I	208.417	208.835	215.447	210.45
	LC3-II	119.728	106.325	71.392	115.24			LC3-II	168.527	120.118	152.031	178.322
LC3-II/I		0.589433	0.445902	0.344604	0.51434			LC3-II/I	0.808605	0.575181	0.705654	0.847337
		Lane 1	Lane 2	Lane 3	Lane 4				Lane 1	Lane 2	Lane 3	Lane 4
Gray value	LC3-I	176.357	231.376	220.91	231.68			LC3-I	106.163	190.908	192.953	162.611
	LC3-II	105.376	99.528	76.4	78.264			LC3-II	59.983	105.821	113.766	101
LC3-II/I		0.597515	0.430157	0.345842	0.337811			LC3-II/I	0.565009	0.554304	0.589605	0.621114
Lane 1	Model
Lane 2	BOH
Lane 3	ABX-Model
Lane 4	ABX-BOH

## Sheet: Fig 7 B S6
		Lane 1	Lane 2	Lane 3	Lane 4				Lane 1	Lane 2	Lane 3	Lane 4
Gray value	S6	5037.74	3705.2	5091.5	4446.38		Gray value	S6	6021.91	5627.4	7487.42	6685.57
	S6 β-actin	3406.13	3961.5	3942.91	3988.2			S6 β-actin	4351.79	3920.62	5762.28	5301.2
	p-S6	1612.84	2337.67	5022.74	3919.28			p-S6	1939.94	4826.84	376.92	1376.36
	p-S6 β-actin	5750.69	4300.03	3626.79	3066.84			p-S6 β-actin	5353.15	4049.91	6046.57	5609.45
p-S6/S6		0.189626	0.581244	1.07248	1.14627		p-S6/S6		0.261886	0.830356	0.0479736	0.194557
		Lane 1	Lane 2	Lane 3	Lane 4				Lane 1	Lane 2	Lane 3	Lane 4
Gray value	S6	24971.6	17751.5	10369.2	5927.42		Gray value	S6	12414.3	12527.3	10030.3	7177.59
	S6 β-actin	12321.6	9696.56	6587.3	6403.52			S6 β-actin	9169.64	8518.4	6892.81	7659.81
	p-S6	2232.62	4399.91	9257.98	7786.23			p-S6	1438.01	7948.37	3122.03	9011.35
	p-S6 β-actin	9040.28	9422.4	9393.69	11165.6			p-S6 β-actin	11408.3	11777.5	7479.3	10292.8
p-S6/S6		0.121858	0.255074	0.6261	0.753349		p-S6/S6		0.0931043	0.458908	0.286854	0.934324
		Lane 1	Lane 2	Lane 3	Lane 4				Lane 1	Lane 2	Lane 3	Lane 4
Gray value	S6	11336	13068	11697.1	9861.85		Gray value	S6	8705.81	13543.3	13910	10029.2
	S6 β-actin	7999.1	8159.98	9336.4	2936.79			S6 β-actin	7309.2	5714.5	6162.33	9549.15
	p-S6	1705.55	7522	10172.6	1413.6			p-S6	3229.2	3825.03	8619.81	226.607
	p-S6 β-actin	7379.86	8096.69	9629.52	2960.62			p-S6 β-actin	5294.55	6011.67	5526.79	9723.1
p-S6/S6		0.163079	0.580105	0.843192	0.142186		p-S6/S6		0.512068	0.268468	0.690943	0.0221906
Lane 1	Model
Lane 2	BOH
Lane 3	ABX-Model
Lane 4	ABX-BOH

## Sheet: Fig 7 B 4E-BP1
		Lane 1	Lane 2	Lane 3	Lane 4				Lane 1	Lane 2	Lane 3	Lane 4
Gray value	4E-BP1	9239.87	11110.9	83687	40506.5		Gray value	4E-BP1	24005	26120.8	26167	24698.3
	4E-BP1 β-actin	3406.13	3961.5	3942.91	3988.2			4E-BP1 β-actin	7488.52	6427.64	7025.47	5681.03
	p-4E-BP1	4514.3	5786	10688.2	5152.1			p-4E-BP1	3695.05	6788.49	12163.9	5072.59
	p-4E-BP1 β-actin	5750.69	4300.03	3626.79	3066.84			p-4E-BP1 β-actin	8756.37	7588.12	6698.4	5980.79
p-4E-BP1/4E-BP1		0.289378	0.479753	0.138849	0.165404		p-4E-BP1/4E-BP1		0.131641	0.220142	0.487554	0.195088
		Lane 1	Lane 2	Lane 3	Lane 4				Lane 1	Lane 2	Lane 3	Lane 4
Gray value	4E-BP1	27427.7	28310.4	23491.2	16515.1		Gray value	4E-BP1	54407.6	43605.1	38387	32722.8
	4E-BP1 β-actin	6172.76	9373.37	4341.98	1620.48			4E-BP1 β-actin	11188.4	7506.18	6243.28	6279.15
	p-4E-BP1	6842.22	16323.1	10798	16284.1			p-4E-BP1	7503.68	10165.1	5266.49	19370.5
	p-4E-BP1 β-actin	5755.26	7427.91	3956.84	1045.53			p-4E-BP1 β-actin	8499.3	6731.47	7338.52	10574.9
p-4E-BP1/4E-BP1		0.267561	0.727591	0.504405	1.52824		p-4E-BP1/4E-BP1		0.181552	0.259947	0.116719	0.35149
		Lane 1	Lane 2	Lane 3	Lane 4				Lane 1	Lane 2	Lane 3	Lane 4
Gray value	4E-BP1	37323.2	28785.8	26878.2	25338.9		Gray value	4E-BP1	32501.9	38073	33634.6	28610.7
	4E-BP1 β-actin	12321.6	9696.56	6587.3	6403.52			4E-BP1 β-actin	7309.2	5714.5	6162.33	9549.15
	p-4E-BP1	2000.79	7380.92	5185.9	25920.2			p-4E-BP1	775.406	10373.3	16219.6	19362.4
	p-4E-BP1 β-actin	9040.28	9422.4	9393.69	11165.6			p-4E-BP1 β-actin	5294.55	6011.67	5526.79	9723.1
p-4E-BP1/4E-BP1		0.073065	0.263869	0.135299	0.58666		p-4E-BP1/4E-BP1		0.0329353	0.258991	0.537683	0.664646
Lane 1	Model
Lane 2	BOH
Lane 3	ABX-Model
Lane 4	ABX-BOH
